# Supplementary material for: Obstructive sleep apnea in a mouse model is associated with tissue-specific transcriptomic changes in circadian rhythmicity and mean 24-hour gene expression
Source: PLoS Biol. 2023 May 30;21(5):e3002139. doi: 10.1371/journal.pbio.3002139 (PMC10228805; doi:10.1371/journal.pbio.3002139)
Supplement: S1 Data — (XLSX) [file pbio.3002139.s007.xlsx]

## Sheet: Liver
Gene	Basemean	log2FoldChange	lfcSE	pvalue	padj
Gm10925	3593.94	-2.25446	0.474305	2e-06	5.06e-05
Gm7329	43.7944	-1.48109	0.266402	2.7e-08	1.74e-06
Anpep	3983.97	-1.39979	0.149464	7.58e-21	8.73e-17
Gsta1	717.138	-1.39261	0.169026	1.74e-16	6.67e-13
Fasn	21024.5	-1.3874	0.300912	4.01e-06	8.6e-05
Gm11027	6.02093	-1.31232	0.501599	0.00888937	0.0341045
Pzp	127022	-1.30671	0.191867	9.73e-12	4e-09
Abcc3	10339.1	-1.22427	0.184818	3.49e-11	1.16e-08
Apob	142630	-1.20417	0.19705	9.9e-10	1.44e-07
Rps7-ps3	646.143	-1.19613	0.393006	0.00233804	0.0118757
Gm3776	513.74	-1.19221	0.172088	4.27e-12	2.05e-09
Gapdh-ps16	94.4365	-1.16416	0.205915	1.57e-08	1.22e-06
Lrp1	20807.5	-1.12592	0.175669	1.46e-10	3.24e-08
Gm20547	593.317	-1.08825	0.231401	2.57e-06	6.08e-05
Cyp4a12a	14591.3	-1.08305	0.192779	1.93e-08	1.41e-06
Ubr4	4603.44	-1.05495	0.159385	3.62e-11	1.16e-08
Rrbp1	12599	-1.03892	0.135325	1.63e-14	2.08e-11
Fn1	29687.5	-1.03241	0.198132	1.88e-07	7.69e-06
Ipo4	1439.3	-1.01889	0.132692	1.61e-14	2.08e-11
Rplp2-ps1	12.842	-0.995462	0.303233	0.00102771	0.00625363
Cyp4a12b	5008.77	-0.991326	0.199128	6.41e-07	2.09e-05
Pltp	1896.29	-0.963753	0.147769	6.94e-11	1.9e-08
C4b	39406.9	-0.961719	0.179598	8.56e-08	4.18e-06
Hcn3	849.728	-0.951678	0.266085	0.000348095	0.00275536
Hspg2	959.202	-0.947104	0.14972	2.52e-10	4.68e-08
Olig1	228.37	-0.941291	0.158236	2.7e-09	3.03e-07
Clstn3	776.646	-0.938026	0.170471	3.74e-08	2.14e-06
Cfb	46375.2	-0.936373	0.137483	9.7e-12	4e-09
Itih4	47429.1	-0.926684	0.157987	4.48e-09	4.61e-07
Reln	1382.22	-0.912985	0.142304	1.4e-10	3.19e-08
Elovl5	10081.4	-0.908646	0.187746	1.3e-06	3.55e-05
Gm49911	7.09634	-0.885164	0.285626	0.00194153	0.0102549
Slc39a4	2830.2	-0.879713	0.154936	1.36e-08	1.1e-06
Gins2	206.022	-0.876213	0.21302	3.9e-05	0.000506823
Gm3219	432.141	-0.866375	0.180794	1.65e-06	4.28e-05
Nbas	850.797	-0.857961	0.119179	6.07e-13	5e-10
Ces2b	163.798	-0.856572	0.341664	0.0121739	0.0432372
Cyp2c23	12978.2	-0.853707	0.174269	9.64e-07	2.83e-05
Plxnb2	9280.02	-0.851974	0.149677	1.26e-08	1.03e-06
Pik3r4	649.659	-0.842242	0.134442	3.74e-10	6.62e-08
Mybbp1a	2319.09	-0.836212	0.124014	1.55e-11	6.17e-09
Aacs	4364.04	-0.832105	0.244693	0.000672351	0.00458908
Csad	16748.8	-0.828728	0.143098	6.98e-09	6.65e-07
Mcm3ap	952.453	-0.821744	0.17957	4.74e-06	9.69e-05
Nup214	555.373	-0.817983	0.164427	6.53e-07	2.12e-05
Ephx1	20148.1	-0.815264	0.116647	2.77e-12	1.45e-09
Ap3b1	1585.17	-0.814903	0.110217	1.43e-13	1.5e-10
Gm48407	17.5578	-0.813249	0.274558	0.00305615	0.0146211
Me1	12875.9	-0.809644	0.132532	1e-09	1.44e-07
Cyp8b1	10913.3	-0.79402	0.235054	0.000730063	0.00488208
Cib3	303.382	-0.787253	0.256492	0.00214554	0.0111184
Prg4	1302.16	-0.778001	0.138678	2.02e-08	1.44e-06
Fetub	20201.1	-0.766838	0.148341	2.35e-07	9.17e-06
Trf	602912	-0.76441	0.144767	1.29e-07	5.76e-06
Rnf213	2084.69	-0.762638	0.134079	1.29e-08	1.05e-06
Styk1	80.95	-0.76255	0.125239	1.14e-09	1.6e-07
Vwf	424.82	-0.756653	0.156525	1.34e-06	3.64e-05
Acly	11126.2	-0.756121	0.186686	5.12e-05	0.000628707
Tpr	2663.27	-0.753979	0.128726	4.71e-09	4.8e-07
Trrap	1387.5	-0.753946	0.156435	1.44e-06	3.83e-05
Sqle	2015.37	-0.75274	0.183445	4.07e-05	0.000524937
Dhx37	556.673	-0.752684	0.114458	4.83e-11	1.43e-08
Prrc2a	4114.76	-0.752174	0.163726	4.35e-06	9.09e-05
Lamc1	611.863	-0.750391	0.133113	1.73e-08	1.33e-06
Hc	28359.6	-0.749304	0.176616	2.21e-05	0.000321782
Scd1	264714	-0.747492	0.22212	0.00076473	0.00504783
Lgals3bp	2268.03	-0.745961	0.0913346	3.15e-16	9.08e-13
Tkfc	14732.4	-0.74175	0.178082	3.11e-05	0.000422262
Ugt1a5	2795.75	-0.739558	0.209859	0.000424961	0.00322215
Ces2g	1705.58	-0.738414	0.136568	6.41e-08	3.28e-06
Ncl	7257.57	-0.734589	0.101823	5.42e-13	4.83e-10
Usp10	4148.13	-0.733839	0.124147	3.4e-09	3.63e-07
Gbf1	2376.9	-0.730596	0.139712	1.7e-07	7.08e-06
Aqp8	4937.87	-0.730502	0.267603	0.00633737	0.0260851
Col6a3	255.911	-0.728848	0.165547	1.07e-05	0.000178875
Pi4ka	1727.79	-0.727498	0.117515	5.99e-10	9.68e-08
Gys2	6660.88	-0.725546	0.179608	5.35e-05	0.000651574
Ugt1a10	124.969	-0.725246	0.172494	2.62e-05	0.000370055
Mroh1	1482.49	-0.724418	0.15759	4.29e-06	9.04e-05
Cyp2a21-ps	90.7401	-0.720128	0.262714	0.00612317	0.0253892
Cp	30451.1	-0.717369	0.150133	1.77e-06	4.54e-05
Ints4	776.679	-0.714647	0.102484	3.1e-12	1.55e-09
Vps13d	3101.33	-0.714295	0.112091	1.86e-10	3.83e-08
Dhcr7	3001.09	-0.711802	0.153179	3.37e-06	7.54e-05
Slc22a7	1122.35	-0.709996	0.179958	7.97e-05	0.000877138
Eftud2	1094.23	-0.706576	0.126303	2.22e-08	1.53e-06
Eif5b	3863.75	-0.705689	0.113885	5.77e-10	9.5e-08
Acox1	92440.4	-0.705239	0.133752	1.34e-07	5.93e-06
Med12	728.002	-0.702802	0.208796	0.000762734	0.00503754
Aifm1	4125.96	-0.702052	0.0987773	1.18e-12	8.02e-10
Mars1	3179.05	-0.699523	0.0994456	2e-12	1.19e-09
H2-K1	49214.9	-0.698608	0.0977024	8.65e-13	6.65e-10
Sec31a	4759.31	-0.694627	0.116501	2.49e-09	2.86e-07
Tkt	6311.33	-0.694184	0.0976618	1.18e-12	8.02e-10
Utp20	664.826	-0.688787	0.141712	1.17e-06	3.29e-05
Polr3h	571.219	-0.688137	0.206459	0.000858997	0.0054726
Abcb11	21341.2	-0.68713	0.190644	0.000313056	0.00255818
Col15a1	299.086	-0.686206	0.167713	4.29e-05	0.000546403
Adgrf1	414.349	-0.684358	0.252722	0.00676994	0.0274345
C3	201297	-0.683494	0.207154	0.000968761	0.00599301
Flii	2089.13	-0.682964	0.126311	6.41e-08	3.28e-06
Retsat	22506.6	-0.682628	0.146603	3.22e-06	7.3e-05
Pgd	1854.28	-0.682426	0.0970781	2.07e-12	1.19e-09
Rdh11	1953.71	-0.682149	0.173013	8.05e-05	0.000881792
Lmf1	1815.16	-0.679352	0.102916	4.08e-11	1.27e-08
Pcsk9	2368.11	-0.678866	0.176861	0.000123832	0.0012508
Vnn1	1459.84	-0.678734	0.169314	6.1e-05	0.0007121
Cars	1203.91	-0.678511	0.125141	5.89e-08	3.15e-06
Npc1	3640.7	-0.67749	0.15205	8.36e-06	0.000149338
Zfp750	361.318	-0.67661	0.167277	5.24e-05	0.000640588
Sec24d	2855.95	-0.67122	0.129026	1.97e-07	7.88e-06
Slc35d1	4500.52	-0.670794	0.128824	1.92e-07	7.79e-06
Ugt1a6b	5471.51	-0.670093	0.155653	1.67e-05	0.00025588
Acaa1b	72639.6	-0.668158	0.148071	6.41e-06	0.000120503
Krt8	10083.8	-0.667096	0.134207	6.67e-07	2.14e-05
Ces1e	7903.78	-0.666913	0.153988	1.48e-05	0.000234711
Cdh1	2199.8	-0.666376	0.186926	0.000363974	0.00285749
Vars	1538.29	-0.666264	0.122747	5.7e-08	3.1e-06
Ces2e	7211.94	-0.664628	0.149744	9.06e-06	0.000157999
Tdrd7	1285.48	-0.664567	0.0860541	1.14e-14	1.88e-11
Mvp	1808.89	-0.662434	0.120227	3.59e-08	2.09e-06
Ugt1a6a	6097.39	-0.662292	0.145699	5.48e-06	0.00010872
Gm11955	22.3179	-0.661501	0.250112	0.0081735	0.0319646
Inhbc	3023.51	-0.660909	0.143203	3.93e-06	8.44e-05
Hmgcr	3638.77	-0.660103	0.195944	0.000754856	0.0049941
Birc6	2847.08	-0.658452	0.121565	6.08e-08	3.17e-06
Slco2a1	3532.9	-0.657914	0.198889	0.00093982	0.00585483
Saa2	647.277	-0.654737	0.23265	0.00488907	0.021295
Aldh2	88815.8	-0.654161	0.119117	3.98e-08	2.26e-06
Lonp2	12585	-0.653928	0.137576	2e-06	5.06e-05
Sec24b	807.636	-0.653917	0.10272	1.94e-10	3.92e-08
Ces2c	4440.79	-0.653325	0.171232	0.000135944	0.00134866
Itih1	19884.6	-0.651324	0.160073	4.72e-05	0.000591027
Klkb1	12099.7	-0.650414	0.146941	9.58e-06	0.000164863
Gpi1	7970.4	-0.650135	0.108552	2.11e-09	2.61e-07
Mdn1	606.74	-0.649665	0.245583	0.00815954	0.0319316
Mcm3	205.038	-0.648102	0.150021	1.56e-05	0.000243564
Sec63	6858.13	-0.647722	0.094518	7.24e-12	3.21e-09
Gm8349	46.4507	-0.646933	0.136573	2.17e-06	5.34e-05
Egfr	17807.6	-0.645122	0.183934	0.000452579	0.00338041
Prkcsh	4191.65	-0.644663	0.108029	2.41e-09	2.83e-07
Cyp51	5674.05	-0.643966	0.137706	2.92e-06	6.76e-05
Llgl2	1420.68	-0.643407	0.160558	6.14e-05	0.000715659
Serpina6	8005.39	-0.642801	0.188841	0.000664257	0.00454336
Sardh	44963.7	-0.641981	0.144176	8.48e-06	0.000150317
Camsap3	630.244	-0.640549	0.172806	0.000209925	0.00188719
Maskbp3	264.299	-0.637164	0.128541	7.16e-07	2.26e-05
Tfr2	15260.8	-0.635573	0.158074	5.8e-05	0.000685056
Tsc2	1977.32	-0.633163	0.142367	8.69e-06	0.0001527
Gm4735	57.6211	-0.63314	0.168693	0.000174589	0.00162812
Gstm1	83495.5	-0.632158	0.118225	8.94e-08	4.31e-06
Polrmt	1007.19	-0.628002	0.142028	9.79e-06	0.000166527
Gdf15	269.815	-0.627635	0.225557	0.00539259	0.0228996
Ehhadh	14837.6	-0.627582	0.158426	7.45e-05	0.000835463
Galns	317.138	-0.627143	0.108022	6.41e-09	6.26e-07
Gm10284	34.8054	-0.626691	0.139439	6.98e-06	0.00012934
Snrnp200	2129.85	-0.623289	0.131125	2e-06	5.06e-05
Snd1	5345.53	-0.622293	0.118908	1.66e-07	7e-06
Rrp12	441.963	-0.62002	0.203329	0.00229341	0.0117057
Crebbp	924.389	-0.618883	0.174399	0.000387186	0.00298483
Alg8	261.785	-0.618748	0.121183	3.29e-07	1.22e-05
Gm29668	51.9172	-0.618299	0.11691	1.23e-07	5.58e-06
Cltc	6562.09	-0.618053	0.109145	1.49e-08	1.18e-06
C1ra	13662.7	-0.617081	0.129619	1.93e-06	4.92e-05
Zzef1	1704.39	-0.61615	0.110422	2.41e-08	1.63e-06
Ifi27l2b	131.754	-0.614575	0.184076	0.000841696	0.00538321
Mthfd1	8577.23	-0.614405	0.143495	1.85e-05	0.000276137
Xpo6	1423.53	-0.613327	0.13522	5.74e-06	0.000112486
Dop1b	1785	-0.612294	0.137405	8.35e-06	0.000149338
Gm48128	223.57	-0.612246	0.228345	0.00733513	0.0293125
Vtn	99328	-0.612036	0.134787	5.6e-06	0.000110642
Lss	2203.81	-0.61166	0.160755	0.000141846	0.00139485
Os9	8718.91	-0.609112	0.134914	6.34e-06	0.000120131
Acsf2	7974.44	-0.608484	0.123814	8.9e-07	2.66e-05
Gaa	3179.53	-0.606998	0.134511	6.4e-06	0.000120503
C2	4395.32	-0.606583	0.11984	4.16e-07	1.49e-05
Acss2	7448.32	-0.603847	0.17117	0.000419088	0.00318601
Atg2b	1351.58	-0.600804	0.110879	6.01e-08	3.17e-06
Mug2	18215.4	-0.598597	0.23033	0.00935324	0.035239
Rrm1	491.59	-0.598467	0.114874	1.89e-07	7.7e-06
Ift172	613.318	-0.596868	0.160275	0.000196077	0.00178499
Pnpla1	318.482	-0.596462	0.202001	0.00314945	0.014968
Igfals	5222.47	-0.594603	0.143983	3.63e-05	0.000477921
Ighm	327.291	-0.594559	0.194272	0.00221009	0.0113854
Ints1	1077.02	-0.594532	0.159689	0.000196826	0.00178757
Ces1d	43295.4	-0.593911	0.154542	0.000121523	0.00122963
Smarca2	4881.13	-0.591224	0.119723	7.88e-07	2.44e-05
Cyp2f2	54127.9	-0.591139	0.166762	0.0003929	0.0030208
Grn	5925.04	-0.59001	0.105152	2.01e-08	1.44e-06
Cpsf1	2051.25	-0.589555	0.127323	3.65e-06	8.03e-05
Col4a1	1185.73	-0.586365	0.146567	6.32e-05	0.000730185
Cyp1a2	32584.9	-0.585377	0.183223	0.00139883	0.00790661
Isg20	180.555	0.585328	0.198934	0.00325767	0.0154124
Rpl35a	13152.8	0.585846	0.163025	0.000326136	0.00262972
Polr2k	895.875	0.587459	0.156129	0.000168125	0.00158693
Zfp799	245.657	0.5877	0.138643	2.25e-05	0.000326183
C330018D20Rik	624.596	0.587738	0.119721	9.14e-07	2.71e-05
Chst7	100.717	0.588788	0.12772	4.03e-06	8.61e-05
Slc25a4	613.155	0.588827	0.106208	2.96e-08	1.82e-06
Tesc	31.3554	0.589061	0.140822	2.88e-05	0.000397557
Gm14403	889.275	0.589658	0.1737	0.000687049	0.00465779
Rps13	10884.9	0.589808	0.164422	0.000334289	0.00267362
Klf6	590.494	0.589822	0.193174	0.00226329	0.0115939
Ramp1	207.214	0.589928	0.141363	3e-05	0.000410221
She	282.833	0.590139	0.140964	2.83e-05	0.000392977
Rps16	11180.5	0.590295	0.173294	0.000658431	0.00451423
Fkbp7	147.286	0.590798	0.156571	0.00016106	0.00153504
Dusp19	330.948	0.591152	0.118816	6.51e-07	2.11e-05
Tnfsf10	332.533	0.5934	0.144587	4.06e-05	0.00052382
Gm10136	63.1752	0.593896	0.19396	0.002199	0.0113429
Ciao2a	2738.77	0.594125	0.1451	4.23e-05	0.000541559
Dcun1d1	3080.82	0.594705	0.109828	6.13e-08	3.18e-06
Gm14410	181.48	0.59473	0.127712	3.21e-06	7.3e-05
Cxcl14	106.841	0.594789	0.240268	0.013304	0.0463507
Urm1	722.172	0.594957	0.101033	3.89e-09	4.04e-07
Rrm2b	229.07	0.595199	0.13609	1.22e-05	0.000199254
Bpgm	1056.55	0.595701	0.146745	4.92e-05	0.000608963
Lair1	203.396	0.59616	0.163609	0.000268624	0.00229156
Dpt	383.169	0.598981	0.134906	9e-06	0.000157339
Rpl17-ps9	148.172	0.599105	0.187825	0.00142425	0.00802271
Sumo3	5013.38	0.599619	0.113874	1.4e-07	6.1e-06
Cox7a1	161.389	0.599761	0.123896	1.29e-06	3.54e-05
Pf4	46.3762	0.600507	0.173635	0.000543299	0.00389156
Lyrm9	402.705	0.600594	0.16051	0.000182726	0.00168608
Timm8b	2613.95	0.602657	0.154383	9.48e-05	0.00100927
Rpl10	10004.8	0.602832	0.125929	1.69e-06	4.36e-05
Phf11d	151.519	0.604192	0.175342	0.000569368	0.00402822
Me2	141.261	0.604417	0.127517	2.14e-06	5.3e-05
Gimap6	629.583	0.604692	0.124446	1.18e-06	3.3e-05
Ltc4s	36.1534	0.605146	0.238499	0.0111708	0.0402828
Cd300e	87.1228	0.605488	0.179724	0.00075445	0.0049941
Ttbk2	387.587	0.606799	0.206617	0.00331586	0.01563
Mapk12	189.244	0.607727	0.181466	0.000811095	0.0052688
Rps27l	12154.5	0.608089	0.187935	0.0012137	0.00710914
Med31	214.145	0.608289	0.140159	1.42e-05	0.000227124
Rps3a1	23029.7	0.608471	0.147995	3.93e-05	0.000510336
Rps19-ps4	36.1414	0.609273	0.173334	0.000439719	0.00330578
Mup-ps1	28.1965	0.609571	0.225436	0.00685184	0.0276614
Prickle1	205.632	0.610682	0.134349	5.48e-06	0.00010872
Il1b	72.2469	0.610818	0.212898	0.00411687	0.0185848
Gm29394	16.0131	0.611475	0.184005	0.000890108	0.00562109
Pfdn5	4259.92	0.612391	0.179769	0.000657888	0.00451319
Uqcc2	1860.36	0.612568	0.165751	0.000219267	0.00195139
Fyttd1	1974.18	0.612666	0.122869	6.15e-07	2.03e-05
Vbp1	694.169	0.613403	0.110553	2.88e-08	1.81e-06
Clec12a	215.169	0.614352	0.148791	3.64e-05	0.000478866
Gm10033	767.552	0.614398	0.133096	3.91e-06	8.42e-05
Ndufb1	3565.94	0.61472	0.171275	0.000331837	0.00266511
Rps19	10327	0.614929	0.169069	0.000275675	0.00233442
B3gnt2	1076.65	0.616167	0.138507	8.64e-06	0.000152397
Smim7	2772.32	0.617189	0.111422	3.04e-08	1.83e-06
Ecscr	139.127	0.61724	0.169406	0.000268901	0.00229223
Cep295	1374.78	0.618043	0.130368	2.13e-06	5.29e-05
Slfn2	216.209	0.618157	0.183179	0.000739222	0.00491606
Rdm1	548.629	0.619653	0.139953	9.53e-06	0.000164176
Gm6710	131.956	0.620155	0.174132	0.000368873	0.00288026
Ndrg1	925.913	0.620271	0.229227	0.00681136	0.0275539
Cd24a	306.695	0.620527	0.162639	0.000135978	0.00134866
Tomm5	1387.61	0.621397	0.145312	1.9e-05	0.000282211
Zfp709	221.249	0.621945	0.110733	1.95e-08	1.41e-06
Cttnbp2nl	254.646	0.622232	0.18491	0.000765267	0.00504849
Gm9762	256.622	0.623852	0.221901	0.0049326	0.0214037
Rps10	13756.4	0.624411	0.173531	0.000320343	0.00259631
Dse	551.587	0.624749	0.125631	6.6e-07	2.12e-05
Gm14326	271.871	0.624954	0.121528	2.71e-07	1.03e-05
Commd3	3167.78	0.625215	0.121649	2.75e-07	1.04e-05
Aqp1	6100.21	0.625637	0.126801	8.06e-07	2.47e-05
Calcrl	834.128	0.6262	0.122332	3.07e-07	1.15e-05
Chchd7	1327.96	0.62693	0.154293	4.84e-05	0.000601994
Mylip	515.681	0.627228	0.113022	2.86e-08	1.81e-06
Enpp6	195.718	0.627599	0.147368	2.06e-05	0.00030262
Kitl	242.047	0.627622	0.20963	0.00275382	0.0135192
Dph3	1280	0.628059	0.174181	0.000311218	0.00255376
Tango2	1200.34	0.628068	0.0984697	1.79e-10	3.81e-08
Pycard	178.607	0.63022	0.211167	0.00284075	0.0138142
Tnfaip8	153.182	0.630638	0.112383	2.01e-08	1.44e-06
Lpcat1	166.944	0.630975	0.146728	1.71e-05	0.000259343
Mff	1960.75	0.63154	0.107029	3.62e-09	3.83e-07
Cyp2c53-ps	40.3525	0.631925	0.226855	0.00534291	0.022739
Ano1	140.788	0.632488	0.245774	0.010069	0.0371228
Snx13	1921.15	0.632505	0.158145	6.35e-05	0.000732233
Fkbp3	1168.85	0.633466	0.121767	1.97e-07	7.88e-06
Colec10	1515.92	0.634736	0.158562	6.25e-05	0.000724222
Rps21	9729.16	0.636905	0.184624	0.00056113	0.00397971
Cep20	980.164	0.637314	0.146732	1.4e-05	0.000223961
Vsir	408.777	0.638706	0.174982	0.000262108	0.00224428
Vmn1r208	127.566	0.639082	0.178133	0.000333637	0.00267141
Pkig	983.36	0.639482	0.162648	8.44e-05	0.000916283
Gm4956	1991.67	0.639579	0.177431	0.000312554	0.00255655
Fcgr1	190.938	0.640125	0.172676	0.000209648	0.00188617
Gm15421	16.2386	0.640226	0.204125	0.00171011	0.00928794
Tspan8	79.4487	0.640275	0.152737	2.76e-05	0.000386257
2210408I21Rik	112.21	0.640967	0.143944	8.47e-06	0.000150317
Rpl17-ps4	71.2474	0.641485	0.208623	0.002106	0.0109719
Gm4045	21.4769	0.641501	0.197717	0.00117641	0.00693598
Phf11b	46.8505	0.642075	0.187412	0.000612524	0.00427375
Cd300ld3	48.8126	0.642696	0.22828	0.00487188	0.0212442
Mrps23	765.849	0.642722	0.116806	3.75e-08	2.14e-06
Arrb1	810.526	0.64332	0.16259	7.6e-05	0.000843734
Mup16	56045	0.644997	0.213644	0.00253584	0.0126902
Lmo2	264.457	0.645146	0.166466	0.000106386	0.00110959
Rps11	14614.5	0.645221	0.183505	0.00043794	0.00329671
Rpl32	15389.9	0.645265	0.172057	0.00017663	0.00164034
Abcb1b	108.812	0.646088	0.190493	0.00069469	0.00469578
Mup20	502578	0.648388	0.242578	0.00751973	0.0298948
Atp5mpl	5666.79	0.648616	0.174204	0.000196631	0.00178757
Zfp85	134.182	0.650283	0.0841277	1.08e-14	1.88e-11
Rmdn1	1743.4	0.650375	0.13052	6.26e-07	2.06e-05
Rpl26	15336.6	0.650537	0.169663	0.000125923	0.00126526
Ap1s2	149.298	0.651851	0.182644	0.000358375	0.00282509
Rab28	773.05	0.651944	0.106657	9.81e-10	1.44e-07
Pcp4l1	730.057	0.652476	0.250517	0.00920035	0.0348911
Rpl35	8953.73	0.653894	0.165729	7.96e-05	0.000877138
Slco1a6	42.6094	0.653964	0.157591	3.33e-05	0.000446041
Rps27	9867.73	0.654158	0.148207	1.02e-05	0.000171136
Sult2a8	54630.9	0.655675	0.161291	4.8e-05	0.000598052
Dio1	10478.6	0.656768	0.183418	0.000342663	0.00272389
Rps2-ps8	78.6392	0.656837	0.136706	1.55e-06	4.07e-05
Adgrf5	1706.15	0.656947	0.230793	0.00442052	0.0196477
Tfpi	365.108	0.657202	0.165593	7.22e-05	0.000813033
Rap1b	4092.38	0.65816	0.119557	3.69e-08	2.13e-06
Orm3	149.12	0.660299	0.265595	0.0129146	0.0452678
Tpm4	1380.12	0.660339	0.158637	3.15e-05	0.000425642
Spata6l	91.0397	0.660644	0.221202	0.00282089	0.0137699
Rasgrp3	419.719	0.662372	0.186835	0.000392275	0.00301801
Vamp3	720.117	0.663163	0.139603	2.03e-06	5.11e-05
Ctla2b	139.171	0.663663	0.17637	0.000167956	0.00158664
Gng2	109.297	0.663952	0.215543	0.00206744	0.0107962
Entpd1	269.024	0.665521	0.178626	0.000194717	0.00177419
Pdlim2	96.7914	0.66616	0.202308	0.000991922	0.00609552
Zfp931	328.226	0.666724	0.132047	4.44e-07	1.57e-05
Stk17b	300.254	0.667141	0.127251	1.58e-07	6.7e-06
Wnt2	187.982	0.66748	0.119997	2.66e-08	1.73e-06
Rnf141	3250.22	0.667946	0.126476	1.28e-07	5.76e-06
Adgrl4	782.53	0.669383	0.11619	8.36e-09	7.71e-07
Stard3nl	624.659	0.669922	0.151487	9.77e-06	0.000166488
Gngt2	269.967	0.670169	0.187162	0.000342702	0.00272389
Hddc2	92.4542	0.671418	0.165257	4.85e-05	0.000601994
Gm9797	677.303	0.673338	0.161968	3.22e-05	0.000433702
Rps2-ps10	108.485	0.673684	0.173422	0.000102473	0.00107266
Tm4sf1	755.012	0.674081	0.13145	2.93e-07	1.1e-05
Dnajc15	1914.55	0.674933	0.174215	0.000107	0.00111298
Ifi211	125.338	0.675359	0.19436	0.000511278	0.00371828
Gnb4	202.233	0.675676	0.131326	2.67e-07	1.02e-05
Bcl2a1b	39.8636	0.676589	0.24969	0.00673411	0.027344
Socs5	380.873	0.676915	0.156794	1.58e-05	0.000245742
Nkain4	27.8605	0.677411	0.159524	2.17e-05	0.00031764
Ckm	100.915	0.677863	0.228511	0.00301272	0.0144313
Cdc26	1481.04	0.67809	0.135975	6.14e-07	2.03e-05
Oxct1	420.571	0.67876	0.127435	1e-07	4.66e-06
Plpp1	665.027	0.679412	0.109261	5.03e-10	8.78e-08
Tyrobp	641.435	0.681305	0.176196	0.000110303	0.00113727
Cracr2b	214.073	0.68324	0.16847	5e-05	0.000617844
Fli1	178.966	0.68417	0.174678	8.98e-05	0.000965825
Rapgef5	517.819	0.684926	0.186356	0.000237504	0.00208313
Igsf6	175.46	0.685022	0.158666	1.58e-05	0.000245742
Msr1	650.65	0.686114	0.150214	4.93e-06	9.94e-05
Rps14	18267.6	0.686134	0.144339	2e-06	5.06e-05
Anxa3	256.724	0.686666	0.18297	0.000174812	0.00162812
Gm14325	397.336	0.687464	0.13023	1.3e-07	5.78e-06
C1d	2864.34	0.687529	0.130975	1.53e-07	6.57e-06
Ppic	175.126	0.690757	0.197665	0.000474798	0.00351258
Sec61g	744.559	0.691014	0.197784	0.000476237	0.00352061
Tmem256	4461.45	0.691531	0.1755	8.14e-05	0.000889645
Mup-ps8	161.39	0.692042	0.242046	0.00424798	0.0190358
Selenop	369461	0.694357	0.155969	8.51e-06	0.000150682
Spopl	551.051	0.695139	0.105447	4.33e-11	1.31e-08
Clec4n	124.063	0.695275	0.18787	0.00021489	0.00192433
Gng11	427.211	0.695745	0.184291	0.000159844	0.00152858
Tfec	112.841	0.696229	0.14757	2.38e-06	5.73e-05
Fcgr3	402.906	0.696687	0.149923	3.37e-06	7.54e-05
Rpl9	14701	0.697216	0.139781	6.1e-07	2.03e-05
Cyp4b1	1008.07	0.697746	0.110965	3.22e-10	5.79e-08
Rps6	23501.8	0.699089	0.152235	4.39e-06	9.16e-05
Rps15a	6880.64	0.699673	0.159542	1.16e-05	0.00019107
Rps25-ps1	25.2785	0.700014	0.227155	0.00205851	0.0107545
Uqcrh	11069.6	0.700072	0.161449	1.45e-05	0.000230477
Gm7206	37.3604	0.700884	0.218067	0.00130864	0.00751845
Pea15a	1120.37	0.700897	0.150544	3.23e-06	7.31e-05
Pla2g7	134.932	0.701805	0.193889	0.000295041	0.00245342
Tmem126a	1940.9	0.702269	0.154897	5.79e-06	0.000113369
Rps25	16147.1	0.702732	0.177601	7.6e-05	0.000843734
Lyz2	3816.57	0.703331	0.191636	0.000242426	0.00211503
Olfm1	180.161	0.704255	0.123248	1.1e-08	9.34e-07
Ptpn18	153.623	0.704578	0.191922	0.000241443	0.00210965
Mzt1	1097.35	0.706371	0.11874	2.7e-09	3.03e-07
Cyba	643.636	0.706679	0.170833	3.52e-05	0.000465238
Clec4a2	76.8913	0.707909	0.17455	5e-05	0.000617844
Rpl34	11007	0.709831	0.178311	6.87e-05	0.000778943
Rpl22l1	2129.29	0.710467	0.185503	0.000128174	0.00128564
Capza2	3968.35	0.710802	0.107096	3.2e-11	1.12e-08
Rgs5	2080.65	0.711048	0.103586	6.68e-12	3.08e-09
Ptgds	79.4967	0.715293	0.220681	0.00118989	0.00700069
Sms-ps	67.4695	0.715598	0.177969	5.8e-05	0.000685056
Plekho1	350.384	0.716571	0.183493	9.42e-05	0.00100669
Gm2962	10.9872	0.717646	0.24787	0.00378849	0.0174365
Itgb3bp	55.3832	0.719336	0.177945	5.29e-05	0.000645746
Tomm20	4717.28	0.720416	0.138234	1.87e-07	7.68e-06
Evi2a	93.9691	0.721065	0.198904	0.000288742	0.00241316
Tomm40l	1431.2	0.722634	0.156274	3.76e-06	8.2e-05
Rpl10a	11134.1	0.723602	0.160079	6.18e-06	0.000117652
Fam174b	258.561	0.724231	0.0825364	1.71e-18	9.88e-15
Atp5md	8723.04	0.72448	0.159956	5.92e-06	0.000114463
Erg	355.794	0.726688	0.139799	2.01e-07	8.03e-06
Gm10177	3703.56	0.728443	0.192503	0.000154294	0.00148434
Cox7c-ps1	16.2224	0.728656	0.287639	0.0113016	0.0406772
Gm14387	517.919	0.730052	0.23096	0.0015726	0.00869601
Cela1	1207.85	0.730384	0.168629	1.48e-05	0.000234668
Gm5805	71.2892	0.730795	0.169407	1.6e-05	0.000248184
Pm20d2	132.504	0.732522	0.230634	0.00149256	0.00833825
Amotl1	682.757	0.733864	0.196794	0.000192166	0.00175558
Spata6	80.9387	0.736406	0.205228	0.000332927	0.00266828
Arhgdib	560.296	0.737595	0.146209	4.54e-07	1.6e-05
Pde2a	497.737	0.738808	0.27179	0.00656169	0.0268073
Gm10146	129.66	0.740486	0.217108	0.000648007	0.004464
Ntn4	521.585	0.74097	0.139573	1.1e-07	5.09e-06
Gm15772	19.1592	0.741241	0.236866	0.00175183	0.00946992
Ccl24	124.418	0.7418	0.177753	3e-05	0.000410221
Ppp1r16b	284.877	0.742517	0.133377	2.59e-08	1.72e-06
Nnmt	6430.7	0.743617	0.206564	0.000318293	0.00259063
Asic5	356.607	0.743992	0.171532	1.44e-05	0.000229586
Ms4a6c	175.287	0.745278	0.185455	5.85e-05	0.000690456
Rps3	21741.3	0.746161	0.134685	3.02e-08	1.83e-06
Sult1d1	7982.74	0.746404	0.16865	9.61e-06	0.000165072
Leap2	4543.39	0.754167	0.24284	0.00189884	0.0100616
Il15	70.2602	0.756498	0.240132	0.00163076	0.00894549
Casp1	115.767	0.760021	0.142461	9.56e-08	4.53e-06
Gm2026	157.408	0.761351	0.183221	3.25e-05	0.000435712
Myct1	250.629	0.762059	0.165731	4.26e-06	9.01e-05
Chchd1	2042.09	0.766867	0.172408	8.67e-06	0.000152522
Kcnq1	113.879	0.771202	0.182729	2.44e-05	0.000348167
Cops9	3127.98	0.771884	0.186823	3.6e-05	0.000474449
Retreg1	3590.4	0.772658	0.150058	2.62e-07	1.01e-05
Cav2	307.81	0.775864	0.138105	1.93e-08	1.41e-06
Gm15500	20974.9	0.776073	0.158959	1.05e-06	3.01e-05
Chp2	146.901	0.776852	0.146291	1.09e-07	5.06e-06
Pde1a	134.8	0.77768	0.156463	6.68e-07	2.14e-05
Fabp4	711.556	0.777934	0.116425	2.36e-11	8.58e-09
H4c8	124.931	0.780545	0.187835	3.25e-05	0.000435712
Gm20503	79.3132	0.782545	0.234273	0.000836848	0.00535815
Fabp7	120.321	0.783223	0.192448	4.71e-05	0.000590421
Fhl2	66.2339	0.7842	0.158854	7.95e-07	2.45e-05
Gm48557	30.4271	0.784267	0.22128	0.000393751	0.00302331
Myl7	39.705	0.784855	0.165411	2.09e-06	5.2e-05
Gm11575	10.8124	0.789054	0.232522	0.00069014	0.00467325
Rpl13a	43066.1	0.789189	0.188103	2.72e-05	0.000381706
Rnf144a	252.347	0.795678	0.229555	0.00052791	0.00380736
Gm14494	160.058	0.800424	0.179932	8.65e-06	0.000152397
Mup-ps6	71.6052	0.804731	0.303679	0.00805058	0.0315696
Rpl17	20396.6	0.809073	0.196131	3.7e-05	0.00048464
Cox6a2	78.6607	0.812424	0.193129	2.59e-05	0.000366972
Immp1l	1525.41	0.819919	0.165884	7.7e-07	2.4e-05
Atp5e	15581.3	0.825302	0.200272	3.77e-05	0.000493133
Defb1	75.3734	0.832183	0.229268	0.000283716	0.00238152
Tff2	22.4781	0.833013	0.199057	2.85e-05	0.000395371
Cd63	415.874	0.836854	0.151892	3.6e-08	2.09e-06
Gng10	398.93	0.838707	0.184723	5.62e-06	0.000110642
BC028528	101.461	0.838919	0.204793	4.2e-05	0.000539088
Rps12	14556.4	0.84415	0.182554	3.76e-06	8.2e-05
Ldhb	248.645	0.849619	0.133918	2.23e-10	4.29e-08
Nxn	171.877	0.850669	0.179704	2.2e-06	5.42e-05
Plac8	344.725	0.852617	0.198204	1.69e-05	0.000258028
Ckmt2	64.1412	0.855465	0.196008	1.27e-05	0.000207172
Rab8b	283.54	0.855875	0.157737	5.76e-08	3.12e-06
Hba-a2	27533.5	0.864002	0.185906	3.36e-06	7.54e-05
Tmem159	142.739	0.866022	0.1977	1.18e-05	0.000194789
Dnase1	74.1348	0.869051	0.165606	1.54e-07	6.6e-06
Mettl23	1220.44	0.869253	0.161859	7.85e-08	3.9e-06
Rgs10	104.35	0.869426	0.185056	2.62e-06	6.19e-05
Gm6505	59.1202	0.870428	0.293188	0.00298922	0.0143365
Csrp1	720.057	0.875352	0.17473	5.45e-07	1.85e-05
Xlr	60.0201	0.880375	0.182823	1.47e-06	3.9e-05
Rpl9-ps6	34.8474	0.881847	0.230621	0.000131412	0.00131241
Tcap	39.6491	0.882343	0.215765	4.33e-05	0.00055086
Akt3	192.771	0.883101	0.192671	4.57e-06	9.48e-05
Gpihbp1	1174.75	0.887332	0.137894	1.24e-10	3.09e-08
9030619P08Rik	259.717	0.889785	0.2055	1.49e-05	0.000235566
Tnnt2	337.25	0.892736	0.19581	5.14e-06	0.000102748
Tnni3	173.248	0.897977	0.208571	1.67e-05	0.000255827
Rab31	338.513	0.898522	0.158142	1.33e-08	1.08e-06
Rpl41	38197.2	0.902612	0.226487	6.74e-05	0.000767605
Gm14288	407.216	0.908222	0.287871	0.0016052	0.00882873
Fabp3	132.898	0.9126	0.20155	5.96e-06	0.000114802
Ccl6	427.574	0.916377	0.180075	3.6e-07	1.3e-05
Myoz2	64.219	0.917598	0.221181	3.34e-05	0.000447192
1700025G04Rik	246.263	0.923334	0.19025	1.21e-06	3.37e-05
Gm10362	20.4962	0.935375	0.241978	0.000110848	0.00113962
Clec7a	320.936	0.944171	0.232489	4.88e-05	0.000605803
Cox8b	50.0976	0.947346	0.200421	2.28e-06	5.54e-05
Fundc2	531.42	0.947382	0.194653	1.13e-06	3.22e-05
Pln	233.943	0.948573	0.21664	1.19e-05	0.000196128
Ctla2a	180.499	0.949494	0.231808	4.2e-05	0.000539395
Actc1	254.776	0.950516	0.196346	1.29e-06	3.54e-05
Spink4	23.8712	0.951712	0.366813	0.00947163	0.0355688
Mb	431.921	0.9563	0.208896	4.7e-06	9.67e-05
Gm6030	80.464	0.958835	0.198723	1.4e-06	3.76e-05
Tmsb4x	8045.73	0.967347	0.209651	3.95e-06	8.47e-05
Lars2	73681.6	0.970696	0.346522	0.00509049	0.021874
Nrtn	144.517	0.97893	0.209101	2.85e-06	6.65e-05
Serpinb6a	847.169	0.981149	0.153199	1.51e-10	3.28e-08
Myh6	552.312	0.98823	0.217347	5.45e-06	0.00010843
Myl2	326.445	1.00172	0.222461	6.7e-06	0.000125223
Myl3	236.763	1.00383	0.210631	1.88e-06	4.82e-05
Ms4a6b	86.462	1.00596	0.220769	5.2e-06	0.000103842
Rps24	20039.7	1.01447	0.195916	2.24e-07	8.91e-06
ccdc198	56.0517	1.01799	0.158555	1.36e-10	3.19e-08
Wfdc21	26345	1.01812	0.211066	1.41e-06	3.78e-05
Gm49183	10.7992	1.01931	0.391415	0.00921006	0.034905
S100a9	44.015	1.02895	0.283462	0.000283478	0.00238125
Plac9a	45.0332	1.03716	0.268062	0.000109231	0.00112804
Napsa	109.161	1.05899	0.195516	6.08e-08	3.17e-06
Wfdc17	767.548	1.06893	0.209172	3.22e-07	1.2e-05
Rgs2	285.478	1.08323	0.232354	3.13e-06	7.15e-05
Nppa	100.4	1.10357	0.2296	1.54e-06	4.04e-05
Acnat2	1131.46	1.12839	0.321441	0.000447426	0.00334843
Creb5	167.18	1.13134	0.343584	0.00099204	0.00609552
Gadd45g	967.695	1.13369	0.384262	0.00317473	0.0150819
Ctrc	16.4633	1.14318	0.374489	0.00226849	0.0116146
Calml4	64.6932	1.15847	0.200416	7.46e-09	7.04e-07
Egf	142.888	1.20162	0.238251	4.57e-07	1.61e-05
Acsm2	423.115	1.22938	0.218421	1.82e-08	1.37e-06
Amn1	838.759	1.23266	0.294137	2.78e-05	0.000387462
S100a8	35.8079	1.2592	0.280481	7.14e-06	0.000131481
Mup2	8817.8	1.30913	0.319829	4.25e-05	0.000543605
Hba-a1	20763.1	1.34903	0.278293	1.25e-06	3.46e-05
Rpl17-ps8	34.2949	1.36563	0.267645	3.35e-07	1.23e-05
Gm49391	46.3383	1.46159	0.340313	1.75e-05	0.000264418
Ifi27l2a	367.655	1.5123	0.303215	6.12e-07	2.03e-05
Ccnb1ip1	69.1503	1.54313	0.361283	1.94e-05	0.000287957
Gm12895	6422.12	1.57426	0.372963	2.43e-05	0.000347855
Gm12896	6422.12	1.57426	0.372963	2.43e-05	0.000347855
Akr1c21	87.3371	1.59972	0.287112	2.52e-08	1.69e-06
Folr1	27.8441	1.62257	0.252311	1.27e-10	3.09e-08
Hbb-bt	8326.65	1.65197	0.304576	5.83e-08	3.13e-06
Rps27rt	26.6941	1.66999	0.458684	0.000271761	0.00231318
Gpx3	1399.66	1.6864	0.254813	3.64e-11	1.16e-08
Cyp17a1	461.779	1.68816	0.374089	6.4e-06	0.000120503
Hbb-bs	54722.5	1.74012	0.280548	5.55e-10	9.36e-08
Ggt1	55.4406	1.74637	0.306591	1.23e-08	1.02e-06
Miox	109.104	1.78165	0.345073	2.43e-07	9.43e-06
Umod	182.47	1.84377	0.397743	3.56e-06	7.84e-05
S100g	89.2217	1.9019	0.355006	8.44e-08	4.14e-06
Wfdc15b	22.289	1.94295	0.290845	2.38e-11	8.58e-09
Fxyd2	129.254	1.95886	0.374412	1.68e-07	7.03e-06
Cltrn	89.4254	1.98585	0.405849	9.93e-07	2.89e-05
Spink1	44.463	2.2339	0.399132	2.18e-08	1.52e-06
Gm10705	126.164	2.25532	0.454541	6.99e-07	2.21e-05
Klk1	141.633	2.41133	0.433581	2.68e-08	1.73e-06
Kap	1764.37	2.5295	0.50215	4.72e-07	1.64e-05

## Sheet: Lung
Gene	Basemean	log2FoldChange	lfcSE	pvalue	padj
Pcdhgc4	2032.22	-3.15717	0.346542	8.19929e-20	1.55508e-18
Gm10401	173.933	-1.97241	0.397364	6.91511e-07	2.10405e-06
Gm14434	40.8044	-1.9573	0.413783	2.24241e-06	6.33747e-06
Igkv5-39	86.1418	-1.59943	0.433974	0.000228207	0.000476469
Igkv12-89	34.381	-1.42692	0.420032	0.000680886	0.00132156
Commd1b	418.9	-1.40884	0.241459	5.38862e-09	2.15008e-08
Gm9747	217.892	-1.33313	0.324706	4.03175e-05	9.44353e-05
Bpifb1	6973.96	-1.23942	0.202663	9.61486e-10	4.21924e-09
Rbp7	107.211	-1.13449	0.162465	2.89025e-12	1.77614e-11
Clca1	242.295	-1.10517	0.361068	0.00220724	0.00394693
Ighv1-22	17.2421	-1.07938	0.316676	0.000653266	0.00127301
Gm5831	688.318	-1.0727	0.164363	6.73677e-11	3.46016e-10
Ccl4	37.3484	-1.0693	0.16794	1.9255e-10	9.26736e-10
Ppp1ccb	163.835	-1.06566	0.173533	8.20153e-10	3.62759e-09
Gm7665	22.7984	-1.06111	0.14933	1.19667e-12	7.81542e-12
Igkv9-124	10.9973	-1.03227	0.303638	0.000674629	0.00131039
Polr3h	573.063	-0.988567	0.211503	2.9538e-06	8.21852e-06
Ighv1-15	11.2828	-0.987673	0.254382	0.000103327	0.000227128
Gm20716	2508.65	-0.980824	0.107554	7.55879e-20	1.4459e-18
Igkv4-53	21.4585	-0.968517	0.304169	0.00145185	0.00267682
Ccl5	551.18	-0.961128	0.116751	1.83704e-16	2.07635e-15
Sco2	52.9582	-0.957446	0.171562	2.39488e-08	8.78949e-08
Igfbp2	8961.42	-0.943502	0.122174	1.13979e-14	9.92799e-14
Ighv1-59	5.9392	-0.936275	0.407537	0.021596	0.0326355
Prf1	272.604	-0.933003	0.12881	4.38003e-13	3.04398e-12
Ces1g	353.311	-0.92131	0.191006	1.41091e-06	4.11489e-06
Ighv1-52	13.4424	-0.91834	0.251401	0.000259306	0.000537375
Igkv3-10	17.5041	-0.906548	0.274612	0.00096274	0.00183016
Esm1	1219.66	-0.904555	0.131712	6.52644e-12	3.83407e-11
F5	428.798	-0.903685	0.128158	1.77226e-12	1.12911e-11
Vwf	26262	-0.898819	0.11404	3.23204e-15	3.05566e-14
Fetub	168.409	-0.898516	0.190931	2.52659e-06	7.09182e-06
Gsta2	225.648	-0.897223	0.154041	5.72532e-09	2.27802e-08
Fcmr	733.504	-0.893445	0.160336	2.51366e-08	9.18224e-08
Nqo1	352.205	-0.886069	0.121184	2.63666e-13	1.88183e-12
Gzmb	160.911	-0.884145	0.142104	4.91411e-10	2.24085e-09
Nkg7	277.768	-0.878282	0.120242	2.78789e-13	1.98342e-12
Bpifa1	25093.3	-0.876297	0.218577	6.09519e-05	0.000138951
Sprr1a	38.7423	-0.870891	0.293514	0.00300602	0.00525961
Ighv1-50	11.6725	-0.86454	0.273058	0.00154474	0.00283569
Resp18	37.5118	-0.863831	0.162091	9.85894e-08	3.33236e-07
Gp5	256.223	-0.85449	0.128602	3.04362e-11	1.63764e-10
Upk2	51.4087	-0.848626	0.170764	6.70971e-07	2.04395e-06
Mcm3	861.157	-0.845313	0.083166	2.86565e-24	1.10172e-22
Igkv4-61	4.7566	-0.840961	0.358616	0.0190261	0.0290217
Gm10131	156.894	-0.840804	0.170186	7.79223e-07	2.35624e-06
Ptprcap	315.811	-0.83593	0.122949	1.05358e-11	6.01292e-11
Cdkn2a	36.8928	-0.830541	0.124331	2.38857e-11	1.29997e-10
Cldn4	319.946	-0.827652	0.155806	1.08379e-07	3.64352e-07
Gp1bb	178.435	-0.826001	0.173155	1.83945e-06	5.26168e-06
Rps27rt	53.0598	-0.824107	0.385295	0.0324439	0.0474706
Grp	181.992	-0.823041	0.130699	3.03035e-10	1.41661e-09
Ugt1a6a	2330.98	-0.821841	0.11589	1.32587e-12	8.61593e-12
Apln	2194.16	-0.819324	0.110312	1.10836e-13	8.30949e-13
Igha	634.343	-0.816447	0.266004	0.00214554	0.00384409
Ighv5-16	7.85093	-0.816079	0.303655	0.00719844	0.0118125
Actb	80990.1	-0.813824	0.114807	1.35433e-12	8.78479e-12
Aoc1	189.432	-0.809799	0.168706	1.5862e-06	4.58669e-06
Klrg1	55.0544	-0.809486	0.15194	9.94887e-08	3.3613e-07
Ighv5-4	16.2166	-0.806561	0.312003	0.00973483	0.0155959
Gm21762	15.4457	-0.806446	0.270531	0.00287334	0.00503876
Cyp2f2	107254	-0.799965	0.176792	6.04219e-06	1.60123e-05
Ighv7-3	15.9636	-0.799614	0.370978	0.031129	0.0457182
Olfm2	439.376	-0.799556	0.0965483	1.21732e-16	1.41906e-15
Ighv1-18	16.3886	-0.798515	0.275518	0.00375274	0.00646112
Rprml	196.586	-0.797929	0.0943518	2.7444e-17	3.53443e-16
Igkv12-41	26.2592	-0.792975	0.315243	0.0118884	0.0187911
Ltb	1120.3	-0.792041	0.130438	1.26196e-09	5.43691e-09
Igkv3-12	20.0051	-0.79106	0.237192	0.000852694	0.00163329
Plb1	531.458	-0.789727	0.090439	2.49876e-18	3.70752e-17
Itih2	212.764	-0.784043	0.15561	4.69195e-07	1.46006e-06
Upk3b	4273.32	-0.779938	0.0949642	2.15791e-16	2.41801e-15
Ly6d	610.613	-0.7791	0.161172	1.33842e-06	3.91311e-06
Marcksl1	768.27	-0.774249	0.0918512	3.47494e-17	4.40978e-16
Ighv1-53	35.482	-0.772235	0.357866	0.0309364	0.045461
Tuba1a	16821.1	-0.772089	0.101471	2.76373e-14	2.26333e-13
Ppy	15.5696	-0.771171	0.169941	5.68201e-06	1.51504e-05
Gm9733	59.6097	-0.771127	0.195321	7.88109e-05	0.000176544
Lrrn4	1284.48	-0.768712	0.123422	4.71521e-10	2.15582e-09
Apoc2	58.029	-0.767774	0.197709	0.000103027	0.000226531
Snca	1108.98	-0.767239	0.172197	8.36673e-06	2.16542e-05
Chad	1380.26	-0.766363	0.171339	7.72047e-06	2.00949e-05
Lamc1	7313.14	-0.764863	0.115642	3.73943e-11	1.98533e-10
Egfl6	2807.31	-0.764715	0.135609	1.70933e-08	6.40291e-08
Gpx2	72.6241	-0.761303	0.239081	0.00145108	0.00267571
Hspa2	1062.14	-0.760988	0.185185	3.96788e-05	9.2981e-05
Pgc	58.9224	-0.759032	0.161324	2.53862e-06	7.12173e-06
Asgr1	190.407	-0.758374	0.161783	2.76433e-06	7.723e-06
Cd7	151.945	-0.757904	0.0982395	1.21117e-14	1.05087e-13
Lrrc26	918.2	-0.757862	0.167069	5.72699e-06	1.52547e-05
Igkv13-85	14.7495	-0.757807	0.231883	0.00108291	0.0020407
Klra9	75.5359	-0.756941	0.164849	4.39599e-06	1.19521e-05
Gp2	112.989	-0.756936	0.1947	0.0001012	0.000222765
Cst7	54.2023	-0.755749	0.121639	5.19583e-10	2.35829e-09
Gm14150	62.9164	-0.755678	0.117644	1.33212e-10	6.54078e-10
Epcam	2662.38	-0.753221	0.129348	5.77292e-09	2.29578e-08
Cd79a	1844.01	-0.752014	0.156941	1.65388e-06	4.76827e-06
Sstr2	69.4408	-0.751444	0.0936053	9.92418e-16	1.00916e-14
Pigr	2291.55	-0.750364	0.21087	0.000373101	0.000753881
Cyp4a12b	142.216	-0.748875	0.158152	2.18895e-06	6.19645e-06
Scgb1a1	1.13131e+06	-0.747313	0.178574	2.85294e-05	6.83209e-05
Upk1a	66.2622	-0.744873	0.106676	2.89819e-12	1.7796e-11
Treml1	93.7337	-0.744078	0.134948	3.51124e-08	1.25991e-07
Apol11b	76.7818	-0.743229	0.213324	0.000493914	0.000978114
Alas2	7898.11	-0.742813	0.167281	8.97447e-06	2.31213e-05
Tbx21	118.799	-0.742244	0.118481	3.73557e-10	1.72408e-09
Slc4a1	590.907	-0.739695	0.236643	0.00177332	0.0032182
Aldh1a2	1189.8	-0.739467	0.117972	3.65308e-10	1.68801e-09
Ugt1a6b	164.058	-0.736741	0.139772	1.3567e-07	4.50953e-07
Igkv13-84	14.9691	-0.736722	0.323768	0.0228783	0.0344299
Ighv1-76	11.8485	-0.735359	0.320651	0.021829	0.0329652
Tacstd2	1869.98	-0.733632	0.155898	2.52835e-06	7.09548e-06
Anpep	3110.1	-0.732514	0.119784	9.6367e-10	4.22526e-09
Prg4	257.191	-0.731885	0.302511	0.0155474	0.0240635
Cx3cr1	774.554	-0.729505	0.131034	2.58718e-08	9.43535e-08
Gprc5a	18484.3	-0.728136	0.155477	2.82363e-06	7.88163e-06
Gm3226	49.3534	-0.7281	0.121098	1.82681e-09	7.72547e-09
Fcrla	351.991	-0.726579	0.155661	3.04598e-06	8.45691e-06
Cd79b	1658.13	-0.725675	0.158408	4.6263e-06	1.25281e-05
Plvap	24364.5	-0.724657	0.111184	7.14261e-11	3.65298e-10
Aldh1a1	47586	-0.724373	0.138447	1.67562e-07	5.51906e-07
Cldn7	1781.96	-0.723264	0.119179	1.28924e-09	5.54372e-09
Rhd	37.4244	-0.72234	0.258323	0.00516969	0.00869919
Igkv1-117	108.74	-0.719838	0.232869	0.00199369	0.00359159
Gsta4	3058.07	-0.717057	0.114616	3.94586e-10	1.81523e-09
Rtl8a	2528.88	-0.716866	0.0915268	4.7898e-15	4.41346e-14
Aldh1a7	5492.09	-0.716714	0.11935	1.91185e-09	8.05455e-09
Basp1	1007.2	-0.714487	0.110869	1.16056e-10	5.74427e-10
Slc16a1	1619.62	-0.713588	0.0842692	2.49727e-17	3.23217e-16
Gypa	139.637	-0.712697	0.226825	0.00167763	0.00306056
Tuba1b	16539.1	-0.712676	0.0900766	2.53517e-15	2.43367e-14
Krt8	7348.77	-0.712124	0.13325	9.0774e-08	3.08221e-07
Muc1	8530.66	-0.711961	0.112871	2.83137e-10	1.32837e-09
1700056E22Rik	25.6985	-0.711148	0.156341	5.398e-06	1.44574e-05
Gm5641	7858	-0.710659	0.0910626	5.99403e-15	5.43327e-14
Ndn	515.417	-0.710605	0.0828652	9.87157e-18	1.34455e-16
Actg1	52812.8	-0.709972	0.0931967	2.57653e-14	2.11892e-13
Gata1	41.8291	-0.70963	0.13175	7.19695e-08	2.4733e-07
Trac	250.54	-0.708989	0.116589	1.19372e-09	5.15713e-09
Gzma	782.158	-0.707398	0.174793	5.18647e-05	0.000119615
Efemp1	4323.93	-0.706805	0.0741101	1.46687e-21	3.72298e-20
Ltf	3145.48	-0.706113	0.193427	0.000261685	0.000542088
Chst14	707.196	-0.705515	0.102907	7.0894e-12	4.14141e-11
Ackr3	1554.98	-0.704984	0.080584	2.16321e-18	3.23425e-17
Ccdc184	206.908	-0.704761	0.130993	7.4434e-08	2.55237e-07
Bdkrb2	408.142	-0.704032	0.112406	3.76921e-10	1.73807e-09
Ager	72001.4	-0.703434	0.128943	4.88708e-08	1.7204e-07
Mgst1	10844.1	-0.702235	0.0915609	1.72549e-14	1.45822e-13
Eomes	99.4549	-0.70106	0.146882	1.81561e-06	5.19712e-06
Ldhb	6333.12	-0.700623	0.13525	2.21639e-07	7.18646e-07
Bcap31	4403.2	-0.699579	0.0881325	2.05785e-15	2.00984e-14
Crip1	4517.05	-0.699507	0.0635227	3.34788e-28	2.48843e-26
Gm3219	79.0345	-0.69843	0.213828	0.00108957	0.00205127
Plxnb2	10991.4	-0.697382	0.113439	7.86408e-10	3.48624e-09
Rarres1	58.7182	-0.696376	0.113219	7.71361e-10	3.42149e-09
Lgals3bp	3121.52	-0.694967	0.113323	8.64389e-10	3.81352e-09
Ighv1-78	8.54383	-0.692448	0.310627	0.0258009	0.038509
Cd300e	150.839	-0.69239	0.135447	3.18947e-07	1.0125e-06
A2ml1	618.208	-0.691866	0.153148	6.25348e-06	1.6519e-05
Ier3	4778.59	-0.691355	0.0892517	9.47405e-15	8.36901e-14
Slurp1	216.359	-0.691249	0.106265	7.77253e-11	3.94669e-10
Tubb2b	388.905	-0.688407	0.106106	8.70271e-11	4.38195e-10
Ckmt1	635.796	-0.688367	0.114575	1.87827e-09	7.92591e-09
Igkv17-127	38.1616	-0.687726	0.200386	0.00059912	0.00117483
H2-Oa	226.72	-0.686821	0.14493	2.14797e-06	6.0883e-06
Pdpn	2474.98	-0.686493	0.116053	3.31159e-09	1.34857e-08
Lypd2	1822.73	-0.686093	0.123144	2.52584e-08	9.22459e-08
S100a11	9347.86	-0.685982	0.0937981	2.60485e-13	1.86339e-12
Qpct	336.019	-0.685549	0.083209	1.7382e-16	1.97896e-15
Krt18	4033.73	-0.684525	0.107732	2.0982e-10	1.00278e-09
Cfap58	378.133	-0.684523	0.162846	2.62809e-05	6.33052e-05
Oat	7559.5	-0.682352	0.118864	9.43482e-09	3.65158e-08
Ccl7	22.4129	-0.682187	0.189968	0.000329318	0.000671937
Tmem88	611.452	-0.681917	0.0800831	1.66423e-17	2.21284e-16
Cdkn1c	2555.53	-0.681622	0.10557	1.07081e-10	5.3281e-10
Rtn1	490.477	-0.680666	0.0952773	9.0618e-13	6.0164e-12
Spn	1236.74	-0.67942	0.113212	1.95729e-09	8.23932e-09
Ppp2r1a	6486.25	-0.676722	0.095494	1.37512e-12	8.90263e-12
Ccn1	3192.48	-0.676192	0.11371	2.7368e-09	1.12744e-08
Igkv9-120	36.7268	-0.675984	0.193907	0.000490067	0.000971113
H2-Aa	13983.9	-0.67587	0.0817428	1.35943e-16	1.57414e-15
Agr2	84.284	-0.675127	0.14845	5.42015e-06	1.45117e-05
Itga2b	1288.84	-0.673179	0.11304	2.59684e-09	1.07318e-08
Gm42715	1261.81	-0.672431	0.242721	0.00559891	0.00935789
Igkv4-72	26.1188	-0.67214	0.313363	0.0319591	0.0468184
Gpx4-ps2	42.0065	-0.672036	0.162558	3.56317e-05	8.41796e-05
H2-Ab1	13089.2	-0.671456	0.0794902	2.98803e-17	3.81983e-16
Tubb2a	3664.94	-0.671356	0.098126	7.82216e-12	4.53047e-11
S100a6	7692.95	-0.670888	0.0684401	1.09775e-22	3.37963e-21
Cdh1	12810	-0.670713	0.138127	1.19927e-06	3.52398e-06
Gm12250	178.826	-0.670204	0.19655	0.00065001	0.00126778
Postn	9865.41	-0.66943	0.0671865	2.19623e-23	7.37224e-22
Muc20	373.953	-0.668187	0.169504	8.0799e-05	0.000180428
Ackr4	471.226	-0.668117	0.0951601	2.20331e-12	1.38229e-11
Snrpb	5205.14	-0.6671	0.0923246	4.98917e-13	3.43975e-12
Cfl1	16299.1	-0.666989	0.0875718	2.60688e-14	2.14275e-13
Vsnl1	605.295	-0.664577	0.0782419	1.99848e-17	2.61039e-16
Wdr83os	1462.21	-0.664473	0.0733783	1.36008e-19	2.51832e-18
Cxcl17	1348.84	-0.664026	0.151426	1.15899e-05	2.9349e-05
Ckb	2711.02	-0.663769	0.103514	1.43278e-10	7.01516e-10
Pdia5	714.487	-0.663627	0.072626	6.38535e-20	1.22896e-18
Cldn10	1130.74	-0.663089	0.125243	1.19386e-07	3.99634e-07
Ly6i	70.9757	-0.662413	0.104385	2.21177e-10	1.0548e-09
Bcl2l14	196.104	-0.662188	0.108571	1.06663e-09	4.6415e-09
Tubb4b	12624.7	-0.66199	0.127982	2.30963e-07	7.47481e-07
Tm9sf2	7167.94	-0.659985	0.0911184	4.38353e-13	3.04506e-12
Igkv4-59	29.8091	-0.658281	0.299134	0.0277628	0.0411694
Pthlh	39.772	-0.657959	0.127169	2.29283e-07	7.42353e-07
Rtl8b	2087.19	-0.657954	0.0942238	2.89169e-12	1.77633e-11
Serpinb10	172.472	-0.656564	0.185434	0.000399096	0.000802045
Krt15	212.414	-0.656117	0.283209	0.0205188	0.0311222
Ptgr1	1296.72	-0.65543	0.106353	7.14733e-10	3.18842e-09
Gabrp	3865.44	-0.655304	0.136457	1.56865e-06	4.53846e-06
Rps4l	1165.28	-0.654774	0.0878234	8.94793e-14	6.80313e-13
Anxa8	1483.84	-0.654672	0.146961	8.39999e-06	2.1733e-05
Rhov	120.87	-0.65283	0.147421	9.4962e-06	2.43753e-05
Gpm6a	3254.56	-0.652529	0.0636297	1.12264e-24	4.52797e-23
Serpina3f	111.217	-0.652518	0.210513	0.00193745	0.00349494
Aqp5	11274.2	-0.651304	0.108974	2.27694e-09	9.48005e-09
Ly6a	13650.2	-0.650983	0.0651621	1.68235e-23	5.73358e-22
Rpl27-ps1	46.6276	-0.650932	0.166516	9.26275e-05	0.000204936
Chst4	378.388	-0.650868	0.129401	4.9085e-07	1.52289e-06
Mcpt4	63.5047	-0.650023	0.180433	0.000315089	0.00064476
mt-Co2	89139.9	-0.649274	0.206693	0.00168227	0.00306866
Sftpc	656248	-0.649266	0.105505	7.56099e-10	3.36046e-09
Spint2	11086.1	-0.649102	0.11182	6.44053e-09	2.54507e-08
Mtarc2	3040.3	-0.648618	0.0715144	1.19291e-19	2.21933e-18
Col12a1	2105.82	-0.645854	0.0817684	2.82116e-15	2.69165e-14
Vcp	11914.9	-0.645729	0.0926681	3.21034e-12	1.95973e-11
Stmn1	4464.99	-0.64562	0.0741428	3.09849e-18	4.52849e-17
Cd74	43562.7	-0.64488	0.115478	2.34431e-08	8.62417e-08
Fasn	27662.2	-0.644806	0.160787	6.06403e-05	0.000138306
Cdh5	32068.3	-0.644705	0.128943	5.73523e-07	1.76119e-06
Pacrg	268.565	-0.644565	0.113186	1.23556e-08	4.7035e-08
Gins2	413.06	-0.64404	0.135687	2.06952e-06	5.87251e-06
Snrpc	1155.7	-0.643668	0.0662638	2.63529e-22	7.63159e-21
Cyp2a5	4153.69	-0.643372	0.24924	0.00984175	0.0157607
Psmd2	6569.37	-0.642972	0.0906888	1.3424e-12	8.71974e-12
Depp1	1398.73	-0.642389	0.122237	1.47811e-07	4.89743e-07
Tmem30b	1264.62	-0.642355	0.127749	4.95e-07	1.53455e-06
Adamdec1	278.785	-0.64211	0.11652	3.57385e-08	1.28092e-07
Stmn2	2404.48	-0.641881	0.0513059	6.51171e-36	1.51703e-33
Cd96	71.5998	-0.641267	0.140525	5.03406e-06	1.35454e-05
Itm2c	7835	-0.640645	0.101141	2.38645e-10	1.13326e-09
Bpgm	4089.23	-0.64059	0.129845	8.07769e-07	2.43736e-06
Kdr	18018.1	-0.63951	0.107696	2.88362e-09	1.18324e-08
Ckap4	1951.12	-0.639471	0.0985147	8.51994e-11	4.29686e-10
Gstp1	2958.81	-0.638403	0.0819798	6.84452e-15	6.1577e-14
Cldn3	5773.03	-0.637728	0.138454	4.10365e-06	1.11943e-05
Tbcd	1681.32	-0.63772	0.0749398	1.74296e-17	2.30168e-16
Tmsb10	12368.4	-0.637371	0.0778808	2.74738e-16	3.04063e-15
Magee1	425.099	-0.637313	0.110438	7.88973e-09	3.07954e-08
Ly6a2	44.2102	-0.635282	0.201033	0.00157723	0.00289159
Gpr182	3268.77	-0.634715	0.106756	2.75641e-09	1.13432e-08
Cltc	13146.3	-0.634461	0.0748077	2.22853e-17	2.90118e-16
H2-Eb1	11433.6	-0.63308	0.0723486	2.12571e-18	3.18123e-17
Sptlc3	107.129	-0.632789	0.150951	2.76484e-05	6.6374e-05
Tuba1c	1576.3	-0.632296	0.0957088	3.93633e-11	2.08208e-10
Cat	13057.5	-0.632161	0.123201	2.88021e-07	9.20122e-07
Mpl	128.085	-0.631994	0.126748	6.1569e-07	1.88364e-06
Avpr1a	113.141	-0.631612	0.227966	0.00559468	0.00935283
Cd177	252.696	-0.631597	0.127344	7.0575e-07	2.14612e-06
Fmod	494.49	-0.631333	0.142935	1.00114e-05	2.56051e-05
Krt19	7294.84	-0.630906	0.112494	2.04249e-08	7.56557e-08
Pmp22	14811.2	-0.630897	0.11495	4.05483e-08	1.44238e-07
Zswim6	599.971	-0.630875	0.138799	5.48676e-06	1.46699e-05
Tmem176b	10603	-0.630703	0.100665	3.71903e-10	1.71696e-09
Lipg	2378.77	-0.630301	0.125261	4.8569e-07	1.50778e-06
Jup	21393.3	-0.629188	0.0985474	1.71817e-10	8.30565e-10
Hspg2	7924.69	-0.628772	0.107254	4.5612e-09	1.83023e-08
Tkt	7308.59	-0.628345	0.0998073	3.06245e-10	1.43076e-09
Mthfd1	4597.64	-0.628238	0.0943597	2.77759e-11	1.50174e-10
Psmb10	2653.26	-0.62751	0.0677868	2.10036e-20	4.32514e-19
Nxph3	329.477	-0.627443	0.179056	0.000458033	0.000911453
Tubb1	745.488	-0.626837	0.145248	1.59138e-05	3.9554e-05
Vnn3	386.664	-0.625876	0.106119	3.68185e-09	1.49079e-08
Cdh16	317.246	-0.625342	0.0886483	1.73615e-12	1.10791e-11
Atp6ap2	2842.28	-0.624959	0.0753022	1.04688e-16	1.2314e-15
Fxyd3	703.062	-0.62423	0.0739174	3.04132e-17	3.88477e-16
Ighv3-6	30.5335	-0.624186	0.282403	0.0270863	0.0402542
Gjb2	169.282	-0.624039	0.168411	0.000211015	0.000442945
Prdx2	4534.9	-0.623953	0.0726112	8.4678e-18	1.16761e-16
Cnn3	6460.24	-0.623572	0.059139	5.40509e-26	2.72155e-24
Cbr3	904.175	-0.623567	0.0894479	3.14057e-12	1.91864e-11
Ifitm3	9431.7	-0.623314	0.0785172	2.04544e-15	1.9992e-14
Cabcoco1	197.562	-0.623288	0.142484	1.21745e-05	3.07395e-05
Ccdc113	599.273	-0.623261	0.13915	7.49713e-06	1.95592e-05
Fbln5	4609.68	-0.623117	0.13057	1.82152e-06	5.21308e-06
Gbp2	2770.76	-0.622849	0.0905116	5.92555e-12	3.50614e-11
Ly6g6f	24.9158	-0.622778	0.157964	8.06246e-05	0.000180064
Reg3g	1843.48	-0.622567	0.161028	0.000110548	0.000241875
Mt2	578.034	-0.619802	0.138988	8.21948e-06	2.13049e-05
Sox18	6954.73	-0.61953	0.110815	2.26207e-08	8.34127e-08
Apmap	2318.61	-0.619251	0.0896077	4.823e-12	2.88548e-11
Morn5	74.1389	-0.618972	0.155153	6.62292e-05	0.000150105
Hp	38207.8	-0.618035	0.145258	2.09293e-05	5.11806e-05
Banf1	1714.57	-0.617997	0.0704074	1.67238e-18	2.53684e-17
Pon1	2967.09	-0.6179	0.134319	4.22032e-06	1.15005e-05
AA467197	22.1336	-0.616959	0.157571	9.02403e-05	0.000200051
Chil1	23725.7	-0.616515	0.132862	3.47953e-06	9.58899e-06
Igkv17-121	38.4589	-0.616277	0.264246	0.0196898	0.0299667
Rhbg	219.204	-0.615977	0.121597	4.06826e-07	1.2759e-06
Cxcr3	96.2298	-0.615943	0.0936543	4.80767e-11	2.51738e-10
Cda	60.4637	-0.615057	0.120673	3.45273e-07	1.09229e-06
Gm5497	18.7917	-0.614999	0.151912	5.15688e-05	0.000118986
Sox2	1006.01	-0.614735	0.136093	6.27124e-06	1.65631e-05
Tmem102	311.327	-0.614689	0.0993268	6.07175e-10	2.73124e-09
Ighv9-3	39.4448	-0.614422	0.2473	0.0129725	0.0203607
Pdia3	15340.6	-0.614346	0.09779	3.33608e-10	1.55071e-09
B4gat1	1382.72	-0.614053	0.0903141	1.05292e-11	6.01136e-11
Myl12b	13935.1	-0.614041	0.0632557	2.80715e-22	8.03978e-21
Gtf2b	1319.98	-0.613745	0.0652698	5.29318e-21	1.21856e-19
Wfdc2	25355.5	-0.613312	0.0965626	2.133e-10	1.01879e-09
Tent5c	3173.36	-0.612353	0.0844937	4.25096e-13	2.95956e-12
Txn1	7405.11	-0.61221	0.0689873	7.04085e-19	1.12258e-17
Rprm	409.496	-0.612015	0.103356	3.19203e-09	1.30158e-08
Elf3	1019.46	-0.611696	0.126883	1.42875e-06	4.16381e-06
Hpgd	23952.8	-0.611541	0.0876881	3.07948e-12	1.88279e-11
Enpp6	211.305	-0.611185	0.105693	7.35427e-09	2.88279e-08
Cldn5	21656.7	-0.611125	0.0849042	6.11811e-13	4.16293e-12
Coq7	622.145	-0.610709	0.0813981	6.24984e-14	4.85825e-13
Rpl23a-ps3	20.1677	-0.610531	0.18604	0.00103174	0.00195016
Bcam	26514	-0.610319	0.124319	9.14024e-07	2.73879e-06
P4hb	19045.8	-0.610139	0.0873441	2.83914e-12	1.74886e-11
Prss23	3773.1	-0.609901	0.0988893	6.93743e-10	3.09921e-09
Dstn	17979.6	-0.609033	0.0583999	1.83442e-25	8.44647e-24
Vapa	5399.17	-0.608539	0.0844672	5.82819e-13	3.97954e-12
Dnah5	2798	-0.60793	0.129638	2.73934e-06	7.66017e-06
Calml3	361.513	-0.60754	0.138061	1.07993e-05	2.74986e-05
Bex2	1408.39	-0.607337	0.096328	2.88407e-10	1.35107e-09
Emcn	2049.47	-0.607257	0.0742337	2.83025e-16	3.11599e-15
Tspan6	402.451	-0.605986	0.0584348	3.38472e-25	1.49243e-23
Podxl	22052.7	-0.605004	0.105258	9.04044e-09	3.50851e-08
Atxn10	4535.76	-0.602269	0.111236	6.15105e-08	2.13739e-07
Hhip	1469.59	-0.602224	0.0924062	7.166e-11	3.66255e-10
Dad1	3385.92	-0.601831	0.086506	3.47349e-12	2.11046e-11
Icam2	5958.45	-0.601791	0.0578578	2.44817e-25	1.09809e-23
Mfge8	9154.89	-0.601675	0.123804	1.17446e-06	3.45695e-06
Ly6g6c	121.501	-0.601565	0.116242	2.2778e-07	7.37945e-07
Gm5620	39.6407	-0.601458	0.132729	5.85754e-06	1.55706e-05
Cnp	2226.18	-0.600987	0.0834809	6.06134e-13	4.1279e-12
Cd207	48.2129	-0.600727	0.139882	1.75062e-05	4.32451e-05
Dynlrb2	1095.31	-0.60072	0.132733	6.01755e-06	1.59579e-05
Ly6g6e	45.6318	-0.600613	0.136819	1.13433e-05	2.87758e-05
Fen1	425.755	-0.59979	0.0803373	8.27357e-14	6.33671e-13
Gpr39	175.766	-0.599635	0.133446	7.00708e-06	1.8379e-05
Pop7	389.966	-0.599458	0.0611343	1.06512e-22	3.29218e-21
Cd8b1	231.607	-0.599038	0.150875	7.17419e-05	0.000161753
Igfbp5	18292.6	-0.598398	0.114669	1.80409e-07	5.91598e-07
Alox12	789.916	-0.598323	0.104508	1.0334e-08	3.97396e-08
Lrrc34	270.276	-0.597808	0.121948	9.4783e-07	2.83477e-06
Pdlim1	3468.51	-0.597515	0.100492	2.74917e-09	1.13194e-08
C1qtnf5	494.437	-0.596825	0.0931166	1.46061e-10	7.13799e-10
Gm281	383.139	-0.596784	0.13551	1.06284e-05	2.70987e-05
Wfdc1	1320.34	-0.59636	0.0981905	1.25153e-09	5.39497e-09
Pgrmc1	10607.8	-0.596145	0.0727651	2.55351e-16	2.83484e-15
Mageh1	876.82	-0.596133	0.058071	1.00712e-24	4.0938e-23
Lrrn3	521.953	-0.595921	0.0795855	7.00359e-14	5.40648e-13
Pls3	9386.39	-0.595497	0.103487	8.70014e-09	3.38486e-08
H2bu2	38.7019	-0.595362	0.125898	2.25712e-06	6.37671e-06
Iglc3	345.248	-0.594992	0.189508	0.0016914	0.00308243
Ifitm6	156.384	-0.594888	0.167547	0.000384382	0.000774648
Gm9844	37.4997	-0.594476	0.157247	0.000156501	0.000334495
Spink2	34.6329	-0.594402	0.0996137	2.41551e-09	1.00142e-08
Pcbp1	8452.61	-0.594328	0.0958977	5.73598e-10	2.58542e-09
Ramp2	14318.9	-0.593444	0.093031	1.7826e-10	8.60909e-10
Gm6637	14.3093	-0.592504	0.194681	0.00233876	0.0041659
Ly6e	32754.6	-0.59211	0.0907903	6.94979e-11	3.56254e-10
Gm6485	24.0447	-0.59151	0.139865	2.34574e-05	5.69434e-05
Sdc1	10046.2	-0.591496	0.126541	2.94896e-06	8.2065e-06
Clec4a1	256.591	-0.591293	0.113233	1.77073e-07	5.81513e-07
Psmb3	2776	-0.591144	0.057372	6.78018e-25	2.85261e-23
Lrrc46	195.877	-0.591131	0.151181	9.22632e-05	0.000204188
Rtn3	8429.08	-0.590746	0.0921382	1.44079e-10	7.04992e-10
Zfp750	225.09	-0.590391	0.149686	8.00657e-05	0.000178995
Tff2	481.636	-0.590131	0.132757	8.78081e-06	2.2677e-05
Frg1	1164.26	-0.590086	0.0610711	4.36039e-22	1.21105e-20
Aard	878.113	-0.589882	0.0670034	1.32304e-18	2.03662e-17
Syt5	463.937	-0.589766	0.145434	5.00873e-05	0.000115721
Sox7	3534.04	-0.58937	0.110163	8.79619e-08	2.99454e-07
Aldh3a1	1374.82	-0.588812	0.174894	0.000760791	0.0014668
Tmem37	978.033	-0.588588	0.109795	8.2866e-08	2.83032e-07
Ppia	18913.7	-0.588431	0.0527343	6.51398e-29	5.18759e-27
Aldoc	299.762	-0.588422	0.126042	3.03439e-06	8.42773e-06
Muc16	991.99	-0.58789	0.110148	9.43626e-08	3.19572e-07
Hba-a1	188520	-0.587019	0.229984	0.0106974	0.0170331
Acox2	566.898	-0.586887	0.135239	1.42725e-05	3.57018e-05
Slc44a4	630.66	-0.586696	0.129863	6.24798e-06	1.651e-05
Xcl1	32.8091	-0.586621	0.176069	0.000862948	0.00165131
Pgk1	4309.64	-0.586218	0.0715281	2.4928e-16	2.7694e-15
Cd9	15906.9	-0.585674	0.0808878	4.46792e-13	3.10092e-12
Tbxa2r	428.791	-0.5851	0.0739065	2.43788e-15	2.34749e-14
Jun	14199.1	-0.585084	0.101253	7.53998e-09	2.94966e-08
Anp32a	11005.5	-0.584918	0.0602364	2.72332e-22	7.82843e-21
Bbof1	574.078	0.585107	0.1114	1.50207e-07	4.97366e-07
Zfp112	176.578	0.585153	0.0909948	1.27079e-10	6.25735e-10
Dmtf1	2053.35	0.585882	0.0914587	1.49408e-10	7.2947e-10
Dnm3	596.829	0.586094	0.0892785	5.21076e-11	2.71478e-10
Camkk2	2236.46	0.586156	0.0562986	2.19592e-25	9.93513e-24
Zkscan3	3430.75	0.586232	0.101662	8.09397e-09	3.15531e-08
Ybey	584.163	0.586265	0.12303	1.88665e-06	5.39158e-06
Ttc13	1459.87	0.586409	0.0874445	1.99942e-11	1.10084e-10
Irf3	2743.62	0.58658	0.0939434	4.26592e-10	1.95901e-09
Catspere2	145.52	0.587265	0.0845381	3.73794e-12	2.26849e-11
Chuk	2563.31	0.587304	0.0852275	5.53966e-12	3.29028e-11
Pmm2	1479.13	0.587712	0.0653595	2.42791e-19	4.19682e-18
Inpp4a	1876.89	0.588037	0.0522055	1.97802e-29	1.77442e-27
Zfp408	668.659	0.588076	0.077255	2.69584e-14	2.21121e-13
Ret	447.79	0.588085	0.0760286	1.03363e-14	9.05891e-14
Cyp4f41-ps	18.2998	0.588191	0.178345	0.000973601	0.00184878
Cdk6	3136.6	0.588819	0.0747422	3.32656e-15	3.13552e-14
Myl6b	108.323	0.589309	0.110053	8.56736e-08	2.92301e-07
Cdiptos	79.9803	0.589387	0.116593	4.30238e-07	1.34473e-06
Zdhhc17	1823.49	0.589479	0.0667061	9.83533e-19	1.53673e-17
Gm17655	172.026	0.589666	0.129048	4.89205e-06	1.31974e-05
Trim7	408.533	0.589674	0.145592	5.11763e-05	0.00011815
Ntng2	947.099	0.589837	0.0670755	1.44796e-18	2.21364e-17
Hk3	231.098	0.590827	0.113187	1.79008e-07	5.87372e-07
B230307C23Rik	248.741	0.59131	0.118217	5.67711e-07	1.74437e-06
Sf1	3871.21	0.591474	0.0529935	6.30941e-29	5.05044e-27
Oas1g	59.7857	0.591657	0.150578	8.52194e-05	0.000189446
Gm6545	46.4142	0.591717	0.225162	0.00858973	0.0138954
Psrc1	90.209	0.591848	0.126208	2.73939e-06	7.66017e-06
Ankub1	88.3345	0.592541	0.148826	6.85044e-05	0.000155036
Eftud2	3765.64	0.592664	0.129327	4.59037e-06	1.24394e-05
Sgip1	1582.15	0.592666	0.0840833	1.80774e-12	1.14984e-11
Crtc1	963.916	0.592931	0.0662534	3.57272e-19	5.96434e-18
Nat8f7	95.4685	0.593688	0.157369	0.000161563	0.000344654
Cacna1h	124.123	0.593901	0.16856	0.000426065	0.000852403
Fbxl20	3296.12	0.594224	0.060795	1.45247e-22	4.38521e-21
Khdc4	2739.36	0.594546	0.0757201	4.09819e-15	3.81675e-14
Pcf11	3078.78	0.594664	0.0815097	2.97292e-13	2.10737e-12
Frem1	507.834	0.59493	0.0908035	5.68341e-11	2.94823e-10
Syt12	99.881	0.595544	0.147138	5.17628e-05	0.000119398
Dgcr8	867.615	0.595903	0.098776	1.61073e-09	6.85063e-09
Wasf3	1206.22	0.595991	0.102653	6.4034e-09	2.53168e-08
Gm50433	40.7382	0.596187	0.134124	8.78744e-06	2.26869e-05
Meis3	348.83	0.596236	0.0739537	7.48776e-16	7.77621e-15
Plekhg2	2001.5	0.596426	0.0800768	9.46379e-14	7.18135e-13
Cntrob	397.932	0.596526	0.109617	5.27131e-08	1.84898e-07
Fignl2	622.957	0.597044	0.0827343	5.33825e-13	3.65459e-12
Igsf11	142.038	0.597384	0.193745	0.0020468	0.00367943
Nsun5	634.511	0.597497	0.071253	5.04757e-17	6.22756e-16
Rbm4b	1294.18	0.597509	0.0789409	3.75923e-14	3.03088e-13
Krba1	1245.68	0.597743	0.0619064	4.6545e-22	1.28361e-20
Prox2	212.984	0.597765	0.0741806	7.74059e-16	8.02276e-15
Marf1	5401.24	0.597905	0.0505795	3.03733e-32	4.22837e-30
Tspyl2	1226.51	0.598	0.082374	3.88329e-13	2.70962e-12
Ankrd52	2433.09	0.59801	0.073161	2.98584e-16	3.27749e-15
Eaf2	79.7222	0.598015	0.131086	5.06672e-06	1.3622e-05
Herc6	1050.75	0.598058	0.0862186	4.01836e-12	2.42922e-11
Ccnl1	3309.98	0.598878	0.0940384	1.90954e-10	9.19373e-10
Spag1	353.191	0.599396	0.0897685	2.43661e-11	1.32519e-10
Rps12-ps9	12.8431	0.599793	0.27581	0.0296559	0.0437275
Srgap3	328.231	0.599923	0.0834549	6.54617e-13	4.43333e-12
Cfap43	1793.93	0.600168	0.108352	3.04153e-08	1.10024e-07
Dmxl2	1802.84	0.600489	0.0769585	6.0566e-15	5.48679e-14
Tnni3	1232.69	0.600529	0.127108	2.30613e-06	6.50107e-06
Rbm5	6156.66	0.60064	0.0913472	4.85401e-11	2.53993e-10
Zfp446	454.848	0.60064	0.0596753	7.8781e-24	2.80752e-22
Ankrd10	2326.32	0.60069	0.0846236	1.26235e-12	8.23059e-12
Prickle4	57.5195	0.600819	0.106356	1.61275e-08	6.06444e-08
Rnpc3	971.9	0.600867	0.0733654	2.61094e-16	2.89447e-15
Cpne5	328.057	0.600901	0.122401	9.14158e-07	2.73879e-06
Setd5	5123.14	0.601011	0.0533328	1.8652e-29	1.68289e-27
Uggt2	532.437	0.601158	0.0870984	5.12555e-12	3.05828e-11
Abca6	220.544	0.601232	0.116212	2.29636e-07	7.43341e-07
Dennd2d	1272.48	0.601514	0.086513	3.57931e-12	2.17307e-11
Ect2l	250.122	0.601706	0.0999014	1.71219e-09	7.25844e-09
Polr1b	716.02	0.601722	0.0790564	2.71344e-14	2.22448e-13
Tma16	414.962	0.601891	0.10543	1.13711e-08	4.35029e-08
Kmt5b	4672.02	0.602247	0.065306	2.91822e-20	5.90032e-19
Csf2rb2	421.208	0.602431	0.0985222	9.67513e-10	4.24092e-09
Unc5c	398.998	0.602569	0.0906515	2.98937e-11	1.61122e-10
Prrx2	43.2201	0.60271	0.140371	1.75732e-05	4.3402e-05
Mier2	699.204	0.602716	0.082488	2.73758e-13	1.9494e-12
Vps9d1	1057.76	0.602823	0.0639611	4.30765e-21	1.00355e-19
A530064D06Rik	79.4588	0.602869	0.145279	3.32875e-05	7.89702e-05
Sclt1	578.794	0.60306	0.0746002	6.27299e-16	6.58474e-15
Apc2	296.312	0.603265	0.0926961	7.61635e-11	3.87369e-10
Zfp934	433.184	0.603364	0.100929	2.2572e-09	9.41312e-09
C2cd5	1434.71	0.604631	0.0729114	1.10724e-16	1.29849e-15
Cd244a	279.654	0.60464	0.131126	4.00501e-06	1.09463e-05
Txlng	1592.8	0.605358	0.0777739	7.05069e-15	6.3286e-14
0610030E20Rik	1291.23	0.605913	0.0758649	1.38545e-15	1.38625e-14
Dmac2	854.209	0.605924	0.110629	4.3237e-08	1.53279e-07
Cuedc1	1425.19	0.606053	0.10388	5.40681e-09	2.15678e-08
Zfp641	1485.05	0.606268	0.0892444	1.09569e-11	6.23499e-11
Braf	3073.29	0.606399	0.0586199	4.42827e-25	1.92002e-23
Cyp2r1	96.3262	0.606474	0.0865487	2.42931e-12	1.51616e-11
Trpm7	4195.97	0.607247	0.0605504	1.13913e-23	3.9689e-22
Il1r2	38.6546	0.607358	0.165595	0.000244716	0.000508964
Qtrt1	315.638	0.608245	0.0917965	3.44866e-11	1.83972e-10
Sh2d1b1	362.344	0.608643	0.0818104	1.00929e-13	7.64389e-13
Map3k8	661.78	0.608723	0.0963274	2.62724e-10	1.23968e-09
Limk2	3497.57	0.608971	0.0824503	1.51418e-13	1.11433e-12
Upb1	106.728	0.608996	0.161677	0.000165397	0.000352448
Taok2	10630.6	0.609192	0.064654	4.41172e-21	1.02627e-19
Ccdc9	2547.45	0.609575	0.0590531	5.57616e-25	2.37809e-23
Cd27	270.776	0.609958	0.144047	2.29136e-05	5.57014e-05
Rbm15	937.098	0.610473	0.0617038	4.43807e-23	1.42833e-21
Proser3	338.034	0.61052	0.0682053	3.51584e-19	5.87567e-18
Pced1a	590.477	0.610792	0.0637649	9.81757e-22	2.57118e-20
Iqgap3	132.537	0.610848	0.135047	6.09069e-06	1.61184e-05
Chic1	427.108	0.610865	0.0960939	2.05786e-10	9.85008e-10
Mknk1	1940.05	0.611345	0.0626313	1.65506e-22	4.949e-21
3000002C10Rik	121.161	0.61175	0.174478	0.000454611	0.00090522
Nek8	456.119	0.611765	0.0997074	8.48339e-10	3.74907e-09
Klrb1a	32.5629	0.612235	0.165024	0.000207283	0.000435402
Dhx35	629.329	0.612624	0.080735	3.24694e-14	2.63417e-13
Cacnb2	409.662	0.612634	0.0771553	2.01738e-15	1.97301e-14
Recql5	905.611	0.612644	0.086778	1.66617e-12	1.06456e-11
Usp45	1162.02	0.612905	0.0565913	2.47165e-27	1.58115e-25
Pogz	1846.48	0.613541	0.0671185	6.1784e-20	1.1906e-18
Ptpn3	1677.86	0.61369	0.0484043	7.788e-37	2.43126e-34
Rpgrip1	302.33	0.61373	0.193197	0.00148962	0.00274123
Dsn1	164.084	0.613768	0.105559	6.0828e-09	2.41164e-08
Nadsyn1	321.245	0.613995	0.091072	1.56366e-11	8.75122e-11
Thoc2l	1601.66	0.614134	0.122225	5.04448e-07	1.56127e-06
Hhat	136.254	0.614208	0.125383	9.64931e-07	2.88095e-06
Tmem170b	1569.78	0.614723	0.0833435	1.63395e-13	1.19851e-12
Cit	562.844	0.614766	0.101526	1.40193e-09	6.00183e-09
Cacna1a	253.638	0.614802	0.132573	3.52722e-06	9.705e-06
Ttc6	268.926	0.615001	0.0827237	1.05039e-13	7.92054e-13
Clk1	7458.21	0.615467	0.128922	1.80665e-06	5.17527e-06
Srsf11	6257.67	0.615825	0.10239	1.80435e-09	7.63462e-09
Kdm7a	2856.46	0.616214	0.0537146	1.8237e-30	1.99064e-28
Gm3365	50.766	0.616295	0.113242	5.25961e-08	1.8453e-07
Vwa7	169.792	0.616373	0.106174	6.42549e-09	2.53977e-08
Sdk2	215.242	0.616403	0.15067	4.29356e-05	0.000100177
Ccr9	164.757	0.616448	0.147264	2.83922e-05	6.80132e-05
Zfp932	607.524	0.616618	0.114524	7.27769e-08	2.49939e-07
Dhrs7c	90.0554	0.617583	0.141191	1.21928e-05	3.07808e-05
Nyx	126.234	0.617819	0.105473	4.69668e-09	1.88217e-08
Fpr1	331.962	0.618134	0.129469	1.80274e-06	5.16596e-06
Slc27a1	1797.62	0.618584	0.0681216	1.07998e-19	2.01644e-18
Ppp1r9a	4214.13	0.618725	0.059233	1.53466e-25	7.15062e-24
Six5	805.543	0.619208	0.0777808	1.70731e-15	1.6856e-14
Zfp992	154.832	0.619381	0.111056	2.44443e-08	8.95239e-08
Gabpb2	4098.26	0.619387	0.0663068	9.52308e-21	2.09066e-19
Dnmt3b	224.415	0.619825	0.0915523	1.28626e-11	7.25598e-11
Neurl4	2510.91	0.619878	0.064566	7.94118e-22	2.13713e-20
Fanca	534.203	0.619899	0.0978192	2.33997e-10	1.11355e-09
Setd7	4464.59	0.619924	0.0487767	5.24162e-37	1.66972e-34
Skint3	133.06	0.620629	0.173204	0.000339386	0.000690676
Tcte2	162.386	0.620743	0.0810791	1.91776e-14	1.60937e-13
Trub2	837.593	0.620906	0.0721387	7.49262e-18	1.0405e-16
Osbpl7	1051.16	0.621044	0.0906244	7.23467e-12	4.22153e-11
Arl10	682.618	0.621315	0.0689668	2.08134e-19	3.67092e-18
Gm15009	14.6558	0.621685	0.196992	0.00160013	0.00292807
Cep72	155.639	0.622133	0.126122	8.10644e-07	2.44509e-06
Zfp809	1429.83	0.62219	0.0856607	3.77436e-13	2.64071e-12
Nvl	1697.23	0.622251	0.0903708	5.75731e-12	3.41047e-11
Padi4	182.322	0.622445	0.153821	5.19761e-05	0.000119854
Daw1	127.261	0.622613	0.109961	1.49515e-08	5.63988e-08
Nrg2	326.007	0.622718	0.0825637	4.61842e-14	3.68364e-13
Tsc1	1854.57	0.622798	0.0507951	1.46697e-34	2.86223e-32
Apol6	268.508	0.623086	0.192922	0.00123907	0.00231208
Cdca2	78.0006	0.623246	0.136611	5.06194e-06	1.36133e-05
Gpr137c	244.963	0.623292	0.144549	1.61792e-05	4.01751e-05
Pde7a	2431.34	0.623432	0.078683	2.31229e-15	2.23483e-14
Rnf38	3038.76	0.623461	0.0583429	1.18164e-26	6.98647e-25
Slc25a47	203.155	0.62352	0.0812008	1.60659e-14	1.36512e-13
Dcdc2b	278.578	0.623999	0.0899636	4.02996e-12	2.4353e-11
Zcwpw1	116.606	0.624457	0.149678	3.01926e-05	7.20605e-05
Trub1	440.879	0.624522	0.0823933	3.46183e-14	2.80123e-13
Kif2c	71.6226	0.624663	0.12875	1.22369e-06	3.591e-06
Gm4924	127.837	0.624713	0.102144	9.59657e-10	4.21477e-09
Acss3	767.339	0.625772	0.092955	1.67366e-11	9.31013e-11
Stard5	899.626	0.625781	0.0794338	3.32636e-15	3.13552e-14
Raph1	4509.56	0.625831	0.0708763	1.04762e-18	1.63359e-17
Mcoln1	1778.72	0.625863	0.06639	4.21744e-21	9.84005e-20
Gm20257	169.114	0.626379	0.142204	1.05885e-05	2.70015e-05
Cenph	38.4353	0.626626	0.159199	8.2812e-05	0.00018469
Zfp940	167.668	0.626828	0.109653	1.08759e-08	4.1731e-08
Ermard	1407.47	0.626902	0.096199	7.18617e-11	3.67165e-10
Zgpat	2037.74	0.62732	0.0706892	7.0344e-19	1.12258e-17
Col17a1	204.976	0.628387	0.109486	9.50067e-09	3.67433e-08
Fgf12	71.4884	0.628676	0.129079	1.11331e-06	3.28812e-06
Ptpdc1	573.887	0.628798	0.0706343	5.47705e-19	8.84088e-18
Tnfaip2	1780.33	0.629382	0.0867744	4.07392e-13	2.8401e-12
Dido1	3359.79	0.63015	0.0671674	6.48678e-21	1.46955e-19
Ddb2	501.919	0.63029	0.101975	6.3762e-10	2.85994e-09
Gm44954	13.5806	0.630456	0.167788	0.000171646	0.000364868
Pikfyve	1996.19	0.630731	0.0719046	1.75865e-18	2.65995e-17
Zfp69	315.863	0.630741	0.0949216	3.03501e-11	1.63357e-10
Vegfa	35544.9	0.631379	0.0729983	5.18522e-18	7.39818e-17
Ccdc187	1810.86	0.631721	0.0675243	8.32346e-21	1.84809e-19
Gm14410	340.284	0.632362	0.133576	2.20018e-06	6.22601e-06
Slc16a5	65.3947	0.632514	0.141955	8.36058e-06	2.16418e-05
Invs	888.89	0.632584	0.0849054	9.30188e-14	7.06191e-13
Pou2f1	1748.42	0.632591	0.0839158	4.75768e-14	3.78418e-13
Pan2	1837.44	0.633681	0.0789619	1.01401e-15	1.02911e-14
Gm7285	62.3267	0.634394	0.121061	1.60339e-07	5.28895e-07
Ube2t	128.633	0.634513	0.132984	1.83001e-06	5.2364e-06
Trim68	690.552	0.634725	0.0741932	1.17841e-17	1.59115e-16
Clcf1	364.304	0.634813	0.108048	4.22127e-09	1.70082e-08
Malt1	1501.4	0.63497	0.0911187	3.20105e-12	1.95482e-11
Acox3	2555.89	0.635276	0.0587696	3.09961e-27	1.95878e-25
Tnnt2	3304.42	0.635793	0.122534	2.11745e-07	6.89287e-07
Slc9a7	205.215	0.636275	0.10538	1.56142e-09	6.65361e-09
Gm12216	573.427	0.636645	0.126813	5.15813e-07	1.5938e-06
Tmem154	856.623	0.636822	0.067447	3.66346e-21	8.59894e-20
Zfp968-ps	83.2622	0.636884	0.114252	2.48418e-08	9.08731e-08
Gm14296	1084.29	0.637324	0.10929	5.4928e-09	2.19053e-08
Fndc5	361.386	0.637493	0.106265	1.98457e-09	8.34065e-09
Ighj4	21.0196	0.637551	0.299052	0.0330147	0.0481974
Arhgef1	10714.3	0.637569	0.0759918	4.86282e-17	6.0098e-16
Zc3h12b	129.898	0.6379	0.0863736	1.52044e-13	1.1184e-12
Hells	181.057	0.63807	0.144594	1.02019e-05	2.60709e-05
Dnd1	53.0108	0.638246	0.117745	5.94006e-08	2.06776e-07
Arglu1	6289.21	0.63835	0.0950234	1.84472e-11	1.01998e-10
Pcyt2	2104.34	0.638777	0.0794339	8.86579e-16	9.09239e-15
Adam22	659.319	0.639245	0.0643618	3.01939e-23	9.92205e-22
Mcm10	80.4054	0.639262	0.141744	6.48355e-06	1.70776e-05
Gm10767	46.7747	0.639542	0.128434	6.37318e-07	1.94751e-06
Pitpnm3	2605.05	0.64004	0.0586204	9.41517e-28	6.44568e-26
Ankzf1	1138.61	0.640187	0.0849346	4.79388e-14	3.80415e-13
Pigl	372.753	0.640435	0.0808245	2.30407e-15	2.22965e-14
Cars2	1102.53	0.640586	0.0769179	8.20944e-17	9.73717e-16
Itgb1bp2	92.2948	0.64066	0.113834	1.82267e-08	6.79972e-08
Olfr784	429.707	0.640728	0.131369	1.07544e-06	3.18589e-06
Chek1	58.7342	0.640981	0.171064	0.000178937	0.00037923
Kmt2d	9788.12	0.641122	0.0870755	1.80059e-13	1.31456e-12
Ap4m1	1264.44	0.641238	0.0725599	9.80008e-19	1.53276e-17
Sirt6	474.614	0.641632	0.0663582	4.07477e-22	1.13984e-20
Cd80	107.968	0.642195	0.0957319	1.96952e-11	1.08591e-10
Coro7	1596.12	0.642403	0.0939527	8.05776e-12	4.65828e-11
Mllt11	353.844	0.642737	0.0906583	1.34438e-12	8.72898e-12
Sppl2b	1176.58	0.642905	0.0542734	2.2657e-32	3.27457e-30
Mcc	3738.97	0.643405	0.0573156	3.05118e-29	2.63127e-27
Runx2	397.088	0.643772	0.0896639	6.97943e-13	4.70795e-12
Pld6	41.9627	0.64379	0.162458	7.40705e-05	0.000166643
Pfkfb4	1922.92	0.643901	0.0714956	2.13402e-19	3.7469e-18
Usp48	3680.98	0.643903	0.079152	4.11853e-16	4.43048e-15
Cstad	23.3836	0.644435	0.243694	0.00818251	0.0132821
Dpf3	47.1412	0.645082	0.141517	5.15584e-06	1.38492e-05
Fam89a	153.901	0.645646	0.0783158	1.66367e-16	1.89965e-15
Gm50454	7.53926	0.645799	0.212563	0.00238033	0.00423076
Cdc37l1	4115.96	0.645858	0.0773392	6.76949e-17	8.17207e-16
Rab3c	464.65	0.646521	0.157478	4.03471e-05	9.44903e-05
Aqp9	97.2864	0.647182	0.159329	4.86701e-05	0.000112647
Epm2aip1	2568.04	0.647233	0.071501	1.40254e-19	2.58468e-18
Zfp182	543.182	0.647319	0.0908993	1.0693e-12	7.02468e-12
Ercc6	1049.54	0.648187	0.0706064	4.29973e-20	8.4955e-19
Rad52	508.107	0.648257	0.0848494	2.17076e-14	1.80808e-13
Gria3	923.053	0.648287	0.0973827	2.79264e-11	1.50936e-10
Zcchc7	2149.47	0.648302	0.111758	6.59482e-09	2.60011e-08
Fmn1	324.613	0.64947	0.0941863	5.36443e-12	3.19593e-11
Cecr2	692.632	0.649608	0.0846153	1.62623e-14	1.3803e-13
Phykpl	710.471	0.649759	0.081281	1.30658e-15	1.31154e-14
Zfp174	178.881	0.650837	0.0739975	1.42551e-18	2.18359e-17
Trim41	2470.74	0.651033	0.0618358	6.38953e-26	3.17625e-24
Rasa4	788.26	0.651315	0.0853293	2.29413e-14	1.90575e-13
Gripap1	1813.44	0.653064	0.0878671	1.0664e-13	8.0335e-13
Nova1	318.345	0.653096	0.150622	1.45103e-05	3.62213e-05
Prdm15	627.288	0.6537	0.094694	5.08105e-12	3.03289e-11
Itgax	1651.98	0.653775	0.0945171	4.61294e-12	2.77042e-11
Disc1	103.095	0.654344	0.100597	7.78836e-11	3.95345e-10
Necab3	51.1926	0.654749	0.156136	2.74737e-05	6.5975e-05
Trim3	5311.29	0.6549	0.0725154	1.69835e-19	3.04708e-18
Mecr	449.372	0.65491	0.0932575	2.17775e-12	1.36736e-11
Zbtb49	403.54	0.655052	0.0801575	3.03168e-16	3.32314e-15
Gm15421	22.0649	0.655152	0.195888	0.000824219	0.00158108
Ints2	844.75	0.655497	0.108554	1.55583e-09	6.63163e-09
H1f4	54.0077	0.656073	0.154899	2.28044e-05	5.54619e-05
Gm15506	101.169	0.656351	0.164117	6.35353e-05	0.000144419
Atxn1	2267.21	0.656495	0.0679029	4.11764e-22	1.14977e-20
Pomt1	580.625	0.656589	0.0731854	2.92264e-19	4.95864e-18
Snapc3	964.09	0.656617	0.0943243	3.37224e-12	2.05374e-11
Mettl8	500.404	0.656905	0.0727257	1.67579e-19	3.01353e-18
Zfp101	993.406	0.658098	0.127557	2.47937e-07	7.99465e-07
Kmt2b	4042.4	0.658487	0.0579732	6.73189e-30	6.4863e-28
2610005L07Rik	2001.69	0.659177	0.107118	7.56695e-10	3.36216e-09
Pi15	510.673	0.659334	0.0705812	9.49868e-21	2.08824e-19
Arhgef25	1334.6	0.65961	0.069287	1.73232e-21	4.31256e-20
Gm46540	7.67465	0.660005	0.232637	0.00455316	0.00772467
Zbtb26	545.271	0.660061	0.0825475	1.28384e-15	1.29037e-14
BC051142	51.5117	0.66074	0.155626	2.1791e-05	5.31296e-05
Nfkbiz	1265.52	0.661786	0.108808	1.18597e-09	5.12794e-09
Scaf4	2219.75	0.661845	0.0622921	2.28354e-26	1.24628e-24
Scn3a	1022.53	0.662038	0.142979	3.65096e-06	1.00207e-05
Hgfac	131.799	0.662204	0.108892	1.19202e-09	5.15122e-09
Gm27021	15.2509	0.662414	0.280991	0.0184024	0.0281666
Hars2	1182.9	0.662465	0.0914233	4.28846e-13	2.98433e-12
Kif23	308.96	0.662493	0.0993202	2.55326e-11	1.38574e-10
Slc26a10	160.406	0.662713	0.145245	5.04933e-06	1.35818e-05
Hectd4	3610.71	0.662844	0.091501	4.35263e-13	3.02629e-12
Nufip2	2516.35	0.663317	0.0806631	1.97972e-16	2.22472e-15
Pmel	56.1138	0.663682	0.151064	1.11599e-05	2.8352e-05
Dennd1c	766.591	0.663694	0.120477	3.61137e-08	1.29378e-07
Zfp276	1456.74	0.66475	0.0853897	6.97699e-15	6.26965e-14
Shank2	660.688	0.664969	0.0755274	1.31623e-18	2.02814e-17
Nemp2	583.308	0.665083	0.114498	6.29656e-09	2.49196e-08
Rpusd3	236.248	0.665346	0.0845909	3.67769e-15	3.44568e-14
Gm15931	68.5947	0.665943	0.176703	0.000164088	0.000349898
Gnal	189.302	0.666108	0.110015	1.40686e-09	6.0213e-09
Speer6-ps1	81.4706	0.666119	0.162383	4.09348e-05	9.57804e-05
Nprl3	997.484	0.666158	0.0692164	6.31426e-22	1.70813e-20
Kynu	144.375	0.666198	0.115598	8.25945e-09	3.21741e-08
Plgrkt	1187.71	0.666295	0.115037	6.95408e-09	2.73623e-08
Slc16a10	861.145	0.666389	0.0782908	1.71372e-17	2.26745e-16
Dock6	8337.24	0.667274	0.0772083	5.49882e-18	7.80992e-17
Zfp965	161.55	0.667376	0.134349	6.78338e-07	2.06518e-06
5730507C01Rik	130.067	0.667741	0.103602	1.15433e-10	5.71815e-10
Zfp973	350.869	0.667973	0.105896	2.82947e-10	1.32788e-09
Sik2	1440.75	0.668294	0.098059	9.41173e-12	5.40102e-11
Whrn	337.616	0.669155	0.0661935	5.03579e-24	1.84083e-22
Tnfrsf26	160.358	0.669446	0.131849	3.82666e-07	1.20424e-06
Brwd1	4106.01	0.670234	0.0637909	8.04308e-26	3.96039e-24
Obsl1	718.971	0.670416	0.0699281	9.0491e-22	2.39402e-20
Ttpal	1424.99	0.670722	0.086263	7.52653e-15	6.72091e-14
Tecrl	108.544	0.671064	0.108084	5.34195e-10	2.41899e-09
Nphp3	659.501	0.671264	0.0863813	7.79068e-15	6.94884e-14
Phf20l1	4673.46	0.671459	0.0788866	1.71413e-17	2.26745e-16
Srcap	6343.92	0.671511	0.0947354	1.35793e-12	8.79867e-12
Shc2	146.467	0.67185	0.0930552	5.20242e-13	3.56943e-12
Ank1	283.112	0.672198	0.108733	6.32604e-10	2.8399e-09
4933427D14Rik	514.27	0.672796	0.0750251	3.02998e-19	5.13517e-18
Gm10499	53.4433	0.67366	0.180765	0.000193993	0.000409527
Srrt	4086.51	0.673766	0.0874178	1.2838e-14	1.10896e-13
Cfap74	701.52	0.674077	0.0920175	2.37958e-13	1.71008e-12
Clmp	419.631	0.674134	0.127423	1.21968e-07	4.07839e-07
Clk2	1987.48	0.674283	0.0725906	1.55972e-20	3.29887e-19
Lrrc29	163.477	0.674349	0.106487	2.40937e-10	1.14239e-09
Ndrg4	272.68	0.674762	0.0806615	5.99355e-17	7.32029e-16
Mbtd1	1585.72	0.675043	0.0804354	4.76482e-17	5.89802e-16
Sapcd2	85.7952	0.675085	0.152328	9.34602e-06	2.40254e-05
Zscan18	120.393	0.675137	0.129275	1.76528e-07	5.79844e-07
C130026I21Rik	81.5016	0.67516	0.167503	5.56008e-05	0.000127647
Zfp445	4811.64	0.675731	0.0714121	3.00898e-21	7.23557e-20
Exd2	1225.7	0.675998	0.0629727	6.98868e-27	4.29474e-25
Gm14569	46.3752	0.676037	0.171451	8.04545e-05	0.000179759
Aqp7	83.0763	0.676164	0.210076	0.00128792	0.00239694
Tube1	63.4106	0.676229	0.121988	2.96644e-08	1.07457e-07
Fign	401.103	0.676348	0.0820457	1.67173e-16	1.90746e-15
Zfp872	109.841	0.676502	0.122127	3.03593e-08	1.09898e-07
Atp11a	25157	0.676808	0.049845	5.39074e-42	3.506e-39
Prc1	294.463	0.676935	0.108818	4.94688e-10	2.25514e-09
Fbxl13	151.459	0.677008	0.100052	1.31898e-11	7.43248e-11
Ccdc15	213.759	0.677036	0.0822227	1.80807e-16	2.04954e-15
Dock10	2693.4	0.677175	0.0777838	3.15178e-18	4.60207e-17
Adprhl1	70.8931	0.677368	0.142956	2.1552e-06	6.10758e-06
Atxn7	2946.84	0.677498	0.0605684	4.79279e-29	3.95823e-27
Mroh2a	306.197	0.677732	0.126204	7.86828e-08	2.69333e-07
Atxn2l	6441.4	0.678169	0.0570171	1.26977e-32	1.94313e-30
Ndor1	1443.29	0.678272	0.0679185	1.74537e-23	5.9225e-22
Lrrc36	496.67	0.678444	0.0977156	3.83729e-12	2.32516e-11
Rasa2	1137.82	0.678614	0.0712592	1.67974e-21	4.19505e-20
Igdcc4	158.17	0.678701	0.090253	5.47804e-14	4.29898e-13
Slc22a17	817.58	0.678898	0.0723956	6.74827e-21	1.52216e-19
Gm18329	25.3148	0.679078	0.113419	2.133e-09	8.92122e-09
Crocc2	441.88	0.679345	0.0825276	1.84523e-16	2.08409e-15
Pnpla6	2446.31	0.679462	0.081471	7.43351e-17	8.87077e-16
Izumo4	750.043	0.679598	0.125964	6.84601e-08	2.36136e-07
9330159F19Rik	184.499	0.679633	0.136658	6.58412e-07	2.00804e-06
Pianp	56.418	0.679637	0.149348	5.34656e-06	1.43319e-05
Skida1	441.428	0.679669	0.107763	2.84337e-10	1.3336e-09
Corin	112.169	0.679801	0.124164	4.37421e-08	1.54999e-07
Cntfr	451.911	0.679897	0.104013	6.28995e-11	3.2424e-10
Gm10046	19.4467	0.679951	0.254548	0.00755792	0.0123466
Tepsin	591.373	0.680719	0.0844734	7.73084e-16	8.01799e-15
Nmrk1	267.701	0.68108	0.121348	1.99284e-08	7.39218e-08
Rapgefl1	191.542	0.681145	0.105232	9.61988e-11	4.81889e-10
Rasgrp4	544.98	0.681572	0.115193	3.2827e-09	1.33715e-08
Dtl	125.868	0.682098	0.133969	3.55301e-07	1.12242e-06
Mllt6	8479.95	0.682512	0.0417229	3.80012e-60	1.18632e-56
Cdc7	174.441	0.682603	0.135676	4.8766e-07	1.5136e-06
Gm6483	48.2697	0.682985	0.126842	7.26368e-08	2.49568e-07
Nutf2	200.358	0.683067	0.104829	7.22121e-11	3.68714e-10
Csnk1g1	1366.56	0.683082	0.085486	1.34316e-15	1.34739e-14
Pla2g6	773.137	0.683243	0.0682949	1.45914e-23	5.02776e-22
Slc36a1	1133.31	0.683707	0.0465499	7.74156e-49	1.00698e-45
Prr3	559.489	0.683786	0.0931316	2.102e-13	1.52251e-12
Senp7	1529.24	0.683948	0.080258	1.57011e-17	2.0929e-16
Zfp280c	507.653	0.684315	0.0973701	2.09543e-12	1.31726e-11
Gsg1l	211.508	0.684787	0.144684	2.21225e-06	6.25675e-06
Lmod2	218.823	0.684815	0.152048	6.67037e-06	1.7543e-05
Gm12573	34.971	0.685221	0.179765	0.000137985	0.000297488
D630033A02Rik	197.382	0.685614	0.184975	0.00021012	0.000441124
Lrrc2	131.428	0.685698	0.0901382	2.80127e-14	2.29166e-13
Gm13423	26.1461	0.686994	0.286353	0.0164347	0.0253362
Hemk1	390.807	0.687502	0.143098	1.5519e-06	4.49336e-06
Zdhhc1	3554.32	0.68765	0.0581133	2.63796e-32	3.70954e-30
Zscan30	202.065	0.687655	0.100929	9.54314e-12	5.47441e-11
Dna2	458.966	0.687771	0.112457	9.60334e-10	4.21537e-09
Plekhm2	2068.4	0.688292	0.0446852	1.55937e-53	3.04253e-50
Nfatc4	1081.36	0.688618	0.0731672	4.88767e-21	1.13192e-19
Mks1	365.435	0.688682	0.0842633	3.00873e-16	3.3003e-15
Ptch2	179.247	0.688962	0.113462	1.26199e-09	5.43691e-09
Tubgcp4	1296.28	0.689107	0.0648752	2.35372e-26	1.2777e-24
1810020O05Rik	126.593	0.689132	0.112325	8.50693e-10	3.75735e-09
Tincr	229.587	0.689713	0.105872	7.28919e-11	3.71584e-10
Adcy3	1022	0.689777	0.0630491	7.39467e-28	5.15283e-26
Ankrd13d	235.548	0.690685	0.107269	1.20421e-10	5.94826e-10
Stat2	2419.09	0.691123	0.0826904	6.3814e-17	7.75154e-16
1700102P08Rik	27.8998	0.691401	0.155035	8.20987e-06	2.12835e-05
Sec14l5	195.475	0.691468	0.0751673	3.61122e-20	7.21735e-19
Ppcdc	890.515	0.691709	0.116277	2.70097e-09	1.11356e-08
Lrrc45	2109.07	0.692705	0.0922881	6.10102e-14	4.75441e-13
Echdc2	991.268	0.692968	0.113663	1.08283e-09	4.70401e-09
Zfp964	414.276	0.693263	0.113832	1.12754e-09	4.88339e-09
4931440P22Rik	126.056	0.693542	0.096868	8.08818e-13	5.39985e-12
Mlxip	3738.75	0.69399	0.0792029	1.91524e-18	2.88561e-17
Tm7sf2	406.683	0.694424	0.0870647	1.51206e-15	1.50618e-14
Btbd19	234.276	0.69443	0.0850321	3.16981e-16	3.46482e-15
Fbxl12	1233.46	0.694448	0.0922804	5.25551e-14	4.13474e-13
Foxm1	189.457	0.694736	0.118026	3.94947e-09	1.59476e-08
Acp6	905.14	0.694968	0.0758847	5.27609e-20	1.02686e-18
Ints6l	2945.63	0.695109	0.135126	2.6874e-07	8.61703e-07
Pfas	944.449	0.695358	0.0831425	6.09089e-17	7.42756e-16
Gm11225	160.539	0.695386	0.212388	0.00105985	0.00200039
Kat6b	1890.4	0.695801	0.0594818	1.30933e-31	1.68904e-29
Adgrg3	378.774	0.696443	0.0944648	1.67437e-13	1.22643e-12
Xkrx	163.59	0.696459	0.228521	0.00230616	0.00411204
BC034090	417.323	0.696673	0.0956714	3.2906e-13	2.31887e-12
Gvin-ps6	224.92	0.697744	0.188423	0.000213006	0.000446823
Aloxe3	72.1339	0.697933	0.147345	2.17209e-06	6.14986e-06
Rttn	489.591	0.698265	0.0882886	2.59687e-15	2.48984e-14
Cavin4	51.0006	0.698733	0.125168	2.37292e-08	8.71709e-08
Rad9b	174.253	0.699884	0.190147	0.000232554	0.000484897
Rufy4	145.038	0.700136	0.089104	3.91831e-15	3.66014e-14
Pkn3	1445.61	0.700261	0.101816	6.08118e-12	3.59174e-11
Atp6v0d2	1369.03	0.70047	0.129469	6.29118e-08	2.18317e-07
Ccdc163	312.372	0.701422	0.102511	7.78885e-12	4.5162e-11
F7	605.363	0.701496	0.0755755	1.66245e-20	3.5019e-19
Zfp618	177.875	0.701632	0.242261	0.00377731	0.00649996
Gm14416	73.0884	0.701765	0.193275	0.000282417	0.000582024
Rps13-ps4	21.4863	0.701918	0.231844	0.00246552	0.00437271
Rhobtb1	1096.61	0.702207	0.0936014	6.28058e-14	4.87729e-13
Tmem52	23.3063	0.702586	0.198142	0.00039132	0.000787839
Rec114	72.4865	0.702607	0.185766	0.000155436	0.000332357
Zfp398	1252.35	0.70262	0.0602667	2.07661e-31	2.53233e-29
Gm28661	49106.4	0.70301	0.269734	0.0091524	0.0147339
Ccdc84	504.225	0.703574	0.11675	1.67727e-09	7.12007e-09
Hmcn2	215.287	0.704465	0.139227	4.19597e-07	1.31437e-06
Gga3	1562.94	0.704937	0.0764502	2.94732e-20	5.94376e-19
Usp49	842.647	0.705008	0.0804932	1.977e-18	2.96721e-17
Adarb1	3586.03	0.705544	0.082966	1.83145e-17	2.40834e-16
Gm49369	88.2443	0.707017	0.210128	0.00076629	0.00147685
Cntrl	2852.64	0.707057	0.0781329	1.43729e-19	2.64559e-18
Ddhd1	2193.86	0.707599	0.0675588	1.13938e-25	5.42211e-24
Mybl1	94.6374	0.707605	0.135812	1.88666e-07	6.17378e-07
Frs3	256.325	0.70785	0.087404	5.55985e-16	5.86773e-15
Ttll4	1821.18	0.707915	0.06258	1.1425e-29	1.04902e-27
Ank2	300.078	0.708095	0.116059	1.05313e-09	4.58402e-09
Hsd17b14	66.9161	0.708555	0.120508	4.10948e-09	1.65621e-08
Casq2	260.181	0.708845	0.149004	1.96269e-06	5.58536e-06
Tnfrsf23	140.492	0.708847	0.0929589	2.4331e-14	2.01049e-13
Lpin3	533.455	0.709224	0.0916611	1.01419e-14	8.90852e-14
Trim39	1812.09	0.709304	0.0869012	3.29017e-16	3.58634e-15
Ms4a8a	366.293	0.70994	0.0681058	1.92538e-25	8.78748e-24
Stk38	4596.79	0.710009	0.111554	1.95679e-10	9.39512e-10
Il15ra	573.345	0.710094	0.0871287	3.64098e-16	3.94942e-15
Lrrc39	131.339	0.71171	0.131131	5.71574e-08	1.99546e-07
A930033H14Rik	78.4799	0.711844	0.153061	3.30776e-06	9.13659e-06
Acaa1b	436.634	0.712967	0.0907456	3.94189e-15	3.67996e-14
Cd55b	76.3305	0.712987	0.129004	3.25991e-08	1.17596e-07
Trbj1-2	6.03232	0.713465	0.288449	0.0133816	0.0209481
Amigo3	139.847	0.71383	0.0890141	1.06351e-15	1.07795e-14
Hdhd5	856.425	0.714751	0.0802751	5.39834e-19	8.72285e-18
Zfp28	339.766	0.715852	0.113013	2.38519e-10	1.133e-09
Btnl9	180.146	0.715901	0.0943688	3.29395e-14	2.66953e-13
Rmnd1	669.98	0.716934	0.101804	1.89093e-12	1.19909e-11
Eps8l1	2051.34	0.717352	0.0773391	1.76928e-20	3.7114e-19
Rfx3	776.964	0.717405	0.080293	4.07795e-19	6.73574e-18
Dennd4b	1379.44	0.717524	0.0864702	1.05935e-16	1.24514e-15
Gm21992	237.045	0.717946	0.0932272	1.34967e-14	1.16292e-13
Eno3	937.896	0.718272	0.102676	2.64311e-12	1.63953e-11
Stk11ip	1334.51	0.718535	0.079488	1.57328e-19	2.84228e-18
Chd5	180.137	0.718951	0.0898441	1.22215e-15	1.23154e-14
Senp3	2845.76	0.719827	0.0883683	3.7689e-16	4.07684e-15
Gm49131	5.53881	0.720491	0.30426	0.0178842	0.0274245
Eml3	2021.82	0.720593	0.0677313	1.96223e-26	1.09387e-24
Zranb3	183.345	0.720746	0.120198	2.01867e-09	8.47026e-09
Plekha6	2267.99	0.720793	0.116041	5.24711e-10	2.3788e-09
Cdc14b	856.748	0.720801	0.0720928	1.55119e-23	5.32145e-22
Degs2	56.4218	0.720871	0.152933	2.43334e-06	6.83992e-06
Plch2	358.804	0.720896	0.0660258	9.41328e-28	6.44568e-26
Zgrf1	161.035	0.722158	0.111197	8.33483e-11	4.21166e-10
Pcdhga9	181.498	0.722586	0.134215	7.29289e-08	2.50406e-07
Cacnb4	223.728	0.722776	0.148137	1.06563e-06	3.15925e-06
Kremen2	57.101	0.723423	0.128587	1.84481e-08	6.87082e-08
Foxn3	3830.99	0.723427	0.0558006	1.94503e-38	7.40486e-36
Tctn1	1084.87	0.724085	0.0619206	1.37155e-31	1.75479e-29
Best3	75.3666	0.724157	0.146356	7.50162e-07	2.27276e-06
Hoxa6	55.0086	0.724465	0.114793	2.77163e-10	1.30348e-09
Bnc2	178.298	0.725086	0.0915799	2.42271e-15	2.33433e-14
Garnl3	677.574	0.725268	0.0761578	1.67881e-21	4.19505e-20
Noct	7567.5	0.726783	0.115937	3.63893e-10	1.68246e-09
Ivd	4744.05	0.727136	0.0820496	7.84885e-19	1.24001e-17
Zfp967	605.958	0.727212	0.105673	5.91256e-12	3.49978e-11
Grik5	940.293	0.727277	0.068098	1.26472e-26	7.39364e-25
Usp13	353.667	0.727421	0.117719	6.43815e-10	2.88607e-09
Car9	99.7848	0.727789	0.0986929	1.65236e-13	1.21111e-12
Unc13a	224.803	0.727973	0.101819	8.69879e-13	5.7877e-12
Ccnt2	4075.79	0.728236	0.0906494	9.46898e-16	9.67287e-15
Xlr3b	244.635	0.7283	0.211216	0.0005645	0.00110987
Fxyd4	30.3509	0.728317	0.173142	2.59394e-05	6.25696e-05
Zc3h12a	596.114	0.728335	0.0845101	6.79424e-18	9.49429e-17
Tet1	424.356	0.728527	0.121648	2.11393e-09	8.85096e-09
Cbl	4356.69	0.728709	0.0687298	2.90067e-26	1.52961e-24
Gm44855	6.451	0.72886	0.247472	0.00322716	0.00561381
Vwa3a	885.67	0.730523	0.0859479	1.90247e-17	2.49753e-16
Wfdc12	19.5115	0.731399	0.199283	0.000242402	0.000504353
Trmu	461.971	0.731406	0.110169	3.15882e-11	1.6932e-10
Ccdc60	355.526	0.731927	0.0986373	1.16777e-13	8.70887e-13
Stard9	7843.75	0.732274	0.0877876	7.34012e-17	8.77273e-16
Pex1	842.255	0.732324	0.0839588	2.72317e-18	4.01378e-17
Ttc16	433.138	0.732392	0.101512	5.39904e-13	3.69459e-12
Gm3636	50.6986	0.732576	0.163856	7.79051e-06	2.02434e-05
Ccdc57	295.39	0.732634	0.0898247	3.4553e-16	3.76107e-15
Guf1	1154.2	0.732691	0.110043	2.77099e-11	1.4987e-10
Dnase1	118.581	0.732845	0.0791542	2.07411e-20	4.27673e-19
Napb	231.54	0.732952	0.10374	1.60306e-12	1.02634e-11
Cyp4f13	1020.06	0.733046	0.120424	1.14894e-09	4.97194e-09
Gm9392	12.4959	0.733557	0.196628	0.000190955	0.000403278
Gm36028	35.4049	0.735142	0.188089	9.2879e-05	0.000205405
Nudt13	857.946	0.735265	0.0882658	8.07554e-17	9.59293e-16
Vsig10l	164.014	0.735266	0.115683	2.07223e-10	9.91281e-10
Dzank1	555.218	0.735299	0.122911	2.19898e-09	9.1898e-09
1700092M07Rik	7.71473	0.736027	0.214821	0.000612021	0.00119787
Rtel1	704.074	0.736143	0.117582	3.83303e-10	1.76385e-09
Smg1	8322.94	0.736678	0.0650657	1.02039e-29	9.5373e-28
Rgp1	2545.02	0.737487	0.0653831	1.65722e-29	1.50393e-27
Ccl25	261.092	0.737939	0.109523	1.60832e-11	8.98184e-11
Trdn	189.652	0.738177	0.166176	8.90721e-06	2.29654e-05
Bcl9	1706.53	0.738505	0.0648672	4.9742e-30	5.00918e-28
4931428F04Rik	176.597	0.738642	0.119071	5.52577e-10	2.49788e-09
Klf12	822.556	0.738672	0.0949619	7.33229e-15	6.55121e-14
Man2c1	2459.22	0.738988	0.0765276	4.61424e-22	1.27476e-20
Mill2	2341.49	0.739262	0.083312	7.09395e-19	1.12989e-17
Setd4	228.7	0.740295	0.126871	5.37767e-09	2.14626e-08
BC025920	92.1094	0.740489	0.153208	1.34329e-06	3.92649e-06
2700097O09Rik	402.927	0.740644	0.107111	4.68772e-12	2.81209e-11
Gm2735	4.7565	0.740861	0.341581	0.0300887	0.0443238
Cpsf7	3307.34	0.741005	0.0702526	5.20364e-26	2.6286e-24
Gm9442	15.843	0.741466	0.177731	3.02127e-05	7.20976e-05
Anks3	1658.53	0.74277	0.0869036	1.26274e-17	1.69331e-16
Pnpla3	197.67	0.742887	0.260797	0.00439227	0.00746829
Ttyh1	125.52	0.743018	0.160376	3.60474e-06	9.90431e-06
Gk5	267.5	0.743677	0.0743699	1.52867e-23	5.25574e-22
Clmn	1361.73	0.743704	0.0761473	1.56536e-22	4.69879e-21
Cfap69	1001.38	0.744391	0.0925595	8.81665e-16	9.05474e-15
Rrp1b	840.312	0.744843	0.068597	1.82203e-27	1.18008e-25
Tshb	114.292	0.7451	0.158658	2.64951e-06	7.4195e-06
Tonsl	204.549	0.745292	0.113551	5.25637e-11	2.73763e-10
Simc1	354.26	0.745408	0.101644	2.24251e-13	1.61604e-12
Slc29a2	61.0751	0.747376	0.0992644	5.10716e-14	4.02818e-13
Ifi213	1115.2	0.748028	0.131867	1.40652e-08	5.32487e-08
Doc2g	197.462	0.748665	0.125292	2.29559e-09	9.55008e-09
Srl	446.619	0.749182	0.131704	1.28263e-08	4.87237e-08
Gm30531	51.8162	0.749309	0.108374	4.70808e-12	2.82322e-11
Lin7b	13.4084	0.749537	0.189313	7.51865e-05	0.00016891
Ckmt2	311.039	0.750121	0.175693	1.95915e-05	4.8105e-05
Zfp865	2449.82	0.750145	0.0983881	2.45273e-14	2.02564e-13
Tef	12781.4	0.750659	0.224825	0.000841231	0.00161193
Metap1d	777.377	0.751002	0.126375	2.80455e-09	1.15231e-08
Adgrg5	106.366	0.751116	0.167848	7.64161e-06	1.99062e-05
Trp53bp1	1770.36	0.751295	0.0618346	5.73151e-34	1.04027e-31
Cxcl5	78.4005	0.751552	0.32126	0.0193153	0.0294254
Pkmyt1	319.533	0.75172	0.0936287	9.84838e-16	1.00211e-14
Mfsd4b4	326.016	0.752006	0.0934295	8.35348e-16	8.61225e-15
Esco2	73.7516	0.752138	0.165442	5.46166e-06	1.46078e-05
Mysm1	2269.29	0.752164	0.0795539	3.23715e-21	7.73794e-20
Pan3	3655.63	0.752263	0.0817381	3.47013e-20	6.97107e-19
Ccdc77	464.512	0.752465	0.0889171	2.61605e-17	3.3747e-16
Ffar1	149.618	0.752594	0.182583	3.75725e-05	8.83635e-05
Gm21811	333.473	0.752873	0.0844216	4.74703e-19	7.73448e-18
Arv1	228.461	0.752924	0.0775374	2.72108e-22	7.82843e-21
Ralgps1	477.12	0.752963	0.0661774	5.38446e-30	5.38404e-28
Amt	588.891	0.754733	0.118878	2.17024e-10	1.03594e-09
Ccdc141	2924.04	0.754756	0.0911129	1.19371e-16	1.39465e-15
Celf4	172.465	0.755163	0.134013	1.75081e-08	6.54571e-08
Phf11c	107.677	0.755662	0.114612	4.30342e-11	2.2678e-10
Ucp3	181.972	0.755702	0.119448	2.50623e-10	1.18473e-09
Alg13	281.279	0.755801	0.116641	9.19089e-11	4.61882e-10
Gm4963	7.21274	0.756291	0.243081	0.0018628	0.00336961
Gm45844	196.277	0.756383	0.120786	3.79675e-10	1.74973e-09
Cfap46	814.002	0.756673	0.113144	2.26731e-11	1.23873e-10
Camk2b	266.013	0.757227	0.136826	3.12601e-08	1.13027e-07
Prox1	190.562	0.757349	0.0774693	1.42575e-22	4.31291e-21
Shisa7	116.633	0.758915	0.0986928	1.47523e-14	1.26105e-13
Syt17	193.449	0.759318	0.102268	1.1295e-13	8.45175e-13
Rgl2	3921.87	0.759335	0.0885087	9.55246e-18	1.3045e-16
Hoxb3	702.988	0.759346	0.0928051	2.78805e-16	3.07987e-15
Slc9a8	1428.32	0.761571	0.0895057	1.76007e-17	2.31839e-16
Xkr6	204.2	0.762229	0.104088	2.42582e-13	1.7401e-12
Rccd1	384.751	0.762579	0.116481	5.87724e-11	3.04473e-10
Brf1	2482.28	0.762641	0.0681462	4.50044e-29	3.75048e-27
Zfp871	4322.7	0.76477	0.0499246	5.75202e-53	9.97592e-50
Yeats2	1799.8	0.765435	0.0773816	4.52304e-23	1.45268e-21
Trim46	290.499	0.765487	0.0729122	8.75284e-26	4.22982e-24
Zfp968	142.899	0.766034	0.141774	6.54679e-08	2.26483e-07
Slc25a36	5440.48	0.766246	0.0800885	1.09536e-21	2.8307e-20
Gm7432	30.5674	0.766718	0.166072	3.89729e-06	1.06668e-05
Acat3	50.071	0.766887	0.14322	8.57488e-08	2.92494e-07
Eef1a2	523.653	0.767026	0.155967	8.74969e-07	2.62592e-06
Plppr2	376.523	0.767328	0.0903097	1.95173e-17	2.55575e-16
Nlgn2	1920.39	0.76741	0.0818673	6.99522e-21	1.57332e-19
H2-Q5	931.315	0.767641	0.140435	4.59922e-08	1.62566e-07
Orm3	45.9134	0.768703	0.12829	2.07407e-09	8.69103e-09
Pou6f1	1769.14	0.768964	0.0820053	6.78797e-21	1.52891e-19
Cfap100	536.927	0.769121	0.0996082	1.15003e-14	1.00116e-13
Mbd6	3043.9	0.769255	0.0822173	8.25278e-21	1.83501e-19
Zfp974	490.586	0.769537	0.101189	2.84965e-14	2.32759e-13
Ighj3	10.5499	0.770487	0.259211	0.00295447	0.00517405
Cdan1	1703.44	0.770531	0.101921	4.02735e-14	3.23271e-13
Bicd1	648.746	0.772495	0.0948643	3.85105e-16	4.15993e-15
Acap3	1346.24	0.772727	0.0844154	5.49332e-20	1.06648e-18
Gm17374	27.5273	0.773215	0.355104	0.0294481	0.0434539
Gm48641	34.6209	0.773351	0.290334	0.00772954	0.0126085
Trio	3167.17	0.773463	0.0722658	9.85061e-27	5.91378e-25
Fitm1	40.8736	0.773714	0.174535	9.29336e-06	2.39014e-05
Nr4a2	338.791	0.774219	0.13548	1.09946e-08	4.21656e-08
Gm5628	44.6125	0.775041	0.136049	1.22085e-08	4.65015e-08
Adgrl1	4245.77	0.777553	0.0650172	5.81314e-33	9.5513e-31
Csf2rb	1506.58	0.778255	0.0839844	1.92067e-20	3.98138e-19
Siglecf	455.555	0.778519	0.13152	3.23137e-09	1.31693e-08
Kctd15	703.337	0.778653	0.12408	3.48699e-10	1.61509e-09
Alkbh1	556.439	0.778832	0.126744	7.99947e-10	3.54223e-09
Sh2b2	248.952	0.778843	0.142926	5.05729e-08	1.77831e-07
Nlrc3	268.815	0.779708	0.131502	3.04336e-09	1.24453e-08
Pfkfb2	2232.36	0.779886	0.0632602	6.38394e-35	1.31114e-32
Fhod1	4672.64	0.780401	0.0683911	3.69049e-30	3.74058e-28
Rbpjl	1928.03	0.780586	0.114016	7.57805e-12	4.40543e-11
Gm7791	16.1759	0.78077	0.214433	0.000271484	0.000560974
Rbm20	184.924	0.781453	0.100752	8.75143e-15	7.74821e-14
Prickle3	614.488	0.78171	0.0780604	1.32055e-23	4.57037e-22
Mamstr	226.636	0.781751	0.106149	1.77618e-13	1.29735e-12
Slc1a2	140.649	0.781899	0.192286	4.77572e-05	0.000110649
Gng4	51.4073	0.782517	0.175161	7.91684e-06	2.05547e-05
Snrnp70	10978.8	0.783059	0.110158	1.17307e-12	7.67089e-12
Nisch	18095.6	0.783146	0.0770777	2.97618e-24	1.13582e-22
Bach2	998.301	0.783378	0.112314	3.06071e-12	1.87278e-11
Phka2	846.883	0.78384	0.074882	1.21591e-25	5.73388e-24
Gm47399	9.61806	0.783906	0.182282	1.70402e-05	4.21924e-05
Pidd1	130.669	0.784086	0.115314	1.0492e-11	5.9923e-11
Accs	450.667	0.785257	0.106138	1.37764e-13	1.01913e-12
Phf24	756.021	0.785405	0.0900067	2.63681e-18	3.89753e-17
Zfp346	1154.22	0.785492	0.109617	7.73545e-13	5.17986e-12
Khdrbs2	63.6808	0.785768	0.201475	9.6165e-05	0.000212341
Ggt7	91.9173	0.785902	0.128735	1.02915e-09	4.49216e-09
Gm16106	4.89155	0.78629	0.268374	0.00339154	0.00588338
Actn2	535.605	0.786921	0.141093	2.44232e-08	8.94678e-08
Scd4	105.963	0.787099	0.112409	2.52106e-12	1.56841e-11
Adap2	770.557	0.787521	0.104418	4.6273e-14	3.68884e-13
Nlrc4	215.342	0.787635	0.117857	2.34152e-11	1.27703e-10
Per2	3024.18	0.78831	0.280609	0.00496523	0.00837591
Tcp11l1	343.433	0.789138	0.101415	7.18017e-15	6.43372e-14
Il9r	138.401	0.790201	0.206966	0.000134528	0.000290356
Cep97	715.317	0.790402	0.0720915	5.7006e-28	4.08168e-26
Gm52948	36.5528	0.791567	0.123023	1.24022e-10	6.1145e-10
Wdr4	875.394	0.792112	0.0828777	1.20521e-21	3.09919e-20
Scart1	70.8212	0.792277	0.172771	4.52454e-06	1.22695e-05
Akap8	4738.77	0.792852	0.0810524	1.34564e-22	4.08641e-21
Chtf18	146.105	0.793162	0.11667	1.05833e-11	6.03338e-11
Vmn1r227	192.239	0.793194	0.181928	1.30108e-05	3.27398e-05
Ctnnd2	491.433	0.793518	0.0927938	1.21601e-17	1.63486e-16
Gm50471	4.19802	0.793955	0.316736	0.0121871	0.0192208
Dnm1	770.786	0.79444	0.0950472	6.35906e-17	7.73042e-16
Safb2	4906.1	0.794495	0.104531	2.94842e-14	2.40449e-13
Gm26566	74.9191	0.794605	0.197898	5.93892e-05	0.000135785
Trbj2-6	4.09887	0.794855	0.299588	0.00797424	0.0129764
Szt2	3201.57	0.794988	0.0830642	1.06124e-21	2.75798e-20
Cacnb1	516.988	0.795135	0.0830802	1.06192e-21	2.75798e-20
Tmem245	7465.69	0.795295	0.0513355	3.92264e-54	8.74693e-51
Gm2962	7.37662	0.795527	0.289374	0.00597544	0.00993085
Neurl2	235.816	0.795998	0.118826	2.10086e-11	1.15263e-10
Brsk1	231.408	0.796089	0.0842326	3.35352e-21	7.96808e-20
Lrrc7	42.5029	0.796257	0.230976	0.000566113	0.00111262
Sema6c	248.745	0.796391	0.097216	2.56972e-16	2.8508e-15
Samd15	44.1345	0.796479	0.188108	2.29418e-05	5.57612e-05
Tbxas1	492.773	0.79736	0.0859782	1.79329e-20	3.75221e-19
Glrb	64.2368	0.797599	0.239909	0.000885505	0.0016922
Wdr13	3460.58	0.798104	0.0568641	9.4798e-45	1.05693e-41
Serpinc1	231.357	0.799285	0.322986	0.0133358	0.0208784
Kifc5b	84.9158	0.799294	0.114035	2.39719e-12	1.49791e-11
Prl8a1	806.951	0.799611	0.155305	2.62358e-07	8.42276e-07
Pnpla7	1058.91	0.799651	0.105694	3.85795e-14	3.10887e-13
Gtf3c2	3217.22	0.799659	0.0654971	2.78009e-34	5.166e-32
Zfc3h1	3100.73	0.800263	0.117979	1.17644e-11	6.67745e-11
Rufy2	1057.35	0.800266	0.0896509	4.3983e-19	7.24953e-18
Gigyf1	3509.96	0.801404	0.0708009	1.05537e-29	9.80555e-28
Gm20662	52.7691	0.801611	0.137819	6.01321e-09	2.38587e-08
Rasgrf1	160.236	0.802397	0.127092	2.72782e-10	1.28481e-09
Tfec	208.789	0.802477	0.101716	3.03714e-15	2.88187e-14
Gm10130	269.81	0.802703	0.107142	6.78525e-14	5.25328e-13
Grin2d	307.854	0.802956	0.0983501	3.234e-16	3.53003e-15
Hjv	119.881	0.80311	0.152813	1.47605e-07	4.89164e-07
Tmc3	153.458	0.803263	0.120505	2.63251e-11	1.42676e-10
Uvssa	1344.65	0.803477	0.0910422	1.0914e-18	1.69848e-17
Gm10037	34.8744	0.804514	0.161825	6.6433e-07	2.02411e-06
H2-Q10	550.66	0.80457	0.168924	1.90805e-06	5.44574e-06
Zmym6	1195.34	0.804792	0.101602	2.35628e-15	2.27594e-14
Ptbp2	1082.58	0.804846	0.125736	1.54273e-10	7.51812e-10
Paqr3	276.708	0.805365	0.0812888	3.86386e-23	1.24867e-21
Gm14440	786.358	0.805564	0.148829	6.2084e-08	2.15588e-07
Slc38a6	7152.86	0.805801	0.115522	3.05159e-12	1.86793e-11
Mapkbp1	1819.24	0.805906	0.0471044	1.273e-65	6.62342e-62
Zbtb18	2878.78	0.806755	0.0834813	4.29213e-22	1.19422e-20
Slc38a9	1110.26	0.807076	0.113223	1.01709e-12	6.71561e-12
Lcor	1007.55	0.807823	0.0852483	2.63936e-21	6.38726e-20
Zfp458	179.914	0.808384	0.116487	3.92915e-12	2.37713e-11
Gm4017	14.5399	0.808613	0.278058	0.00363656	0.00627424
Prpf39	2482.88	0.808814	0.107942	6.73015e-14	5.21344e-13
Tfcp2	894.531	0.809408	0.0748658	3.03826e-27	1.92781e-25
Polm	633.904	0.809849	0.0894998	1.44803e-19	2.6591e-18
Atxn7l2	262.233	0.810115	0.0870423	1.31322e-20	2.81954e-19
Ppox	1306.4	0.810288	0.104046	6.82096e-15	6.14714e-14
Map4k2	3799.96	0.810633	0.0861847	5.16548e-21	1.19096e-19
Zfyve26	1578.82	0.811237	0.0903695	2.78527e-19	4.75659e-18
Dnmt3a	3246.31	0.811807	0.0727675	6.67968e-29	5.26582e-27
Myo19	330.828	0.811908	0.0707632	1.79062e-30	1.9683e-28
Aasdh	550.419	0.812202	0.127007	1.60626e-10	7.81306e-10
Ino80d	3194.21	0.812352	0.0629007	3.71218e-38	1.34464e-35
Fgfr4	1106.89	0.812431	0.078137	2.54499e-25	1.13176e-23
Zfp369	903.814	0.812662	0.105142	1.08248e-14	9.46053e-14
Auts2	554.923	0.813057	0.0749155	1.93016e-27	1.24495e-25
Appl2	4449.4	0.814028	0.0917399	7.10643e-19	1.13073e-17
Grk1	320.416	0.814217	0.154282	1.30996e-07	4.36533e-07
Ppargc1b	125.048	0.815405	0.0942618	5.13089e-18	7.32736e-17
Myom1	1026.98	0.816113	0.0981871	9.42529e-17	1.1137e-15
Sapcd1	36.252	0.816237	0.1741	2.75471e-06	7.69888e-06
Esrrg	136.462	0.816355	0.158008	2.38472e-07	7.70506e-07
Casq1	76.5235	0.81638	0.272359	0.00272256	0.00478886
Mtx3	907.166	0.816512	0.0954391	1.17539e-17	1.58845e-16
Amz1	687.876	0.817831	0.077568	5.44868e-26	2.73468e-24
Chka	3950.64	0.818032	0.0895734	6.69193e-20	1.28638e-18
Gm9320	38.792	0.81928	0.161111	3.67274e-07	1.15837e-06
Slc7a10	1082.33	0.819386	0.108338	3.93149e-14	3.16323e-13
Dydc1	41.616	0.819515	0.139337	4.06487e-09	1.63992e-08
Alpk2	44.5636	0.82114	0.191309	1.76894e-05	4.36682e-05
Trpc3	165.538	0.821506	0.125588	6.09947e-11	3.15254e-10
Inpp5j	67.5865	0.821797	0.105353	6.16961e-15	5.5827e-14
Ppp4r1l-ps	1507.49	0.82225	0.125929	6.59943e-11	3.39408e-10
Adora3	77.4802	0.823311	0.121504	1.23533e-11	6.98633e-11
Gata4	117.261	0.823377	0.140238	4.32455e-09	1.74019e-08
Dnah3	1591.94	0.823503	0.0859978	1.01022e-21	2.6413e-20
Cyp4a10	47.1855	0.824147	0.124359	3.42179e-11	1.82601e-10
H2-K2	507.822	0.8245	0.132285	4.58352e-10	2.09807e-09
Ebf4	200.285	0.824901	0.0917106	2.3708e-19	4.11176e-18
Mfsd7a	301.395	0.825376	0.104628	3.05335e-15	2.89549e-14
Wdr62	267.789	0.82538	0.0960642	8.54945e-18	1.17679e-16
Btbd11	202.123	0.827862	0.118124	2.41014e-12	1.5054e-11
Ryr3	105.364	0.82787	0.239734	0.000553814	0.00108955
Dnah10	1505.52	0.827966	0.0919121	2.0941e-19	3.68926e-18
Tspoap1	274.264	0.828271	0.111764	1.2544e-13	9.32825e-13
Kcna2	960.823	0.828379	0.0981411	3.15458e-17	4.01957e-16
Entpd8	38.8454	0.828666	0.20609	5.79756e-05	0.00013265
Hpgds	164.424	0.828774	0.155523	9.87848e-08	3.33824e-07
4930562C15Rik	528.962	0.829113	0.087792	3.58586e-21	8.45494e-20
Alms1-ps1	73.7029	0.829127	0.147852	2.04886e-08	7.58736e-08
Prkn	196.939	0.829215	0.118489	2.59212e-12	1.61004e-11
Ermap	100.545	0.830344	0.162699	3.33324e-07	1.05599e-06
Tcirg1	2904.22	0.830376	0.130009	1.69122e-10	8.18296e-10
Cux2	515.183	0.830376	0.0928424	3.75551e-19	6.25611e-18
Plxna3	250.038	0.830501	0.107654	1.21417e-14	1.05289e-13
Zfp57	862.7	0.83068	0.107038	8.45179e-15	7.50421e-14
Impact	1762.45	0.830764	0.0791125	8.54312e-26	4.14129e-24
Peg3	1232.04	0.830932	0.0762874	1.25677e-27	8.34763e-26
Fbxo15	74.0412	0.831207	0.12612	4.38091e-11	2.30707e-10
Tchp	703.29	0.831554	0.078068	1.71297e-26	9.65259e-25
Zwilch	105.54	0.831874	0.138664	1.98274e-09	8.33518e-09
Cep95	569.216	0.831915	0.105066	2.41368e-15	2.3285e-14
Zfp738	1355.22	0.83194	0.104062	1.29945e-15	1.30522e-14
Mapk10	125.36	0.832134	0.126366	4.5461e-11	2.38842e-10
Zfp512b	1941.55	0.832446	0.0760725	7.19448e-28	5.03582e-26
Gm49339	295.323	0.833029	0.181287	4.3257e-06	1.17733e-05
Ighv4-1	15.2132	0.833411	0.36887	0.0238608	0.0358084
Rab36	465.017	0.834608	0.0782178	1.40159e-26	8.10273e-25
A630089N07Rik	290.808	0.835025	0.13245	2.89189e-10	1.35432e-09
Slc16a6	534.678	0.835682	0.110647	4.26384e-14	3.4078e-13
Tlr8	179.281	0.835772	0.171127	1.03996e-06	3.08841e-06
Clec7a	1766.48	0.835982	0.126219	3.51376e-11	1.87317e-10
Adgrl3	3738.32	0.8361	0.0811824	7.11754e-25	2.95473e-23
Gm45902	181.23	0.836503	0.0968812	5.90753e-18	8.33731e-17
Csf3r	1157.29	0.83667	0.170946	9.86243e-07	2.94064e-06
Xndc1	672.23	0.836817	0.103289	5.42082e-16	5.73262e-15
Ccm2l	3211.9	0.836956	0.091811	7.78954e-20	1.48253e-18
Oas2	285.84	0.837223	0.157374	1.03792e-07	3.49759e-07
Gm12258	640.51	0.837249	0.114896	3.16865e-13	2.24001e-12
Pask	142.359	0.83726	0.152288	3.84412e-08	1.3715e-07
Rnf157	358.203	0.837403	0.0899343	1.26312e-20	2.72699e-19
Igkj5	19.9771	0.837694	0.242048	0.000538447	0.00106173
Ddx17	22826.8	0.838578	0.0886971	3.24871e-21	7.7537e-20
Tnip2	1151.52	0.838771	0.0752483	7.4298e-29	5.82773e-27
Speg	685.973	0.839392	0.0796532	5.76605e-26	2.88469e-24
Plcd4	121.525	0.839511	0.122778	8.04987e-12	4.65711e-11
Gm42627	4.38353	0.839693	0.29553	0.0044928	0.00762926
Tcap	833.788	0.840182	0.181192	3.53541e-06	9.72579e-06
Tbce	1106.05	0.840404	0.111661	5.21595e-14	4.10776e-13
Letm2	356.45	0.84041	0.111217	4.14148e-14	3.31679e-13
Lilr4b	481.586	0.841096	0.172045	1.01442e-06	3.01946e-06
Adamts7	132.034	0.84121	0.100566	6.02546e-17	7.35351e-16
Odad1	637.289	0.841298	0.104414	7.79785e-16	8.07675e-15
Gm21092	259.158	0.841393	0.0951032	8.97787e-19	1.41123e-17
C8g	76.1245	0.842975	0.115525	2.94401e-13	2.08877e-12
Adgrv1	205.571	0.84385	0.192557	1.17418e-05	2.97142e-05
Gm13689	24.6547	0.844252	0.334095	0.0115048	0.018224
Pigz	71.6949	0.844779	0.132859	2.03766e-10	9.76238e-10
Il18rap	507.707	0.845003	0.12531	1.54858e-11	8.66993e-11
Sds	17.3972	0.845174	0.203213	3.19576e-05	7.59941e-05
Nsmf	2036.66	0.845612	0.0850076	2.58622e-23	8.55262e-22
Gm4034	22.88	0.845892	0.248205	0.000654334	0.00127477
Ccdc62	304.806	0.8473	0.112064	4.00475e-14	3.21719e-13
Cspp1	1434.5	0.847592	0.100012	2.35229e-17	3.05212e-16
Gm20683	204.254	0.847717	0.123494	6.67606e-12	3.91754e-11
Gm38394	4561.56	0.848583	0.092026	2.9402e-20	5.93708e-19
Igkj2	15.4235	0.849154	0.255743	0.000899081	0.00171562
Ap5z1	924.042	0.849772	0.0825503	7.49957e-25	3.09685e-23
H2bc8	55.7797	0.850019	0.162757	1.764e-07	5.79549e-07
Miip	811.29	0.850178	0.114886	1.35971e-13	1.00681e-12
Kif22	167.937	0.851076	0.124581	8.40182e-12	4.85179e-11
Entpd7	422.306	0.851814	0.087066	1.325e-22	4.03155e-21
Gm14443	200.418	0.851821	0.134966	2.76611e-10	1.30178e-09
Mx2	109.333	0.852109	0.155525	4.2795e-08	1.51781e-07
Gm7336	398.642	0.852275	0.164499	2.20667e-07	7.15791e-07
Nfat5	8121.66	0.852476	0.0721189	3.06109e-32	4.22837e-30
A130006I12Rik	14.9021	0.852976	0.187963	5.67894e-06	1.51474e-05
Rad54b	50.2338	0.853021	0.167979	3.81172e-07	1.20002e-06
Slc7a11	184.531	0.853124	0.161957	1.38234e-07	4.59181e-07
Zfp239	53.7656	0.853132	0.15337	2.65823e-08	9.68314e-08
Ptges3l	111.247	0.854103	0.13617	3.55661e-10	1.64635e-09
Ppm1e	125.373	0.855298	0.135413	2.68081e-10	1.26419e-09
Klhl41	108.041	0.855505	0.245808	0.0005007	0.000990925
Tlr5	40.5172	0.857484	0.13213	8.60213e-11	4.33411e-10
Ypel1	177.74	0.857625	0.133892	1.5002e-10	7.32228e-10
Plekha4	326.214	0.858369	0.111421	1.32035e-14	1.13989e-13
Ifi203-ps	315.337	0.858634	0.187656	4.7492e-06	1.28386e-05
Lars2	21514.1	0.859316	0.223501	0.00012065	0.000262214
Tatdn3	402.314	0.860219	0.118358	3.64969e-13	2.55921e-12
Ssc5d	323.416	0.860843	0.112032	1.54299e-14	1.31466e-13
Trim72	120.151	0.860979	0.15376	2.14963e-08	7.94731e-08
Fabp1	230.093	0.860996	0.215353	6.38626e-05	0.000145141
Gm9959	13.7353	0.861357	0.161188	9.10112e-08	3.08959e-07
Zfhx2	679.406	0.861795	0.0852227	4.87425e-24	1.79017e-22
Fmo4	204.834	0.862062	0.135643	2.07914e-10	9.94281e-10
Plag1	88.586	0.862396	0.123625	3.03916e-12	1.86105e-11
9030624G23Rik	57.1997	0.863193	0.11763	2.16456e-13	1.56565e-12
Gm20517	46.3047	0.863355	0.165776	1.9094e-07	6.24032e-07
Cchcr1	580.513	0.86426	0.102205	2.76443e-17	3.55436e-16
Spag5	114.945	0.864335	0.166616	2.13038e-07	6.93062e-07
Ccnl2	6059.72	0.864916	0.123894	2.92828e-12	1.79597e-11
Kcnj11	104.996	0.865091	0.114429	4.0282e-14	3.23271e-13
Bmp1	3218.49	0.866123	0.0838088	4.91936e-25	2.11532e-23
Pnpla5	46.588	0.86677	0.146405	3.21248e-09	1.30958e-08
Naip5	464.621	0.867031	0.119934	4.8566e-13	3.35576e-12
Trim17	112.525	0.867441	0.0930411	1.12878e-20	2.45392e-19
Luc7l2	10155.9	0.868763	0.0945141	3.86022e-20	7.67569e-19
Abcc5	5196.14	0.869717	0.0829528	1.01804e-25	4.85952e-24
Mkx	46.8774	0.870529	0.161123	6.55819e-08	2.26827e-07
Kantr	348.229	0.870697	0.0866638	9.48627e-24	3.32744e-22
Rdh5	195.916	0.871406	0.117286	1.08804e-13	8.17679e-13
Slc25a43	80.2618	0.871756	0.10352	3.72825e-17	4.69688e-16
Zfp950	2401.86	0.871921	0.16034	5.3894e-08	1.88871e-07
Prrt1	146.794	0.872328	0.100014	2.73249e-18	4.02372e-17
Brd8dc	74.1498	0.872816	0.142776	9.76686e-10	4.27872e-09
Tmem273	112.552	0.873606	0.146699	2.59937e-09	1.07394e-08
Shfl	1237.83	0.873973	0.0999159	2.18938e-18	3.264e-17
Cacna2d4	482.51	0.874627	0.136455	1.45844e-10	7.12961e-10
Glt1d1	113.743	0.875793	0.125364	2.82821e-12	1.7435e-11
Gm8437	81.584	0.875906	0.105573	1.07088e-16	1.25774e-15
Gm10563	34.5518	0.876191	0.382337	0.0219245	0.033103
Ablim2	300.577	0.876783	0.0893488	9.89445e-23	3.07043e-21
Slc16a4	141.202	0.87749	0.120491	3.27478e-13	2.30981e-12
Syne4	155.202	0.877785	0.115405	2.82371e-14	2.30881e-13
2810039B14Rik	144.714	0.877891	0.113663	1.1304e-14	9.85724e-14
Gm5819	8.40947	0.878195	0.246972	0.00037677	0.000760703
Clvs1	19.2782	0.879388	0.193822	5.70348e-06	1.51999e-05
St6galnac2	2649.85	0.879596	0.0973545	1.64027e-19	2.95306e-18
Ovgp1	124.575	0.880113	0.275157	0.00138104	0.00255774
Ap4e1	870.674	0.880337	0.0866254	2.91272e-24	1.11707e-22
Cacna1d	1460.77	0.880388	0.115783	2.87638e-14	2.34819e-13
Gpc2	109.15	0.880657	0.137196	1.37179e-10	6.72284e-10
Teddm2	67.5074	0.880954	0.13441	5.5922e-11	2.90382e-10
Gm34248	14.4063	0.881017	0.307713	0.00419507	0.00716029
Insl3	254.208	0.882071	0.144098	9.2807e-10	4.08178e-09
Stx16	2945.63	0.882371	0.0765875	1.03311e-30	1.15184e-28
Map11	1091.1	0.882823	0.115266	1.87384e-14	1.5759e-13
Lrp2bp	59.4695	0.883514	0.154533	1.08218e-08	4.15338e-08
Trbj1-6	5.21861	0.883789	0.306455	0.00392768	0.00673557
Caprin2	308.481	0.885227	0.126587	2.69034e-12	1.66518e-11
Gm7357	78.737	0.885433	0.153547	8.0929e-09	3.15531e-08
Gm48862	22.3396	0.886584	0.201471	1.07974e-05	2.74982e-05
Herc3	626.379	0.886973	0.0986038	2.35533e-19	4.08947e-18
Zc3h7a	4219.14	0.886982	0.119718	1.27325e-13	9.45936e-13
Gm18517	210.876	0.887836	0.136205	7.10618e-11	3.63554e-10
Gm15039	35.7601	0.88797	0.218487	4.82019e-05	0.000111646
Cacna1c	2110.11	0.888155	0.0907521	1.28536e-22	3.91859e-21
Rps10-ps2	9.13176	0.888323	0.290608	0.00223735	0.00399834
Trim54	99.0962	0.889016	0.169211	1.48919e-07	4.93207e-07
Gm11960	83.2915	0.889825	0.168705	1.33155e-07	4.43349e-07
Gm37313	15.1083	0.891013	0.203167	1.15661e-05	2.92983e-05
Car11	79.0057	0.891183	0.13706	7.91805e-11	4.01536e-10
Olfr1120	240.135	0.891406	0.159341	2.21483e-08	8.17288e-08
Palm3	76.1939	0.891982	0.20542	1.41047e-05	3.53161e-05
Hinfp	867.876	0.892123	0.0755818	3.74789e-32	5.08703e-30
Gm20878	111.384	0.892689	0.135515	4.47614e-11	2.35484e-10
Akap8l	2929.32	0.893392	0.122653	3.24324e-13	2.29066e-12
Lilra5	295.637	0.893596	0.0994861	2.65595e-19	4.5607e-18
Cyp4f17	396.273	0.893851	0.0992487	2.13363e-19	3.7469e-18
Gls2	40.2334	0.894036	0.180627	7.43597e-07	2.25463e-06
Gm16209	28.8716	0.89586	0.163339	4.14257e-08	1.47192e-07
Adrb3	790.4	0.89607	0.107605	8.26354e-17	9.7939e-16
Brca2	267.121	0.896351	0.154863	7.12256e-09	2.79899e-08
Prss53	106.304	0.897309	0.113956	3.43097e-15	3.22614e-14
Rbm33	4382.95	0.897647	0.0789846	6.25811e-30	6.14357e-28
Foxp3	51.4666	0.897756	0.1672	7.90125e-08	2.70284e-07
Ddx11	268.226	0.898639	0.10941	2.14791e-16	2.40979e-15
Slc25a18	90.954	0.899369	0.139236	1.05189e-10	5.23895e-10
Gm10557	222.673	0.899539	0.138459	8.20493e-11	4.14871e-10
Xlr4b	97.1868	0.899578	0.208924	1.66402e-05	4.12805e-05
Slc22a21	150.687	0.900196	0.140175	1.34563e-10	6.60388e-10
Psg16	1202.28	0.900231	0.103788	4.18036e-18	6.00287e-17
Msh5	171.196	0.900826	0.155021	6.2099e-09	2.45891e-08
Capn15	1678.4	0.90193	0.0671653	4.11602e-41	2.21541e-38
Hrc	237.16	0.902018	0.162631	2.91578e-08	1.05744e-07
Dtx3	2202.65	0.903115	0.0949089	1.80666e-21	4.46911e-20
Frmd5	121.745	0.903645	0.0842655	7.8718e-27	4.79964e-25
1700029I15Rik	52.8002	0.904488	0.147008	7.61935e-10	3.38351e-09
Defb42	76.643	0.904685	0.14296	2.47962e-10	1.17322e-09
Pign	1637.92	0.905181	0.093433	3.39012e-22	9.58631e-21
Pla2r1	1220.67	0.906898	0.104174	3.15817e-18	4.60708e-17
Trim6	125.806	0.907135	0.127301	1.0339e-12	6.8151e-12
Slc4a3	836.779	0.907201	0.0679261	1.09715e-40	5.52433e-38
Mup6	14.8234	0.907385	0.202937	7.77608e-06	2.02126e-05
Gm48398	2.90068	0.907617	0.360373	0.0117839	0.0186339
Zfp607a	402.303	0.908543	0.0985023	2.87378e-20	5.82556e-19
Kif24	210.375	0.908752	0.100797	1.95745e-19	3.46415e-18
Abhd18	268.364	0.909237	0.109602	1.07854e-16	1.26578e-15
Zfp966	743.898	0.909712	0.115688	3.73505e-15	3.49523e-14
Plcb2	1148.99	0.909818	0.0814176	5.42244e-29	4.43136e-27
Fbxl18	1144.53	0.910043	0.0749376	6.1725e-34	1.09485e-31
Adat1	292.963	0.910095	0.100531	1.39226e-19	2.56877e-18
Gm28688	5.33347	0.910236	0.25689	0.000395172	0.000794671
Slc35e2	1357.94	0.910943	0.0767306	1.65544e-32	2.46094e-30
Gm28044	10.2059	0.911381	0.296367	0.00210377	0.00377619
Rrnad1	1051.88	0.911774	0.103797	1.57455e-18	2.39543e-17
Mafg	4048.44	0.911872	0.0801472	5.41542e-30	5.38404e-28
Clk4	2645.35	0.912431	0.121607	6.23059e-14	4.84812e-13
Kcnj3	166.232	0.913377	0.146988	5.16611e-10	2.34549e-09
Fbxo24	104.279	0.913806	0.117033	5.80499e-15	5.27416e-14
Foxp2	658.313	0.914639	0.0984058	1.47807e-20	3.15611e-19
Cpt1c	323.151	0.915032	0.104547	2.0889e-18	3.12914e-17
Esrp2	2100.89	0.916626	0.0817389	3.47826e-29	2.96679e-27
Trmt13	370.945	0.917084	0.114106	9.19577e-16	9.40608e-15
Grin1	78.0428	0.917375	0.130362	1.96269e-12	1.24031e-11
Cpa2	17.2937	0.918058	0.187056	9.2035e-07	2.75628e-06
Rps27a-ps1	14.0737	0.918614	0.195144	2.50947e-06	7.04501e-06
Mybpc3	381.135	0.91885	0.161084	1.16921e-08	4.46435e-08
Lime1	729.032	0.919174	0.138847	3.59097e-11	1.91041e-10
Gm16464	38.9858	0.920237	0.171374	7.88391e-08	2.69809e-07
Gm11027	25.1822	0.920332	0.432219	0.0332279	0.0484679
Art1	80.6678	0.921503	0.153079	1.74647e-09	7.39773e-09
2700099C18Rik	50.9054	0.921871	0.171469	7.60254e-08	2.6058e-07
Ldb3	509.762	0.92193	0.165153	2.37384e-08	8.71843e-08
Gm8738	13.7199	0.921949	0.328677	0.0050311	0.00847421
Tex9	255.353	0.922045	0.106734	5.6849e-18	8.04493e-17
Ankrd16	1438.39	0.922113	0.123701	9.0287e-14	6.85786e-13
Cplane1	1528.67	0.92264	0.160741	9.47273e-09	3.66443e-08
Cfap44	1679.69	0.922979	0.0806439	2.48764e-30	2.60601e-28
Gapdhs	203.561	0.923015	0.0841645	5.51932e-28	3.9701e-26
9430025C20Rik	73.2032	0.923187	0.268463	0.000584322	0.00114697
Nrap	219.049	0.923951	0.185937	6.72425e-07	2.04798e-06
Alms1-ps2	64.8071	0.923963	0.259327	0.000366734	0.000742363
Kcnj5	118.094	0.924148	0.123842	8.5001e-14	6.50064e-13
Cst9	18.5809	0.925001	0.175291	1.31365e-07	4.37574e-07
Ptprv	41.0057	0.925521	0.231677	6.4727e-05	0.000146935
Ccnf	179.107	0.925766	0.106279	3.02028e-18	4.42662e-17
Abcc10	548.696	0.92613	0.0828842	5.48017e-29	4.4552e-27
Gm614	23.782	0.926151	0.202202	4.64264e-06	1.25702e-05
Fam71f2	138.028	0.926214	0.128045	4.70753e-13	3.25997e-12
Gm6058	8.00595	0.926392	0.406736	0.0227488	0.0342582
Myl3	239.318	0.926902	0.326511	0.00452829	0.00768701
Usp17la	132	0.92804	0.267013	0.000509654	0.00100826
Alms1	735.562	0.928335	0.10731	5.10683e-18	7.29968e-17
Nr6a1	387.044	0.928579	0.110309	3.8297e-17	4.82079e-16
Ccdc142	122.712	0.928859	0.115287	7.82361e-16	8.09806e-15
Adam11	131.117	0.929436	0.121311	1.83679e-14	1.54641e-13
Mapk15	814.407	0.929685	0.115408	7.90793e-16	8.17991e-15
Insyn2a	127.209	0.931459	0.209561	8.79688e-06	2.27035e-05
Mag	102.837	0.931876	0.132488	2.01178e-12	1.26877e-11
Fap	61.0574	0.932849	0.166891	2.27611e-08	8.38909e-08
Gm8956	37.4138	0.932893	0.211836	1.06349e-05	2.7111e-05
Paxbp1	2169.88	0.934387	0.1111	4.08918e-17	5.11442e-16
Gm49744	13.183	0.935073	0.164893	1.42144e-08	5.37744e-08
Dot1l	2537.75	0.935086	0.0740405	1.45402e-36	4.28222e-34
Kcng2	58.3241	0.935409	0.224528	3.09848e-05	7.37935e-05
Nrg4	153.666	0.937547	0.136799	7.20751e-12	4.20726e-11
Gm19684	41.8903	0.938705	0.167509	2.09584e-08	7.75395e-08
Slc39a14	888.194	0.938911	0.0805798	2.24296e-31	2.71399e-29
Grk3	3670.08	0.939381	0.0732799	1.28224e-37	4.2584e-35
Fgd4	1178.22	0.939938	0.0913563	7.92405e-25	3.26349e-23
Phf21b	105.911	0.940111	0.165549	1.35696e-08	5.14347e-08
Creb5	620.572	0.941914	0.192263	9.62865e-07	2.87533e-06
Slc9a5	301.245	0.943011	0.0960578	9.50154e-23	2.96027e-21
Lrrc71	821.063	0.943059	0.119698	3.30971e-15	3.12342e-14
Panx2	37.8484	0.944446	0.146476	1.13508e-10	5.63172e-10
Zfp692	585.583	0.94502	0.126375	7.55317e-14	5.81348e-13
Shisal2a	16.4637	0.945202	0.194464	1.17066e-06	3.44772e-06
Ccnb1ip1	39.8285	0.945442	0.314081	0.00261088	0.00460853
Zfp579	1595.67	0.945498	0.0980136	5.08121e-22	1.38901e-20
Tia1	2624.56	0.94645	0.128748	1.96466e-13	1.42568e-12
Dcbld2	1700.69	0.947014	0.0750053	1.51882e-36	4.39022e-34
Tnrc6b	5222.47	0.947243	0.0945032	1.20298e-23	4.17272e-22
Gm28042	224.794	0.947447	0.140542	1.5689e-11	8.77741e-11
Dok7	60.5081	0.947733	0.185268	3.12977e-07	9.95164e-07
Perm1	192.299	0.947748	0.0756554	5.30197e-36	1.2931e-33
Gtpbp2	3775.53	0.947862	0.0846992	4.51721e-29	3.75048e-27
Serac1	351.382	0.947922	0.083648	9.08131e-30	8.59092e-28
Tdo2	113.672	0.950343	0.237462	6.27886e-05	0.000142805
Gm10060	47.6879	0.95054	0.143126	3.10942e-11	1.66901e-10
Mup22	29.054	0.951841	0.427365	0.0259317	0.0386793
5430437J10Rik	52.1862	0.952684	0.212979	7.70781e-06	2.00686e-05
Alpk1	435.63	0.95269	0.12011	2.15939e-15	2.10268e-14
Tmem150b	91.6323	0.953442	0.104037	4.97807e-20	9.74939e-19
Tpcn2	804.744	0.953622	0.087408	1.03236e-27	6.97582e-26
Tmem181b-ps	771.855	0.953785	0.14018	1.01738e-11	5.81694e-11
Tas1r3	77.568	0.953923	0.101567	5.8839e-21	1.34272e-19
Gm45208	41.7398	0.954213	0.173132	3.55862e-08	1.27576e-07
Palb2	128.578	0.954418	0.169621	1.83618e-08	6.84229e-08
Zfp133-ps	23.4813	0.955553	0.206235	3.59843e-06	9.89219e-06
Ttc14	3450.33	0.956885	0.111386	8.64452e-18	1.18674e-16
Zfyve28	130.987	0.957434	0.106633	2.73897e-19	4.69134e-18
Pot1b	496.013	0.957755	0.120434	1.82779e-15	1.79999e-14
Catsper2	91.2064	0.958089	0.137217	2.90427e-12	1.78195e-11
Phyhipl	39.3121	0.959424	0.159147	1.65439e-09	7.02676e-09
Wdr95	109.811	0.959809	0.13832	3.94734e-12	2.38722e-11
Gm10044	68.7716	0.960071	0.113402	2.5371e-17	3.281e-16
Sbk3	366.31	0.960118	0.159752	1.85447e-09	7.83184e-09
Kif15	215.488	0.961551	0.188244	3.2556e-07	1.03265e-06
Dmpk	2508.34	0.962074	0.0698159	3.3558e-43	2.75688e-40
Srek1	3232.36	0.962132	0.110293	2.69872e-18	3.98151e-17
Bglap3	120.48	0.962498	0.144893	3.0773e-11	1.65348e-10
Atp6v1g2	219.662	0.963135	0.109432	1.3536e-18	2.07955e-17
Trim30b	237.064	0.963379	0.18475	1.8431e-07	6.04007e-07
Mical3	2067.98	0.963751	0.0843548	3.13791e-30	3.20129e-28
Gm18190	55.002	0.964583	0.133598	5.1978e-13	3.56783e-12
Snapc4	821.273	0.967586	0.096373	1.01661e-23	3.55792e-22
Ikzf2	392.493	0.967863	0.102408	3.35385e-21	7.96808e-20
Oas1b	320.815	0.968064	0.138624	2.88196e-12	1.77175e-11
Als2cl	5994.71	0.970082	0.0909215	1.4146e-26	8.14776e-25
Olfr318	108.394	0.970314	0.164326	3.53048e-09	1.43359e-08
Hjurp	4217.87	0.971158	0.0989272	9.5225e-23	2.96089e-21
Gm16505	53.7165	0.97131	0.193836	5.41534e-07	1.66887e-06
Ccdc17	1362.12	0.974615	0.116045	4.51827e-17	5.62406e-16
Dbndd1	154.081	0.975026	0.0811367	2.8901e-33	4.7991e-31
Gas2l3	138.751	0.975086	0.13109	1.02006e-13	7.7105e-13
Rexo5	226.609	0.975544	0.136737	9.71831e-13	6.43313e-12
Xntrpc	209.665	0.975781	0.110713	1.2122e-18	1.87339e-17
Gm48552	55.6805	0.976099	0.134151	3.43546e-13	2.4155e-12
Mettl7a3	60.4205	0.976785	0.163337	2.22901e-09	9.3103e-09
Tvp23a	75.0829	0.976925	0.114927	1.88976e-17	2.48294e-16
Gm20422	27.5919	0.977813	0.194846	5.21035e-07	1.60791e-06
Atg16l2	837.433	0.978391	0.121152	6.7072e-16	6.99817e-15
Myo1h	289.822	0.979048	0.120131	3.64487e-16	3.95089e-15
Gm29609	94.4563	0.979756	0.195166	5.164e-07	1.59487e-06
Kcp	121.141	0.981352	0.153379	1.57189e-10	7.65018e-10
Sbk2	63.9932	0.98166	0.223033	1.07545e-05	2.73934e-05
Mst1r	395.247	0.98172	0.129571	3.54398e-14	2.86622e-13
Clcn2	252.764	0.982026	0.109318	2.63078e-19	4.52246e-18
Gnat1	35.8267	0.982591	0.203532	1.38114e-06	4.03335e-06
Igsf9b	374.205	0.983378	0.111065	8.43648e-19	1.32747e-17
Gm48976	48.257	0.983399	0.176542	2.54258e-08	9.27921e-08
Mtcp1	546.822	0.983976	0.11402	6.14128e-18	8.62044e-17
Lhfpl4	154.45	0.984858	0.110353	4.47208e-19	7.35561e-18
Mx1	224.08	0.985174	0.174925	1.7816e-08	6.65446e-08
Csdc2	177.321	0.986478	0.092265	1.11204e-26	6.59996e-25
Klhl33	226.046	0.987652	0.163222	1.43975e-09	6.15365e-09
Ptger1	384.449	0.988064	0.0992635	2.42353e-23	8.06587e-22
Skint8	63.4522	0.988161	0.155998	2.38215e-10	1.1319e-09
Obscn	651.694	0.988246	0.119861	1.6523e-16	1.88943e-15
Sirt4	481.484	0.989847	0.114671	6.02678e-18	8.47496e-17
Usp35	396.595	0.990202	0.101587	1.89423e-22	5.62111e-21
Carf	609.863	0.992325	0.112544	1.17299e-18	1.81639e-17
Ptprs	3620.71	0.993094	0.0774656	1.27013e-37	4.2584e-35
Wdfy1	1417.35	0.993253	0.109968	1.6827e-19	3.02247e-18
Pycr1	120.66	0.994117	0.162556	9.6241e-10	4.22094e-09
Cpeb1	595.64	0.994938	0.127562	6.20965e-15	5.61566e-14
Ghrl	79.9404	0.995807	0.109462	9.26311e-20	1.73575e-18
Gm49940	14.1876	0.995847	0.367021	0.00666125	0.0109957
Nlrp5-ps	41.5028	0.997083	0.182521	4.68549e-08	1.65316e-07
Dclre1c	522.291	0.997416	0.106739	9.24068e-21	2.03726e-19
Gm44984	42.9554	0.997589	0.123737	7.49408e-16	7.77759e-15
Gm45717	15.2924	0.99766	0.270293	0.000223342	0.000466966
Grk4	482.705	0.997698	0.140748	1.35523e-12	8.78479e-12
Gm38356	334.566	1.00049	0.149476	2.18145e-11	1.19516e-10
Dennd6b	459.771	1.00096	0.126599	2.64606e-15	2.53544e-14
Gbgt1	103.009	1.00174	0.0922103	1.7174e-27	1.11695e-25
9430015G10Rik	451.369	1.00206	0.0995806	8.0643e-24	2.86081e-22
Pbld1	73.9259	1.00245	0.188547	1.05658e-07	3.55741e-07
Nrip2	61.9624	1.00316	0.116965	9.76751e-18	1.33154e-16
Gpsm1	1285.98	1.00317	0.089734	5.14498e-29	4.22674e-27
Nrbp2	5021.85	1.00588	0.0780467	5.2456e-38	1.81952e-35
Afmid	210.738	1.00669	0.111647	1.93692e-19	3.43561e-18
Klhl35	30.6892	1.00681	0.170392	3.44655e-09	1.40097e-08
Cdc20b	31.2903	1.00749	0.304048	0.000921123	0.00175553
Slc17a9	227.083	1.00947	0.126553	1.50381e-15	1.49987e-14
Shd	19.6821	1.01163	0.166642	1.27362e-09	5.48108e-09
Slc39a2	126.271	1.01164	0.0877729	9.79178e-31	1.09957e-28
Gm48836	144.438	1.01231	0.31207	0.00117925	0.00220892
Vmn2r97	636.362	1.01256	0.140604	5.9537e-13	4.05991e-12
D130007C19Rik	41.043	1.0131	0.210402	1.47146e-06	4.28107e-06
Myl1	250.523	1.01413	0.305425	0.000898969	0.00171561
Gm43962	7.45142	1.01437	0.277407	0.000255562	0.00053025
Npb	19.057	1.0158	0.185974	4.70596e-08	1.66001e-07
Zbtb20	14012.5	1.01996	0.0786449	1.83037e-38	7.14257e-36
Gm12276	62.8497	1.0205	0.158664	1.26056e-10	6.20891e-10
Fam228b	85.7372	1.02196	0.142383	7.09851e-13	4.77589e-12
Col7a1	461.868	1.02266	0.173737	3.94987e-09	1.59476e-08
Caskin1	139.003	1.02528	0.1172	2.16954e-18	3.24061e-17
Gm12924	4.2901	1.02548	0.403285	0.0109964	0.0174772
E2f7	202.67	1.02669	0.158613	9.61236e-11	4.81667e-10
Mpp3	258.465	1.02675	0.14636	2.2959e-12	1.43807e-11
Rbfox1	46.8671	1.02712	0.15717	6.35567e-11	3.2752e-10
Ccr10	37.6663	1.02713	0.13835	1.13526e-13	8.48159e-13
Rsad1	442.859	1.02766	0.126762	5.18854e-16	5.50189e-15
Abhd12b	51.15	1.02836	0.150042	7.19048e-12	4.19888e-11
Cdk3	31.4183	1.03091	0.177513	6.34076e-09	2.50818e-08
Myom2	400.305	1.03129	0.159786	1.08787e-10	5.40611e-10
Dusp11	5708.08	1.03168	0.0959821	6.00937e-27	3.70752e-25
D830030K20Rik	61.9432	1.03349	0.158478	6.96832e-11	3.56852e-10
Txlnb	314.846	1.03357	0.124025	7.84413e-17	9.33224e-16
Gm35549	24.4275	1.03478	0.177531	5.58422e-09	2.22471e-08
Arhgef33	46.2261	1.03572	0.175321	3.47159e-09	1.41041e-08
Tert	86.2249	1.03617	0.153519	1.48406e-11	8.31765e-11
Itga11	123.858	1.03767	0.0930123	6.67708e-29	5.26582e-27
Zg16	17.6746	1.0377	0.211782	9.59195e-07	2.86657e-06
Cmya5	778.422	1.0413	0.130422	1.41588e-15	1.41489e-14
Ggnbp1	163.893	1.04185	0.141788	2.01272e-13	1.45852e-12
Gm9351	20.8567	1.04241	0.198149	1.43475e-07	4.75982e-07
9030025P20Rik	740.909	1.04336	0.120095	3.69492e-18	5.3254e-17
Tbc1d24	821.598	1.04355	0.0770001	7.6471e-42	4.77454e-39
Gpr135	82.5731	1.04489	0.132345	2.89761e-15	2.76122e-14
Slc25a42	681.972	1.04606	0.0671696	1.10377e-54	2.87146e-51
Cracd	334.726	1.04669	0.0831263	2.35071e-36	6.55218e-34
Wdr49	40.2065	1.04684	0.135062	9.12808e-15	8.07253e-14
Mylpf	162.422	1.04729	0.361351	0.00375233	0.00646112
Nadk2	72.7947	1.0484	0.16438	1.79479e-10	8.66259e-10
Clasrp	1604.53	1.05083	0.112471	9.36068e-21	2.0608e-19
Scai	954.258	1.05146	0.117108	2.74406e-19	4.69134e-18
Gm6517	8.88894	1.05155	0.247266	2.11196e-05	5.16056e-05
Lmbr1l	1172.66	1.05162	0.109838	1.02575e-21	2.67295e-20
Extl1	234.05	1.05175	0.129274	4.09025e-16	4.40613e-15
Dgkq	993.158	1.05223	0.099562	4.1693e-26	2.14781e-24
Lmntd2	85.3773	1.05316	0.137235	1.66538e-14	1.41123e-13
Ppp4r4	559.432	1.05335	0.121741	5.04114e-18	7.21238e-17
Slco1a6	39.3962	1.05528	0.18176	6.40105e-09	2.53139e-08
Crip3	29.8761	1.05564	0.166669	2.3926e-10	1.13548e-09
Gm13306	8.00812	1.05636	0.314894	0.000794651	0.0015283
Slc23a4	52.275	1.05652	0.14879	1.24111e-12	8.09546e-12
Gm12978	15.6659	1.05688	0.19618	7.15223e-08	2.4601e-07
Dffb	354.564	1.05698	0.114899	3.6036e-20	7.21136e-19
Tet2	2311.8	1.05806	0.122681	6.43922e-18	9.01433e-17
Izumo1	69.0157	1.05821	0.1271	8.376e-17	9.91964e-16
Ky	206.095	1.05855	0.111791	2.82509e-21	6.80508e-20
Plekhn1	431.455	1.0589	0.111508	2.17875e-21	5.34719e-20
Ccdc63	46.9702	1.05944	0.264697	6.26863e-05	0.000142593
Gm49134	4.13759	1.05952	0.285249	0.000203718	0.00042855
Snx32	438.523	1.06007	0.108704	1.81101e-22	5.39467e-21
Ubn2	4800.29	1.06022	0.125705	3.3345e-17	4.24537e-16
Ulk3	762.949	1.06026	0.104412	3.15878e-24	1.20257e-22
Ccdc171	267.007	1.06027	0.118321	3.2191e-19	5.4321e-18
H3c4	30.5964	1.06104	0.220766	1.53836e-06	4.45745e-06
Cntnap1	258.979	1.06126	0.100739	5.97149e-26	2.97792e-24
Gm12854	16.9383	1.06145	0.269337	8.11569e-05	0.000181201
Fam193b	5597.49	1.06229	0.147047	5.04185e-13	3.47147e-12
Prss30	49.0286	1.06255	0.146655	4.31796e-13	3.00352e-12
Gm20302	8.53541	1.06408	0.221563	1.56632e-06	4.53257e-06
Tnni2	196.635	1.06461	0.402446	0.00816057	0.0132493
AI182371	179.102	1.06482	0.159769	2.65055e-11	1.43605e-10
Ikbke	512.795	1.06509	0.105358	5.02544e-24	1.84083e-22
Carns1	159.738	1.06514	0.165156	1.1238e-10	5.57754e-10
Lgi4	202.9	1.06527	0.122994	4.66992e-18	6.69355e-17
Gen1	120.373	1.06676	0.140477	3.10498e-14	2.52163e-13
Stx1a	267.056	1.06768	0.137628	8.64316e-15	7.6567e-14
Pcsk4	145.415	1.0683	0.160167	2.55969e-11	1.38874e-10
Olfr986	252.961	1.06859	0.206158	2.17917e-07	7.07608e-07
Iffo1	1303.15	1.06909	0.108736	8.20143e-23	2.59142e-21
Arhgap39	1064.28	1.06915	0.0848894	2.26064e-36	6.4157e-34
Rab44	584.206	1.06924	0.151039	1.44975e-12	9.36248e-12
Gm29603	9.38891	1.06926	0.200107	9.11992e-08	3.0953e-07
Lilrb4a	894.269	1.07044	0.166475	1.27602e-10	6.27914e-10
Zfp457	123.887	1.0721	0.241198	8.79401e-06	2.26998e-05
Nav2	4382.31	1.07223	0.0898144	7.47832e-33	1.19111e-30
Gm2011	213.862	1.07288	0.131152	2.82721e-16	3.11599e-15
Gan	2238.7	1.07339	0.0575446	1.19133e-77	1.85954e-73
Hectd2	201.247	1.07355	0.136909	4.45635e-15	4.12814e-14
Tmem191c	181.367	1.07408	0.140742	2.31954e-14	1.92175e-13
Mapk8ip3	4691.82	1.07432	0.0901878	1.02446e-32	1.59908e-30
Synpo2l	137.345	1.07685	0.14216	3.5932e-14	2.90302e-13
Vmn1r81	443.594	1.07771	0.196474	4.12822e-08	1.46749e-07
Gm9775	7.40059	1.07773	0.240433	7.37817e-06	1.92682e-05
Awat2	55.8183	1.07776	0.160876	2.09377e-11	1.14955e-10
Mid1	1928.24	1.07806	0.141258	2.31393e-14	1.91812e-13
Dppa5a	14.5144	1.07837	0.208816	2.41454e-07	7.79494e-07
Olfr1028	87.5879	1.07856	0.173418	4.98958e-10	2.27195e-09
Tmem86b	135.11	1.07864	0.118305	7.69091e-20	1.46757e-18
Msantd2	888.345	1.07952	0.114639	4.65627e-21	1.07994e-19
Chil3	17390.8	1.08091	0.215699	5.40964e-07	1.66744e-06
Has3	205.443	1.08321	0.0938356	7.94235e-31	9.11559e-29
H2-M5	55.4331	1.08423	0.179997	1.70543e-09	7.23369e-09
D10Wsu102e	13094.7	1.08502	0.106128	1.55252e-24	6.15059e-23
Mybl2	147.577	1.08504	0.130617	9.80751e-17	1.15798e-15
Gm9028	6.83342	1.08529	0.267445	4.94967e-05	0.000114441
Gm10490	16.1566	1.0856	0.177928	1.05177e-09	4.57937e-09
Gm12896	1377.8	1.08664	0.231799	2.76096e-06	7.71498e-06
Pagr1b	20.8877	1.08719	0.211757	2.83416e-07	9.06339e-07
Tmem91	48.6396	1.0885	0.210107	2.21084e-07	7.16996e-07
Atat1	614.238	1.0886	0.0978419	9.36496e-29	7.23652e-27
Gm49275	7.13441	1.08897	0.261752	3.178e-05	7.5595e-05
Gm13071	32.0078	1.08975	0.126836	8.5574e-18	1.17685e-16
Gli1	335.514	1.09306	0.119427	5.561e-20	1.07694e-18
Gm14391	1519.79	1.09367	0.125131	2.32653e-18	3.46184e-17
Tnfrsf18	251.599	1.09468	0.106157	6.22667e-25	2.63393e-23
Fnbp4	2745.32	1.09646	0.109844	1.82746e-23	6.1876e-22
Gm44245	37.641	1.09729	0.207221	1.18857e-07	3.98034e-07
Pisd-ps2	235.06	1.09949	0.138738	2.2827e-15	2.21171e-14
Pyroxd2	189.296	1.10023	0.133111	1.39098e-16	1.6059e-15
Focad	877.146	1.10097	0.16302	1.44202e-11	8.09078e-11
Dscc1	113.666	1.10176	0.124561	9.14251e-19	1.43302e-17
Styk1	85.7919	1.10313	0.175075	2.9594e-10	1.38552e-09
4930590J08Rik	51.2964	1.10316	0.139319	2.41006e-15	2.32644e-14
Per3	3363.61	1.1032	0.276091	6.44768e-05	0.000146431
Scube3	199.019	1.10355	0.128557	9.15682e-18	1.25486e-16
Ubash3a	209.892	1.10368	0.167346	4.24703e-11	2.24002e-10
Tymp	536.529	1.10456	0.10597	1.94157e-25	8.83556e-24
4930526A20Rik	61.9941	1.10505	0.177965	5.31971e-10	2.40962e-09
Scn5a	743.791	1.10818	0.0807924	8.10415e-43	6.32488e-40
Dqx1	251.797	1.10874	0.132203	5.00207e-17	6.17701e-16
Gm47191	121.124	1.10957	0.30545	0.000280594	0.000578649
Gm38431	152.879	1.11139	0.169571	5.59608e-11	2.90486e-10
Opcml	89.3482	1.11182	0.205502	6.29265e-08	2.1832e-07
Hipk4	76.4803	1.11198	0.155351	8.19439e-13	5.46374e-12
Mbl1	105.24	1.11506	0.129732	8.31824e-18	1.14902e-16
Igkj3	15.3514	1.11572	0.286309	9.74346e-05	0.000215023
Zfp382	125.959	1.11666	0.124051	2.22509e-19	3.87196e-18
Ckm	914.987	1.11667	0.34431	0.00118195	0.00221318
Kcnc3	2159.38	1.11676	0.0882583	1.0728e-36	3.2834e-34
Pnldc1	27.875	1.1188	0.196583	1.26104e-08	4.79387e-08
Vmn2r-ps54	26.3374	1.12011	0.163349	7.02258e-12	4.10699e-11
A630001G21Rik	350.058	1.12019	0.164352	9.3734e-12	5.381e-11
Tnfrsf14	466.205	1.12048	0.0859225	7.18472e-39	2.95122e-36
Rhbdl1	167.484	1.12104	0.12777	1.72514e-18	2.61181e-17
Slc47a1	97.1587	1.1212	0.122894	7.28543e-20	1.39703e-18
Gm6793	26.9542	1.12171	0.154144	3.41155e-13	2.40085e-12
Cenpi	130.558	1.125	0.152463	1.59666e-13	1.17336e-12
Prdm9	238.032	1.12533	0.119843	6.00044e-21	1.36731e-19
1700073E17Rik	17.5971	1.12538	0.190311	3.35099e-09	1.3639e-08
Dnase1l2	130.731	1.12561	0.158645	1.29198e-12	8.41673e-12
Gm9864	480.928	1.12583	0.138189	3.7299e-16	4.03745e-15
Tmod4	57.8667	1.12611	0.165164	9.22174e-12	5.29783e-11
Arhgap33	494.737	1.12708	0.0839757	4.52319e-41	2.35342e-38
Zfr2	270.2	1.12767	0.0863868	6.05116e-39	2.55277e-36
Dnhd1	315.623	1.1281	0.158863	1.23745e-12	8.07497e-12
Dmc1	32.3331	1.12869	0.165158	8.25868e-12	4.77267e-11
Csf2ra	2097.88	1.12892	0.098791	3.05168e-30	3.1338e-28
Gm11331	34.9585	1.13061	0.224561	4.78498e-07	1.48753e-06
Rbmxl2	51.4831	1.13145	0.274164	3.67677e-05	8.66406e-05
Sh2d4b	67.7774	1.13197	0.120946	8.02158e-21	1.79382e-19
Hhatl	111.341	1.13212	0.103418	6.86796e-28	4.85077e-26
Gm15779	5.58333	1.13235	0.318758	0.00038177	0.000769704
Gm7435	87.3278	1.13305	0.129642	2.33571e-18	3.4722e-17
E030030I06Rik	231.945	1.1332	0.124563	9.25554e-20	1.73575e-18
Zfp783	241.827	1.13493	0.130593	3.60403e-18	5.204e-17
Cntn1	186.351	1.1359	0.112586	6.16818e-24	2.23386e-22
Begain	243.255	1.13893	0.147278	1.04872e-14	9.18084e-14
Cracr2a	2476.62	1.14092	0.0858284	2.53966e-40	1.16593e-37
Olr1	394.027	1.14129	0.130983	2.9539e-18	4.33748e-17
Kmt5c	1344.41	1.14151	0.0997872	2.65472e-30	2.7625e-28
Trpm2	223.274	1.14308	0.176109	8.54091e-11	4.30604e-10
Gm4356	38.4574	1.14354	0.208184	3.95288e-08	1.40772e-07
D930048N14Rik	499.271	1.14462	0.117539	2.07121e-22	6.0999e-21
Gm45930	6.17915	1.14474	0.29185	8.76817e-05	0.000194711
Itgad	38.1796	1.14521	0.174939	5.89555e-11	3.05321e-10
Tmem202	46.7269	1.14585	0.166386	5.71041e-12	3.38526e-11
Mzf1	143.411	1.14826	0.11818	2.57301e-22	7.46507e-21
Msantd1	58.9817	1.14836	0.17345	3.5746e-11	1.903e-10
Tnnt3	434.399	1.14861	0.403182	0.00438748	0.00746096
Gm12895	1354.97	1.14961	0.220527	1.85789e-07	6.086e-07
C920009B18Rik	114.723	1.14973	0.181489	2.37316e-10	1.12832e-09
Ica1l	52.0234	1.14991	0.184314	4.4068e-10	2.02192e-09
Gm47803	12.7379	1.15063	0.406733	0.0046701	0.00790539
Psg23	59.4346	1.15096	0.210175	4.3458e-08	1.54027e-07
Apbb3	788.94	1.15135	0.137489	5.56436e-17	6.81208e-16
Il17rb	58.307	1.15166	0.174248	3.86132e-11	2.04587e-10
Mettl21e	167.43	1.15211	0.256581	7.11456e-06	1.86234e-05
Gm49273	148.823	1.15411	0.153516	5.5701e-14	4.35808e-13
Gm15497	14.048	1.15521	0.207305	2.51089e-08	9.17426e-08
Ciart	587.875	1.15537	0.195432	3.38283e-09	1.37542e-08
Neil2	155.405	1.15671	0.13433	7.24613e-18	1.00806e-16
Ankrd23	396.76	1.15841	0.122054	2.28852e-21	5.59898e-20
Gm49601	96.6668	1.15893	0.140327	1.4719e-16	1.69432e-15
Gmip	1428.01	1.1593	0.138896	7.0304e-17	8.44134e-16
Mcmdc2	62.9474	1.15957	0.264036	1.12458e-05	2.85562e-05
Hipk2	5208.87	1.16022	0.122168	2.16191e-21	5.31422e-20
Zbtb37	1868.72	1.16036	0.11806	8.48243e-23	2.67479e-21
Bend6	68.1141	1.16071	0.128856	2.10195e-19	3.69891e-18
Ryr2	955.441	1.16149	0.0772742	4.61434e-51	7.20252e-48
Ago3	2102.19	1.16229	0.0958809	8.05628e-34	1.39723e-31
Col20a1	212.252	1.16244	0.146188	1.83947e-15	1.80922e-14
Gm11688	3.88296	1.16305	0.305597	0.00014133	0.000304194
Gm13156	5.22479	1.1634	0.351529	0.000934475	0.00177902
Gm10038	42.6674	1.16396	0.365564	0.00145247	0.00267764
Prune2	298.17	1.16422	0.109459	2.02226e-26	1.12333e-24
Gm18095	33.6532	1.16472	0.138584	4.29951e-17	5.3646e-16
Gm49051	21.4003	1.16587	0.437988	0.00777064	0.0126676
Pnisr	7006.09	1.16725	0.111639	1.38103e-25	6.48585e-24
Cpt1b	253.557	1.16778	0.114914	2.92181e-24	1.11781e-22
Gm21370	20.8966	1.16827	0.233603	5.7005e-07	1.75121e-06
Gnrh1	48.6915	1.17176	0.203738	8.8564e-09	3.44394e-08
Megf11	129.622	1.17231	0.175089	2.14964e-11	1.17856e-10
Zfp972	44.6426	1.17471	0.163413	6.54676e-13	4.43333e-12
Tk1	454.53	1.17643	0.103521	6.30089e-30	6.14691e-28
Cabp1	233.004	1.17728	0.173863	1.27591e-11	7.20017e-11
Lca5l	195.754	1.17756	0.118495	2.85584e-23	9.4044e-22
Gm43582	4.21164	1.17767	0.299133	8.25245e-05	0.000184097
Far2	100.476	1.17771	0.166513	1.5185e-12	9.77414e-12
Shisa3	62.2971	1.17921	0.129321	7.61942e-20	1.45571e-18
Naip6	283.86	1.18051	0.132651	5.61606e-19	9.0559e-18
Ska3	62.7354	1.18141	0.165881	1.06372e-12	6.99101e-12
Slfn4	254.322	1.18323	0.254398	3.30199e-06	9.12387e-06
Gm47103	70.6426	1.18477	0.250781	2.30914e-06	6.50838e-06
Plppr3	352.906	1.18575	0.114361	3.44864e-25	1.51633e-23
Nktr	5975.6	1.18662	0.0953529	1.49785e-35	3.43822e-33
Ripor3	88.3075	1.18808	0.134794	1.20729e-18	1.86764e-17
Dcdc5	200.284	1.18907	0.0969636	1.43069e-34	2.82679e-32
Gm13194	5.59209	1.18914	0.2725	1.27812e-05	3.21828e-05
Olfr769	349.719	1.18969	0.247932	1.59884e-06	4.62152e-06
Lingo1	173.418	1.19101	0.152335	5.35018e-15	4.898e-14
Asb5	27.6664	1.19199	0.183992	9.26447e-11	4.64981e-10
Ypel4	85.0796	1.19342	0.16536	5.30924e-13	3.63633e-12
Gm26992	30.795	1.19509	0.13894	7.86853e-18	1.0898e-16
Pram1	138.88	1.19558	0.144858	1.53889e-16	1.76492e-15
T2	203.394	1.19774	0.138727	5.93368e-18	8.36665e-17
Gm49322	164.875	1.19956	0.146142	2.2457e-16	2.51277e-15
Ifitm5	33.9688	1.19992	0.196885	1.09763e-09	4.76048e-09
Ccdc150	79.1567	1.20053	0.148251	5.59017e-16	5.89574e-15
Acnat1	84.1149	1.20266	0.231473	2.03983e-07	6.6513e-07
Tle2	1582.83	1.20268	0.13366	2.2976e-19	3.99368e-18
Flt3l	1655.73	1.20291	0.112288	8.86595e-27	5.3639e-25
Aoc2	133.173	1.2059	0.127443	3.01308e-21	7.23557e-20
Gm43595	118.396	1.20839	0.181016	2.46198e-11	1.33759e-10
Olfr1372-ps1	1077.04	1.20944	0.135351	4.04899e-19	6.69498e-18
Tmem88b	93.2559	1.20955	0.134715	2.74359e-19	4.69134e-18
Crb1-ps	16.1782	1.20971	0.223344	6.08223e-08	2.11631e-07
Stambp-ps1	33.6911	1.21008	0.138753	2.75579e-18	4.05421e-17
Hba-ps4	8.26192	1.21025	0.271514	8.29524e-06	2.1487e-05
Tmem198	109.092	1.21057	0.135348	3.74919e-19	6.25225e-18
Gm48850	28.9175	1.21108	0.214834	1.72759e-08	6.46356e-08
Epha5	162.573	1.21109	0.283048	1.87945e-05	4.62573e-05
Lrp3	676.262	1.21215	0.119799	4.58806e-24	1.69704e-22
Pde4c	70.7551	1.21439	0.131246	2.18748e-20	4.49269e-19
Phkg1	282.817	1.21638	0.127545	1.47285e-21	3.7321e-20
Ctrl	33.9254	1.21705	0.187172	7.90942e-11	4.01229e-10
Gm48590	6.86766	1.21834	0.240993	4.29229e-07	1.34211e-06
Slc17a7	101.707	1.21904	0.134234	1.07098e-19	2.00204e-18
Gm7153	15.5846	1.21972	0.199734	1.01699e-09	4.44406e-09
Trim63	76.9852	1.21974	0.125843	3.24237e-22	9.20185e-21
Ccdc159	130.228	1.22302	0.112248	1.20877e-27	8.06309e-26
Col11a2	123.891	1.22452	0.143046	1.12545e-17	1.52493e-16
Gm14119	4.9525	1.22459	0.300659	4.64093e-05	0.000107702
Bves	75.4711	1.22493	0.12135	5.85985e-24	2.12713e-22
Trbj1-3	7.0342	1.22712	0.285585	1.73228e-05	4.28309e-05
Asb14	62.5623	1.22828	0.130703	5.58965e-21	1.28307e-19
Gm14048	32.7804	1.22942	0.154366	1.6612e-15	1.64529e-14
Vmn1r46	399.581	1.23157	0.145778	2.95691e-17	3.78314e-16
Cfap65	1972.09	1.23219	0.0945444	7.95143e-39	3.18241e-36
Ttc41	201.327	1.23245	0.171215	6.09843e-13	4.15135e-12
Alpk3	148.83	1.23271	0.118133	1.71822e-25	7.9348e-24
Cd300lf	661.106	1.23532	0.116935	4.36909e-26	2.23597e-24
Spred3	256.486	1.23597	0.137718	2.84118e-19	4.83094e-18
Adamts10	8161.06	1.23687	0.118933	2.48611e-25	1.11191e-23
Mfsd4b5	65.462	1.23732	0.245799	4.80679e-07	1.49282e-06
Ybx2	66.7635	1.23803	0.156839	2.93404e-15	2.79082e-14
Gm38392	78.6231	1.23925	0.135942	7.79778e-20	1.48253e-18
Col27a1	1137.16	1.24204	0.118638	1.19723e-25	5.6801e-24
Slc12a8	58.0862	1.24356	0.14975	1.00469e-16	1.18535e-15
Gm48663	16.3147	1.2436	0.270405	4.24449e-06	1.15623e-05
Crybb3	98.5675	1.24377	0.137905	1.89644e-19	3.37532e-18
Exd1	177.963	1.24442	0.132699	6.74159e-21	1.52216e-19
Cpb1	52.8045	1.24479	0.178813	3.36961e-12	2.05294e-11
Clec12b	276.267	1.24583	0.157521	2.59573e-15	2.48984e-14
Syngap1	831.613	1.24664	0.0751416	8.16336e-62	3.18555e-58
D130040H23Rik	226.076	1.2467	0.152673	3.19331e-16	3.48806e-15
Gm21750	84.1569	1.24676	0.274447	5.55102e-06	1.4829e-05
Gm35405	10.2909	1.2469	0.277259	6.8841e-06	1.80716e-05
9130230L23Rik	286.545	1.24966	0.133597	8.43982e-21	1.86861e-19
Rmi2	109.354	1.25029	0.154334	5.44298e-16	5.75217e-15
Arl9	9.17094	1.25067	0.224334	2.4749e-08	9.05604e-08
Acot4	257.758	1.25142	0.167755	8.6661e-14	6.61618e-13
Rims3	147.542	1.25206	0.0945401	4.90417e-40	2.18712e-37
Itga10	176.503	1.25304	0.139317	2.38093e-19	4.12474e-18
Rad54l	135.959	1.25309	0.193117	8.65592e-11	4.3598e-10
Mcoln3	331.888	1.25313	0.165834	4.141e-14	3.31679e-13
Fxyd7	50.382	1.25393	0.162174	1.0587e-14	9.263e-14
Usp50	40.6642	1.2546	0.221506	1.47911e-08	5.58073e-08
S100a7a	37.9497	1.25517	0.329629	0.000140185	0.000301939
Gm21769	5.24903	1.25763	0.307717	4.37031e-05	0.000101876
Acr	36.8906	1.2578	0.228118	3.512e-08	1.25991e-07
Sec31b	172.75	1.26081	0.100561	4.6379e-36	1.16763e-33
Gm21451	231.505	1.26099	0.140477	2.79654e-19	4.77063e-18
Rslcan18	107.082	1.26142	0.151522	8.43452e-17	9.98139e-16
F830016B08Rik	258.284	1.2628	0.142318	7.11502e-19	1.13094e-17
Efcc1	530.734	1.26347	0.100951	6.12266e-36	1.44801e-33
Rnft2	70.1714	1.26359	0.153487	1.8334e-16	2.07547e-15
Gm13787	3.88451	1.26468	0.39147	0.00123528	0.0023064
Tmem179	95.7556	1.26483	0.203411	5.03198e-10	2.28925e-09
Ogt	11187.9	1.26504	0.119262	2.75991e-26	1.46529e-24
Igsf9	235.471	1.26646	0.126688	1.57607e-23	5.39494e-22
Gm17555	58.6865	1.26774	0.252315	5.04902e-07	1.56183e-06
4933409K07Rik	68.8976	1.26804	0.122306	3.47499e-25	1.52363e-23
Dynlt1c	602.799	1.26915	0.123618	9.95643e-25	4.0577e-23
Sfi1	2012.16	1.26976	0.119152	1.62331e-26	9.21394e-25
Pramel34	32.8526	1.27279	0.152007	5.60515e-17	6.85665e-16
Mesp1	149.666	1.27342	0.177181	6.61722e-13	4.4791e-12
Fcamr	92.005	1.27414	0.113279	2.37294e-29	2.09261e-27
Fbn2	86.8685	1.27437	0.31415	4.97987e-05	0.000115072
Gm3791	26.5268	1.27513	0.249409	3.17765e-07	1.00895e-06
Gm14000	3.67959	1.2762	0.317003	5.67727e-05	0.000130127
Mlxipl	307.025	1.2772	0.164493	8.19865e-15	7.29605e-14
Sec61a2	581.026	1.27734	0.118508	4.3468e-27	2.72487e-25
Myo18b	161.83	1.27863	0.16836	3.08668e-14	2.51068e-13
Dlg4	1404.6	1.27936	0.0952685	4.09158e-41	2.21541e-38
Gm21897	572.994	1.28009	0.213398	1.99055e-09	8.36352e-09
Gm14496	124.51	1.28107	0.152579	4.61421e-17	5.73434e-16
Gm13537	7.31369	1.28214	0.281476	5.23693e-06	1.40573e-05
Cdh24	87.7498	1.28277	0.136528	5.6851e-21	1.30116e-19
Dhtkd1	292.799	1.28477	0.181581	1.48956e-12	9.60372e-12
Kifc2	611.64	1.28498	0.121458	3.70357e-26	1.92697e-24
Sema4g	184.258	1.28715	0.119605	5.22156e-27	3.26013e-25
Sult5a1	468.522	1.28933	0.127243	3.9498e-24	1.48203e-22
Fth-ps2	16.8174	1.29264	0.245163	1.34543e-07	4.47491e-07
Mdm4	5802.57	1.29323	0.107498	2.46316e-33	4.13414e-31
Gm10277	87.8896	1.29417	0.344565	0.000172684	0.000366823
Ppef2	69.4527	1.29557	0.183887	1.84846e-12	1.1743e-11
Trim29	281.372	1.29627	0.109293	1.89806e-32	2.79498e-30
Vamp1	1364.49	1.29782	0.111308	2.04553e-31	2.51407e-29
Trbj1-4	5.59351	1.29873	0.323925	6.08826e-05	0.000138813
Mamdc4	190.869	1.29891	0.220099	3.60225e-09	1.46084e-08
Gm50464	23.0673	1.30018	0.181904	8.829e-13	5.86683e-12
Gm49274	42.1287	1.30052	0.19597	3.2162e-11	1.72218e-10
Pla2g4b	157.426	1.30064	0.14703	9.06909e-19	1.42414e-17
4931422A03Rik	60.2529	1.30128	0.186127	2.72176e-12	1.68386e-11
Gm17132	611.396	1.30247	0.198577	5.41637e-11	2.81532e-10
Nlrp1b	111.134	1.30292	0.140294	1.58543e-20	3.34871e-19
Gm13331	15.3212	1.3057	0.384135	0.000676157	0.00131319
Fam205a4	92.318	1.30662	0.16998	1.50754e-14	1.28586e-13
Rps12-ps26	5.37482	1.31048	0.33846	0.000107998	0.000236762
Npff	185.496	1.31373	0.186675	1.95665e-12	1.23699e-11
Igkj4	16.4113	1.31404	0.266185	7.95126e-07	2.40153e-06
Gm20518	83.6466	1.31527	0.142288	2.38108e-20	4.8647e-19
Srrm2	24139.4	1.31593	0.116929	2.2104e-29	1.97155e-27
Gm16221	5.98749	1.31606	0.261963	5.06487e-07	1.56612e-06
Gm11719	8.2205	1.32193	0.286805	4.04262e-06	1.10433e-05
Gm14861	18.3841	1.32288	0.240929	4.00208e-08	1.42427e-07
Tmem181c-ps	37.9126	1.32775	0.223939	3.04626e-09	1.24539e-08
Gm13245	6.67731	1.32872	0.272883	1.12044e-06	3.3073e-06
Tnfrsf25	216.184	1.32991	0.175951	4.08034e-14	3.27119e-13
Ttll10	198.004	1.33002	0.122354	1.59792e-27	1.04709e-25
Ankef1	209.098	1.33084	0.146138	8.49053e-20	1.60446e-18
Gm48177	56.3462	1.33169	0.245874	6.0897e-08	2.11843e-07
Gprasp2	143.188	1.33762	0.111962	6.72767e-33	1.0826e-30
Gm13002	65.6488	1.33804	0.172981	1.03269e-14	9.05578e-14
BC021767	75.6397	1.33826	0.176714	3.64558e-14	2.94229e-13
Ntrk3	296.763	1.34031	0.145748	3.71342e-20	7.40266e-19
Sec16b	340.701	1.34066	0.120083	6.09187e-29	4.90144e-27
Ptk6	112.23	1.34135	0.137976	2.43793e-22	7.09956e-21
Gm14843	3.08569	1.34214	0.382943	0.000456928	0.000909603
Pomc	42.946	1.34267	0.17189	5.66465e-15	5.15867e-14
Eml5	446.273	1.34283	0.129981	5.101e-25	2.18741e-23
Gm15542	89.7372	1.34397	0.222082	1.43344e-09	6.13171e-09
Trbj1-5	5.86027	1.34406	0.341476	8.28434e-05	0.000184712
Gm44821	62.5182	1.34512	0.174814	1.41991e-14	1.2171e-13
Gm2986	9.86211	1.34548	0.251821	9.14247e-08	3.1016e-07
Gm48774	110.559	1.34635	0.159079	2.59714e-17	3.35586e-16
Gm5373	451.975	1.34669	0.152012	8.06254e-19	1.27119e-17
Rhbdl2	47.3809	1.34738	0.193608	3.42004e-12	2.0796e-11
Gm48365	164.433	1.349	0.164966	2.90014e-16	3.18566e-15
Slc26a8	35.352	1.34971	0.18665	4.78581e-13	3.30978e-12
Gdpd3	215.722	1.35011	0.145484	1.69259e-20	3.5606e-19
Gm18890	20.4082	1.35024	0.182732	1.4774e-13	1.08931e-12
Adam1a	375.327	1.35071	0.142588	2.724e-21	6.58186e-20
Gm16386	51.8762	1.35198	0.145859	1.87724e-20	3.90171e-19
Gm47994	26.0256	1.35358	0.147697	4.97417e-20	9.74939e-19
Cd33	864.729	1.35466	0.0975132	7.07647e-44	6.49744e-41
Srcin1	1086.51	1.35562	0.108283	5.86397e-36	1.40817e-33
Il17f	12.6158	1.3564	0.302571	7.36381e-06	1.92403e-05
Gm48260	97.0157	1.35649	0.179967	4.79355e-14	3.80415e-13
Gm7902	19.8086	1.35655	0.161266	4.03592e-17	5.06404e-16
6430550D23Rik	54.2494	1.35941	0.173156	4.1351e-15	3.84653e-14
Gm13301	431.314	1.35983	0.132075	7.35067e-25	3.04341e-23
Gm7760	15.0002	1.36042	0.21024	9.75009e-11	4.88099e-10
Eno2	133.753	1.36245	0.116519	1.3857e-31	1.75848e-29
Khdc3	25.4369	1.36429	0.18263	8.0039e-14	6.14525e-13
Slc25a27	424.652	1.36629	0.129337	4.38545e-26	2.23701e-24
Gm16276	7.8888	1.36712	0.307801	8.92995e-06	2.30202e-05
Olfr1247	163.031	1.37111	0.253787	6.56741e-08	2.27045e-07
Adam33	637.467	1.37365	0.143545	1.07433e-21	2.78096e-20
Lgals4	308.099	1.3737	0.171968	1.36982e-15	1.37149e-14
Pisd-ps1	368.559	1.37778	0.142968	5.57998e-22	1.52003e-20
Ttll6	383.928	1.37797	0.123633	7.52077e-29	5.86959e-27
Gm13199	37.5339	1.37906	0.180019	1.85023e-14	1.55689e-13
Gm15502	3.54351	1.38068	0.384003	0.000323784	0.000661338
Gm379	33.9712	1.38139	0.241945	1.13294e-08	4.33751e-08
Hsp25-ps1	120.829	1.38187	0.463264	0.00285541	0.005009
Gm21833	39.9361	1.38207	0.320144	1.58152e-05	3.93402e-05
Vmn1r218	260.197	1.38215	0.187653	1.76504e-13	1.28982e-12
Gm17971	36.5496	1.38379	0.228164	1.32031e-09	5.67107e-09
Gm16580	25.1752	1.38422	0.243543	1.31828e-08	5.00291e-08
Olfr374	152.518	1.38439	0.146533	3.46739e-21	8.20039e-20
Axdnd1	63.3219	1.38626	0.20581	1.63226e-11	9.10575e-11
Mss51	53.1187	1.38836	0.185973	8.30758e-14	6.35964e-13
Mast1	133.71	1.38859	0.158503	1.94107e-18	2.92171e-17
Aldh3b3	150.213	1.38905	0.131507	4.44205e-26	2.2585e-24
AA413626	9.8132	1.39114	0.249039	2.32326e-08	8.55077e-08
Gm16181	23.4979	1.39123	0.190811	3.07347e-13	2.17569e-12
1700001J03Rik	18.685	1.39222	0.253818	4.13206e-08	1.46852e-07
Gm5915	6.34303	1.39266	0.276656	4.80628e-07	1.49282e-06
Snhg11	2383.77	1.39294	0.170665	3.29886e-16	3.59329e-15
Cdc25c	44.9208	1.39328	0.236067	3.59064e-09	1.45688e-08
Gm10163	61.3216	1.39387	0.3105	7.15253e-06	1.8719e-05
Cox7c-ps1	13.007	1.40195	0.276919	4.13457e-07	1.29591e-06
Gm47056	254.051	1.40265	0.186826	6.01217e-14	4.68985e-13
Col9a3	44.5573	1.40268	0.200635	2.72554e-12	1.68554e-11
Rps23rg1	39.3312	1.40328	0.169009	1.01558e-16	1.19639e-15
Gm14766	5.08886	1.40494	0.309339	5.57916e-06	1.49016e-05
Cxcr1	29.2569	1.40595	0.15026	8.21828e-21	1.83256e-19
Olfr365	130.141	1.41005	0.229025	7.4248e-10	3.30275e-09
Tbx6	115.559	1.41113	0.136209	3.76865e-25	1.64775e-23
Gm48873	6.49983	1.41152	0.350264	5.58038e-05	0.000128076
Olfr635	309.817	1.4117	0.200513	1.91623e-12	1.2139e-11
Sap25	198.846	1.41551	0.263063	7.41145e-08	2.54253e-07
Gm4202	66.3545	1.41907	0.511182	0.00550221	0.00921106
Gm52974	29.1996	1.41986	0.178937	2.10492e-15	2.0522e-14
Chil5	31.3162	1.42039	0.236756	1.98065e-09	8.32865e-09
Xirp2	278.902	1.42052	0.262314	6.1175e-08	2.12763e-07
Wfdc8	202.305	1.42069	0.156026	8.58685e-20	1.61875e-18
Olfr1385	334.627	1.42523	0.218907	7.48107e-11	3.80985e-10
Gm14202	15.0162	1.42569	0.232774	9.08223e-10	3.999e-09
Slc26a3	76.8344	1.42623	0.168726	2.84083e-17	3.63762e-16
Gm38393	90.439	1.42623	0.166445	1.0455e-17	1.41907e-16
Gm7525	8.28049	1.42633	0.259294	3.77978e-08	1.35008e-07
Spx	22.7487	1.42637	0.235712	1.43682e-09	6.14278e-09
Gm17195	27.402	1.42654	0.170589	6.14438e-17	7.48694e-16
Nsun7	269.033	1.42709	0.16395	3.19045e-18	4.63685e-17
Gm50253	240.666	1.42711	0.147627	4.16592e-22	1.16117e-20
Gm3854	109.399	1.42748	0.149633	1.43019e-21	3.64173e-20
Stx1b	228.808	1.42949	0.116882	2.14422e-34	4.08161e-32
Sspo	143.799	1.43042	0.149227	9.1947e-22	2.4121e-20
Lcat	65.2096	1.43116	0.179822	1.73785e-15	1.71467e-14
Gm37102	92.8532	1.43207	0.274735	1.86256e-07	6.10001e-07
Gm48082	387.642	1.43302	0.167052	9.63299e-18	1.31435e-16
Gm48541	229.503	1.43433	0.189131	3.35543e-14	2.71654e-13
Gm7061	31.5455	1.44301	0.185991	8.59395e-15	7.61743e-14
Gm11032	7.71186	1.44546	0.352925	4.20982e-05	9.83845e-05
H4c12	25.592	1.44601	0.226136	1.61161e-10	7.83175e-10
Olfr90	193.684	1.44808	0.195321	1.2271e-13	9.13387e-13
Slc2a4rg-ps	426.361	1.44855	0.160155	1.50144e-19	2.74747e-18
Siglec1	502.912	1.44857	0.14497	1.64819e-23	5.62944e-22
Gm12275	5.74061	1.44984	0.302597	1.65672e-06	4.77559e-06
Carmil3	119.886	1.45005	0.136596	2.52105e-26	1.35227e-24
Gm10721	65.3333	1.45388	0.515637	0.00480864	0.00812592
Gm14740	26.831	1.45425	0.232835	4.21515e-10	1.93741e-09
Rgs11	770.946	1.45786	0.150164	2.7761e-22	7.96547e-21
Cd46	520.365	1.4584	0.148983	1.2551e-22	3.83384e-21
Ttll8	45.7084	1.46036	0.144275	4.40867e-24	1.64207e-22
Vstm2a	75.5405	1.46082	0.160075	7.11445e-20	1.36592e-18
Ms4a12	70.7468	1.46087	0.196783	1.1383e-13	8.49725e-13
Gm2163	300.328	1.46241	0.143363	1.96822e-24	7.66134e-23
Kcnn3	611.393	1.46336	0.145438	8.15476e-24	2.88634e-22
Otud7a	221.131	1.46478	0.130306	2.56151e-29	2.23367e-27
Gm48216	379.19	1.46542	0.266062	3.63337e-08	1.30047e-07
Cyp2t4	44.1466	1.46594	0.145328	6.29983e-24	2.27625e-22
Gm12789	22.9334	1.46626	0.21343	6.41937e-12	3.7797e-11
Spata25	15.4579	1.46922	0.205333	8.3475e-13	5.56108e-12
Gm49396	463.127	1.46926	0.17069	7.45133e-18	1.03569e-16
Gm10718	146.717	1.46948	0.411943	0.000360845	0.000731199
Klhdc8b	1846.1	1.47215	0.148402	3.40644e-23	1.11187e-21
Prkcz2	129.733	1.47343	0.134619	7.00944e-28	4.92839e-26
Kcna3	436.424	1.47513	0.135707	1.60328e-27	1.04709e-25
Spag11b	22.3113	1.47917	0.281866	1.5393e-07	5.08877e-07
Oaz3	29.4889	1.47983	0.246422	1.91002e-09	8.04898e-09
Gm11344	4.98396	1.4821	0.369437	6.02633e-05	0.000137531
Gabbr1	2422.53	1.48632	0.116353	2.2836e-37	7.42599e-35
Gm49405	109.346	1.48716	0.155822	1.37468e-21	3.51185e-20
Gm48368	1075.91	1.48928	0.129983	2.15827e-30	2.32334e-28
Igf2bp3	98.7008	1.49119	0.164159	1.04804e-19	1.96149e-18
Gm17402	39.0724	1.49145	0.199726	8.17674e-14	6.27052e-13
Gm16253	35.2386	1.49281	0.166333	2.83911e-19	4.83094e-18
Pik3c2g	51.0323	1.49343	0.184061	4.90603e-16	5.22718e-15
Gm18186	61.975	1.4984	0.169914	1.15906e-18	1.7966e-17
Ttll3	591.776	1.49847	0.122264	1.5601e-34	3.00638e-32
Gm47495	10.0782	1.49944	0.377006	6.97238e-05	0.000157476
Olfr829	51.3318	1.49985	0.143655	1.61618e-25	7.48574e-24
Olfr46	288.277	1.50077	0.203068	1.46265e-13	1.07894e-12
Lrp8	114.285	1.50164	0.133827	3.22524e-29	2.76609e-27
Vmn2r114	342.642	1.50203	0.253017	2.91187e-09	1.1942e-08
[truncated: 452 more rows]

## Sheet: Kidney
Gene	Basemean	log2FoldChange	lfcSE	pvalue	padj
Gm10925	64889.5	-1.76868	0.243088	3.44113e-13	1.32747e-10
Idi1-ps1	427.912	-1.59855	0.457968	0.000482056	0.00508099
Eif4a-ps4	1107.67	-1.3622	0.40117	0.000684902	0.00666407
Iglv1	12.6555	-1.3322	0.391365	0.000664096	0.00650507
Gm28438	842.968	-1.32015	0.300157	1.09148e-05	0.000280739
Creb5	648.752	-1.29637	0.391337	0.000924061	0.00825849
Gm9830	174.404	-1.24169	0.301257	3.76096e-05	0.000742904
Gm8325	92.9229	-1.03218	0.24632	2.78435e-05	0.000584312
Gm14288	327.353	-0.99841	0.352809	0.00465639	0.0275449
Gm10182	104.111	-0.924533	0.30575	0.00249607	0.0174286
Morf4l1-ps1	2161.67	-0.864396	0.201739	1.8297e-05	0.000413768
Gm14117	187.649	-0.849172	0.293953	0.00386709	0.0240339
Gm28900	6.62319	-0.847667	0.295421	0.00411305	0.0252187
Mrip-ps	91.5835	-0.833135	0.209679	7.08588e-05	0.00120543
Gm10705	317.378	-0.831508	0.255304	0.00112621	0.00958561
Igha	49.661	-0.819216	0.20672	7.40381e-05	0.00124658
Gm38303	32.8245	-0.810965	0.183697	1.01152e-05	0.000264813
Gm49342	875.504	-0.797096	0.22788	0.00046899	0.00498079
Gm44180	71.4542	-0.765881	0.144658	1.194e-07	7.14416e-06
Tgtp2	222.705	-0.750785	0.146972	3.24977e-07	1.65852e-05
Gm7887	205.094	-0.679168	0.238386	0.00438531	0.0264085
Ccnb2	61.1882	-0.671749	0.148377	5.97381e-06	0.000171897
Gm13835	1102.27	-0.657952	0.236728	0.00544664	0.0309658
Pbk	80.8059	-0.655063	0.172445	0.000145477	0.00209909
BC023105	42.0398	-0.64692	0.179172	0.000305479	0.00366239
Nadk2	186.421	-0.644012	0.12603	3.2218e-07	1.65067e-05
Gm28845	34.2237	-0.638443	0.159248	6.09457e-05	0.00107297
Cdk1	83.8924	-0.637285	0.136693	3.12912e-06	0.000102861
Hgf	130.313	-0.630118	0.100628	3.80407e-10	5.48288e-08
Mfap4	58.7543	-0.625898	0.105121	2.61564e-09	3.00936e-07
Dynlt1-ps1	318.549	-0.621931	0.20763	0.00274105	0.0186761
Cd209a	59.6228	-0.620315	0.10726	7.32676e-09	7.22539e-07
Ms4a4b	57.6441	-0.618325	0.216518	0.00429335	0.026034
Tgtp1	564.586	-0.616733	0.126409	1.06699e-06	4.42869e-05
Cxcl9	127.597	-0.607317	0.163592	0.000205312	0.00270912
Gm20422	20.781	-0.600482	0.219682	0.00626813	0.034192
Gm9260	50.5184	-0.599611	0.15074	6.95627e-05	0.00118957
Gm7336	8937.42	-0.593478	0.185194	0.00135241	0.0109834
Gbp6	585.556	-0.586164	0.119692	9.71817e-07	4.12503e-05
Atp5e	28209.7	0.589669	0.169017	0.000485152	0.00510695
Parp4	869.087	0.590806	0.0919801	1.33448e-10	2.13452e-08
Ar	2320.63	0.591122	0.0839189	1.86844e-12	5.44588e-10
Plxnb2	14292.4	0.594342	0.08959	3.26653e-11	6.30056e-09
Wnk4	6463.13	0.597506	0.0693346	6.82987e-18	2.12971e-14
Hk2	224.494	0.600006	0.195509	0.00214814	0.0156615
Nat8l	257.676	0.606375	0.132513	4.7406e-06	0.000143344
Ugt1a6b	524.8	0.607927	0.103003	3.59103e-09	3.99152e-07
Sart1	2778.56	0.610022	0.116346	1.57849e-07	9.12046e-06
Reg2	30.407	0.613589	0.193132	0.00148783	0.0117627
Gm21992	197.396	0.613758	0.156049	8.38544e-05	0.00137479
Lama4	463.832	0.614399	0.114723	8.5325e-08	5.3039e-06
Crebbp	1306	0.615297	0.11858	2.11586e-07	1.16404e-05
Tep1	1086.69	0.616399	0.115538	9.55147e-08	5.85407e-06
Lama5	3240.46	0.620163	0.0908583	8.75533e-12	1.97991e-09
Col6a3	796.599	0.620272	0.120155	2.43992e-07	1.31156e-05
Mroh1	3669.45	0.623182	0.100539	5.70403e-10	7.7128e-08
Nes	1669.92	0.624002	0.0771041	5.82266e-16	6.36416e-13
Gm38356	73.8182	0.627999	0.14689	1.9088e-05	0.00042943
Eva1c	84.6584	0.628411	0.142591	1.04766e-05	0.000271564
Ylpm1	1605.53	0.635354	0.0899236	1.60048e-12	4.77089e-10
Gm48054	35.6973	0.63589	0.196289	0.00119717	0.0100345
Flna	3787.68	0.636607	0.0849194	6.5494e-14	3.30392e-11
Prrc2a	6998.1	0.646186	0.0993352	7.76374e-11	1.33986e-08
Ubr4	5121.06	0.64727	0.103473	3.96426e-10	5.65166e-08
Ugt1a2	457.654	0.649348	0.192286	0.000732821	0.00701583
Gm47951	262.146	0.676419	0.119314	1.43422e-08	1.25202e-06
Mcm3ap	1308.88	0.678006	0.0930076	3.10432e-13	1.27238e-10
Gm45268	18.1112	0.691606	0.158477	1.27661e-05	0.000317724
Gm48836	34.9548	0.694148	0.267692	0.0095121	0.0455576
Gm4034	18.2905	0.694488	0.230503	0.00258741	0.0178519
Ecm1	2883.1	0.703797	0.0936833	5.80022e-14	3.04303e-11
Gm17374	13.2307	0.709169	0.182971	0.00010625	0.00166298
Cox7c-ps1	94.712	0.712798	0.218399	0.0010995	0.00941025
Lrrc17	753.503	0.714252	0.227631	0.00170238	0.0130271
Actb	20278.2	0.717791	0.109245	5.01543e-11	9.13643e-09
Zswim6	303.494	0.728632	0.123762	3.92446e-09	4.32549e-07
Vwf	260.472	0.736136	0.112406	5.79733e-11	1.02754e-08
Fcgbp	258.957	0.736821	0.109045	1.40866e-11	3.07932e-09
Slc7a10	72.7951	0.739155	0.177775	3.213e-05	0.000655392
Gm47191	43.8956	0.739346	0.193498	0.000132942	0.00197991
Ovgp1	32.8467	0.74027	0.205359	0.000312434	0.00373118
Dpysl2	377.541	0.741956	0.123579	1.92647e-09	2.36146e-07
Pfn3	772.065	0.743276	0.110975	2.11734e-11	4.20773e-09
Muc1	567.066	0.752611	0.0885549	1.91545e-17	4.18717e-14
Lrp1	2240.29	0.753514	0.0916277	1.97408e-16	2.35382e-13
Zfp457	54.1061	0.761329	0.159267	1.75123e-06	6.52411e-05
Cspg4	742.596	0.763602	0.0927033	1.76503e-16	2.31501e-13
Hspg2	2742.44	0.774941	0.0995367	6.94491e-15	5.06053e-12
Gm10478	16.1132	0.776793	0.185422	2.79793e-05	0.000585289
Anpep	4989.5	0.78123	0.116425	1.94383e-11	3.98364e-09
Dync1h1	10735.5	0.782353	0.0854948	5.64701e-20	3.70331e-16
Nup214	1153.59	0.789626	0.0860145	4.30473e-20	3.70331e-16
Hba-a2	35227.4	0.81613	0.119541	8.65726e-12	1.97991e-09
Kcnk3	294.433	0.833142	0.219127	0.000143479	0.00207941
Alas2	869.928	0.842044	0.134083	3.38554e-10	4.93386e-08
Gm14822	96.194	0.865343	0.257825	0.000789882	0.00739985
Gm45665	22.7991	0.876988	0.198871	1.03449e-05	0.000269214
Fasn	12780.2	0.889698	0.153567	6.8906e-09	6.89902e-07
Commd1b	650.93	0.898483	0.205956	1.28585e-05	0.000319416
Gm11225	138.099	0.908743	0.237278	0.000128211	0.00192626
Hspe1-ps6	5.77483	0.927343	0.360534	0.0101074	0.0475325
Hba-a1	17648.1	0.93162	0.118316	3.43403e-15	3.00271e-12
Hbb-bs	69981.2	0.931865	0.184822	4.60763e-07	2.22981e-05
Hbb-bt	10259.7	0.942703	0.204872	4.19593e-06	0.000129491
Gm49051	7.99315	1.0657	0.326814	0.00111066	0.00948403
Gm45647	6.94587	1.2411	0.274556	6.17271e-06	0.000176771
Gm9747	198.029	1.2441	0.148305	4.90991e-17	9.19976e-14
Ugt1a1	240.994	1.29544	0.203945	2.12688e-10	3.2819e-08
Slc7a12	474.407	1.38778	0.316527	1.1631e-05	0.000296217
Gm10563	9.58496	1.46471	0.323591	5.99887e-06	0.000172169
Gm5831	138.417	1.59435	0.560705	0.00446256	0.0267641
Gm42715	487.345	1.62425	0.221391	2.19132e-13	9.58044e-11
Ugt1a10	1385.41	1.64798	0.218409	4.5093e-14	2.68836e-11
Galnt2l	282.797	1.69655	0.596946	0.00448254	0.026818
Pcdhgc4	375.83	1.76733	0.224804	3.79061e-15	3.10735e-12
Gm10717	39.3948	2.70363	0.357688	4.07381e-14	2.54439e-11
Gm10719	81.0143	2.78567	0.392482	1.26953e-12	3.96455e-10
Gm10721	45.893	2.7999	0.453115	6.44175e-10	8.53435e-08
Gm10718	108.802	2.82125	0.396001	1.04567e-12	3.42876e-10
Gm10801	48.4282	2.84571	0.432297	4.6177e-11	8.53038e-09
Gm10800	800.877	3.03897	0.42782	1.21728e-12	3.89409e-10

## Sheet: Muscle
Gene	Basemean	log2FoldChange	lfcSE	pvalue	padj
Gm10288	449.235	-1.72152	0.426182	5.36e-05	0.00150185
Prnd	112.752	-1.40244	0.238633	4.18e-09	4.2e-07
Fanci	49.6089	-1.15348	0.243693	2.21e-06	0.000105659
Cox7c-ps1	24.3882	-1.11279	0.177407	3.55e-10	4.46e-08
Gm10563	7.28348	-1.02453	0.238512	1.74e-05	0.000594304
Gm10268	18.4002	-0.929535	0.158313	4.32e-09	4.31e-07
Gapdh-ps16	362.468	-0.915821	0.109263	5.21e-17	2.27e-14
Gm4149	18.5114	-0.862074	0.26594	0.00118856	0.015759
Gm8624	16.3687	-0.807549	0.203484	7.23e-05	0.00187703
Gm10108	356.623	-0.80754	0.215011	0.000172787	0.0036048
Fam221b	153.868	-0.799669	0.1183	1.38e-11	2.44e-09
Gm10039	11.7409	-0.79368	0.219437	0.000298167	0.00560296
Rps27rt	89.3384	-0.779028	0.219487	0.000386237	0.00688166
mt-Co2	426638	-0.693128	0.114115	1.25e-09	1.43e-07
Trdn	34222.1	-0.65763	0.100838	6.95e-11	9.98e-09
Fam25c	13.8778	-0.615352	0.21311	0.00388325	0.0371205
Zrsr1	20504.9	-0.608288	0.218072	0.00528071	0.0459774
Amd-ps4	34.8634	-0.603795	0.152582	7.58e-05	0.0019297
Krtdap	36.3229	-0.594561	0.122106	1.12e-06	5.95e-05
Rpl21-ps10	16.4464	0.587668	0.151842	0.000108716	0.0025649
Gm6055	49.8125	0.606473	0.171827	0.000416266	0.00726795
Aqp7	1703.08	0.617071	0.102042	1.47e-09	1.66e-07
Crebbp	1820.14	0.631674	0.0690794	6.01e-20	3.57e-17
Nucks1	2908.1	0.648406	0.0460337	4.67e-45	3.05e-41
Tnrc6b	3734.77	0.650473	0.0658126	4.9e-23	4e-20
H60b	42.0446	0.652342	0.202818	0.00129814	0.0168887
Gm48836	38.1676	0.707706	0.251563	0.00490452	0.0434575
Zbtb20	11037.8	0.710415	0.0563393	1.87e-36	4.88e-33
Zfhx3	1748.65	0.73127	0.0577595	9.77e-37	3.19e-33
Mup22	12905.3	0.756937	0.260019	0.00360177	0.0353147
Zfp101	2356.99	0.763946	0.165139	3.73e-06	0.00016386
Nfia	3090.22	0.802898	0.0801382	1.26e-23	1.1e-20
Ptges3-ps	84.1436	0.871001	0.301531	0.00386962	0.0370236
Mcc	705.465	0.882443	0.100104	1.19e-18	6.24e-16
Mup16	130.357	0.902436	0.261696	0.00056388	0.00915954
Hspa1b	660.227	0.926204	0.335171	0.00572067	0.0487994
Mup11	1180.85	0.945328	0.270488	0.000474242	0.0080332
Dpysl2	1003.55	0.950963	0.0709635	5.99e-41	2.61e-37
Cxcl13	103.046	0.95507	0.2847	0.000794648	0.0118336
Gm14846	4.07061	0.957096	0.32051	0.00282495	0.0296099
Gm28900	14.3057	1.04184	0.268298	0.000103117	0.002462
Mup18	771.965	1.06103	0.272236	9.72e-05	0.00235963
Pnmt	58.4826	1.21168	0.179508	1.48e-11	2.57e-09
Gm12896	2955.74	1.24798	0.283978	1.11e-05	0.000415253
Creb5	1048.16	1.38065	0.303108	5.24e-06	0.000218601
Gm12895	2987.62	1.40904	0.277323	3.76e-07	2.22e-05
Lars2	44936.1	1.4955	0.255919	5.11e-09	4.94e-07
Ccnb1ip1	82.4155	1.63459	0.378803	1.59e-05	0.000555482
Scgb1a1	116.633	2.04571	0.698781	0.00341656	0.0340613
Gm10359	5242.75	2.26076	0.599316	0.000161797	0.00343952
Gm12671	5242.75	2.26076	0.599316	0.000161797	0.00343952
Gm10925	6997.39	3.81335	0.377363	5.23e-24	4.88e-21
Gm28661	103444	3.96042	0.376387	6.83e-26	8.1e-23

## Sheet: Heart
Gene	Basemean	log2FoldChange	lfcSE	pvalue	padj
Gm10720	63.0241	-3.48146	0.371005	6.36015e-21	1.77033e-18
Gm11168	84.1918	-3.40171	0.354224	7.74411e-22	2.36085e-19
Gm10721	223.815	-3.38419	0.366826	2.81955e-20	7.52114e-18
Fanci	122.124	-3.37636	0.275962	2.02384e-34	1.85095e-31
Gm10717	211.931	-3.36561	0.349858	6.58905e-22	2.05771e-19
Gm10719	452.821	-3.21362	0.3333	5.32371e-22	1.70412e-19
Gm10722	128.889	-3.19735	0.379921	3.9008e-17	6.65944e-15
Gm10718	468.354	-3.14114	0.329243	1.42144e-21	4.23258e-19
Scgb3a1	276.416	-3.00767	0.676134	8.65371e-06	6.73569e-05
Gm10800	3127.15	-2.96773	0.356255	8.06054e-17	1.30642e-14
Gm10801	297.686	-2.9524	0.375699	3.89061e-15	4.33177e-13
Gm11027	9.63643	-2.74107	0.398923	6.36775e-12	3.28761e-10
Polr3h	1577.11	-2.67231	0.448454	2.53872e-09	6.07584e-08
Gm5108	16.1656	-2.58582	0.283442	7.31254e-20	1.68407e-17
Gm45268	32.9569	-2.54981	0.23389	1.13018e-27	6.02951e-25
Gm10025	11.2278	-2.48433	0.338769	2.24393e-13	1.69008e-11
Gm48269	115.977	-2.29456	0.1925	9.33316e-33	7.46886e-30
Gm42669	495.75	-2.27766	0.160774	1.4702e-45	9.41221e-42
Reg2	124.157	-2.25501	0.166904	1.35093e-41	2.88289e-38
Gm10563	18.0358	-2.22868	0.263011	2.37725e-17	4.16963e-15
Gm38356	271.176	-2.15003	0.153606	1.62417e-44	6.93197e-41
Gm37102	58.9277	-2.12892	0.237219	2.84701e-19	6.1785e-17
Gm10038	15.1693	-2.0967	0.306219	7.53769e-12	3.74467e-10
Gm48119	214.88	-2.0876	0.170209	1.39777e-34	1.3767e-31
Gm48216	240.452	-2.08167	0.161673	6.1567e-38	9.85379e-35
Gm47933	112.935	-2.04927	0.209076	1.10861e-22	3.73542e-20
Col26a1	71.1332	-1.95641	0.18733	1.56724e-25	6.68899e-23
Gm14469	6.67329	-1.91812	0.291157	4.46039e-11	1.81304e-09
Gm48415	278.06	-1.8744	0.169858	2.58793e-28	1.44069e-25
Gm10160	3.51652	-1.86572	0.385265	1.28089e-06	1.33555e-05
Gm21897	302.017	-1.84652	0.165162	5.10656e-29	2.97202e-26
Ugt3a1	24.0635	-1.80468	0.194068	1.41538e-20	3.85586e-18
Olfr769	243.485	-1.80211	0.16654	2.74046e-27	1.34957e-24
Gm45665	35.6252	-1.7907	0.168595	2.37205e-26	1.0473e-23
Nlrp9b	45.9109	-1.78318	0.205559	4.14322e-18	8.16151e-16
Gm37601	14.2548	-1.73022	0.240303	6.01463e-13	4.05323e-11
Acnat1	23.6829	-1.721	0.232669	1.39529e-13	1.07622e-11
Gm17420	46.1064	-1.71505	0.171674	1.6833e-23	6.33912e-21
Gm47102	180.757	-1.71229	0.159811	8.70971e-27	3.98282e-24
Gm47191	45.5385	-1.70006	0.189364	2.76501e-19	6.104e-17
Gm14086	3.74499	-1.69233	0.445366	0.000144774	0.00071922
Zfp457	100.197	-1.68345	0.171164	7.93212e-23	2.74494e-20
Gm48850	10.7069	-1.67981	0.269172	4.35733e-10	1.29446e-08
Mif-ps9	13.8324	-1.64871	0.317197	2.01708e-07	2.79207e-06
Gm48443	212.294	-1.64085	0.131323	7.9695e-36	9.27649e-33
Gm42857	96.2786	-1.63338	0.150485	1.90678e-27	9.76576e-25
Gm48836	57.426	-1.60644	0.197106	3.63508e-16	5.3089e-14
Gm47628	70.7841	-1.59814	0.190484	4.86687e-17	8.09291e-15
Gm12889	5.68358	-1.59286	0.350965	5.66486e-06	4.73336e-05
Spink10	20.5653	-1.57362	0.275258	1.08492e-08	2.20847e-07
Gm45739	12.0382	-1.57072	0.259518	1.42675e-09	3.68309e-08
Ovgp1	61.8257	-1.56895	0.190213	1.60552e-16	2.53792e-14
Gm47626	160.952	-1.55185	0.155487	1.8533e-23	6.77991e-21
Lgals4	1053.56	-1.54769	0.160338	4.78909e-22	1.57229e-19
Sap25	45.3674	-1.51317	0.308039	9.00337e-07	9.98088e-06
Gm17374	16.0692	-1.4898	0.268148	2.76181e-08	5.06622e-07
Gm3052	441.442	-1.48602	0.12454	8.05797e-33	6.87829e-30
Gm48054	51.2515	-1.47451	0.180572	3.19353e-16	4.75464e-14
Gm17402	15.1029	-1.44747	0.198215	2.82428e-13	2.05467e-11
Cyp2f2	671.06	-1.44143	0.580346	0.0130011	0.0310978
Olfr1385	244.786	-1.41773	0.154092	3.56123e-20	9.11959e-18
S100a7a	30.7437	-1.41479	0.374815	0.000160237	0.000778034
Gm15009	9.28846	-1.39185	0.220308	2.65372e-10	8.36902e-09
Focad	780.981	-1.38584	0.121664	4.65128e-30	2.83595e-27
Gm45874	18.5029	-1.38571	0.294517	2.53837e-06	2.40039e-05
Gm49927	4.91879	-1.37073	0.289749	2.23672e-06	2.16509e-05
Gm48128	474.651	-1.3649	0.116561	1.13685e-31	8.4995e-29
Dennd1c	190.244	-1.35996	0.225463	1.62082e-09	4.07721e-08
Gm13547	6.79507	-1.35771	0.323056	2.63755e-05	0.000174168
Rps13-ps2	1383.95	-1.35293	0.392329	0.000563802	0.00223427
Olfr539	145.206	-1.34836	0.16735	7.81311e-16	1.03133e-13
Gm49286	5.7695	-1.32739	0.331512	6.22693e-05	0.000355143
Gm48416	432.775	-1.30119	0.120723	4.35841e-27	2.06686e-24
Gm45105	28.4295	-1.30062	0.161109	6.86262e-16	9.34777e-14
Gm12941	4.55181	-1.29592	0.383798	0.00073395	0.00279604
Gm12208	3.75293	-1.29374	0.327501	7.80408e-05	0.000429963
Gm48132	262.707	-1.28418	0.13497	1.82494e-21	5.31058e-19
Psenen-ps	59.7026	-1.28145	0.409687	0.00176072	0.00583142
Gm5373	178.514	-1.27446	0.143468	6.49384e-19	1.36307e-16
Zrsr1	32587.7	-1.27151	0.260708	1.07628e-06	1.15513e-05
E2f7	170.439	-1.27036	0.161646	3.87546e-15	4.33177e-13
Gm28438	1970.1	-1.25708	0.310347	5.10976e-05	0.000301638
Gm16588	15.3952	-1.2526	0.17121	2.55175e-13	1.89957e-11
Pisd-ps1	74.2424	-1.2477	0.177544	2.10236e-12	1.21255e-10
Gm13002	27.1424	-1.2397	0.125037	3.59312e-23	1.27795e-20
Gm19065	63.3967	-1.23859	0.174884	1.41748e-12	8.60159e-11
Gm4034	21.4701	-1.23484	0.188027	5.12282e-11	2.04977e-09
Gm49396	164.005	-1.23047	0.179716	7.5526e-12	3.74467e-10
Sfi1	595.758	-1.22352	0.106033	8.38063e-31	5.36528e-28
Acrbp	117.264	-1.21366	0.176628	6.36339e-12	3.28761e-10
Ap1s3	260.138	-1.21177	0.147026	1.69576e-16	2.64787e-14
Gm14654	14.5203	-1.20161	0.205033	4.61292e-09	1.03803e-07
Gm13323	109.037	-1.19113	0.138249	6.94242e-18	1.30722e-15
Gm7331	20.3272	-1.17729	0.317573	0.000209598	0.000968142
Gm49274	61.518	-1.16369	0.134694	5.64501e-18	1.07879e-15
Hsd17b14	38.5069	-1.16078	0.17645	4.75064e-11	1.91281e-09
1700109H08Rik	69.6197	-1.15908	0.201376	8.62182e-09	1.79794e-07
Gm12854	21.9712	-1.15711	0.241834	1.71206e-06	1.70992e-05
Gm20605	621.611	-1.1492	0.169775	1.29724e-11	6.06201e-10
Npff	53.482	-1.14821	0.189754	1.43924e-09	3.69778e-08
Gm28900	20.693	-1.14785	0.233752	9.08292e-07	1.0043e-05
Gm11331	8.13057	-1.14629	0.321604	0.000364843	0.00154479
Gm47845	55.2985	-1.12945	0.16441	6.43353e-12	3.295e-10
Gm44245	21.1615	-1.1226	0.151374	1.20648e-13	9.41939e-12
Myh7b	2080.76	-1.12253	0.146337	1.70883e-14	1.65757e-12
A630001G21Rik	125.506	-1.11537	0.188554	3.31076e-09	7.72149e-08
Gm19220	818935	-1.10878	0.35581	0.00183194	0.00600823
Gm49911	8.52369	-1.10354	0.305606	0.000305015	0.00132928
Spaca6	229.841	-1.09989	0.172327	1.74179e-10	5.76275e-09
Gm15501	25.0658	-1.09853	0.372	0.00314677	0.00945138
Tnfrsf18	89.6509	-1.08784	0.231339	2.57193e-06	2.42497e-05
Gm14219	29.7246	-1.0834	0.203528	1.02003e-07	1.55852e-06
Gm48493	598.667	-1.08287	0.114055	2.21724e-21	6.30879e-19
Gnrh1	23.4918	-1.07836	0.211662	3.49254e-07	4.46738e-06
Gm42927	755.782	-1.07607	0.104439	6.80611e-25	2.7233e-22
Gm49601	34.5747	-1.07323	0.228552	2.6557e-06	2.48564e-05
Morc2b	57.4433	-1.06803	0.127545	5.5796e-17	9.15912e-15
Vsig2	202.56	-1.06728	0.175491	1.18949e-09	3.1338e-08
Gm14756	9.09934	-1.06303	0.283691	0.000178861	0.00085009
Niban3	68.5134	-1.06287	0.1875	1.43936e-08	2.85729e-07
Tmem191c	144.36	-1.06228	0.181798	5.12082e-09	1.12852e-07
Gm17428	32.7177	-1.06191	0.303447	0.000466168	0.00190332
Ccdc153	108.605	-1.05683	0.29535	0.000345935	0.00147793
Lime1	354.273	-1.05508	0.144452	2.79317e-13	2.05467e-11
Dffb	217.414	-1.05498	0.138928	3.10774e-14	2.82209e-12
H2ac18	1102.2	-1.05356	0.122735	9.16095e-18	1.69995e-15
Dcdc2b	48.8978	-1.05107	0.148659	1.54561e-12	9.33488e-11
Gm12573	10.2871	-1.03922	0.239744	1.4594e-05	0.000105155
Gm13611	8.67539	-1.03826	0.262568	7.6773e-05	0.000424073
Gm10288	1355.12	-1.03664	0.263734	8.47217e-05	0.000457892
4931428L18Rik	56.861	-1.03528	0.130914	2.61326e-15	3.06974e-13
Gm12424	17.7852	-1.03194	0.18921	4.92684e-08	8.41111e-07
D130040H23Rik	80.3973	-1.02544	0.143036	7.54815e-13	4.98178e-11
Pnisr	2885.55	-1.02485	0.120919	2.34126e-17	4.16355e-15
Brca2	150.909	-1.02222	0.173142	3.54929e-09	8.14427e-08
Zfp972	29.0448	-1.02177	0.181016	1.65558e-08	3.22648e-07
Gm47937	11.4614	-1.02036	0.212655	1.60107e-06	1.61545e-05
Ikbke	163.79	-1.00632	0.251364	6.2431e-05	0.00035559
Olfr152	102.953	-1.00038	0.112022	4.25168e-19	9.07309e-17
Zfand4	124.82	-0.999452	0.144318	4.34854e-12	2.32965e-10
Gm49405	227.167	-0.989556	0.122685	7.27591e-16	9.8064e-14
Spag1	115.178	-0.982726	0.132218	1.06454e-13	8.3622e-12
Gm7162	112.471	-0.97153	0.151066	1.26625e-10	4.51617e-09
Ndufa12-ps	18.8795	-0.964915	0.194581	7.08803e-07	8.06712e-06
Gm9442	11.8542	-0.963101	0.1976	1.0936e-06	1.17043e-05
Scgb1c1	364.582	-0.962929	0.126224	2.37061e-14	2.21557e-12
Nanos3	23.5038	-0.957966	0.165258	6.76008e-09	1.44985e-07
D630033A02Rik	131.412	-0.956632	0.148538	1.19225e-10	4.26414e-09
Wdr90	202.295	-0.953195	0.178486	9.27157e-08	1.43547e-06
Dynlt1c	280.603	-0.95202	0.138009	5.26415e-12	2.77375e-10
Ttc41	106.801	-0.94708	0.111246	1.68931e-17	3.04647e-15
Odad1	114.182	-0.946941	0.108266	2.20219e-18	4.40575e-16
Tnfrsf25	128.523	-0.946758	0.213503	9.23247e-06	7.12124e-05
Fam193b	2020.29	-0.942632	0.139101	1.2303e-11	5.79145e-10
D830030K20Rik	166.824	-0.942082	0.175732	8.28025e-08	1.30567e-06
Sag	66.665	-0.940611	0.118241	1.79123e-15	2.18428e-13
Rpl5	1591.42	-0.940247	0.106522	1.07753e-18	2.18996e-16
Zfc3h1	1241.2	-0.93981	0.108663	5.20298e-18	1.00938e-15
Rps26-ps1	60.9111	-0.937721	0.187828	5.96163e-07	6.96466e-06
Leng8	3074.29	-0.937413	0.143009	5.5663e-11	2.19972e-09
Gdpd3	58.9584	-0.931385	0.154597	1.69529e-09	4.23128e-08
Slc25a27	230.403	-0.931148	0.119967	8.38019e-15	8.51587e-13
Rad9b	184.36	-0.929741	0.200637	3.5875e-06	3.22572e-05
Mpp3	167.848	-0.928336	0.14406	1.16295e-10	4.18271e-09
Gm35857	3.27109	-0.927159	0.327672	0.00466159	0.0131412
Cchcr1	293.04	-0.926207	0.120125	1.25456e-14	1.24522e-12
Gm37313	8.62212	-0.924176	0.203379	5.51709e-06	4.64132e-05
E030030I06Rik	94.2032	-0.923661	0.123958	9.23591e-14	7.39103e-12
Insl3	127.291	-0.92239	0.161956	1.23153e-08	2.47156e-07
Inha	155.951	-0.920759	0.120103	1.76831e-14	1.70237e-12
4931422A03Rik	48.2509	-0.920175	0.183722	5.48496e-07	6.49071e-06
Mdm4	2487.15	-0.91945	0.153563	2.13177e-09	5.16954e-08
Arntl2	184.811	-0.914184	0.133317	7.02253e-12	3.52614e-10
Gm49195	2.07755	-0.913395	0.400519	0.0225764	0.0486401
Gm16574	81.5932	-0.908241	0.173996	1.79031e-07	2.53874e-06
Gm3362	68.1876	-0.900853	0.156307	8.24569e-09	1.72796e-07
Fam228b	104.863	-0.900386	0.0983666	5.51809e-20	1.33309e-17
Gm49858	94.2538	-0.898402	0.141162	1.96148e-10	6.37431e-09
Grk4	202.42	-0.898136	0.120385	8.61742e-14	6.98338e-12
Card9	124.39	-0.898119	0.180835	6.81645e-07	7.79267e-06
Gm10478	24.1053	-0.898047	0.148417	1.44111e-09	3.69778e-08
Mid1	983.642	-0.89456	0.0980338	7.17257e-20	1.68407e-17
Msantd2	438.327	-0.893803	0.125568	1.0944e-12	6.86897e-11
Xrcc3	237.68	-0.889604	0.138115	1.18647e-10	4.25535e-09
Adam33	243.364	-0.888261	0.15488	9.74307e-09	1.996e-07
Stx1a	158.882	-0.8873	0.141474	3.56809e-10	1.07496e-08
Mdn1	869.796	-0.886117	0.111046	1.46613e-15	1.87724e-13
Pisd-ps2	64.0915	-0.881853	0.142673	6.37232e-10	1.80511e-08
Lilrb4a	259.137	-0.879359	0.181148	1.20773e-06	1.27694e-05
Tmem181b-ps	441.157	-0.871994	0.129669	1.75899e-11	7.82016e-10
Ifi203-ps	307.739	-0.871858	0.189516	4.21573e-06	3.68703e-05
Nipal2	194.727	-0.870184	0.116153	6.7972e-14	5.76367e-12
Gm48348	197.341	-0.869385	0.177753	1.00332e-06	1.08684e-05
Clk1	3830.62	-0.862659	0.121386	1.18797e-12	7.41988e-11
Zc3h7a	1822.95	-0.86248	0.108989	2.50388e-15	2.96849e-13
Gm12276	30.0811	-0.861522	0.170812	4.56653e-07	5.6221e-06
Srrm2	7415.27	-0.853719	0.118435	5.66465e-13	3.85536e-11
Eif4ebp3	68.7493	-0.849779	0.206757	3.9561e-05	0.000245893
Tia1	1681.98	-0.84976	0.107971	3.53867e-15	4.04546e-13
Mtcp1	223.256	-0.849469	0.140176	1.36125e-09	3.52822e-08
Zfp950	1280.26	-0.849154	0.104371	4.0884e-16	5.88179e-14
Ghrl	16.7518	-0.847462	0.253613	0.00083308	0.00310622
Adamts10	2231.9	-0.843981	0.1129	7.69447e-14	6.35613e-12
Rnf207	1720.27	-0.843718	0.134185	3.22137e-10	9.844e-09
Setd4	140.022	-0.843303	0.195122	1.54674e-05	0.000110392
Gmip	464.225	-0.841684	0.15296	3.74138e-08	6.58031e-07
Gimap3	175.183	-0.840086	0.25244	0.000875161	0.00324214
Vegfa	8833.07	-0.839079	0.116838	6.89196e-13	4.59607e-11
Als2cl	1447.92	-0.837704	0.148307	1.61914e-08	3.17857e-07
Gm50253	331.8	-0.829205	0.105794	4.58037e-15	5.01257e-13
Fnbp4	1166.86	-0.828586	0.127679	8.60561e-11	3.1938e-09
Snrpert	7.16947	-0.828262	0.317511	0.00909116	0.0231085
Ap1g2	305.887	-0.824769	0.141044	4.98728e-09	1.1079e-07
Paxbp1	1307.25	-0.824723	0.115411	8.93545e-13	5.72047e-11
Gm16181	34.3542	-0.823623	0.169109	1.11397e-06	1.18762e-05
Tet2	1077.53	-0.823497	0.103024	1.31414e-15	1.69962e-13
Gm10709	22.9221	-0.820669	0.183091	7.38423e-06	5.88349e-05
Map11	385.811	-0.820084	0.122129	1.88165e-11	8.27925e-10
Tle2	349.219	-0.816457	0.113276	5.69089e-13	3.85536e-11
Clk4	1689.93	-0.810925	0.0987972	2.2495e-16	3.42888e-14
1700088E04Rik	117.476	-0.808437	0.174092	3.4215e-06	3.08513e-05
Prr29	88.6804	-0.806505	0.138823	6.26296e-09	1.36148e-07
Ccnl2	4023.73	-0.806076	0.101058	1.50657e-15	1.90991e-13
Bcl2a1d	48.7238	-0.80418	0.295386	0.00647948	0.0172948
Riiad1	31.6404	-0.802499	0.170288	2.44582e-06	2.33008e-05
Tcirg1	947.995	-0.800866	0.108926	1.94731e-13	1.48525e-11
Pagr1a	150.02	-0.796827	0.223697	0.000367935	0.00155429
Espl1	194.331	-0.795178	0.261381	0.00234842	0.0074135
Gm48862	13.3395	-0.794888	0.19618	5.08185e-05	0.000300268
Gm2606	55.3744	-0.786692	0.17529	7.19109e-06	5.74749e-05
Gabbr1	851.368	-0.784418	0.133711	4.4509e-09	1.0051e-07
Vmn2r97	273.045	-0.783505	0.170488	4.31363e-06	3.74961e-05
Clasrp	862.325	-0.780982	0.107598	3.91857e-13	2.77201e-11
Nlrc5	306.613	-0.780535	0.173024	6.44799e-06	5.24191e-05
Tpcn2	238.19	-0.780166	0.110883	1.97935e-12	1.15198e-10
Rtel1	388.192	-0.780137	0.122883	2.17299e-10	6.99069e-09
Lrrc45	517.481	-0.779186	0.117685	3.56852e-11	1.47869e-09
Gm4149	33.2269	-0.778794	0.201259	0.000109011	0.000567874
Rps7-ps3	117.989	-0.778015	0.252422	0.00205473	0.0066219
Slc20a1	1101.66	-0.775994	0.123695	3.53136e-10	1.06892e-08
Cox7c-ps1	144.972	-0.774251	0.137074	1.61922e-08	3.17857e-07
Rps2-ps10	237.512	-0.773725	0.132473	5.20026e-09	1.1421e-07
Gm10282	196.401	-0.770818	0.165959	3.40703e-06	3.07425e-05
Wdr66	172.879	-0.768548	0.0989644	8.10619e-15	8.37029e-13
Grip2	9791.27	-0.767235	0.242173	0.00153425	0.00519442
Snhg11	443.091	-0.765627	0.219464	0.000485535	0.00196734
Scai	558.26	-0.764893	0.122733	4.60004e-10	1.354e-08
Prpf39	1330.36	-0.763163	0.100553	3.20733e-14	2.89202e-12
Plscr5	62.965	-0.760197	0.139579	5.14062e-08	8.71795e-07
Pot1b	204.859	-0.760015	0.104564	3.63662e-13	2.58685e-11
Aasdh	524.731	-0.75998	0.10197	9.12428e-14	7.34763e-12
Safb2	2352.59	-0.758852	0.11286	1.76963e-11	7.84026e-10
Gm12240	38.953	-0.758835	0.113188	2.02488e-11	8.81856e-10
Cntrob	250.421	-0.758344	0.173146	1.18789e-05	8.8326e-05
Gm11225	235.709	-0.758221	0.158311	1.67239e-06	1.67947e-05
Blm	150.268	-0.755931	0.228603	0.000943895	0.00346194
Snapc4	453.8	-0.750554	0.0967164	8.46887e-15	8.53823e-13
Hypk	1118.81	-0.748997	0.0946036	2.42903e-15	2.90666e-13
Abcc5	2306.8	-0.747371	0.105807	1.62319e-12	9.71182e-11
Gm16419	33.0598	-0.747273	0.163721	5.0112e-06	4.28042e-05
Ints6l	1029.19	-0.747068	0.0988972	4.22132e-14	3.67686e-12
Zfp692	337.473	-0.746775	0.0978628	2.33236e-14	2.19585e-12
Ogt	4928.04	-0.746672	0.121086	6.98339e-10	1.9523e-08
Apbb3	553.515	-0.746539	0.105984	1.86935e-12	1.09604e-10
9430015G10Rik	208.651	-0.746283	0.151583	8.51054e-07	9.49207e-06
Fgd2	331.057	-0.746233	0.108459	5.97062e-12	3.12032e-10
Fanca	122.463	-0.744918	0.172008	1.4863e-05	0.000106913
Prdm9	137.89	-0.744401	0.139113	8.74452e-08	1.36876e-06
Col27a1	413.784	-0.74226	0.115732	1.42121e-10	4.9049e-09
Csf2ra	622.798	-0.741534	0.0919578	7.39303e-16	9.86045e-14
Oas1b	158.133	-0.739119	0.113344	6.98201e-11	2.66064e-09
Pan3	1398.71	-0.737894	0.139718	1.28263e-07	1.88767e-06
Gm17132	456.728	-0.737824	0.0950444	8.29801e-15	8.49982e-13
Atg16l2	477.444	-0.736611	0.0983669	6.9715e-14	5.87257e-12
Eml5	259.573	-0.735535	0.14678	5.41059e-07	6.43242e-06
Tafa3	130.97	-0.734764	0.167191	1.10902e-05	8.30885e-05
H2-Q5	191.587	-0.732682	0.169023	1.45892e-05	0.000105155
Gm17131	336.41	-0.731989	0.0919885	1.75703e-15	2.16574e-13
Aim2	127.304	-0.729873	0.14528	5.06328e-07	6.10274e-06
Meig1	95.9598	-0.727003	0.124415	5.11606e-09	1.12852e-07
Zfp566	109.331	-0.72668	0.115167	2.79419e-10	8.68368e-09
Mroh2a	158.162	-0.726316	0.199722	0.000276231	0.00122045
Hjurp	2422.08	-0.724891	0.144796	5.54851e-07	6.54775e-06
Gm21748	86.7439	-0.721788	0.197208	0.000252183	0.00113416
Xpo6	1517.63	-0.72084	0.109851	5.30984e-11	2.11141e-09
Lypd2	121.403	-0.720447	0.211102	0.000643021	0.00249719
Prss55	42.1197	-0.720397	0.132033	4.8652e-08	8.31695e-07
Tmem86b	102.071	-0.71774	0.149938	1.69376e-06	1.69428e-05
Kifc2	285.346	-0.717024	0.109557	5.95881e-11	2.33323e-09
Flt3l	465.071	-0.714691	0.114974	5.09562e-10	1.4862e-08
Slc15a2	277.455	-0.714023	0.264701	0.00698676	0.0184565
Ccnl1	1574.54	-0.713648	0.108955	5.75733e-11	2.26125e-09
Cep95	367.165	-0.712522	0.104009	7.35496e-12	3.67863e-10
Caprin2	241.284	-0.711818	0.0894553	1.75911e-15	2.16574e-13
Zfp964	239.499	-0.711642	0.0893512	1.65834e-15	2.08171e-13
Dot1l	2098.1	-0.709407	0.108953	7.45791e-11	2.82518e-09
Saxo2	47.1206	-0.707924	0.135997	1.93554e-07	2.69669e-06
Gm42715	655.803	-0.705926	0.208864	0.000725276	0.00276794
H2-Ob	153.581	-0.705732	0.211506	0.000847774	0.00315458
Ccdc173	86.5697	-0.705134	0.138908	3.84941e-07	4.83688e-06
Rps13-ps4	18.9192	-0.70248	0.248605	0.00471792	0.0132687
H2-K2	202.496	-0.702034	0.109178	1.27441e-10	4.53265e-09
Clcn1	384.128	-0.700644	0.149275	2.68389e-06	2.50836e-05
Wdfy1	556.719	-0.700009	0.0985204	1.20127e-12	7.46651e-11
Tgfbr3l	123.657	-0.699296	0.107809	8.78754e-11	3.24253e-09
Wapl	2892.13	-0.698352	0.102348	8.89751e-12	4.34823e-10
Nxf1	2235.53	-0.697671	0.132811	1.49549e-07	2.17101e-06
Miip	495.267	-0.697631	0.114566	1.13373e-09	3.00285e-08
Zfp57	141.755	-0.697543	0.138497	4.74031e-07	5.79611e-06
Ppp4r1l-ps	693.531	-0.696798	0.0931269	7.30663e-14	6.11464e-12
Gm14391	796.364	-0.696469	0.110595	3.02509e-10	9.28855e-09
Gm10985	19.6685	-0.695455	0.256957	0.00679969	0.0180222
Tex9	104.19	-0.695047	0.162867	1.97604e-05	0.000135518
Cfap74	166.73	-0.694955	0.243437	0.00430689	0.0122686
Sned1	776.456	-0.694791	0.171311	4.99787e-05	0.000296812
Fancg	172.394	-0.694783	0.136338	3.46817e-07	4.44065e-06
Pole2	96.6974	-0.691321	0.18684	0.000215533	0.00099091
Dgkq	461.792	-0.691022	0.151857	5.35273e-06	4.52984e-05
Gm48552	29.6157	-0.687281	0.160439	1.83763e-05	0.00012739
Srsf11	3373.37	-0.68648	0.0890602	1.27757e-14	1.25831e-12
B230307C23Rik	123.504	-0.683899	0.109038	3.56203e-10	1.07496e-08
Cabp1	448.415	-0.683748	0.180573	0.000152751	0.0007485
Izumo4	186.843	-0.682985	0.137796	7.17765e-07	8.14739e-06
Diaph3	113.5	-0.679969	0.22904	0.00298984	0.00905868
Nktr	2401.44	-0.677202	0.121119	2.25488e-08	4.20868e-07
Ccnt2	2012.17	-0.675699	0.0963175	2.2941e-12	1.3055e-10
Myo5c	252.299	-0.675447	0.100869	2.1376e-11	9.21542e-10
Itgb7	221.413	-0.674718	0.263573	0.0104706	0.0259616
Gm16253	41.9806	-0.674533	0.126934	1.07215e-07	1.62267e-06
Gm50174	18.1421	-0.672772	0.244653	0.00596141	0.0161067
Gm7206	67.0321	-0.672674	0.199131	0.000730036	0.00278361
Rexo5	105.844	-0.672621	0.170783	8.20118e-05	0.000446889
BC023105	58.9108	-0.670879	0.219659	0.00225671	0.0071593
Slc26a10	1619.75	-0.6696	0.14202	2.41908e-06	2.31139e-05
Gipc2	167.821	-0.668605	0.10593	2.75883e-10	8.63497e-09
Rpl21-ps10	26.2056	-0.667014	0.151001	9.99501e-06	7.60857e-05
Snrnp70	5468.03	-0.666656	0.112847	3.47105e-09	8.00781e-08
Dusp11	2624.4	-0.663693	0.101614	6.5109e-11	2.50347e-09
Rps12	31168.9	-0.66237	0.111984	3.32148e-09	7.72814e-08
Ubn2	1908.95	-0.662257	0.0870719	2.83012e-14	2.58835e-12
Vwa3a	403.909	-0.659064	0.135782	1.21084e-06	1.27812e-05
AI182371	67.9146	-0.657941	0.116978	1.86053e-08	3.57507e-07
Wsb1	1492.89	-0.657896	0.0888635	1.32694e-13	1.02971e-11
Thbs3	515.238	-0.65788	0.129467	3.74602e-07	4.73952e-06
Cntrl	863.058	-0.654788	0.135736	1.40722e-06	1.44144e-05
Neb	211.12	-0.654669	0.110686	3.32568e-09	7.72814e-08
Crybb3	67.3466	-0.653414	0.162505	5.79814e-05	0.00033366
Rpl36-ps12	38.8593	-0.651708	0.159485	4.38247e-05	0.000267078
D930048N14Rik	170.507	-0.649329	0.129388	5.20881e-07	6.23888e-06
Atxn7l2	160.187	-0.649163	0.141033	4.16648e-06	3.65145e-05
Rbm3	5915.42	-0.64881	0.150701	1.66769e-05	0.000117132
Zfp280c	330.754	-0.64825	0.129412	5.46543e-07	6.47358e-06
Spata1	121.984	-0.645395	0.100574	1.38879e-10	4.84525e-09
Tstd1	28.933	-0.645218	0.17807	0.000290761	0.00127847
Srek1	1605.8	-0.644402	0.0877916	2.13378e-13	1.61662e-11
Kcp	195.792	-0.640683	0.138869	3.9579e-06	3.49256e-05
Gm37419	6.30443	-0.640428	0.235152	0.00646003	0.0172501
Amt	299.804	-0.638397	0.105536	1.45657e-09	3.72254e-08
Hook2	228.621	-0.638345	0.0935223	8.75669e-12	4.29581e-10
Gm10916	23.0807	-0.638062	0.159274	6.17405e-05	0.000352441
Lsm5	611.024	-0.636997	0.129775	9.17959e-07	1.00791e-05
Rpl32	26208	-0.636123	0.114615	2.85508e-08	5.22236e-07
Lmbr1l	574.53	-0.636054	0.131772	1.38652e-06	1.42594e-05
Luc7l	1770.55	-0.63595	0.0872203	3.06953e-13	2.22047e-11
Map4k2	1356.34	-0.635328	0.114602	2.96025e-08	5.36869e-07
Rbm39	8248.9	-0.633853	0.0780299	4.54025e-16	6.45926e-14
Ypel1	93.0737	-0.633786	0.125924	4.827e-07	5.86384e-06
Mrln	38.7776	-0.631148	0.133317	2.19931e-06	2.13495e-05
9030025P20Rik	283.228	-0.630953	0.0881099	8.01026e-13	5.20626e-11
Zfp369	514.481	-0.630516	0.101906	6.12346e-10	1.75011e-08
Nme5	64.2745	-0.62916	0.0983186	1.5619e-10	5.26278e-09
Lilr4b	206.974	-0.628022	0.15719	6.46134e-05	0.000366228
Rrnad1	600.901	-0.625505	0.113585	3.65111e-08	6.44811e-07
Adgrl3	120.126	-0.625132	0.134027	3.09786e-06	2.83727e-05
Oas1g	69.8855	-0.624148	0.142569	1.19848e-05	8.88351e-05
Fyb	909.176	-0.623871	0.225579	0.005681	0.0154752
Btf3-ps18	20.4525	-0.622436	0.168875	0.000228015	0.00103971
Slc12a9	363.483	-0.620766	0.104624	2.96941e-09	6.97621e-08
Cspp1	415.816	-0.620369	0.135278	4.521e-06	3.91392e-05
F830016B08Rik	280.044	-0.618952	0.170254	0.000277471	0.00122551
Gm7117	44.5895	-0.617192	0.138148	7.90957e-06	6.23295e-05
Gm48583	192.128	-0.617062	0.213582	0.00386338	0.011222
Ankrd16	732.757	-0.615282	0.0848486	4.12087e-13	2.86759e-11
Gm12258	281.084	-0.615141	0.168877	0.000269972	0.00119734
Appl2	2397.01	-0.614957	0.0958714	1.41388e-10	4.89278e-09
Stard9	1427.12	-0.613964	0.107484	1.11568e-08	2.26374e-07
Ccdc84	265.871	-0.613929	0.078533	5.38991e-15	5.75103e-13
Arrdc1	362.208	-0.613489	0.122588	5.60131e-07	6.59183e-06
Gm15454	27.654	-0.613121	0.171627	0.000353725	0.00150388
Pign	765.825	-0.611722	0.0995311	7.94385e-10	2.1852e-08
Rpl34	17714	-0.60928	0.10731	1.36467e-08	2.72593e-07
Hnrnph1	7631.85	-0.607906	0.0943239	1.15697e-10	4.17291e-09
Phf21b	132.804	-0.606406	0.166602	0.000272788	0.00120857
Helq	235.636	-0.605117	0.109524	3.29531e-08	5.90114e-07
Cyp4f13	405.623	-0.604029	0.104689	7.93897e-09	1.6774e-07
Nphp3	302.455	-0.603964	0.137034	1.04614e-05	7.89788e-05
Ddb2	232.207	-0.60271	0.132277	5.20288e-06	4.42936e-05
Szt2	871.955	-0.602639	0.112561	8.60843e-08	1.35076e-06
Rpl36a-ps2	3165.19	-0.602211	0.112314	8.23705e-08	1.30206e-06
Vamp1	628.73	-0.602132	0.157596	0.000133057	0.000671524
Enkd1	158.442	-0.601549	0.179321	0.000794832	0.00298709
Cenpf	850.915	-0.600851	0.200678	0.00275248	0.00845555
Gm20075	222.015	-0.600627	0.25265	0.0174398	0.0394451
Nmrk2	342.599	-0.600477	0.119155	4.6682e-07	5.73625e-06
Gm52977	6.69064	-0.600404	0.245698	0.0145387	0.0341315
Xndc1	412.337	-0.599862	0.10948	4.2729e-08	7.4133e-07
Ybx2	786.94	-0.59932	0.0804971	9.67649e-14	7.64801e-12
Reep4	300.635	-0.59852	0.181801	0.000994175	0.00361698
Gm9775	16.9131	-0.598344	0.17727	0.000737297	0.0028062
Rasa4	615.176	-0.597958	0.112453	1.05243e-07	1.5985e-06
Batf3	75.2421	-0.597789	0.12371	1.35043e-06	1.39668e-05
Zbtb48	297.901	-0.59652	0.103403	7.97941e-09	1.68317e-07
Mfsd4b4	280.622	-0.596217	0.107537	2.95162e-08	5.36065e-07
Zcchc7	929.504	-0.595658	0.081017	1.94878e-13	1.48525e-11
Plgrkt	1027.14	-0.595245	0.0852853	2.96319e-12	1.64245e-10
Cox7c	46121.8	-0.594566	0.108594	4.37243e-08	7.56548e-07
Pglyrp1	84.0873	-0.594556	0.233339	0.010833	0.026669
Luc7l2	5860.28	-0.594501	0.085717	4.04417e-12	2.1757e-10
Zfp329	629.718	-0.594192	0.0972051	9.79195e-10	2.6395e-08
Oas2	403.81	-0.593862	0.155674	0.000136311	0.000686058
Kmt5c	638.267	-0.59286	0.0948118	4.02599e-10	1.20441e-08
Rpl31	10947.3	-0.592766	0.10499	1.64271e-08	3.21119e-07
Rbm5	3569.74	-0.592604	0.082985	9.25894e-13	5.89808e-11
Trim12a	903.396	-0.591428	0.109566	6.74261e-08	1.10399e-06
A630089N07Rik	147.592	-0.590739	0.116349	3.82792e-07	4.82568e-06
Mat2a	3830.34	-0.5904	0.097932	1.65317e-09	4.13422e-08
Traf1	144.839	-0.588068	0.215356	0.00632028	0.0169356
Eftud2	2084.36	-0.587897	0.0916469	1.41001e-10	4.89261e-09
Ttc14	1576.21	-0.586226	0.0836891	2.47329e-12	1.40124e-10
Gm48111	242.052	-0.585551	0.145107	5.4529e-05	0.000318082
Gm14308	194.694	-0.585522	0.176119	0.000885516	0.00327503
Rps23	8310.74	-0.584995	0.0969699	1.61195e-09	4.07089e-08
Sla	288.803	0.586514	0.21166	0.00558822	0.0152562
Upk3b	4818.63	0.587287	0.116928	5.09665e-07	6.12171e-06
Scn4a	716.059	0.588029	0.175955	0.000831976	0.00310301
Sema3g	2125.28	0.588124	0.0915079	1.30121e-10	4.61441e-09
Ptpn7	179.032	0.589766	0.206307	0.00425416	0.0121423
Serpine1	844.81	0.593006	0.14718	5.59862e-05	0.000324219
Tubb3	195.718	0.593776	0.208495	0.00440066	0.0124991
Fmod	2768.1	0.59389	0.0956659	5.36779e-10	1.54796e-08
Thbs2	1691.86	0.595246	0.0890342	2.29995e-11	9.88209e-10
Gm37240	240.546	0.595256	0.192194	0.00195387	0.00634796
Il6st	11869.6	0.601013	0.0837972	7.37835e-13	4.89494e-11
Emb	333.099	0.60123	0.149321	5.66316e-05	0.000327352
Gm48557	36.4606	0.602306	0.160292	0.000171577	0.000824216
Sash3	229.811	0.603231	0.197111	0.00221063	0.00703752
Gpd2	1545.8	0.606766	0.217143	0.00520095	0.0143705
Gm13292	149.552	0.608971	0.10319	3.6026e-09	8.25182e-08
Ptgds	10134.2	0.61008	0.132656	4.24576e-06	3.70823e-05
Col18a1	1998.59	0.613181	0.0913119	1.87759e-11	8.27925e-10
Bdh1	1846.55	0.613479	0.13502	5.5294e-06	4.64861e-05
Ece1	9419.7	0.613654	0.0910049	1.55057e-11	7.09341e-10
Stt3a	2545.95	0.614285	0.0937284	5.60587e-11	2.20854e-09
Gm20431	628.411	0.616961	0.268531	0.0215878	0.0468614
Gm26566	62.7481	0.617401	0.197415	0.00176341	0.00583625
Pdpr	2541.96	0.618948	0.16909	0.000251763	0.00113307
Enpp2	1612.03	0.623865	0.119977	1.99432e-07	2.76956e-06
Dag1	12748.8	0.626891	0.107197	4.97445e-09	1.1077e-07
Rpl17-ps9	201.394	0.627548	0.150296	2.97445e-05	0.000191574
Lcp2	280.439	0.627881	0.218869	0.00412086	0.0118463
Fmo2	5469.99	0.628263	0.164896	0.00013894	0.000696552
Slc8a1	6709.74	0.628295	0.142858	1.0923e-05	8.20283e-05
Mia3	928.782	0.629079	0.128424	9.65955e-07	1.0544e-05
Nppb	9065.52	0.629865	0.218665	0.00397053	0.0114994
Slc24a3	455.31	0.63129	0.220632	0.00421932	0.0120617
Gm49804	38.1182	0.632488	0.25793	0.0141997	0.0334879
Bnc1	294.892	0.633296	0.115903	4.65504e-08	7.979e-07
Wnt2b	205.697	0.635339	0.167629	0.000150557	0.000740867
Gm4691	109.896	0.635634	0.0903873	2.03097e-12	1.17667e-10
Gm6419	40.3789	0.635774	0.135333	2.62898e-06	2.47148e-05
Thbs1	1343.11	0.636997	0.106448	2.17607e-09	5.26699e-08
Cd247	205.047	0.638986	0.243594	0.00871191	0.022305
Gm8451	12.7083	0.639081	0.186518	0.000611695	0.00239442
Gm12161	21.2177	0.641678	0.206763	0.00191279	0.00623347
Cxcr4	599.054	0.642081	0.145191	9.7645e-06	7.4753e-05
Cilp	1046.38	0.642168	0.114577	2.08611e-08	3.92801e-07
Chst4	399.922	0.647292	0.114343	1.50535e-08	2.96989e-07
Gm6061	40.168	0.647616	0.197136	0.00101938	0.0036912
Tcf23	191.682	0.647782	0.164507	8.22652e-05	0.000447826
Cdca7	160.188	0.649251	0.246631	0.00847641	0.0217804
Ccdc3	583.542	0.651728	0.094547	5.45658e-12	2.86336e-10
Spp1	110.718	0.655139	0.121362	6.73075e-08	1.10346e-06
Crim1	4033.42	0.660623	0.101762	8.4778e-11	3.16471e-09
Mmp3	331.435	0.664286	0.170915	0.000101639	0.000535552
Pcx	3441.72	0.667742	0.247757	0.00703577	0.0185668
Apcdd1	669.301	0.672736	0.121662	3.21034e-08	5.76511e-07
Nt5c1a	324.54	0.675467	0.209132	0.00123849	0.00434456
Acta2	10246.2	0.675616	0.115757	5.33086e-09	1.16877e-07
Serpina3c	142.136	0.679199	0.274079	0.0132079	0.0315248
Lrrn4	1165.6	0.680821	0.13311	3.14193e-07	4.07592e-06
Slit3	1515.97	0.682176	0.109504	4.67422e-10	1.37268e-08
Klhdc7a	826.71	0.682407	0.291947	0.0194165	0.043049
Aoc3	2059.62	0.687373	0.167789	4.19162e-05	0.000257588
Npnt	576.427	0.688139	0.158499	1.41452e-05	0.000102523
C7	915.352	0.688926	0.139474	7.83435e-07	8.83019e-06
Gm49356	134.333	0.689257	0.0990161	3.3772e-12	1.84007e-10
Mmrn1	882.996	0.690059	0.091609	4.97181e-14	4.30129e-12
Chrdl1	384.946	0.695314	0.103786	2.09122e-11	9.07661e-10
Myh11	5215.12	0.6958	0.109991	2.51602e-10	7.97403e-09
Adamts8	164.82	0.698429	0.161628	1.55174e-05	0.000110688
Pcdhgc3	2591.81	0.703938	0.122073	8.0917e-09	1.70125e-07
Cybrd1	427.861	0.706622	0.126529	2.34136e-08	4.35739e-07
Ildr2	497.329	0.708544	0.116122	1.04929e-09	2.78738e-08
Gm48981	5.81584	0.717307	0.23337	0.00211426	0.00677961
Adcy9	782.996	0.722429	0.166858	1.4938e-05	0.000107272
Nat8l	507.957	0.723274	0.272093	0.00785619	0.0203831
Pygl	993.505	0.723467	0.30695	0.0184257	0.0412596
Satb1	1215.16	0.72442	0.228846	0.001548	0.00523108
Serpina3n	516.25	0.72726	0.0966869	5.40279e-14	4.61182e-12
Rpl19-ps11	26.4335	0.733228	0.20161	0.00027599	0.00122033
Gpc3	2113.02	0.733466	0.104963	2.79188e-12	1.56786e-10
Gm41041	42.0186	0.740665	0.124651	2.81721e-09	6.64301e-08
Arxes2	350.619	0.75521	0.320554	0.0184754	0.0413131
Gm15526	23.2319	0.761438	0.13754	3.09255e-08	5.57704e-07
Gm6316	46.9873	0.76452	0.102248	7.59846e-14	6.31758e-12
Arxes1	87.2586	0.765016	0.330861	0.0207667	0.045398
Gm2574	265.63	0.765216	0.0971906	3.45264e-15	3.98267e-13
Gm5138	265.63	0.765216	0.0971906	3.45264e-15	3.98267e-13
Gpc6	422.384	0.768316	0.139215	3.41091e-08	6.05732e-07
Slpi	153.815	0.768348	0.251849	0.00228215	0.00723285
Spock2	2087.17	0.769891	0.121977	2.75883e-10	8.63497e-09
Gm5239	16.336	0.777114	0.177002	1.13136e-05	8.45649e-05
Gm44180	27.5368	0.788552	0.143301	3.73886e-08	6.58031e-07
Gm12070	219.438	0.793723	0.122074	7.92784e-11	2.98553e-09
Gm7600	58.209	0.79471	0.153545	2.26987e-07	3.09844e-06
Gm11478	48.7595	0.799149	0.15329	1.85483e-07	2.60391e-06
Susd5	289.166	0.802625	0.135856	3.46447e-09	8.00705e-08
Gm6055	84.3374	0.803971	0.210669	0.000135479	0.000682404
Sell	218.428	0.816475	0.277098	0.00321375	0.00962771
Mrip-ps	69.281	0.827532	0.25911	0.00140438	0.00481825
Psd4	190.187	0.839716	0.227633	0.000225222	0.00102917
Iho1	133.445	0.846335	0.236644	0.000348345	0.00148723
C3	23405.1	0.847839	0.126019	1.72178e-11	7.70827e-10
Gm15772	36.8879	0.850168	0.153526	3.06583e-08	5.54448e-07
Aqp11	177.281	0.862095	0.238739	0.000304985	0.00132928
Gm7589	37.5977	0.871478	0.141681	7.70104e-10	2.13429e-08
Eif1-ps1	75.6619	0.875489	0.107944	5.03861e-16	7.08949e-14
Hspa1a	815.791	0.876807	0.352466	0.0128597	0.0308113
Npy	42.5069	0.877473	0.277573	0.00157103	0.00530332
Mamdc4	236.39	0.881181	0.315138	0.00517116	0.0143129
Cyp2e1	3490.13	0.886369	0.324495	0.00630398	0.0169039
Gm34432	38.9073	0.886374	0.11334	5.26066e-15	5.66029e-13
Rplp0-ps1	40.2855	0.892952	0.164875	6.09732e-08	1.0139e-06
Gm9396	45.1463	0.893611	0.170938	1.71637e-07	2.44727e-06
Ikzf1	394.081	0.897038	0.223992	6.20765e-05	0.000354201
Gm4938	10.6304	0.908632	0.199217	5.09049e-06	4.33657e-05
Hspa1b	896.822	0.914198	0.356315	0.0102967	0.0256247
Snapc1l	13.0056	0.917394	0.342453	0.00738665	0.0193531
Gm41780	18.5193	0.933991	0.147244	2.25129e-10	7.22445e-09
Gm7413	13.3048	0.943978	0.195582	1.38953e-06	1.42642e-05
Gm14150	56.268	0.949558	0.146347	8.67633e-11	3.21075e-09
Rps12-ps19	13.242	0.953554	0.180067	1.18664e-07	1.77083e-06
Elovl6	725.516	0.96701	0.388799	0.0128762	0.0308451
Acaca	3385.39	0.968434	0.319983	0.00247392	0.00772209
Gm12411	35.0996	0.981468	0.19555	5.19404e-07	6.22702e-06
Gm10268	31.0324	1.00268	0.166545	1.73911e-09	4.29876e-08
Gm3222	82.8753	1.0049	0.0972441	4.95438e-25	2.04632e-22
Tma7-ps	27.7035	1.00582	0.187253	7.81009e-08	1.24789e-06
Acsm3	349.691	1.0087	0.390088	0.00971461	0.0244229
Vat1l	147.541	1.02089	0.319003	0.00137306	0.00472727
Gm7887	63.4107	1.02277	0.440669	0.0202898	0.0445075
Gm16409	51.0818	1.02647	0.13552	3.61135e-14	3.18895e-12
Itgal	324.65	1.02684	0.276823	0.000207758	0.000961456
Ubb-ps	1352.59	1.04028	0.0837417	1.97461e-35	2.10691e-32
Gm4459	165.983	1.06696	0.16092	3.34784e-11	1.41006e-09
Zxda	126.943	1.07065	0.31377	0.000644406	0.00250105
Clec3a	65.0896	1.0848	0.212175	3.17508e-07	4.11475e-06
Gm49342	216.585	1.10134	0.24366	6.18418e-06	5.0628e-05
Ly6d	124.714	1.10687	0.347686	0.00145494	0.00495847
Lep	384.301	1.11558	0.459384	0.0151649	0.0352825
Ccdc107	1629.63	1.11908	0.157673	1.27062e-12	7.7842e-11
Rpl31-ps9	118.682	1.12874	0.163527	5.1096e-12	2.71466e-10
Gm8399	47.6932	1.14803	0.138864	1.37027e-16	2.19311e-14
Gm8318	86.7717	1.14821	0.136762	4.63125e-17	7.80243e-15
Lck	127.297	1.16366	0.411154	0.0046516	0.0131216
Scd1	38646.9	1.18794	0.456634	0.00928139	0.0235325
Cbx3-ps7	18.1306	1.19451	0.31708	0.000165077	0.000798504
Gm12537	117.654	1.20348	0.133219	1.65719e-19	3.72256e-17
Gm10221	1933.91	1.31894	0.246017	8.26924e-08	1.30554e-06
Gm7336	3029.58	1.36556	0.133378	1.33587e-24	5.18318e-22
Gm5497	15.7132	1.3967	0.223065	3.8154e-10	1.14677e-08
Rpl21-ps11	45.5661	1.3977	0.185667	5.15229e-14	4.42751e-12
Gm16374	117.426	1.43217	0.114264	4.87431e-36	6.24106e-33
Rpl30-ps10	22.6589	1.48817	0.185959	1.21782e-15	1.59113e-13
Igkv3-2	29.7773	1.53313	0.639678	0.0165427	0.0377629
Gm15464	13.1621	1.55754	0.21242	2.26151e-13	1.69335e-11
Gm9512	46.1042	1.60744	0.137729	1.79312e-31	1.20837e-28
Igkv19-93	21.9695	1.73906	0.547976	0.00150561	0.00510943
Morf4l1-ps1	516.765	1.78469	0.369887	1.40023e-06	1.43543e-05
Trbc1	112.663	1.88733	0.472225	6.42389e-05	0.000364267
Trbc2	180.966	1.97275	0.461545	1.91802e-05	0.000132247
Tcf7	292.758	2.25426	0.453764	6.76764e-07	7.74973e-06
Tmem38b	8421.66	3.05339	0.260852	1.19487e-31	8.4995e-29
Creb5	3150.51	3.71527	0.289516	1.07535e-37	1.52986e-34
Gm12896	22530.2	4.09901	0.293508	2.5274e-44	8.09022e-41
Gm12895	22494.9	4.14064	0.282914	1.66254e-48	2.12872e-44
Lars2	266672	4.26947	0.325116	2.15506e-39	3.94191e-36
Ccnb1ip1	677.511	4.55216	0.33548	6.1084e-42	1.56424e-38

## Sheet: Cerbellum
Gene	Basemean	log2FoldChange	lfcSE	pvalue	padj
Nudc-ps1	235.954	-5.2724	0.512697	8.35e-25	1.24e-20
Gm28356	177.988	-3.86586	0.639344	1.48e-09	3.77e-07
Gm21679	554.634	-3.70771	0.639709	6.79e-09	1.28e-06
Gm28956	70.4766	-3.52545	0.668565	1.34e-07	1.18e-05
Olfr1031	683.738	-3.3302	0.565946	4e-09	7.91e-07
Gm7609	70.9653	-3.14752	0.518877	1.31e-09	3.54e-07
Gm49044	40.808	-2.83134	0.690745	4.15e-05	0.000871106
Gm28330	126.758	-2.77036	0.758218	0.000258408	0.00335164
Gm21750	206.47	-2.73346	0.544939	5.27e-07	3.54e-05
Gm49530	57.8521	-2.68978	0.609627	1.02e-05	0.000311221
Gm47628	203.763	-2.65487	0.524608	4.18e-07	2.9e-05
Nkain3	335.262	-2.59752	0.458414	1.46e-08	2.21e-06
Gm15276	19.011	-2.56527	0.530616	1.33e-06	7.13e-05
Gm47355	303.238	-2.50087	0.530094	2.38e-06	0.000106576
Gm47933	450.184	-2.48495	0.500438	6.85e-07	4.24e-05
Gm47579	29.1058	-2.47287	0.518251	1.83e-06	8.89e-05
Gm47937	13.1727	-2.45444	0.557953	1.09e-05	0.000324706
Esp6	54.4058	-2.43724	0.545053	7.77e-06	0.000253264
Gm47967	101.936	-2.40388	0.457582	1.49e-07	1.27e-05
Gm48177	123.348	-2.39255	0.496758	1.46e-06	7.57e-05
Gm37102	239.497	-2.38861	0.52118	4.58e-06	0.000173928
Gm21833	81.0093	-2.35322	0.517984	5.54e-06	0.00020021
Olfr31	358.944	-2.34376	0.52238	7.23e-06	0.000239616
Gm48130	15.2922	-2.32799	0.444715	1.65e-07	1.38e-05
Gm47951	546.574	-2.3044	0.491271	2.72e-06	0.00011678
Csn1s2b	80.4394	-2.30342	0.568422	5.07e-05	0.00101571
Gm50443	118.399	-2.2746	0.561839	5.15e-05	0.00102807
Gm19120	38.3045	-2.26171	0.579895	9.61e-05	0.00159542
Gm48391	470.281	-2.26024	0.467807	1.35e-06	7.21e-05
Gm17555	94.0884	-2.23982	0.476171	2.55e-06	0.000111776
Gm15481	27.8018	-2.2337	0.565343	7.78e-05	0.00136971
Gm6680	37.8982	-2.22686	0.534703	3.12e-05	0.000690606
Gm45315	24.973	-2.22685	0.47923	3.37e-06	0.000137698
Gm17545	24.1003	-2.21545	0.553124	6.19e-05	0.00115745
Gm10717	363.369	-2.21385	0.616779	0.000331462	0.00402529
Tfap2c	25.3654	-2.18526	0.490889	8.52e-06	0.00027023
Tmprss11g	92.7865	-2.18302	0.549741	7.16e-05	0.00129058
Gm49239	33.965	-2.15221	0.520173	3.51e-05	0.000758983
Gm10720	106.984	-2.14018	0.663595	0.00125912	0.0106409
Gm47103	76.4662	-2.10631	0.437057	1.44e-06	7.5e-05
Gm48269	213.293	-2.0739	0.490341	2.34e-05	0.000566968
Vmn2r114	718.101	-2.06042	0.46747	1.05e-05	0.000315264
Gm48119	522.112	-2.04842	0.459269	8.19e-06	0.000264601
Gm47056	359.602	-2.03985	0.453806	6.96e-06	0.000234658
Gm13255	79.6479	-2.03906	0.568525	0.000335034	0.00404878
Gm21897	927.676	-2.02657	0.445653	5.43e-06	0.00019658
Gm2810	269.316	-2.00139	0.638248	0.0017141	0.0134837
Gm10718	717.907	-1.9894	0.605266	0.00101322	0.00905798
Gm15074	86.9022	-1.98666	0.600238	0.000933701	0.00854788
Gm379	93.9609	-1.978	0.447642	9.93e-06	0.000304565
Gm49430	45.4741	-1.97406	0.572154	0.000560125	0.00579655
Olfr635	432.556	-1.96727	0.441472	8.34e-06	0.000267448
Gm11168	135.611	-1.95935	0.636757	0.00209043	0.0155606
Gm12331	13.2011	-1.94033	0.357958	5.94e-08	6.73e-06
Ubb-ps	1311.23	-1.93325	0.318882	1.34e-09	3.55e-07
Gm47932	124.975	-1.91829	0.409162	2.75e-06	0.000117447
Gm42718	164.637	-1.91203	0.48281	7.49e-05	0.00132607
Morf4l1-ps1	813.149	-1.89552	0.651125	0.00360109	0.0229653
Gm48054	105.97	-1.88928	0.419085	6.54e-06	0.000225724
C920009B18Rik	69.3597	-1.88701	0.465733	5.08e-05	0.00101698
Gm48557	37.7712	-1.86822	0.242379	1.28e-14	3.8e-11
Gm7720	19.5747	-1.8649	0.558051	0.000832357	0.00783767
Gm47935	17.8295	-1.85993	0.579321	0.00132486	0.0111025
Gm18716	96.7626	-1.85944	0.437384	2.13e-05	0.000523986
Gm19129	32.1838	-1.85798	0.58629	0.00152943	0.012362
Gm10719	636.484	-1.85048	0.595515	0.00188765	0.0144694
Gm48541	394.753	-1.83435	0.471379	9.96e-05	0.00163217
Olfr161	317.381	-1.83003	0.429762	2.06e-05	0.000513891
Gm47476	201.353	-1.82754	0.484408	0.00016147	0.00235154
Gm14682	53.1101	-1.8265	0.556042	0.00102044	0.00910056
Ms4a12	128.515	-1.82318	0.450403	5.17e-05	0.00102807
Olfr39	237.767	-1.81085	0.552613	0.00104955	0.00928411
Gm45799	320.242	-1.8086	0.295119	8.88e-10	2.49e-07
Gm6064	9.47196	-1.80859	0.565698	0.0013882	0.0114961
Gm18188	43.7853	-1.79743	0.461668	9.89e-05	0.00162601
Gm14900	59.1902	-1.79537	0.55685	0.00126345	0.0106653
Gm48663	50.4384	-1.79327	0.421513	2.1e-05	0.000519371
Gm10362	44.9918	-1.78941	0.247995	5.37e-13	9.5e-10
Gm47853	180.937	-1.78468	0.457646	9.63e-05	0.00159592
Gm48800	49.9461	-1.77985	0.439931	5.22e-05	0.00103338
Olfr381	121.576	-1.77466	0.491186	0.00030267	0.00374615
Gm10801	293.965	-1.77447	0.623262	0.00441229	0.0267586
Gm3188	242.965	-1.76695	0.51401	0.000586956	0.00602797
Gm42785	271.762	-1.76671	0.431186	4.18e-05	0.000875425
Gm10721	293.483	-1.75453	0.598098	0.00335154	0.0217782
Gm17970	53.1121	-1.74314	0.427373	4.53e-05	0.000935873
Vmn1r55	796.258	-1.73846	0.434353	6.27e-05	0.00116745
Gm43960	218.711	-1.7381	0.454706	0.000132122	0.0020244
Acss3	280.829	-1.73598	0.412888	2.62e-05	0.000614553
Gm47191	125.528	-1.73591	0.390588	8.82e-06	0.000277784
Vmn2r76	1368.89	-1.73455	0.443604	9.22e-05	0.00154841
Ccdc171	73.3216	-1.72815	0.391753	1.03e-05	0.000311772
Olfr1307	699.058	-1.728	0.439903	8.56e-05	0.00146704
Gm47832	31.1769	-1.71773	0.488328	0.00043551	0.00480518
Vmn2r53	1535.87	-1.708	0.400295	1.98e-05	0.000500317
Gm6129	14.9265	-1.70316	0.236126	5.48e-13	9.5e-10
Gm38247	17.0471	-1.70274	0.486577	0.000466252	0.00503946
Gm12889	23.507	-1.70031	0.466121	0.000264505	0.00341624
Olfr607	491.651	-1.69458	0.438096	0.000109711	0.00175823
Rps26-ps1	85.2229	-1.69329	0.359691	2.51e-06	0.000110657
Gm44715	151.685	-1.69239	0.461699	0.000246786	0.00323173
Olfr1202	161.294	-1.68836	0.559246	0.00253617	0.0179308
Zfp457	939.142	-1.68316	0.48523	0.000522819	0.00549089
Cenpi	153.204	-1.66462	0.386172	1.63e-05	0.000439395
Gm48208	41.8925	-1.65917	0.43553	0.000139224	0.00210826
Axdnd1	75.0113	-1.65837	0.443375	0.000183773	0.00257768
Gm31332	79.3985	-1.64547	0.611962	0.00716993	0.0379599
Gm4756	37.1774	-1.64504	0.386112	2.04e-05	0.000511212
Vmn1r68	203.151	-1.61703	0.412238	8.76e-05	0.00149271
Gm2707	29.163	-1.61668	0.508816	0.00148631	0.0121055
Gm48786	164.174	-1.60399	0.450223	0.00036713	0.00428655
Gm43498	52.423	-1.59673	0.425145	0.000172836	0.00246151
Gm13722	248.396	-1.59488	0.447193	0.000361878	0.0042655
Gm10268	151.437	-1.5826	0.295929	8.9e-08	8.63e-06
Traf5	149.415	-1.57428	0.377544	3.05e-05	0.000683516
Gm6485	18.7685	-1.57388	0.250025	3.08e-10	1.09e-07
Gm2000	1018.73	-1.56654	0.314482	6.32e-07	4.02e-05
Vmn1r81	539.878	-1.54061	0.396558	0.000102354	0.00166733
Psma8	36.0983	-1.5406	0.414541	0.000202088	0.00276485
Gm16419	69.3616	-1.53069	0.491777	0.0018547	0.0142906
Mbnl3	167.889	-1.52694	0.39758	0.000122741	0.00191331
Gm29516	18.004	-1.50998	0.495696	0.00231771	0.0168005
Gm19016	35.692	-1.50103	0.534581	0.00498706	0.0292175
Trim50	65.7934	-1.50016	0.412514	0.000276236	0.00352178
Gm49384	73.5878	-1.4967	0.395176	0.00015222	0.00225443
Vmn1r227	196.444	-1.49453	0.435226	0.000594928	0.00608878
Gm48498	151.97	-1.49246	0.401335	0.000200213	0.00274852
Gm8623	24.5115	-1.48858	0.24897	2.25e-09	4.97e-07
Krtdap	4.93159	-1.48498	0.574283	0.00971541	0.0476302
Gm52974	52.2723	-1.48351	0.459533	0.00124532	0.0105663
Ccdc162	59.8357	-1.48297	0.316946	2.88e-06	0.000121923
Tasl	133.962	-1.47351	0.42099	0.000465064	0.00503395
Olfr1178	274.438	-1.46926	0.533177	0.00585712	0.0328494
Vmn1r218	321.449	-1.46729	0.373276	8.46e-05	0.00145431
Vmn1r26	152.425	-1.46331	0.370844	7.95e-05	0.00138646
Gm20637	35.4352	-1.46304	0.444441	0.000995229	0.0089619
Piezo2	117.516	-1.45357	0.423378	0.000596344	0.00609871
Gm48862	22.0511	-1.44204	0.466465	0.001992	0.0150362
Slfn9	219.494	-1.44071	0.352106	4.28e-05	0.000892544
Rpl17-ps9	568.168	-1.43974	0.254663	1.57e-08	2.31e-06
Vmn2r104	148.014	-1.43832	0.506258	0.00449618	0.0271343
C330022B21Rik	92.4934	-1.43259	0.439156	0.00110578	0.00961322
Olfr600	150.942	-1.4321	0.40586	0.000417851	0.00469331
Rps24-ps2	9.83582	-1.43105	0.344691	3.3e-05	0.00072558
Vmn2r79	382.96	-1.4231	0.447952	0.00148852	0.0121106
Olfr160	155.628	-1.42308	0.493813	0.00395392	0.0246125
Gm6754	31.2066	-1.41112	0.447085	0.00159804	0.0127568
2210017I01Rik	32.2678	-1.40804	0.472741	0.00289701	0.0197029
Olfr1318	164.368	-1.40454	0.517828	0.0066805	0.0361424
Olfr1264	359.11	-1.40405	0.445471	0.00162254	0.0129177
Olfr1380	292.03	-1.39994	0.481008	0.00360923	0.0229974
Olfr1336	429.098	-1.39565	0.401361	0.000506479	0.00534957
Olfr63	310.423	-1.38421	0.372491	0.000202334	0.00276485
Gm19131	64.8128	-1.37839	0.422584	0.00110707	0.00961885
4931422A03Rik	18.8115	-1.37006	0.422148	0.00117269	0.010071
Vmn1r86	223.923	-1.35686	0.437282	0.001916	0.0146338
Hmgb1-ps3	20.7719	-1.3539	0.241152	1.97e-08	2.79e-06
Gm9844	26.69	-1.35177	0.270808	5.99e-07	3.91e-05
Gm48592	12.0385	-1.35087	0.476534	0.00458563	0.0275398
Gm14494	205.759	-1.34862	0.21653	4.71e-10	1.49e-07
Gm49737	3.15274	-1.34441	0.366742	0.000246544	0.00323173
L3mbtl4	96.0104	-1.33895	0.373732	0.00034012	0.00408592
Gm9732	116.824	-1.3344	0.317854	2.69e-05	0.000626906
Rps12-ps4	131.863	-1.33305	0.254273	1.58e-07	1.33e-05
Gm37515	196.515	-1.3224	0.370358	0.000356168	0.00422167
Palb2	131.083	-1.32085	0.346296	0.00013661	0.00208098
Gm17132	605.976	-1.30983	0.341573	0.00012572	0.0019536
Gm43941	52.5694	-1.30696	0.46909	0.00533352	0.0307376
Nox4	51.1051	-1.30251	0.425701	0.00221573	0.0162572
Xirp2	506.757	-1.29388	0.476586	0.00662988	0.0359735
Olfr804	169.527	-1.29125	0.43823	0.00321387	0.0211315
Vmn1r183	441.382	-1.2904	0.435184	0.00302496	0.0201664
Gm48793	435.989	-1.29008	0.458346	0.00488324	0.0287797
Gm47265	38.3164	-1.28557	0.464167	0.00561203	0.0317914
Gm5160	24.8643	-1.28187	0.147971	4.6e-18	3.41e-14
Hells	216.951	-1.27943	0.358264	0.000355379	0.00421569
Cxcr2	136.353	-1.276	0.382059	0.000838356	0.00788916
Olfr975	96.2879	-1.26925	0.404421	0.00169847	0.0133857
Gm8956	64.8845	-1.26789	0.342883	0.000217522	0.00293456
Olfr667	120.102	-1.26599	0.358569	0.000414517	0.00467857
Vmn1r87	189.067	-1.25319	0.359322	0.000487263	0.0052087
Gm13680	22.5146	-1.25078	0.197151	2.23e-10	8.73e-08
Gm11231	75.5981	-1.24863	0.447217	0.00523845	0.0302929
Lbhd1	224.305	-1.24679	0.238636	1.74e-07	1.43e-05
Igf2bp2	74.7118	-1.24542	0.421942	0.00316101	0.0208579
Gm8624	27.958	-1.23592	0.269031	4.35e-06	0.000168493
Cpa6	190.227	-1.22749	0.455339	0.00702237	0.0373921
Vmn2r120	868.028	-1.21885	0.356839	0.000636178	0.006421
AW822252	1315.2	-1.2181	0.439622	0.00559193	0.0316976
Gm7336	2315.37	-1.2128	0.198054	9.15e-10	2.51e-07
Tmprss11a	135.523	-1.20938	0.388979	0.00187649	0.0144136
Rad54l	180.17	-1.20339	0.345687	0.000499249	0.0052996
Gm45739	17.0733	-1.20121	0.437235	0.00600903	0.0335382
Gapdh-ps16	133.783	-1.19979	0.232754	2.54e-07	1.9e-05
Gm48930	23.0387	-1.19462	0.392094	0.00231314	0.0167964
Fanci	69.6896	-1.18525	0.414995	0.0042893	0.0262379
Olfr446	151.564	-1.18518	0.349004	0.000684054	0.00678505
Gm13988	3.51152	-1.17802	0.45075	0.00896258	0.0449037
Gm20537	12.4281	-1.17547	0.430287	0.00629819	0.0346167
Gk5	115.549	-1.16388	0.343214	0.000696045	0.00685878
9930111J21Rik2	354.346	-1.16282	0.359644	0.00122395	0.0104148
Gm49353	183.475	-1.16201	0.245973	2.31e-06	0.000104562
Tepp	14.5034	-1.16103	0.345985	0.000791575	0.00757381
Pla2r1	81.4587	-1.13643	0.364849	0.00184078	0.0142307
Gm47611	140.32	-1.13546	0.381889	0.00294635	0.0198619
Cox7c-ps1	158.915	-1.13539	0.283262	6.12e-05	0.00114752
Cbx3-ps7	75.6932	-1.13478	0.406717	0.00526926	0.030421
Gm7561	27.0311	-1.13401	0.308362	0.000235505	0.00312883
Hoxb1	187.207	-1.13351	0.437341	0.00954697	0.0470531
Gm13615	100.38	-1.13091	0.421963	0.00735971	0.0387298
Olfr1254	217.199	-1.12938	0.418733	0.00699395	0.0372542
Rps7-ps3	1373.47	-1.12853	0.416101	0.00668457	0.0361513
Fignl1	97.9769	-1.1262	0.297218	0.00015117	0.00224337
Dmgdh	80.7719	-1.11389	0.433095	0.0101131	0.0488538
Gm48976	46.9341	-1.11178	0.389667	0.00432873	0.0263826
9130230L23Rik	66.4913	-1.111	0.325974	0.00065384	0.00654281
Gm47147	88.2553	-1.10857	0.358981	0.0020143	0.0151638
Akr1cl	56.0164	-1.09591	0.315229	0.000507911	0.00535738
Ptprc	207.275	-1.08348	0.354854	0.00226325	0.0165254
Acnat1	70.9338	-1.08315	0.376137	0.00398089	0.0247407
Sema5a	781.351	-1.08133	0.265013	4.5e-05	0.000930914
Ppp1ccb	1024.97	-1.07836	0.126916	1.95e-17	9.66e-14
Olfr1152	280.821	-1.07562	0.38959	0.00576418	0.03246
Epb41l5	280.752	-1.07454	0.234227	4.48e-06	0.000171501
Gm13464	78.0624	-1.07233	0.170006	2.83e-10	1.07e-07
Gm14740	31.5772	-1.06744	0.383925	0.0054304	0.0310667
Kif20b	48.3656	-1.05985	0.29164	0.000278952	0.00353212
Hsd3b2	114.09	-1.05973	0.378158	0.00507325	0.0295359
Rpl36-ps12	37.133	-1.05613	0.23254	5.58e-06	0.000200975
Xkrx	108.803	-1.05083	0.39243	0.0074119	0.0389492
Ap1s3	1079.16	-1.04909	0.342928	0.00221924	0.0162715
Gstp2	53.6801	-1.04836	0.259044	5.19e-05	0.00103042
Olfr365	179.013	-1.04616	0.329412	0.001494	0.0121352
Parp9	145.886	-1.04579	0.278988	0.000177882	0.00251886
Zdhhc19	26.9189	-1.04485	0.387384	0.00699273	0.0372542
1700057G04Rik	14.0126	-1.04285	0.296241	0.000431104	0.00477076
Tmem200a	164.767	-1.04187	0.295282	0.000418097	0.00469331
Vwce	38.8538	-1.04004	0.317352	0.00104829	0.00928201
Ankef1	64.9688	-1.0391	0.349211	0.00292438	0.0198178
Gbp4	177.399	-1.03845	0.353596	0.00331585	0.0216486
Gm18194	85.4956	-1.02485	0.247442	3.45e-05	0.000749881
Grk1	464.713	-1.02337	0.257102	6.88e-05	0.00125732
Upb1	147.179	-1.02169	0.340991	0.00273335	0.0189104
Kctd16	45.5489	-1.01856	0.304116	0.000810331	0.00769374
Ldlrad2	69.7405	-1.01838	0.311303	0.00107037	0.00942383
Gm12106	38.1291	-1.01402	0.248008	4.34e-05	0.0009018
Gm17828	13.8772	-1.00754	0.244359	3.74e-05	0.00079905
Mrgprc2-ps	196.949	-1.00315	0.384307	0.00904702	0.0452504
Cchcr1	294.015	-1.00131	0.339394	0.00317476	0.02093
Glipr1	40.435	-0.996841	0.352799	0.00472033	0.0281437
Rpl29-ps2	39.6958	-0.992886	0.281547	0.000421024	0.00471192
Kif23	62.34	-0.989648	0.385772	0.0103065	0.0494658
Gm7599	23.654	-0.984642	0.364547	0.00691315	0.0369698
Odad1	231.976	-0.981832	0.294869	0.000869305	0.00810332
Teddm2	85.0543	-0.980019	0.328459	0.00284798	0.0194443
Gm13323	84.1572	-0.970534	0.36695	0.00817231	0.0419934
Olfr149	192.93	-0.963401	0.251885	0.000130899	0.00201687
Gm5373	213.747	-0.959761	0.231708	3.44e-05	0.000749863
Exd1	222.766	-0.955476	0.321579	0.00296636	0.019946
Vmn2r115	436.822	-0.954809	0.311017	0.00214092	0.0158224
Gm29667	33.8014	-0.953068	0.176818	7.04e-08	7.74e-06
Iqck	444.694	-0.950116	0.188655	4.75e-07	3.25e-05
Uchl4	32.4245	-0.948575	0.331193	0.00418172	0.0257497
Gm38393	270.978	-0.946807	0.158907	2.55e-09	5.33e-07
Olfr1372-ps1	257.528	-0.94653	0.282518	0.000807125	0.00768296
Chodl	70.9217	-0.945713	0.365192	0.00960781	0.0472588
Cldn34c1	257.028	-0.945681	0.251725	0.000172104	0.00245815
Gm12286	245.288	-0.943367	0.15722	1.97e-09	4.64e-07
Aqp9	136.948	-0.938007	0.249561	0.000170843	0.0024425
Grk4	378.201	-0.934414	0.26827	0.000495613	0.00527232
Wdr66	328.562	-0.93253	0.328014	0.00446967	0.027018
Pcdh15	144.299	-0.929958	0.256393	0.000286638	0.0035957
Lpar4	187.178	-0.92962	0.276871	0.000786228	0.00753236
Sik2	472.511	-0.929188	0.312622	0.00295633	0.0198966
Olfr1120	323.19	-0.921347	0.279456	0.000977491	0.0088505
Gm11427	64.0346	-0.920402	0.341205	0.00698612	0.0372526
Nckap5	198.451	-0.920171	0.27277	0.00074238	0.00721003
Crxos	30.8358	-0.920079	0.313518	0.00333873	0.0217311
Pot1b	182.454	-0.919824	0.290711	0.0015559	0.0125079
Olfr769	537.717	-0.917024	0.344441	0.00775968	0.0403199
Ybey	525.032	-0.912003	0.263352	0.000534071	0.00558929
Gm3200	30.9625	-0.906723	0.144911	3.92e-10	1.27e-07
Spink10	67.2103	-0.905412	0.300992	0.00262897	0.0184289
Gm42421	12.3329	-0.896314	0.259965	0.000565124	0.00584014
Ccdc116	419.652	-0.896177	0.325084	0.00583782	0.0327784
Gm5526	16.5246	-0.888656	0.234961	0.00015548	0.00228447
Gm5575	4.87826	-0.888071	0.296115	0.00270799	0.01877
Gm6641	46.8028	-0.886757	0.271155	0.00107434	0.00942829
Rpl31-ps17	12.5579	-0.881558	0.239816	0.000236938	0.00314505
Gm13002	60.3429	-0.880904	0.297526	0.00306873	0.0203758
4931428L18Rik	48.982	-0.873854	0.310864	0.004938	0.0289949
Ttc41	86.9458	-0.872029	0.293112	0.00292923	0.0198178
Actb	23533.2	-0.868319	0.15459	1.94e-08	2.77e-06
Csmd3	316.254	-0.866693	0.290386	0.00283925	0.0193989
Cenpk	56.8638	-0.866239	0.184366	2.62e-06	0.000114107
Gm5527	17.9689	-0.860588	0.257187	0.000819394	0.00775004
Cfap61	50.7741	-0.855631	0.313307	0.00631485	0.0346776
Raph1	2120.58	-0.855517	0.245246	0.000485902	0.00519884
Top2a	103.654	-0.854925	0.32155	0.00784287	0.0406241
1700013F07Rik	20.5503	-0.85391	0.25053	0.000653409	0.00654281
Gm5620	26.1414	-0.85323	0.242092	0.000424431	0.00472492
Zfp964	387.522	-0.852978	0.222475	0.000126058	0.00195475
Gm10284	29.7323	-0.847236	0.185078	4.7e-06	0.000176597
Gmnc	52.8077	-0.845636	0.242024	0.000475819	0.00512049
Ranbp3l	198.52	-0.845068	0.240957	0.00045297	0.00494634
Rbm41	141.225	-0.844274	0.258054	0.00106907	0.00942104
Aim2	83.2244	-0.843345	0.254934	0.000939351	0.00858373
Renbp	258.848	-0.840277	0.144854	6.6e-09	1.26e-06
Rps2-ps10	108.163	-0.8363	0.287179	0.00358985	0.0229231
Ndc80	213.792	-0.834986	0.250603	0.00086255	0.00806252
E2f7	145.972	-0.828154	0.274159	0.00252185	0.0178776
Tyms	290.061	-0.823216	0.261878	0.00166936	0.0131913
Cd84	131.053	-0.823019	0.211944	0.000103095	0.00167206
Lepr	130.438	-0.822486	0.228705	0.000322802	0.00395246
Ndnf	379.197	-0.820849	0.213523	0.000120894	0.00189617
Rpsa-ps9	202.206	-0.820709	0.2647	0.00193179	0.0147309
Gm47626	178.34	-0.814579	0.30568	0.00770327	0.0401111
Rtkn2	78.2347	-0.805779	0.192927	2.96e-05	0.000672424
Hhat	73.7242	-0.80515	0.261208	0.00205331	0.0153623
Adora3	48.4218	-0.804843	0.266954	0.0025705	0.0181045
Mmp19	117.262	-0.803182	0.269257	0.00285474	0.0194689
Nat8f6	42.7827	-0.802097	0.270361	0.00300948	0.0201265
Shcbp1	54.4347	-0.801526	0.30438	0.00845568	0.0430767
Pole	76.8175	-0.796436	0.294485	0.00684068	0.0367278
Prl2c3	101.275	-0.792021	0.167831	2.37e-06	0.000106178
Mcmdc2	202.359	-0.790573	0.289492	0.00631627	0.0346776
Rttn	205.594	-0.78883	0.24431	0.0012431	0.0105626
Ly86	396.358	-0.787961	0.217071	0.000283463	0.00357096
Tox	81.9826	-0.782325	0.244914	0.0014018	0.0115893
Chdh	130.402	-0.779634	0.269286	0.00378932	0.023848
Birc5	92.5829	-0.778581	0.277385	0.00500267	0.0292859
Epcam	50.8528	-0.778091	0.296524	0.00868943	0.0438609
Sfi1	395.074	-0.777252	0.243075	0.00138584	0.0114829
Gm28900	8.71743	-0.775436	0.286942	0.00688373	0.0368789
Slc2a9	51.6214	-0.772641	0.241016	0.00134706	0.0112432
Abca5	1155.82	-0.772311	0.195428	7.75e-05	0.0013665
Tmsb15b2	291.774	-0.772021	0.166922	3.75e-06	0.00014981
Rpp30	962.372	-0.770989	0.120985	1.86e-10	8.11e-08
Gm10916	16.0151	-0.767261	0.214162	0.00034017	0.00408592
Ttc27	422.846	-0.766696	0.160268	1.72e-06	8.45e-05
Ccna2	72.205	-0.765449	0.175016	1.22e-05	0.000354188
Gm10051	24.4841	-0.765243	0.268404	0.00435702	0.0265101
Grip1	275.27	-0.764689	0.198713	0.000118989	0.00187651
Gm10282	123.393	-0.762127	0.216078	0.00042016	0.00470934
Plagl1	685.402	-0.760265	0.144034	1.3e-07	1.17e-05
Taf9	381.502	-0.758808	0.105303	5.76e-13	9.5e-10
Polr3h	2330.73	-0.754221	0.254419	0.00303194	0.0201948
Vps13b	892.672	-0.753259	0.235406	0.00137511	0.0114195
Srpk1	2150.55	-0.753031	0.227725	0.000943854	0.00860368
Gm9625	22.9103	-0.748673	0.166771	7.15e-06	0.000238103
Lcp1	480.832	-0.74652	0.245208	0.00233113	0.0168504
Cdr1	2418.2	-0.746486	0.171526	1.35e-05	0.000381995
Il6ra	261.731	-0.743917	0.257647	0.00388506	0.0242262
Lrriq1	40.8681	-0.742438	0.261376	0.00450434	0.0271537
E030030I06Rik	121.102	-0.741562	0.289354	0.0103826	0.0497613
Gpi-ps	36.9003	-0.740144	0.181357	4.48e-05	0.000928803
Speer6-ps1	35.0252	-0.735777	0.271554	0.00673844	0.0363429
Paqr3	328.177	-0.731835	0.267218	0.00616795	0.0341284
Gm5619	30.5315	-0.730716	0.19282	0.000150869	0.00224337
Col5a1	218.864	-0.728236	0.171126	2.09e-05	0.000517474
Cdh16	36.1209	-0.727597	0.233747	0.00185349	0.0142888
Acot4	160.605	-0.725935	0.282998	0.0103128	0.04948
D130007C19Rik	83.343	-0.720403	0.265829	0.00672791	0.0363062
Gm5497	62.5246	-0.719672	0.186894	0.000117782	0.00186385
Sema3c	488.663	-0.713883	0.204206	0.000472467	0.0050918
Hectd2	481.866	-0.713838	0.215614	0.000930583	0.00853514
Zwilch	41.7268	-0.708153	0.238217	0.00295175	0.0198747
Zfp953	138.894	-0.701841	0.221658	0.00154382	0.0124479
Cfap43	139.663	-0.698911	0.162578	1.72e-05	0.000449626
Gm35339	181.274	-0.698602	0.225095	0.00191193	0.0146126
Rpl37rt	3252.16	-0.697774	0.159425	1.2e-05	0.000352485
Vcan	332.354	-0.695378	0.18554	0.00017835	0.00252067
Gm13436	19.2344	-0.694771	0.229937	0.00251472	0.0178472
Rdh12	137.271	-0.690617	0.207811	0.000889594	0.00823152
Arhgap6	106.099	-0.689383	0.209495	0.000999442	0.00897261
Lef1	187.161	-0.687332	0.192633	0.0003596	0.00424377
Csnk2b	2941.82	-0.68655	0.111465	7.31e-10	2.13e-07
Slc38a11	45.2594	-0.685293	0.238712	0.00409444	0.0253596
Wdr89	1295.49	-0.685123	0.266549	0.0101599	0.0489997
Adgrv1	233.105	-0.68299	0.245803	0.00545913	0.031195
Gm46209	9.69287	-0.677697	0.245558	0.00578333	0.0325216
Apobec1	127.334	-0.675905	0.262405	0.0100006	0.0485475
Kif18a	126.919	-0.675866	0.249084	0.00665962	0.0360821
Epb41l4a	111.896	-0.675804	0.258454	0.00892823	0.0448072
Ccdc93	504.506	-0.674819	0.238795	0.00471433	0.0281192
Spag6l	66.0663	-0.674677	0.195196	0.000547424	0.00570089
Agmo	196.088	-0.674622	0.14721	4.59e-06	0.000173928
Enpp1	440.371	-0.674408	0.245292	0.00597034	0.0333709
Rai14	192.742	-0.671814	0.252058	0.00769174	0.0400932
Spag16	60.441	-0.669693	0.252561	0.008011	0.0413363
Dynlrb2	112.589	-0.668491	0.177042	0.000159438	0.00232422
Gm29394	19.0763	-0.668039	0.210672	0.00151916	0.0122924
Sycp3	67.7969	-0.665767	0.165805	5.94e-05	0.00112781
Washc3	720.116	-0.665468	0.128678	2.32e-07	1.78e-05
Arsk	334.753	-0.662091	0.192991	0.000602061	0.00614483
Mrpl23	524.382	-0.659544	0.195755	0.000753777	0.0073016
Pign	492.224	-0.658763	0.226552	0.00364	0.0231438
Gm3219	157.37	-0.658349	0.204419	0.00127928	0.0107757
Cep128	136.418	-0.656755	0.197457	0.000880808	0.00818484
4930447C04Rik	72.9788	-0.654028	0.248574	0.00851033	0.0432956
Haus3	692.128	-0.653512	0.141764	4.03e-06	0.000159916
2700099C18Rik	30.9563	-0.649375	0.227624	0.00433311	0.0263971
Psg23	147.461	-0.645236	0.186826	0.000553006	0.00573889
Cep192	176.843	-0.644264	0.182166	0.000405174	0.00462486
Smc2	565.2	-0.641858	0.170196	0.00016241	0.0023606
Zmat1	967.697	-0.640513	0.176698	0.00028907	0.00362008
Prl2c2	41.027	-0.639528	0.192703	0.00090428	0.00832476
Gm13341	25.8632	-0.638535	0.197206	0.00120412	0.0102873
Itgb3bp	117.141	-0.637915	0.151897	2.67e-05	0.000625267
Tma16	444.021	-0.636472	0.193727	0.00101838	0.0090916
Atr	413.544	-0.635992	0.213657	0.00291369	0.0197801
Dsn1	87.8621	-0.635494	0.228514	0.00541941	0.0310398
Nrg1	253.99	-0.63275	0.210525	0.00265068	0.0185372
Kcnk4	77.2045	-0.632183	0.207208	0.00228116	0.0166188
Lrba	817.887	-0.631088	0.175602	0.000325812	0.00396966
Cntn3	268.172	-0.630872	0.179646	0.000445152	0.00487892
Clk1	3308.48	-0.63008	0.146395	1.68e-05	0.000445552
Lin28b	83.444	-0.629787	0.226384	0.00540351	0.031002
G2e3	693.873	-0.629198	0.217538	0.00382357	0.0239923
Gm15459	90.2453	-0.622494	0.159145	9.17e-05	0.00154218
Fkbp3	7323.59	-0.62057	0.147352	2.54e-05	0.00060238
Gm3534	43.9761	-0.6198	0.169018	0.000245348	0.00322495
Gng8	81.702	-0.619467	0.19755	0.00171415	0.0134837
Proz	143.391	-0.616023	0.126525	1.12e-06	6.22e-05
Hps3	506.353	-0.614938	0.115259	9.54e-08	9.02e-06
Gm10157	69.5794	-0.614607	0.167308	0.000239249	0.00317289
Gm7413	21.544	-0.613591	0.206313	0.00293874	0.0198231
Gm8971	8.63501	-0.612145	0.235744	0.00941377	0.0465668
Cd24a	700.143	-0.610397	0.218303	0.00517245	0.0300192
Ppp4r4	1131.5	-0.61026	0.162116	0.000166996	0.00241307
Egfr	290.315	-0.609735	0.184846	0.000971652	0.00881916
Nudt16	592.554	-0.607677	0.181497	0.000813556	0.00770956
Fam221a	40.1347	-0.605422	0.197875	0.00221619	0.0162572
Amd2	85.5393	-0.605045	0.209383	0.00385661	0.0240774
Syn3	147.578	-0.60344	0.156799	0.000118844	0.00187622
Foxp2	651.875	-0.602642	0.231338	0.00918665	0.0457944
C230062I16Rik	281.131	-0.599649	0.122359	9.55e-07	5.41e-05
Fggy	273.74	-0.599638	0.186465	0.00130075	0.0109366
Prpf4b	2710.03	-0.599082	0.149339	6.03e-05	0.00114035
Med21	1522.44	-0.598512	0.121425	8.26e-07	4.85e-05
Ercc6l2	497.404	-0.598111	0.182235	0.00103042	0.00917305
Pdzd9	57.0453	-0.597715	0.160471	0.000195514	0.00269633
A630089N07Rik	184.562	-0.596601	0.22345	0.00758628	0.0396689
Zfp458	119.734	-0.596124	0.224066	0.00780292	0.0405162
Muc3a	144.355	-0.59475	0.129853	4.65e-06	0.000174993
Ebpl	1186.81	-0.593456	0.161027	0.000228314	0.00304853
Mybl1	230.684	-0.590946	0.166534	0.000387434	0.00447086
Gm5539	26.8213	-0.59072	0.182958	0.00124345	0.0105626
Ccdc88a	3642.53	-0.589558	0.11759	5.34e-07	3.57e-05
Wdr31	485.579	-0.588934	0.184415	0.00140547	0.0116066
Smarca5	2842.01	-0.585071	0.0974481	1.93e-09	4.64e-07
Ptpa	8794.32	0.585541	0.117795	6.67e-07	4.14e-05
Hmg20b	894.975	0.585863	0.143881	4.66e-05	0.000958592
Nat14	1008.75	0.586127	0.0978214	2.08e-09	4.74e-07
Tstd1	23.0859	0.586694	0.175445	0.000825697	0.00779475
Atg4d	1283.23	0.587	0.102739	1.11e-08	1.8e-06
Cox14	6169	0.588183	0.139896	2.62e-05	0.000614553
Zfp219	2173.86	0.588309	0.140564	2.85e-05	0.000655726
Cox6b1	17083.6	0.588658	0.225074	0.00891245	0.0447431
Ptms	25970.3	0.589637	0.157834	0.000187114	0.00260473
Fbxl19	713.155	0.592339	0.120415	8.69e-07	5.04e-05
Wscd2	2417.42	0.593184	0.179792	0.000969322	0.00880339
Ttc9b	3311.24	0.593486	0.152809	0.000102816	0.00167002
Lrrc73	607.512	0.593631	0.123923	1.67e-06	8.21e-05
Pcdha7	115.564	0.594379	0.211486	0.00494671	0.0290269
Dapk3	2212.58	0.594435	0.174397	0.000653159	0.00654281
Gm2574	105.274	0.595637	0.175439	0.000685963	0.00678505
Gm5138	105.274	0.595637	0.175439	0.000685963	0.00678505
Fth1-ps	22.7733	0.596014	0.200674	0.00297737	0.0199928
Nudt18	1356.77	0.596646	0.0885889	1.64e-11	1.43e-08
Rpl9-ps7	18.4093	0.598688	0.216165	0.00561277	0.0317914
Foxo4	586.68	0.600023	0.110137	5.09e-08	6.05e-06
Cenpb	5895.23	0.600146	0.0733952	2.91e-16	1.08e-12
Galnt2	684.032	0.601919	0.168997	0.000368457	0.00429866
Ctsf	2763.28	0.60353	0.131646	4.55e-06	0.000173618
St6galnac6	2438.33	0.603582	0.087076	4.16e-12	4.41e-09
Tyw3	280.871	0.60499	0.11108	5.14e-08	6.05e-06
Zfp341	205.526	0.605039	0.109914	3.7e-08	4.59e-06
Smdt1	5573.06	0.605987	0.126725	1.74e-06	8.5e-05
Prrc2a	3878.05	0.608264	0.140066	1.41e-05	0.000390407
Crlf2	298.511	0.608408	0.123214	7.9e-07	4.69e-05
Ccr10	31.7347	0.608558	0.144022	2.38e-05	0.000573533
Gm34303	11.0599	0.60941	0.230975	0.00832924	0.0425989
Tsen34	3200.15	0.60985	0.116117	1.5e-07	1.28e-05
Rps23-ps1	11501.3	0.611306	0.138474	1.01e-05	0.000309005
Gm52964	17.6191	0.61175	0.190969	0.00135812	0.0113227
Tbkbp1	1398.25	0.612885	0.154035	6.92e-05	0.00126246
Gm17907	15.6354	0.613664	0.208765	0.0032875	0.0215137
Cdc42bpb	2085.9	0.61414	0.117662	1.79e-07	1.45e-05
Higd1a	3912.74	0.614688	0.153665	6.33e-05	0.00117414
Nyap1	763.601	0.615111	0.152123	5.27e-05	0.0010378
H2az1	7874.12	0.615464	0.116522	1.28e-07	1.16e-05
B3gnt2	247.726	0.61769	0.188961	0.00107974	0.00944772
Rcc1l	487.339	0.617846	0.0940831	5.13e-11	2.93e-08
Eif4ebp3	125.266	0.618621	0.200272	0.00200896	0.0151335
Cdh22	2322.67	0.619713	0.111352	2.62e-08	3.5e-06
Abhd11os	185.09	0.619787	0.204718	0.0024657	0.0175918
Cnot3	1252.66	0.620218	0.158637	9.24e-05	0.00154841
Tlx3	508.809	0.620543	0.146738	2.35e-05	0.000567559
Atxn7l3	2209.8	0.620578	0.12161	3.34e-07	2.42e-05
Plch2	3489.94	0.623197	0.146645	2.14e-05	0.000526795
Acvr2b	266.608	0.6233	0.223437	0.0052772	0.0304485
Nlgn2	2611.16	0.623359	0.167405	0.000196352	0.00270303
Gm9442	32.2651	0.624603	0.160183	9.65e-05	0.00159592
Lrrc45	739.98	0.624985	0.22185	0.00484516	0.0286121
Dnlz	1560.06	0.626377	0.134011	2.95e-06	0.000123788
Hapln2	1043.3	0.626748	0.173106	0.000293905	0.00366517
4933428G20Rik	52.0654	0.627029	0.198041	0.00154464	0.0124479
Epn1	4372.58	0.627427	0.124199	4.38e-07	3.02e-05
Zfp382	69.6187	0.627605	0.22833	0.00598354	0.0334195
Ilrun	6704.26	0.628946	0.0919916	8.09e-12	8e-09
Baz1a	121.951	0.62896	0.214407	0.00335184	0.0217782
Gm42742	5076.62	0.62931	0.146349	1.71e-05	0.000448645
Soga1	894.523	0.631918	0.210999	0.0027455	0.0189768
Socs1	60.9485	0.632368	0.128976	9.44e-07	5.37e-05
Zfp507	474.827	0.634068	0.201439	0.00164562	0.0130384
Hacd2	757.219	0.6341	0.111594	1.33e-08	2.08e-06
Gm42715	1280.9	0.634457	0.133171	1.9e-06	9.05e-05
Piezo1	121.257	0.634718	0.204092	0.00187115	0.01438
Slc6a17	3249.73	0.634756	0.162096	9.01e-05	0.00152397
Hirip3	424.286	0.635755	0.141209	6.73e-06	0.000230121
Plac9a	51.3651	0.636396	0.219782	0.00378454	0.023828
Map3k10	2425.46	0.636629	0.105117	1.39e-09	3.62e-07
Itga7	1529.35	0.637667	0.156888	4.81e-05	0.000977273
Shank1	3891.34	0.637848	0.155042	3.89e-05	0.000824277
Grin2c	5355.66	0.637964	0.16596	0.000121002	0.00189617
Tssc4	1840.43	0.638284	0.1212	1.39e-07	1.21e-05
Zfp651	1617.18	0.639572	0.111471	9.6e-09	1.64e-06
Sapcd1	48.3956	0.64333	0.163216	8.09e-05	0.0014081
Kcnc3	11957.9	0.645177	0.143984	7.43e-06	0.000244589
Agap2	2414.2	0.648116	0.151059	1.78e-05	0.000461742
Ttbk1	1352.26	0.648461	0.139584	3.39e-06	0.000137813
Tnfrsf12a	490.149	0.650041	0.0981697	3.55e-11	2.29e-08
Rxrb	1713.49	0.651113	0.111719	5.61e-09	1.08e-06
Rhov	176.11	0.651893	0.150349	1.45e-05	0.000401974
Srrm3	2530.74	0.652634	0.147136	9.18e-06	0.000286883
Uncx	1032.27	0.654237	0.144673	6.12e-06	0.00021456
Grik5	2547.56	0.655032	0.126488	2.24e-07	1.73e-05
Scrt1	4877.49	0.655767	0.122595	8.84e-08	8.63e-06
Jup	2625.3	0.659062	0.132131	6.1e-07	3.92e-05
Dact3	1449.5	0.661925	0.124677	1.1e-07	1.02e-05
Gdf1	1200.62	0.662913	0.258843	0.0104354	0.0499713
Nrtn	335.692	0.666408	0.227697	0.0034254	0.0221494
Bok	658.254	0.666429	0.128416	2.11e-07	1.65e-05
Lrfn4	778.559	0.669174	0.117566	1.26e-08	2e-06
Rps14	27566.1	0.671251	0.176293	0.000140325	0.00212059
Ilvbl	1127.82	0.671417	0.129973	2.39e-07	1.82e-05
Gm49356	37.9222	0.673376	0.166753	5.39e-05	0.00105056
Lzts2	1933.39	0.675554	0.0963937	2.41e-12	3.35e-09
Wdr18	1628.34	0.677495	0.152079	8.39e-06	0.000267857
Scrib	1145.33	0.678421	0.168648	5.75e-05	0.00110457
Rasl10b	2700.68	0.678442	0.107613	2.89e-10	1.07e-07
Dlgap3	2141.97	0.678596	0.162145	2.85e-05	0.000655726
Neurl1a	2533.02	0.680387	0.117469	6.95e-09	1.29e-06
Thap3	848.591	0.680658	0.127098	8.54e-08	8.62e-06
Shank3	2318.53	0.683178	0.201005	0.000676799	0.00672719
Shisal1	280.078	0.683593	0.163968	3.06e-05	0.000684568
Gpr25	38.1498	0.683761	0.235722	0.00372322	0.023514
Tmem259	3718.23	0.684333	0.128214	9.43e-08	8.97e-06
Prxl2b	5196.53	0.684989	0.147278	3.3e-06	0.000135411
Zbtb7b	1019.51	0.68708	0.0980965	2.49e-12	3.35e-09
Gzmm	104.836	0.688094	0.164834	2.99e-05	0.000675701
Bhlha9	135.833	0.689822	0.160747	1.78e-05	0.000460747
Erf	279.943	0.691652	0.137297	4.71e-07	3.24e-05
Chd3	4708.7	0.691994	0.103022	1.86e-11	1.45e-08
H2aj	3036.33	0.693618	0.166063	2.96e-05	0.000672424
Polr2f	2097.65	0.695861	0.119407	5.62e-09	1.08e-06
Mgat5b	414.264	0.695997	0.112659	6.5e-10	1.95e-07
Cdc34	2189.79	0.701662	0.147935	2.11e-06	9.7e-05
Gm7153	7.5787	0.702796	0.273852	0.0102778	0.0493601
Fam174c	254.475	0.703568	0.1822	0.000112683	0.00179808
Trp53rkb	318.035	0.705824	0.140811	5.37e-07	3.57e-05
Rtl5	271.069	0.706007	0.172316	4.18e-05	0.000875425
Gm12854	28.576	0.707787	0.194696	0.000277603	0.00352796
Rpl13-ps6	16.0304	0.712514	0.217345	0.00104448	0.00926481
Tmem198	730.825	0.71291	0.161115	9.65e-06	0.000298372
Ctdnep1	1369.04	0.713268	0.109505	7.34e-11	3.55e-08
Gm5905	30.3402	0.715216	0.240446	0.00293432	0.0198178
1700067K01Rik	44.79	0.716877	0.191257	0.00017808	0.00251927
Ogfod2	1181.83	0.717722	0.120389	2.5e-09	5.32e-07
Fxyd4	15.7567	0.718211	0.279794	0.0102603	0.0492919
Ism1	120.463	0.722562	0.109884	4.84e-11	2.87e-08
Cntfr	1785.03	0.723268	0.184558	8.89e-05	0.00151035
Gm6361	227.285	0.73043	0.24312	0.00266103	0.0185746
H4c12	19.3087	0.730656	0.183243	6.68e-05	0.00122953
Gm7332	355.845	0.732351	0.273346	0.00737967	0.0387962
Gm7143	87.1096	0.732546	0.223933	0.00107067	0.00942383
Yjefn3	673.308	0.738431	0.20755	0.000373916	0.00434187
Chaf1a	253.576	0.738711	0.251811	0.00335066	0.0217782
Ppfia3	1901.36	0.739492	0.113492	7.23e-11	3.55e-08
Epop	306.998	0.740299	0.136175	5.44e-08	6.35e-06
Lypla2	1798.94	0.742346	0.138772	8.82e-08	8.63e-06
B830017H08Rik	111.874	0.743512	0.197533	0.000167223	0.002414
Ano8	2008.24	0.747142	0.140453	1.04e-07	9.77e-06
Pkn1	1422.18	0.749282	0.171252	1.21e-05	0.000352833
Tmem205	967.951	0.75685	0.147875	3.09e-07	2.28e-05
Ptrh1	86.7525	0.759534	0.145372	1.74e-07	1.43e-05
Tmem240	3618.13	0.761495	0.140828	6.4e-08	7.19e-06
Asphd1	820.168	0.762984	0.161236	2.22e-06	0.00010115
Gm20390	3012.82	0.764416	0.162756	2.64e-06	0.000114396
Trpm5	17.2784	0.769059	0.242918	0.00154593	0.0124479
Plcl2	2470.79	0.769294	0.154257	6.13e-07	3.92e-05
Trhde	1060.74	0.770714	0.206809	0.000194009	0.00268322
Gm4691	22.9735	0.773208	0.234883	0.000995202	0.0089619
Rpl22l1	5587.47	0.776775	0.166869	3.24e-06	0.000134191
Glrx5	4895.33	0.777446	0.161875	1.56e-06	7.93e-05
Uba52-ps	11.7462	0.780489	0.252414	0.0019875	0.0150099
Rpl18-ps2	21.3086	0.784747	0.245026	0.00136141	0.0113374
Gm19426	86.6905	0.796797	0.175659	5.73e-06	0.000205472
Rpl35a-ps7	5.4748	0.798481	0.297503	0.00727588	0.0383839
Eif1-ps1	29.0057	0.799588	0.14531	3.74e-08	4.59e-06
Gm11478	94.44	0.799663	0.275895	0.00375035	0.0236529
Ccs	746.737	0.807247	0.122065	3.76e-11	2.32e-08
Hdac5	4754.19	0.81113	0.166518	1.11e-06	6.17e-05
Gm21981	141.073	0.816006	0.235784	0.000538527	0.00562798
Ndufaf8	884.766	0.816482	0.151945	7.72e-08	8.09e-06
Klc3	60.7326	0.822227	0.24646	0.00084948	0.00797362
Gm10053	4084.95	0.822543	0.108117	2.79e-14	6.89e-11
H3c13	10.0523	0.823707	0.262922	0.00173092	0.013591
Adra2c	444.919	0.827	0.123655	2.26e-11	1.6e-08
Gm15427	113.728	0.832607	0.166752	5.94e-07	3.9e-05
Gm9396	39.0976	0.834153	0.317646	0.00863833	0.0436921
Rpl19-ps6	9.35747	0.840006	0.303985	0.00572183	0.0322982
Gm10054	13.8636	0.841015	0.238254	0.000415706	0.00468175
Chchd2-ps	11.3728	0.847085	0.319999	0.00811729	0.0417541
Gpr162	3771.15	0.861146	0.150307	1.01e-08	1.7e-06
Cic	2110.47	0.861285	0.155505	3.05e-08	4e-06
Jsrp1	28.4549	0.865975	0.305196	0.00454768	0.0273691
Gm30191	67.4188	0.868664	0.197701	1.11e-05	0.000330544
Gm6767	24.9611	0.873698	0.160269	5e-08	5.98e-06
Ndufb2	4653.52	0.882035	0.160164	3.65e-08	4.59e-06
Gm9794	991.078	0.907387	0.23727	0.000131151	0.00201687
Gm50367	49.0793	0.907905	0.271265	0.000817099	0.00773819
Gm9790	49.9673	0.915677	0.275453	0.000886551	0.00821249
Taf15	1511.16	0.924014	0.13538	8.77e-12	8.14e-09
Tsfm	824.764	0.930387	0.155146	2.01e-09	4.66e-07
Rpl19-ps7	26.3279	0.932029	0.277299	0.000776318	0.00745668
Ccdc85b	8825.04	0.936389	0.193068	1.23e-06	6.73e-05
Actn3	78.9925	0.940968	0.280301	0.000787942	0.00754391
Gm4995	5.14885	0.942688	0.29701	0.00150394	0.0121959
1700003F12Rik	45.9688	0.943127	0.232438	4.96e-05	0.00099859
Smim38	24.909	0.959942	0.236058	4.77e-05	0.000971264
Gm10434	18.3127	0.964679	0.265402	0.000278206	0.0035287
Lor	115.263	0.98132	0.300881	0.00110828	0.00962372
Gm12783	9.60855	0.996922	0.249566	6.48e-05	0.00119899
Gm46350	10.1767	1.00254	0.309866	0.0012147	0.0103539
Gm4332	4218.71	1.01855	0.232816	1.21e-05	0.000352833
Gm9985	48.7092	1.02154	0.30048	0.000674606	0.00670989
Ccnb1ip1	132.08	1.02606	0.375058	0.00622381	0.0342841
Hras	5173.65	1.05329	0.221019	1.88e-06	9.03e-05
Fastk	2063.12	1.05838	0.168384	3.27e-10	1.13e-07
Tmem160	2729.81	1.07165	0.208962	2.92e-07	2.17e-05
Gm4045	35.9807	1.08846	0.171336	2.11e-10	8.48e-08
Gm49626	6.60925	1.09267	0.277978	8.47e-05	0.00145431
Gm15590	24.403	1.10958	0.208933	1.09e-07	1.02e-05
Gm42420	37.2628	1.12165	0.317408	0.000409652	0.00464063
Gm13864	12.8363	1.12703	0.228372	8.01e-07	4.72e-05
Gm15526	3.43631	1.13469	0.379475	0.00278832	0.0191417
Gm4459	83.0694	1.15213	0.330948	0.000498994	0.0052996
Gm12411	51.0055	1.18752	0.321065	0.000216717	0.00292737
Rpl15-ps3	2037.5	1.19328	0.201032	2.93e-09	6.03e-07
Gm6108	5.07679	1.19419	0.309888	0.000116387	0.00184725
Gm21586	40.0945	1.19928	0.427645	0.00504149	0.0294602
Gm49318	16.3522	1.2401	0.288397	1.71e-05	0.000448645
Rpl17-ps8	15.9852	1.27042	0.243232	1.76e-07	1.43e-05
Gm15421	9.41204	1.27325	0.29498	1.59e-05	0.000431101
Gm42573	8.62267	1.28608	0.338838	0.00014731	0.00220816
Gm53023	78.6751	1.32251	0.218803	1.5e-09	3.77e-07
4930404N11Rik	26.5337	1.32629	0.456546	0.00367181	0.0233161
Gm10155	25.9485	1.33465	0.305476	1.25e-05	0.000357469
Nrg4	86.9918	1.35408	0.251326	7.13e-08	7.78e-06
Gm8580	6.75235	1.35669	0.360905	0.00017049	0.0024398
Rpl21-ps11	100.373	1.35949	0.270801	5.16e-07	3.5e-05
Gm12895	2971.26	1.41459	0.35198	5.85e-05	0.00111744
Gm12896	2971.26	1.41459	0.35198	5.85e-05	0.00111744
Gm13216	19.4241	1.50636	0.344495	1.23e-05	0.000354393
Gm15542	172.571	1.55799	0.440749	0.000407982	0.00463588
Gm14303	807.733	1.62331	0.338437	1.61e-06	8.01e-05
Gm20075	86.9548	1.62562	0.388376	2.84e-05	0.000655726
Trmt112-ps2	364.373	1.67632	0.384162	1.28e-05	0.000363764
Gm10060	10.147	1.74492	0.378524	4.03e-06	0.000159916
Rpl27a-ps4	13.8212	1.85736	0.307641	1.57e-09	3.87e-07
Rpl14-ps1	60.1979	2.55911	0.503931	3.81e-07	2.69e-05

## Sheet: Key
Orange	Downregulated genes
Blue	Upregulated genes
Gene	Gene name
Basemean	Mean of normalized counts of all samples
log2FoldChange	log ratio of transcript's expression between normoxia and intermittent hypoxia
lfcSE	log fold change standard error
pvalue	P value of differential expression
padj	Q value of differential expression
