# Supplementary material for: Obstructive sleep apnea in a mouse model is associated with tissue-specific transcriptomic changes in circadian rhythmicity and mean 24-hour gene expression
Source: PLoS Biol. 2023 May 30;21(5):e3002139. doi: 10.1371/journal.pbio.3002139 (PMC10228805; doi:10.1371/journal.pbio.3002139)
Supplement: S2 Data — (XLSX) [file pbio.3002139.s008.xlsx]

## Sheet: Liver
Regulatory targets	NES	pval	padj	Genes
MIR_3089_5P	2.12581	5.45165e-06	0.00516272	CAPZA2;SSBP2;BOD1;SESN1;ABLIM1;TACC1;ETS1;ST3GAL4;MOSPD1;DENND6A;FAM32A;ESCO1;GATAD1;MEIS2;SLC31A2;TIPARP;ZC3H6;SERP1;IDS;EGLN3;YEATS4;TTC9C;SOAT1;CPEB3
FOXA3_TARGET_GENES	-1.42626	1.75554e-05	0.0110833	ABCC3;APOB;LRP1;OLIG1;CFB;AACS;FETUB;DHX37;GYS2;MROH1;COL15A1;SLC35D1;SLCO2A1;SERPINA6;SARDH;SMARCA2;SLC6A12;AOX1;SLC15A5;MYH14;AGMO;ITIH2;SLC26A1;ASGR2;HABP2;SLC38A3;PLG;PHRF1;PGLYRP2;TTC37;AHSG;LRG1;COL18A1;SEC62;COPG1;DSC2;UGDH;GOT2;CFI;SLC2A2;F2;FGB;TRIM28;ACTB;ALDOC;UROC1;ANKRD17;EIF3C;PSMF1;FMO1;C1RL;TBX3;CTSA;TBC1D31;CPN1;DEPTOR;RBBP6;HPX;PNRC1;CAD;AGRN;CPS1;TDP1;BCAS3;SLC7A2;EIF4G3;PIGR;P…
NFIL3_TARGET_GENES	-1.57527	6.12377e-12	1.15984e-08	ABCC3;OLIG1;CFB;ELOVL5;AACS;CSAD;FETUB;TPR;AQP8;CP;INTS4;SLC22A7;ACOX1;TKT;ABCB11;COL15A1;C3;RETSAT;SLCO2A1;ITIH1;EGFR;SERPINA6;SARDH;C2;ACSS2;RRM1;GRN;CYP1A2;PCCA;LARS;COPB1;SERPING1;ESF1;AGT;HGFAC;SLC16A2;FADS2;GGCX;ENO1;AGMO;MTTP;ITIH2;ATG2A;EPRS;EIF4G1;C8A;SLC26A1;ELOVL1;ASGR2;KRT18;UGT1A1;AARS;ALB;PAQR7;GC;RARRES1;HABP2;PHRF1;METTL7B;PGLYRP2;SERPINF1;CFH;AHSG;CLU;SERPINA7;PLA2G6;ATXN2;SLC22A…

## Sheet: Lung
Regulatory targets	NES	pval	padj	Genes
GM14393_TARGET_GENES	1.90413	0.000318458	0.0172142	SAG;LHFPL4;ADAT1;NFAT5;CEP95;MLXIP;DDB2;RORA;S100PBP;SRSF1
MIR_709	1.88971	2.60303e-07	0.000247548	KCNK4;TTN;LDLRAD2;LENG8;CACNA1E;OTUD7A;TMEM179;RMI2;SLC17A7;MID1;LMBR1L;NRIP2;CREB5;CAPRIN2;CACNA1D;KCNA2;MAPKBP1;LRRC7;CELF4;RRP1B;GK5;USP13;PRR3;CORIN;PDE7A;CEP72;TXLNG;CRTC1;GPR157;MAU2;KMT2A;STOX2;FLCN;IQCE;KDM3B;ARMC9;CYTH4;MAN2A2;KDM4B;PLEKHD1;ARHGAP21;RGS7BP;GNPDA1;FBXO27;NAV1;SLC25A37;FCHO2;XRCC2;ZNRF3;MTR;CBX5;DIXDC1;CBFA2T2;CYP8B1;SOGA1;ARAF;TTC19;CCP110;ADAMTSL5;CORO2B
MIR_509_3P	1.84191	0.0014091	0.046702	GPR37;SLC12A8;ICA1L;CSF2RA;TPCN2;LRRC39;TSC1;GPR157;TPMT;PSD3;SLC4A7;AKT3;RNF111;ROBO1
MIR_7081_5P	1.81601	2.59564e-05	0.00440054	MGAT4C;MYLK4;RGS11;SEMA4G;LINGO1;OLR1;SYNPO2L;IGSF9B;SBK3;ZFYVE28;LRRC71;KHDRBS2;CBL;GNAL;BRAF;SRGAP3;GPATCH8;KMT2A;ARRDC1;NLRP3;BRPF3;SLC35D1;ITSN1;NAV1;RUNX1T1;GDI1;NHSL2;MBD4;GAL3ST3;B4GALT3;KLF8;SOGA1;CARD10;TAOK1;GCA;C5AR1;CCBE1;EXPH5;MAP3K9;IPCEF1;COL4A4;FNDC3A;CCSER2
MIR_370_3P	1.79449	0.000165515	0.0121081	DNAH17;CPSF4L;RNFT2;CNTNAP1;TNRC6B;PAXBP1;DNMT3A;KLF12;ADARB1;PDE7A;RORA;NSUN4;NLRC5;IGF2BP1;UNC13B;DOCK4;SRSF6;CHD2;STAP1;SYN3;CCNJ;NF1;AZI2;RFX7;FRS2;ATF7;PACS2;BAZ2A;INO80;FAM193A
CGAS_TARGET_GENES	1.75774	0.000582356	0.0235668	MAS1;ANO4;KCNMA1;KCNN3;MAST1;CDH24;ZBTB37;RHBDL1;PHYHIPL;KCNG2;PALM3;TTYH1;ARHGEF1;UNC5C;GRAMD1A;IKZF3;NRXN2;MBNL3;TOM1L2;CYS1;SOGA1;TMC7;CARD10;SH2D3C;MECP2;RUNX1
MIR_5110	1.75651	0.000120455	0.00954607	MGAT4C;MYLK4;RGS11;SEMA4G;LINGO1;OLR1;SYNPO2L;IGSF9B;SBK3;ZFYVE28;LRRC71;KHDRBS2;CBL;GNAL;BRAF;SRGAP3;GPATCH8;KMT2A;ARRDC1;NLRP3;BRPF3;SLC35D1;ITSN1;MAP2K7;AFAP1;NAV1;RUNX1T1;NHSL2;MBD4;TULP4;GAL3ST3;B4GALT3;KLF8;SOGA1;CARD10;TAOK1;GCA;C5AR1;CCBE1;EXPH5;MAP3K9;IPCEF1;COL4A4;FNDC3A;CCSER2;THRB
MIR_665_3P	1.73507	0.000295557	0.0172142	MAS1;TTN;KCNN3;ENO2;PYCR1;TNRC6B;RRNAD1;GRK1;DNM1;AKAP8;PRR3;MLLT6;HARS2;FNDC5;POU2F1;CHKB;JPH1;ASB13;FANCM;BAIAP3;AAK1;PRR14L;SEMA5A;KIF21B;CHST3;MICALL1;NHSL2;SOGA1;DNAJC13;ACOT11;NCAM1;FAM214A;IKBKB;GIGYF2;SNTB2
MIR_329_3P	1.72888	0.000402021	0.0193747	ENO2;TBC1D24;LHFPL4;TNRC6B;KCNJ5;LRP2BP;LUC7L2;ZBTB18;GIGYF1;AKAP8;PFKFB2;BCL9;MLLT6;SLC16A10;ATXN1;RAPH1;MAP3K8;FAM184A;ZDHHC21;KRIT1;MCF2L;SCML4
MIR_297B_5P	1.70372	0.000407459	0.0193747	PROKR2;ANO4;ALDH1L2;XRCC3;NTRK3;SFI1;AGO3;TBC1D24;ARHGEF33;DCLRE1C;LDB3;KCNJ3;PFKFB2;RFX3;TRUB2;DNM3;GPATCH8;BRWD3;CDK8;WSB1;HOMER1;LCORL;NRXN1;TCF7L2;AMOTL1;LRCH1;GLCCI1;EPC1;PSTPIP2;CLEC5A;MYO9A;ZBTB43;EIF4ENIF1
MIR_6979_5P	1.69284	0.000368024	0.0189184	LDLRAD2;LENG8;GMIP;TNRC6B;NR6A1;PLA2R1;RUFY2;MBD6;POU6F1;SHISA7;PIANP;SAPCD2;ATXN1;DPF3;PDE7A;USP45;DGCR8;ULBP1;MAPT;ARRB2;TEAD1;HTT;AHDC1;ZHX3;AFAP1;ST3GAL4;SGSM1;RASL10B;NAV1;ELK1;ATP2B4;EMC1;CBX5;KLC2;CHD3;SOGA1;SLC8B1;CORO2B;ATAD3A;CEP85;FAM168A;HYAL3;TRMT10A;ATXN1L;CDYL2;UHRF2;CEP170B;DDX58;ANKRD40;SUSD1;DTWD2;DDX51
MIR_362_3P	1.68745	0.000925165	0.0332012	ENO2;TBC1D24;LHFPL4;TNRC6B;KCNJ5;LRP2BP;LUC7L2;ZBTB18;GIGYF1;AKAP8;PFKFB2;BCL9;MLLT6;SLC16A10;ATXN1;RAPH1;MAP3K8;FAM184A;ZDHHC21;KRIT1;MCF2L;SCML4
LET_7D_5P	1.66817	1.75432e-05	0.0041709	IGF2BP3;SLC25A27;SEC16B;MDM4;COL27A1;APBB3;BEGAIN;STYK1;HECTD2;CPEB1;NR6A1;TRIM6;ADRB3;PPARGC1B;ZFYVE26;SLC38A9;TTLL4;GGA3;FBXL12;IGDCC4;FIGN;NPHP3;TRIM41;ERCC6;PITPNM3;POGZ;LIMK2;TXLNG;FIGNL2;YBEY;SLC20A1;FGD6;TET3;GPCPD1;PSD3;KDM3A;CFLAR;GAS7;IGF2BP1;PRPF38B;MDFI;HIC2;SENP2;YOD1;TYK2;TGFBR1;RICTOR;CD200R1;FAM135A;RUFY3;LRIG2;IGF2BP2;ARID3B;CBX5;STX17;KLF8;ADAMTS15;MYO1F;RBFOX2;CRY2;RGS6;TMC7;MA…
MIR_297A_5P	1.66737	0.000714326	0.027173	PROKR2;ANO4;ALDH1L2;XRCC3;NTRK3;SFI1;AGO3;TBC1D24;ARHGEF33;DCLRE1C;LDB3;KCNJ3;PFKFB2;RFX3;TRUB2;DNM3;GPATCH8;BRWD3;CDK8;WSB1;HOMER1;LCORL;NRXN1;TCF7L2;AMOTL1;LRCH1;GLCCI1;EPC1;PSTPIP2;CLEC5A;MYO9A;ZBTB43;EIF4ENIF1
MIR_297C_5P	1.66635	0.000401431	0.0193747	PROKR2;ANO4;ALDH1L2;XRCC3;NTRK3;SFI1;AGO3;TBC1D24;ARHGEF33;DCLRE1C;LDB3;KCNJ3;PFKFB2;RFX3;TRUB2;DNM3;GPATCH8;BRWD3;CDK8;WSB1;HOMER1;LCORL;NRXN1;TCF7L2;AMOTL1;LRCH1;GLCCI1;EPC1;PSTPIP2;CLEC5A;MYO9A;ZBTB43;EIF4ENIF1
LET_7F_5P	1.63406	5.37669e-05	0.00568137	IGF2BP3;SLC25A27;SEC16B;MDM4;COL27A1;APBB3;BEGAIN;DNASE1L2;STYK1;HECTD2;CPEB1;NR6A1;TRIM6;ADRB3;PPARGC1B;ZFYVE26;SLC38A9;TTLL4;GGA3;FBXL12;DNA2;IGDCC4;FIGN;NPHP3;BRWD1;INTS2;TRIM41;ERCC6;PITPNM3;POGZ;LIMK2;TXLNG;FIGNL2;YBEY;SLC20A1;FGD6;TET3;GPCPD1;PSD3;SCYL3;KDM3A;CFLAR;GAS7;KIF21B;IGF2BP1;PRPF38B;MDFI;HIC2;SENP2;YOD1;TYK2;TGFBR1;RICTOR;CD200R1;B3GNT7;FAM135A;RUFY3;LRIG2;IGF2BP2;PRRX1;ARID3B;CBX…
LET_7G_5P	1.63216	1.31407e-05	0.0041709	IGF2BP3;SLC25A27;SEC16B;MDM4;COL27A1;APBB3;BEGAIN;DNASE1L2;STYK1;HECTD2;CPEB1;NR6A1;TRIM6;ADRB3;PPARGC1B;ZFYVE26;SLC38A9;TTLL4;GGA3;FBXL12;DNA2;IGDCC4;FIGN;NPHP3;BRWD1;INTS2;TRIM41;ERCC6;PITPNM3;POGZ;LIMK2;TXLNG;FIGNL2;YBEY;SLC20A1;FGD6;TET3;GPCPD1;PSD3;SCYL3;KDM3A;CFLAR;GAS7;KIF21B;IGF2BP1;PRPF38B;MDFI;HIC2;SENP2;YOD1;TYK2;TGFBR1;RICTOR;CD200R1;B3GNT7;FAM135A;RUFY3;LRIG2;IGF2BP2;PRRX1;ARID3B;CBX…
LET_7I_5P	1.63165	3.00979e-05	0.00440054	IGF2BP3;SLC25A27;SEC16B;MDM4;COL27A1;APBB3;BEGAIN;DNASE1L2;STYK1;HECTD2;CPEB1;NR6A1;TRIM6;ADRB3;PPARGC1B;ZFYVE26;SLC38A9;TTLL4;GGA3;FBXL12;DNA2;IGDCC4;FIGN;NPHP3;BRWD1;INTS2;TRIM41;ERCC6;PITPNM3;POGZ;LIMK2;TXLNG;FIGNL2;YBEY;SLC20A1;FGD6;TET3;GPCPD1;PSD3;SCYL3;KDM3A;CFLAR;GAS7;KIF21B;IGF2BP1;PRPF38B;MDFI;HIC2;SENP2;YOD1;TYK2;TGFBR1;RICTOR;CD200R1;B3GNT7;FAM135A;RUFY3;MLLT10;LRIG2;IGF2BP2;PRRX1;ARI…
LET_7B_5P_LET_7K	1.63071	4.95893e-05	0.00568137	IGF2BP3;SLC25A27;SEC16B;MDM4;COL27A1;APBB3;BEGAIN;DNASE1L2;STYK1;HECTD2;CPEB1;NR6A1;TRIM6;ADRB3;PPARGC1B;ZFYVE26;SLC38A9;TTLL4;GGA3;FBXL12;DNA2;IGDCC4;FIGN;NPHP3;BRWD1;INTS2;TRIM41;ERCC6;PITPNM3;POGZ;LIMK2;TXLNG;FIGNL2;YBEY;SLC20A1;FGD6;TET3;GPCPD1;PSD3;SCYL3;KDM3A;CFLAR;GAS7;KIF21B;IGF2BP1;PRPF38B;MDFI;HIC2;SENP2;YOD1;TYK2;TGFBR1;RICTOR;CD200R1;B3GNT7;FAM135A;RUFY3;LRIG2;IGF2BP2;PRRX1;ARID3B;CBX…
LET_7A_5P_LET_7C_5P_LET_7E_5P_MIR_98_5P	1.63006	3.2391e-05	0.00440054	IGF2BP3;SLC25A27;SEC16B;MDM4;COL27A1;APBB3;BEGAIN;DNASE1L2;STYK1;HECTD2;CPEB1;NR6A1;TRIM6;ADRB3;PPARGC1B;ZFYVE26;SLC38A9;TTLL4;GGA3;FBXL12;DNA2;IGDCC4;FIGN;NPHP3;BRWD1;INTS2;TRIM41;ERCC6;PITPNM3;POGZ;LIMK2;TXLNG;FIGNL2;YBEY;SLC20A1;FGD6;TET3;GPCPD1;PSD3;SCYL3;KDM3A;CFLAR;GAS7;KIF21B;IGF2BP1;PRPF38B;MDFI;HIC2;SENP2;YOD1;TYK2;TGFBR1;RICTOR;CD200R1;B3GNT7;FAM135A;RUFY3;LRIG2;IGF2BP2;PRRX1;ARID3B;CBX…
LET_7J	1.62836	0.000134554	0.0102368	SYT2;HIF3A;CACNA1E;IGF2BP3;COL27A1;HECTD2;RBFOX1;CPEB1;IKZF2;GTPBP2;FGD4;NR6A1;ADRB3;PPARGC1B;ZFYVE26;SLC38A9;FBXL12;IGDCC4;FIGN;SHANK2;INTS2;ERCC6;POU2F1;POGZ;FIGNL2;ADAMTS14;TECPR2;TET3;GPCPD1;CEP164;SCYL3;KDM3A;DZIP1;PRPF38B;SENP2;NFXL1;CD200R1;FAM135A;BCL7A;SLC25A53;MLLT10;LRIG2;ARID3B;CPEB3;ADAMTS15;RBFOX2;TMC7;AGO4;STXBP5;IGF1R;WDFY3;PPARGC1A;MSI2;LPGAT1;STON2;STARD13;BEND4;CAP2;THOC2;FNDC3…
MIR_7011_3P	1.6159	0.00148667	0.0471274	TRPM3;KLHDC8B;XIRP2;GAN;CAPRIN2;SLC16A4;LARS2;CHKA;INO80D;TMEM245;CEP97;CSNK1G1;SHC2;USP48;SETD5;CDK6;RNF169;UNK;GPCPD1;ARHGAP32;CSTF3;SEMA5A;GOLGA1;USP31;OCRL;LCORL;WDR38;LACC1;PTGER2;GPR161;MYO5A;KIDINS220;DOLPP1;OTUD4;HPS4;DAB2
MIR_202_3P	1.61012	0.000698099	0.0270976	SYT2;CACNA1E;IGF2BP3;COL27A1;HECTD2;RBFOX1;IKZF2;GTPBP2;FGD4;NR6A1;ADRB3;PPARGC1B;ZFYVE26;SLC38A9;FBXL12;FIGN;SHANK2;INTS2;ERCC6;POU2F1;POGZ;FIGNL2;ADAMTS14;TECPR2;TET3;GPCPD1;SCYL3;KDM3A;DZIP1;PRPF38B;SENP2;NFXL1;CD200R1;FAM135A;BCL7A;SLC25A53;LRIG2;ARID3B;CPEB3;ADAMTS15;RBFOX2;TMC7;AGO4;STXBP5;WDFY3;PPARGC1A;MSI2;LPGAT1;STON2;STARD13;BEND4;THOC2;FNDC3A;CTDSPL2;RAB11FIP2;ATG16L1;PCGF3;RB1;YPEL2;…
MIR_6925_5P	1.60404	0.000323426	0.0172142	MGAT4C;KCNMA1;MYLK4;IGF2BP3;GABBR1;NTRK3;LINGO1;TRPM2;NAV2;ULK3;TXLNB;SBK3;TTC14;NR6A1;DDX11;PLCD4;BACH2;RALGPS1;ADARB1;LRRC2;MLLT6;NECAB3;DPF3;RUNX2;KMT2D;POU2F1;ARL10;TAOK2;TRPM7;BRAF;ANKRD52;VPS39
MIR_881_5P	1.59546	8.65524e-05	0.00783917	TTN;KCNMA1;MYLK4;MYOCD;CD46;WFDC8;ENO2;LRP3;RYR2;SLC47A1;SLC25A42;ZBTB20;IGSF9B;TNRC6B;ADAM11;PLA2R1;PPM1E;NFAT5;KCNA2;GIGYF1;DNM1;SLC1A2;CELF4;PNPLA3;HSD17B14;FIGN;SLC16A10;KYNU;SHANK2;VEGFA;STARD5;SETD7;SRGAP3;FBXL20;GPR157;EPS15L1;KCNQ5;CAMK2A;STOX2;GUCY1A2;RC3H2;AAK1;ARMC2;TEAD1;ZBTB34;PIGA;RORA;PHF21A;ZMYM3;PLD2;DNAL1;TBX5;CFLAR;CHST3;TNFRSF11A;TIGIT;REPIN1;PLEKHM3;LZTS3;ZMAT3;NHSL2;TYW3;EDE…
MIR_1961	1.58699	1.65178e-05	0.0041709	HIF3A;IGF2BP3;SLC25A27;SEC16B;MDM4;COL27A1;AGO3;APBB3;BEGAIN;DNASE1L2;STYK1;HECTD2;CPEB1;IKZF2;NR6A1;TRIM6;ADRB3;ABCC5;PPARGC1B;ZFYVE26;SLC38A9;CACNB4;TTLL4;GGA3;FBXL12;DNA2;IGDCC4;FIGN;NPHP3;BRWD1;INTS2;TRIM41;ERCC6;PITPNM3;POGZ;LIMK2;TXLNG;FIGNL2;YBEY;GPR157;SLC20A1;STOX2;FGD6;ATP8B4;TET3;GPCPD1;VIPR1;PSD3;PIGA;SLC12A9;SCYL3;KDM3A;CFLAR;GAS7;KIF21B;NLRC5;IGF2BP1;PRPF38B;MDFI;HIC2;SENP2;YOD1;TYK…
MIR_7683_3P	1.57476	0.000737939	0.0275208	MGAT4C;CACNA1E;MDM4;USP50;AGO3;GRK4;SBK3;TNRC6B;CREB5;BRCA2;NFAT5;PLCD4;ESRRG;MAP4K2;GIGYF1;CELF4;CPSF7;KLF12;CBL;ATP6V0D2;FIGN;GRIPAP1;IQGAP3;KMT2A;NAPG;AAK1;KDM3B;PSD3;LIF;GSTM2;NRXN2;TTC39B;LZTS3;FCHO2;RICTOR;SH3PXD2A;MIEF1;LRIG2;GLCCI1;CHD3;PHF12;SRGAP1;IWS1;ITGA4;MGA;ARHGEF9;NUP155;GLS;COL5A3;MECP2;MAPRE3;TSHR;KDM2B;CBX2;THRB;DEDD;SNX15;PHEX;IGHMBP2;ATF7
MIR_7010_5P	1.56947	0.00108804	0.038323	MGAT4C;CACNA1E;MDM4;USP50;AGO3;GRK4;TNRC6B;CREB5;BRCA2;NFAT5;PLCD4;ESRRG;MAP4K2;GIGYF1;CELF4;CPSF7;KLF12;CBL;FIGN;GRIPAP1;IQGAP3;KMT2A;AAK1;KDM3B;PSD3;LIF;GSTM2;NRXN2;TTC39B;LZTS3;FCHO2;RICTOR;SH3PXD2A;LRIG2;GLCCI1;WIPF2;CHD3;SRGAP1;IWS1;ITGA4;MGA;ARHGEF9;NUP155;GLS;COL5A3;MECP2;MAPRE3;KDM2B;CBX2;THRB;DEDD;SNX15;PHEX;IGHMBP2;ATF7;PSD
UBN2_TARGET_GENES	1.56123	0.000524303	0.0216788	APOC4;COL26A1;AANAT;CNIH2;SEC16B;SEC61A2;SFI1;TMEM88B;PPP4R4;CARF;ATP6V1G2;CATSPER2;TRMT13;RRNAD1;STX16;CSPP1;SPEG;RNF157;INO80D;MBD6;RALGPS1;KLF12;CHD5;RHOBTB1;RASA2;SRRT;MCC;CENPH;IRF3;TSTD2;DNAH2;IQCE;METTL17;TMCC1;PHF21A;MSC;DNAL1;FCHSD1;VARS2
MIR_669C_3P	1.55469	5.11812e-11	9.73466e-08	MGAT4C;MAS1;ANO4;SYT2;VAX2;FAM227A;LENG8;HIF3A;ANKLE1;LRP8;VSTM2A;STX1B;SRCIN1;MLXIPL;IGSF9;TMEM179;RMI2;EPHA5;TMEM88B;OLR1;STYK1;SYNPO2L;HECTD2;NAV2;ULK3;UBN2;TET2;DGKQ;RSAD1;SLC39A2;LHFPL4;IGSF9B;IKZF2;SREK1;TAS1R3;SERAC1;TNRC6B;DCBLD2;CREB5;SLC39A14;PAXBP1;KCNJ5;LDB3;PIGN;CACNA1C;LRP2BP;STX16;LUC7L2;PLAG1;SLC7A11;NFAT5;RNF157;CLEC7A;MAPK10;ERMAP;KCNA2;MTX3;INO80D;ZBTB18;PTBP2;AKAP8;CEP97;BACH2…
MIR_29A_3P	1.55216	0.000187784	0.0127559	GPR37;EML5;COL27A1;ADAMTS10;TRIM63;NKTR;MYBL2;HAS3;NAV2;IFFO1;KY;TET2;COL7A1;WDFY1;IGSF9B;GTPBP2;STX16;CCNL2;PPM1E;NFAT5;ENTPD7;ADAMTS7;DNMT3A;MAPKBP1;TFEC;BACH2;CPSF7;TET1;RAPGEFL1;MBTD1;PI15;SPPL2B;PAN2;VEGFA;DNMT3B;CDK6;BLM;ZDHHC21;BRWD3;REXO1;N4BP2L1;KCNIP2;ADAMTS6;PLP1;TET3;NSD1;GPCPD1;VASH1;AKAP5;DGKH;ZBTB34;HDAC4;ADAM19;LIF;ANKRD13B;KDM4B;CSRNP2;DLG2;TNRC18;ATAD2B;CHFR;PDIK1L;ADAM12;SENP1;…
MIR_29C_3P	1.55216	0.000187784	0.0127559	GPR37;EML5;COL27A1;ADAMTS10;TRIM63;NKTR;MYBL2;HAS3;NAV2;IFFO1;KY;TET2;COL7A1;WDFY1;IGSF9B;GTPBP2;STX16;CCNL2;PPM1E;NFAT5;ENTPD7;ADAMTS7;DNMT3A;MAPKBP1;TFEC;BACH2;CPSF7;TET1;RAPGEFL1;MBTD1;PI15;SPPL2B;PAN2;VEGFA;DNMT3B;CDK6;BLM;ZDHHC21;BRWD3;REXO1;N4BP2L1;KCNIP2;ADAMTS6;PLP1;TET3;NSD1;GPCPD1;VASH1;AKAP5;DGKH;ZBTB34;HDAC4;ADAM19;LIF;ANKRD13B;KDM4B;CSRNP2;DLG2;TNRC18;ATAD2B;CHFR;PDIK1L;ADAM12;SENP1;…
MIR_3078_3P	1.54083	0.00142414	0.046702	CACNA1E;PDE4C;SKA3;CENPI;NAV2;TBC1D24;ALS2CL;TNRC6B;FRMD5;HPGDS;RUFY2;YEATS2;SHISA7;PAN3;NFATC4;LRRC2;NMRK1;PRC1;MALT1;INVS;PADI4;NVL;POGZ;MAU2;KMT2A;RINT1;MTFMT;RHBDL3;AAK1;RPS6KB1;STXBP2;JMJD4;PHF19;CHST3;RASL10B;SLC6A6;PIP5K1C;CXCR2;EFR3B;PUS7;DCAF17;NMNAT2;IRAK1;HMG20A;SLC43A2;AGO4;STXBP5;MXD1;NDST2;AIFM3;KLHL18;NCAM1;DENND5B;CRTC3;MED1;TPRA1;CENPQ;PLAGL1;POLA2;PDZD2;MFSD2B;NTRK2;LYSMD4;DECR2…
MIR_29B_3P	1.5396	0.000206636	0.0135525	GPR37;EML5;COL27A1;ADAMTS10;TRIM63;NKTR;MYBL2;HAS3;NAV2;IFFO1;KY;TET2;COL7A1;WDFY1;IGSF9B;GTPBP2;STX16;CCNL2;PPM1E;NFAT5;ENTPD7;ADAMTS7;DNMT3A;MAPKBP1;TFEC;BACH2;CPSF7;TET1;RAPGEFL1;MBTD1;PI15;SPPL2B;PAN2;VEGFA;DNMT3B;CDK6;BLM;ZDHHC21;BRWD3;REXO1;N4BP2L1;KCNIP2;ADAMTS6;PLP1;TET3;NSD1;GPCPD1;VASH1;AKAP5;DGKH;ZBTB34;HDAC4;ADAM19;LIF;ANKRD13B;KDM4B;CSRNP2;DLG2;TNRC18;ATAD2B;CHFR;PDIK1L;ADAM12;SENP1;…
MIR_7026_3P	1.53872	0.000518156	0.0216788	ANO4;FANCI;RIMBP2;COL9A3;CENPI;HECTD2;UBN2;SCAI;DCBLD2;CREB5;SLC1A2;TRIO;POU6F1;CELF4;MYSM1;KLF12;TET1;UNC13A;RFX3;DDHD1;RHOBTB1;EXD2;NDRG4;PLGRKT;NUFIP2;ATXN1;TMEM154;FGF12;NEURL4;CD27;IGSF11;CDK6;RET;MINK1;TMEM25;GUCY1A2;DLG2;RNF150;MIER3;SASS6;KIF21B;ABL2;PPP1R12C;NR1D2;HIC2;LCORL;SS18L1;NAV1;ZCCHC4;RICTOR;CD200R1;SLC5A3;NRXN1;SLC4A7;POLD3;GPR161;TACC1;MOB1B;CBX5;KLF8;EPC1;ADAMTS17;PDGFRA;MITF…
NFATC1_TARGET_GENES	1.53411	1.17757e-05	0.0041709	TTN;ALDH1L2;MYOCD;KLHDC8B;NSUN7;SLC26A3;ADAM33;SLC26A8;SEC16B;TTLL10;TRIM29;MDM4;SFI1;IGSF9;CRYBB3;ITGAD;DNHD1;HECTD2;PLEKHN1;IZUMO1;LMBR1L;ZG16;ZBTB20;GRK4;DCLRE1C;SLC39A14;PAXBP1;NR6A1;FAM71F2;ADAT1;LRP2BP;RDH5;TRIM72;SSC5D;PLEKHA4;ENTPD7;CSPP1;CCDC62;TCHP;SLC38A6;SLC1A2;NR4A2;XKR6;SRL;PEX1;BNC2;BTNL9;FOXM1;LRRC36;ANK1;NPRL3;POMT1;NECAB3;FMN1;RAD52;MCM10;ARHGEF1;UBE2T;TNFAIP2;RAPH1;PDE7A;RECQL5…
MIR_6903_3P	1.50832	8.70114e-06	0.0041709	PROKR2;TTN;TRPM3;XRCC3;GABBR1;KLHDC8B;CSF2RA;OPCML;TET2;ITGA11;GAS2L3;SLC39A14;PIGN;FRMD5;DDX11;CACNA1C;CLVS1;NFAT5;MAPK10;PEG3;KCNA2;ADORA3;MAPKBP1;SLC38A6;RUFY2;TCP11L1;ACCS;SLC1A2;PFKFB2;NR4A2;CELF4;KLF12;NAPB;BNC2;PCDHGA9;RFX3;RHOBTB1;TUBGCP4;NMRK1;CORIN;RASA2;PRC1;ATP11A;NPHP3;GNAL;ATXN1;GRIA3;RAD52;RAB3C;DIDO1;FGF12;TRUB2;SETD7;PPP1R9A;CHIC1;CD27;SRGAP3;IGSF11;CDK6;ACVR2B;WARS2;HSPB7;ZDHHC2…
MIR_30A_5P_MIR_30E_5P	1.49218	2.80927e-05	0.00440054	ANO4;RIMBP2;COL9A3;MDM4;USP50;AGO3;MYBL2;HECTD2;UBN2;PPP4R4;DGKQ;LMBR1L;E2F7;CARF;TNRC6B;TIA1;NR6A1;MAFG;AP4E1;NFAT5;RNF157;IMPACT;SLC7A10;CHKA;PPARGC1B;INO80D;DNMT3A;ZBTB18;PER2;CELF4;TET1;CCNT2;BNC2;MLXIP;SLC36A1;CSNK1G1;RASA2;FIGN;TECRL;SCN3A;ATXN1;CDC37L1;USP48;RUNX2;PDE7A;SETD7;TMEM170B;USP45;CACNB2;TRPM7;MIER2;UNC5C;SETD5;HERC6;ZDHHC17;CAMKK2;ZDHHC21;BRWD3;TNXB;GMEB2;STOX2;MCF2L;MBTPS2;ZNRF…
MIR_30D_5P	1.49218	2.80927e-05	0.00440054	ANO4;RIMBP2;COL9A3;MDM4;USP50;AGO3;MYBL2;HECTD2;UBN2;PPP4R4;DGKQ;LMBR1L;E2F7;CARF;TNRC6B;TIA1;NR6A1;MAFG;AP4E1;NFAT5;RNF157;IMPACT;SLC7A10;CHKA;PPARGC1B;INO80D;DNMT3A;ZBTB18;PER2;CELF4;TET1;CCNT2;BNC2;MLXIP;SLC36A1;CSNK1G1;RASA2;FIGN;TECRL;SCN3A;ATXN1;CDC37L1;USP48;RUNX2;PDE7A;SETD7;TMEM170B;USP45;CACNB2;TRPM7;MIER2;UNC5C;SETD5;HERC6;ZDHHC17;CAMKK2;ZDHHC21;BRWD3;TNXB;GMEB2;STOX2;MCF2L;MBTPS2;ZNRF…
MIR_181C_5P	1.48589	0.000436737	0.0202604	SEMA4G;RSAD1;E2F7;GPSM1;CARF;PALB2;DCBLD2;ADAM11;NR6A1;AP4E1;NFAT5;MTX3;INO80D;GIGYF1;GLRB;CEP97;SLC25A36;PROX1;MYBL1;ADARB1;FIGN;PHF20L1;PI15;ATXN1;NOVA1;CECR2;POU2F1;DIDO1;TRUB1;CACNB2;CHIC1;C2CD5;DMXL2;ZDHHC17;ACVR2B;KMT2A;KCNQ5;SYNE1;GSE1;NR2C2;ADAMTS6;TECPR2;RPS6KB1;N4BP2;WSB1;LIF;UBP1;DDX55;DLG2;RBM26;SCYL3;AGO2;MIER3;PRKCD;GOLGA1;SPICE1;SEC24A;NR1D2;HIC2;TTC39B;SS18L1;BCL2L11;SLC25A37;DOCK…
MIR_181A_5P	1.48552	0.000325821	0.0172142	SEMA4G;RSAD1;E2F7;GPSM1;CARF;PALB2;DCBLD2;ADAM11;NR6A1;AP4E1;NFAT5;MTX3;INO80D;GIGYF1;GLRB;CEP97;SLC25A36;PROX1;MYBL1;ADARB1;FIGN;PHF20L1;PI15;ATXN1;NOVA1;CECR2;POU2F1;DIDO1;TRUB1;CACNB2;CHIC1;C2CD5;DMXL2;ZDHHC17;ACVR2B;KMT2A;KCNQ5;SYNE1;GSE1;NR2C2;ADAMTS6;TECPR2;RPS6KB1;N4BP2;WSB1;LIF;UBP1;DDX55;DLG2;RBM26;SCYL3;AGO2;MIER3;PRKCD;GOLGA1;SPICE1;SEC24A;NR1D2;HIC2;TTC39B;SS18L1;BCL2L11;SLC25A37;DOCK…
MIR_181B_5P	1.48512	0.000325821	0.0172142	SEMA4G;RSAD1;E2F7;GPSM1;CARF;PALB2;DCBLD2;ADAM11;NR6A1;AP4E1;NFAT5;MTX3;INO80D;GIGYF1;GLRB;CEP97;SLC25A36;PROX1;MYBL1;ADARB1;FIGN;PHF20L1;PI15;ATXN1;NOVA1;CECR2;POU2F1;DIDO1;TRUB1;CACNB2;CHIC1;C2CD5;DMXL2;ZDHHC17;ACVR2B;KMT2A;KCNQ5;SYNE1;GSE1;NR2C2;ADAMTS6;TECPR2;RPS6KB1;N4BP2;WSB1;LIF;UBP1;DDX55;DLG2;RBM26;SCYL3;AGO2;MIER3;PRKCD;GOLGA1;SPICE1;SEC24A;NR1D2;HIC2;TTC39B;SS18L1;BCL2L11;SLC25A37;DOCK…
MIR_384_5P	1.48367	2.30613e-05	0.00440054	ANO4;RIMBP2;COL9A3;MDM4;USP50;AGO3;MYBL2;HECTD2;UBN2;PPP4R4;DGKQ;LMBR1L;E2F7;CARF;TNRC6B;TIA1;NR6A1;MAFG;AP4E1;NFAT5;RNF157;IMPACT;SLC7A10;CHKA;PPARGC1B;INO80D;DNMT3A;ZBTB18;PER2;CELF4;TET1;CCNT2;BNC2;MLXIP;SLC36A1;CSNK1G1;RASA2;FIGN;TECRL;SCN3A;ATXN1;CDC37L1;USP48;RUNX2;PDE7A;SETD7;TMEM170B;USP45;CACNB2;TRPM7;MIER2;UNC5C;SETD5;HERC6;ZDHHC17;CAMKK2;ZDHHC21;BRWD3;TNXB;GMEB2;STOX2;MCF2L;MBTPS2;ZNRF…
MIR_30B_5P_MIR_30C_5P	1.48183	5.81539e-05	0.00582151	ANO4;RIMBP2;COL9A3;MDM4;USP50;AGO3;MYBL2;HECTD2;UBN2;PPP4R4;DGKQ;LMBR1L;E2F7;CARF;TNRC6B;TIA1;NR6A1;MAFG;AP4E1;NFAT5;RNF157;IMPACT;SLC7A10;CHKA;PPARGC1B;INO80D;DNMT3A;ZBTB18;PER2;CELF4;TET1;CCNT2;BNC2;MLXIP;SLC36A1;CSNK1G1;RASA2;FIGN;TECRL;SCN3A;ATXN1;CDC37L1;USP48;RUNX2;PDE7A;SETD7;TMEM170B;USP45;CACNB2;TRPM7;MIER2;UNC5C;SETD5;SRGAP3;HERC6;ZDHHC17;CAMKK2;ZDHHC21;BRWD3;TNXB;GMEB2;STOX2;MCF2L;MBTP…
MIR_181D_5P	1.47594	0.000839783	0.0307167	SEMA4G;RSAD1;E2F7;GPSM1;CARF;PALB2;DCBLD2;ADAM11;NR6A1;AP4E1;NFAT5;MTX3;INO80D;GIGYF1;GLRB;CEP97;SLC25A36;PROX1;MYBL1;ADARB1;FIGN;PHF20L1;PI15;ATXN1;NOVA1;CECR2;POU2F1;DIDO1;TRUB1;CACNB2;CHIC1;C2CD5;DMXL2;ZDHHC17;ACVR2B;KMT2A;KCNQ5;SYNE1;GSE1;NR2C2;ADAMTS6;TECPR2;RPS6KB1;N4BP2;WSB1;LIF;UBP1;DDX55;DLG2;RBM26;SCYL3;AGO2;MIER3;PRKCD;GOLGA1;SPICE1;SEC24A;NR1D2;HIC2;TTC39B;SS18L1;BCL2L11;SLC25A37;DOCK…
MIR_101B_3P	1.47173	0.00138482	0.046702	FBN2;BEGAIN;TET2;CPEB1;TNRC6B;DCBLD2;TIA1;PANX2;PAXBP1;ABCC5;INO80D;PRPF39;ZBTB18;GLRB;PFKFB2;TRIO;RALGPS1;KLF12;TET1;RFX3;LRRC39;MYBL1;PHF20L1;SIK2;PI15;ATXN1;EPM2AIP1;TRIM68;POU2F1;TRUB1;SETD5;ACVR2B;ZDHHC21;PRPF4B;CREBZF;FGD6;NSD1;GPCPD1;ANKRD12;FAM76B;ZBTB34;CDK8;ATAD2B;USP40;AFAP1;SEC24A;NR1D2;MDFI;CXXC4;NFXL1;GOLGA4;MBNL3;LETMD1;ZFHX3;TSHZ3;TULP4;TRIM2;IRS1;OTUD4;FMR1;EZH2;ADAMTS17;MORC3;MI…
MIR_7234_5P	1.45478	0.000106815	0.00883316	MGAT4C;TMEM72;NEB;CNTD1;XIRP2;NTRK3;LRP3;FAR2;MEGF11;TET2;SCAI;RBFOX1;ZBTB20;CLCN2;TNRC6B;MAFG;LILRA5;SLC16A4;LUC7L2;TLR5;PPM1E;SLC7A11;HPGDS;DNMT3A;UVSSA;RUFY2;BICD1;YEATS2;XKR6;CELF4;CCDC77;MYSM1;CLMN;BCL9;SMG1;BNC2;KREMEN2;CDC14B;RFX3;LRRC2;ANK1;NUFIP2;ZBTB26;ATXN1;POU2F1;RAPH1;GABPB2;CCR9;KDM7A;POGZ;TXLNG;CDK6;DMTF1;KCNQ5;STOX2;GCNT1;HOOK3;SCML4;CHDH;NR2C2;PLP1;FBXL21;IL1RL1;ENPP1;SOCS2;TEAD1…
MIR_5101	1.4304	5.13553e-05	0.00568137	PRRT2;LDLRAD2;ACTA1;RIMBP2;CDC25C;EML5;NTRK3;FBN2;COL27A1;LRP3;FAR2;MEGF11;ICA1L;CNTN1;PRDM9;SCN5A;UBN2;TET2;TBC1D24;RBFOX1;CASKIN1;ZBTB20;CARF;IKZF2;TNRC6B;DDX11;CACNA1C;SLC7A11;SPEG;MAPK10;HPGDS;KCNA2;ESRRG;DNMT3A;ZBTB18;SLC38A6;UVSSA;ADAP2;PFKFB2;NR4A2;SLC25A36;XKR6;CAMK2B;CELF4;RALGPS1;CCDC77;MYSM1;TEF;TTYH1;TET1;UNC13A;BNC2;CACNB4;CDC14B;RFX3;LRRC2;ATXN7;SLC16A10;GNAL;KIF23;SCN3A;PI15;ATXN1;…
MIR_7661_5P	1.4264	0.000475008	0.0211043	MGAT4C;ANO4;KCNMA1;CACNA1E;MYLK4;LRP3;EPHA5;PRDM9;OPCML;ULK3;SCAI;CPEB1;CARF;IKZF2;SBK3;CREB5;LDB3;OVGP1;MKX;INO80D;ZFYVE26;SLC38A9;PTBP2;UVSSA;RUFY2;CACNB1;BACH2;TET1;RFX3;AQP7;NUFIP2;ATXN1;EPM2AIP1;MCC;MLLT11;POU2F1;DIDO1;ZBTB16;VWA7;KDM7A;UNC5C;RBM4B;IGSF11;EPS15L1;KMT2A;ADAM23;JPH1;VPS37A;STOX2;N4BP2L1;GUCY1A2;GFM2;RC3H2;PIK3C2B;CCDC82;TEAD1;PDK4;PSD3;TRPS1;SLC35D1;PHF21A;UBXN7;RNF150;MIER3;F…
MIR_466D_5P	1.4041	7.72726e-05	0.00734862	FAM186B;PROKR2;DNAH17;TRPM3;CACNA1E;XRCC3;MYLK4;GABBR1;KCNN3;DLG4;RNFT2;ACOT4;AGO3;CSF2RA;OPCML;SCN5A;TET2;ITGA11;GNAT1;TVP23A;GAS2L3;SBK3;TTC14;SLC39A14;ART1;PIGN;FRMD5;CACNA1C;CLVS1;CACNA2D4;NFAT5;PEG3;ERMAP;KCNA2;GATA4;INO80D;MAPKBP1;SLC38A6;UVSSA;TCP11L1;ACCS;BACH2;SLC1A2;PFKFB2;NR4A2;BICD1;POU6F1;PROX1;CELF4;KLF12;VSIG10L;NUDT13;NAPB;BNC2;PCDHGA9;RFX3;RHOBTB1;MLXIP;PTCH2;NMRK1;RASA2;PRC1;ATP…
MIR_466K	1.3969	1.66155e-05	0.0041709	FAM186B;PROKR2;DNAH17;TRPM3;CACNA1E;XRCC3;MYLK4;GABBR1;KCNN3;DLG4;RNFT2;ACOT4;AGO3;CSF2RA;OPCML;SCN5A;TET2;ITGA11;GNAT1;TVP23A;GAS2L3;SBK3;TTC14;SLC39A14;ART1;PIGN;FRMD5;CACNA1C;CLVS1;CACNA2D4;NFAT5;PEG3;ERMAP;KCNA2;GATA4;INO80D;MAPKBP1;SLC38A6;UVSSA;TCP11L1;ACCS;BACH2;SLC1A2;PFKFB2;NR4A2;BICD1;POU6F1;PROX1;CELF4;KLF12;VSIG10L;NUDT13;NAPB;BNC2;PCDHGA9;RFX3;RHOBTB1;MLXIP;PTCH2;NMRK1;RASA2;PRC1;ATP…
MIR_466I_5P	1.39197	4.29365e-05	0.00544434	FAM186B;PROKR2;DNAH17;TRPM3;CACNA1E;XRCC3;MYLK4;GABBR1;KCNN3;DLG4;RNFT2;ACOT4;AGO3;CSF2RA;OPCML;SCN5A;TET2;GNAT1;TVP23A;GAS2L3;SBK3;TTC14;SLC39A14;ART1;PIGN;FRMD5;CACNA1C;CLVS1;CACNA2D4;NFAT5;PEG3;ERMAP;KCNA2;GATA4;INO80D;SLC38A6;UVSSA;TCP11L1;ACCS;BACH2;SLC1A2;PFKFB2;NR4A2;BICD1;POU6F1;PROX1;CELF4;KLF12;VSIG10L;NUDT13;NAPB;BNC2;PCDHGA9;RFX3;RHOBTB1;MLXIP;PTCH2;NMRK1;RASA2;PRC1;ATP11A;MBTD1;NPHP3…
MIR_466A_3P_MIR_466D_3P_MIR_466E_3P	1.38248	0.00146491	0.0471274	ANO4;KCNMA1;ORC1;LRP8;VAMP1;EPHA5;MEGF11;CENPI;HECTD2;TBC1D24;TXLNB;FAM228B;CARF;CLCN2;GTPBP2;FGD4;LUC7L2;PLAG1;SLC7A11;CSPP1;KCNA2;INO80D;RUFY2;GLRB;PFKFB2;XKR6;HOXB3;RHOBTB1;NDRG4;SLC16A10;KIF23;PI15;ZBTB49;RUNX2;POU2F1;VEGFA;FGF12;RNF38;CACNB2;SCLT1;PRRX2;HERC6;PCF11;CDK6;CHUK;GPATCH8;ZDHHC21;JPH1;KRIT1;PRPF4B;ZMAT1;PFKFB3;GUCY1A2;HOOK3;NR2C2;LOXL3;RC3H2;UNK;TET3;MATN2;FAM76B;DDX60;PSD3;REV1;D…
ELK1_TARGET_GENES	1.37807	0.000234684	0.014879	WDR17;TTN;FANCI;FAM227A;ALDH1L2;ORC1;LENG8;RNF207;XRCC3;SNED1;LRP8;AXDND1;SEC16B;SFI1;SEC31B;EXD1;CCDC150;ICA1L;MSANTD1;ITGAD;HIPK4;UBASH3A;FNBP4;IFFO1;SCAI;CPEB1;SIRT4;HJURP;GTPBP2;DOK7;FRMD5;GLS2;ZC3H7A;AP4E1;OVGP1;FMO4;C8G;ESRRG;MAP4K2;EEF1A2;RTEL1;VSIG10L;DNASE1;FOXM1;LRRC45;ANKRD13D;PLEKHM2;NMRK1;MROH2A;DOCK10;NPHP3;POMT1;CECR2;MCM10;MCOLN1;DSN1;RPGRIP1;NEK8;IQGAP3;CCDC9;MIER2;POLR1B;PLEKHG2…
MIR_297A_3P_MIR_297B_3P_MIR_297C_3P	1.37801	0.00135571	0.046702	ANO4;KCNMA1;ORC1;LRP8;VAMP1;EPHA5;MEGF11;CENPI;HECTD2;TBC1D24;TXLNB;RSAD1;FAM228B;CARF;CLCN2;GTPBP2;FGD4;LUC7L2;PLAG1;SLC7A11;CSPP1;KCNA2;INO80D;RUFY2;GLRB;PFKFB2;XKR6;HOXB3;RHOBTB1;NDRG4;SLC16A10;KIF23;PI15;ZBTB49;RUNX2;POU2F1;VEGFA;FGF12;RNF38;CACNB2;SCLT1;PRRX2;HERC6;PCF11;CDK6;CHUK;GPATCH8;ZDHHC21;JPH1;KRIT1;PRPF4B;ZMAT1;PFKFB3;GUCY1A2;HOOK3;NR2C2;LOXL3;RC3H2;UNK;TET3;MATN2;FAM76B;DDX60;PSD3;…
ZFP938_TARGET_GENES	1.37762	9.19372e-05	0.00794839	FAM186B;SAG;WDR17;SLC9B2;RGS11;COL9A3;MAST1;LGALS4;MAMDC4;VAMP1;RAD54L;SYNGAP1;TLE2;NKTR;ICA1L;MZF1;TRPM2;OPCML;FNBP4;SYNPO2L;NAV2;PPP4R4;NADK2;MYLPF;MYOM2;CSDC2;LHFPL4;TTC14;ALMS1;TEX9;ADAT1;LRP2BP;ST6GALNAC2;SYNE4;SLC16A4;SPAG5;PLCD4;SPEG;PASK;OAS2;CEP95;ZWILCH;ENTPD8;ALPK2;AMZ1;MAP4K2;PNPLA7;SAFB2;GGT7;SLC1A2;RBM20;SLC25A36;SLC9A8;SYT17;PAN3;MYSM1;TONSL;PNPLA3;MAN2C1;RGP1;STARD9;TET1;DEGS2;ADA…
ZFP429_TARGET_GENES	1.36211	0.000682336	0.0270376	FAM186B;CELF3;SLC9B2;SLC26A3;MAST1;LGALS4;VAMP1;SEMA4G;DHTKD1;OGT;RAD54L;ICA1L;MZF1;TMEM202;SCUBE3;STYK1;MYBL2;SYNPO2L;NAV2;CCDC63;EXTL1;NADK2;SLC39A2;LHFPL4;CATSPER2;DOT1L;ART1;CLK4;ADAT1;PLCB2;FRMD5;CACNA2D4;SPAG5;SLC7A11;PLCD4;CEP95;ZWILCH;ENTPD8;AMZ1;INO80D;DNMT3A;SAFB2;GGT7;SLC1A2;RBM20;POU6F1;SLC9A8;TONSL;UNC13A;DEGS2;ADARB1;FOXM1;MLXIP;SEC14L5;SAPCD2;BRWD1;SHANK2;HARS2;NOVA1;GRIPAP1;FMN1;R…
ZFP953_TARGET_GENES	1.33952	0.000325821	0.0172142	FAM186B;MAS1;SAG;NEB;PIK3C2G;OAZ3;COL9A3;AXDND1;LGALS4;RHBDL2;MAMDC4;DHTKD1;RAD54L;CTRL;MCMDC2;ICA1L;MZF1;TMEM202;CENPI;OPCML;SCUBE3;FNBP4;ATAT1;SYNPO2L;NAV2;PPP4R4;NADK2;MYLPF;SLC39A2;SIRT4;CSDC2;LHFPL4;DCBLD2;DOT1L;ADAT1;PLCB2;DTX3;ST6GALNAC2;CACNA2D4;MKX;CSPP1;SPEG;OAS2;CEP95;ZWILCH;INO80D;MAPKBP1;GTF3C2;PNPLA7;SAFB2;MAMSTR;SLC25A36;YEATS2;RALGPS1;MYSM1;SIMC1;TET1;DEGS2;SENP3;IL15RA;LPIN3;ADAR…
MIR_7119_3P	1.25834	0.000508321	0.0216788	ANO4;LDLRAD2;SLC9B2;CACNA1E;MYLK4;MYOCD;PIK3C2G;FBN2;OGT;CD300LF;ALPK3;ASB5;ZBTB37;DMC1;HECTD2;TET2;PPP4R4;SCAI;TBC1D24;CPEB1;CARF;IGSF9B;IKZF2;TTC14;PALB2;TNRC6B;DCBLD2;FGD4;SLC39A14;NR6A1;KCNJ3;TRIM6;LUC7L2;SLC7A11;NFAT5;TRPC3;INO80D;SLC38A9;ZBTB18;PTBP2;GIGYF1;LRRC7;TMEM245;SAFB2;CTNND2;CEP97;BACH2;RBM20;BICD1;YEATS2;XKR6;PAN3;GK5;CPSF7;SMG1;GUF1;TET1;BNC2;ZRANB3;RFX3;MYBL1;RHOBTB1;PFAS;CSNK1G…
HSF2_TARGET_GENES	-1.98293	0.000477122	0.0211043	ALDH1A2;HSP90AA1;STIP1;ACOT7;HSP90AB1;CBX3;NDUFA4;HSPD1;FKBP4;HOMEZ;DNAJA1;HSPA8;MRPS18C;ST13;STARD10;GNPTG;COL3A1;HSPE1

## Sheet: Kidney
Regulatory targets	NES	pval	padj	Genes
ZFP872_TARGET_GENES	2.06722	4.10673e-05	0.00223054	MYOM2;LTBP3;CP;KIT;ATP5D;PSMD2;ITPR2;ATRIP
MIR_185_3P	1.91276	0.000124847	0.00494447	KCNK3;FLRT1;PTPRU;HYOU1;IRF2BPL;PPARD;SLC7A5;WSCD2;CDH16;ST3GAL1;SMTNL2;THBS3;ZMIZ2;CFL1;PML;PDGFRB;CTIF;B3GAT3;PNPLA3;PRAF2;MAPK8IP1;CBFA2T3;SUN2;STARD10;PIGM;TOMM40L;PHLDB1;CLUH;VAMP2;ZNRF1;FOXP4
MIR_7006_5P	1.89054	5.60318e-05	0.00278369	KCNK3;PHOSPHO1;SOX4;PTPRU;KMT2D;FAM222A;EFNA5;TMEM132A;CYP24A1;STK39;TFEB;B3GNT7;SPRY4;SOD3;SLC7A1;RGMA;IGFBP5;KPNB1;AGPAT1;RAB3A;PHF8;ENGASE;SORBS3;PALM;VAMP2;MKNK2;PARVB;TBKBP1;FOXP4;NAV2;PGAP3;MMP15;CXCR4;SIM2;SGSM1;MAPRE3;DAGLA;TFAP2B;RAB1B
MIR_7048_5P	1.86089	0.000184061	0.00624821	KCNK3;FLRT1;PTPRU;HYOU1;IRF2BPL;PPARD;SLC7A5;WSCD2;CDH16;ST3GAL1;SMTNL2;THBS3;ZMIZ2;CFL1;PML;PDGFRB;CTIF;B3GAT3;PNPLA3;PRAF2;MAPK8IP1;CBFA2T3;SUN2;STARD10;PIGM;TOMM40L;PHLDB1;CLUH;VAMP2;ZNRF1;FOXP4
MIR_3620_5P	1.83945	0.00110624	0.0210296	VWF;PRLR;NOTCH4;MYOF
MIR_134_3P	1.81509	0.00314114	0.0403466	VWF;PRLR;NOTCH4;MYOF
MIR_6943_5P	1.76739	0.00102864	0.0201593	USP4;TXNIP;MARK2;ATP4A;ABHD2;TRIM28;CELF2;NFIX;TSPAN18;AGAP1;ZFHX2;RFNG;IGFBP5;CFL1;R3HDM1;MYO1C;PHF8
DNAJC2_TARGET_GENES	1.75089	0.00307138	0.039791	FASN;TBCB;ATP4A;AMDHD2;SLC38A1;ATN1;POLR2I;LAMTOR4;DGKZ;ABHD15;TYW1;ITGA2B;SHD;PGK1;HSPA5;TIAM2
EED_TARGET_GENES	1.74793	2.97866e-07	0.000113248	SYNPO;PROM1;HS3ST6;HLX;PLEKHH3;CCT3;DES;RARRES1;SEMA4B;TFAP2A;RAI1;ADAMTS5;SHISA3;NBEA;MPP3;NPAS2;POU3F3;HOXB5;DYSF;CPNE8;ADRA2B;HTRA1;FAAH;PROB1;MAF;GATA3;SEC14L2;SHANK3;C1QTNF4;NXPH4;SAMD14;EFNA5;HSPH1;ZBTB20;RELN;NFIX;CTDSPL;TBC1D4;PAX2;ATOH8;TNFRSF21;SLC7A4;PTGER4;LMNA;TGFB1;ZBTB16;ZHX2;CHADL;TRABD2B;NPY;HSP90AB1;FAM20C;TWIST1;NTRK2;ACHE;IRX2;BCL2;BAHCC1;GJB6;INTS3;PPARG;HOXB6;EEF1D;EBF1;SMAR…
MIR_5124A	1.68414	0.00345245	0.0420712	PI4KA;NLK;CLTC;PHRF1;PIGT;PTGER4;PTBP3;EPN1;BMP1;CCND2;R3HDM1;ZDHHC14;EPHA4;HSPA5;TLN2;NDUFAF4;APH1A
AFF4_TARGET_GENES	1.63711	5.39545e-06	0.000488417	NFIB;ASNS;TBX3;CLTC;BIRC6;GADD45G;SULF1;TXNIP;RUNDC3A;RPL13A;SEMA4B;HSD17B14;GTF2A1;TCF15;AGPAT4;REST;CDH1;RPLP2;MGAT4B;ENO1;RPS9;ZFP36L1;TRIM28;PDGFA;HCFC1;RPL18A;RPL5;SLC2A1;CATSPER2;KLF2;MIDN;TRIM8;SDC4;NDUFA7;TRIP12;PFN1;RPL37;RPS10;METTL23;RPS28;TANC1;ZNFX1;GLUL;RPS2;HNRNPA0;RPS26;FZD5;HES1;ALDOA;HSP90AB1;INTS5;RPS15;BAHCC1;ACTG1;ZFHX2;RPL13;PPP1R15A;PTEN;PABPC1;RPL26;SLC38A1;RPL14;SPHK2;RPL…
MIR_6931_5P	1.61968	0.00102544	0.0201593	PRLR;CHST1;PHOSPHO1;ATP2B4;RAI1;HYOU1;ZFP36L1;UBR5;MYL6B;NOL6;LARP1;MYO18A;EFNA5;MIDN;PPP1R3E;CRISPLD2;PPP1R9B;NFIX;MFGE8;LMOD1;BCAM;OTUD1;SOD3;TUBB6;NFIC;RAVER1;ITGA3;SLC7A1;PSCA;RFNG;TEAD1;SLC16A2;IGFBP5;KCTD11;MAD1L1;TRIO;DNLZ;ADAP1;CMIP;POLL;SEMA6A;SLC25A33;FAM102A;FZD8;PTK2B;CD164L2;UBTF;MYO1D;RFX1;PARVB;AP1B1;TBKBP1;TAF3;FOXP4;CSRP1;NAV2;HEXIM1;SHB;CNPY4;CXCR4;NUDT4;COX10;MAPRE3;CALCOCO1;DA…
GLI1_TARGET_GENES	1.61055	0.000996045	0.0199314	VPS13D;TRRAP;ALDH16A1;SEMA4B;NCOR2;CHD9;LTBP1;CAMK2N1;TMEM256;COMTD1;PRKCSH;GNB2;FAM110D;TLE3;POLD1;GLUL;RPS26;COX4I1;USP2;SOWAHC;NTRK2;PURA;CKB;EIF2B2;SCARB1;RPL18;SPHK2;RBM47;CNNM2;AGTPBP1;TWF2;CNOT1;SLC25A39;NUP85;IGSF3;IQSEC1;PFAS;SLC12A4;RPS27A;RASGRP2;UACA;HYAL1;RPL8
ZC3H11A_TARGET_GENES	1.58659	1.39716e-07	6.64e-05	VWF;EVA1C;PRLR;PLXNB2;LINGO1;FOCAD;CEBPB;MYOF;VPS13D;RBP7;GADD45G;CEBPD;NPR1;GART;ACACB;BSCL2;CTC1;PALLD;UBE2L6;TELO2;DHX30;PIEZO1;MAFB;ATP2B4;RPL13A;PHLDA1;PTPRU;FRYL;FGD5;MEGF8;NPC1;MAP3K6;PPP1R14A;RAI1;CHD9;HSD17B14;MED12;SEC31A;LTBP1;DUSP23;ADAM15;SLC12A9;NPAS2;PODXL2;EHD2;TBL3;ALKBH7;SPTAN1;ELF3;ADRA2B;TYSND1;TMEM102;GRN;RPL18A;SEC14L2;EPHB3;TDRD5;SHANK3;COMTD1;FAM171A2;SLC2A1;GBF1;FAM222A;F…
ZFP92_TARGET_GENES	1.56744	8.18882e-05	0.00379682	DYNC1H1;VWF;MCM3AP;PRRC2A;EVA1C;MROH1;SARDH;PI4KA;PIK3R4;TCF7L2;TBX3;CLTC;GADD45G;ELK4;SLC1A3;CP;SULF1;MGST2;SGIP1;PALLD;TPR;DHX30;HLX;IL4;RBMS3;PTP4A1;KIT;MISP;GTF2A1;LTBP1;WDR81;SHROOM3;ZFP36L1;CDKN1A;PTGES3;PPARD;CLSTN1;ZBTB20;SEC16A;TKT;CRISPLD2;TRIP12;HS3ST3A1;ATG2A;ZNFX1;MDN1;TJP1;UBA1;SRSF9;HES1;PSMA3;SIPA1L3;SPRY4;ZHX2;OPLAH;YWHAG;MED18;PNPLA7;TAF1C;UGGT1;NUDT1;ARPC5L;ITPR2;RPN2;MRPL28;NB…
ZFP938_TARGET_GENES	1.4435	0.000127648	0.00495221	DYNC1H1;EVA1C;MROH1;PARP4;MYOM2;SARDH;PI4KA;TCF7L2;APOB;CLTC;MYH14;LTBP3;ELK4;CP;FBLN2;SULF1;BSCL2;MGST2;PALLD;TPR;LRP2;PLIN1;IL4;GLRX5;CCT3;PTP4A1;RPL38;KIT;MISP;FRY;LTBP1;MEPCE;RBP4;CLSTN3;MMACHC;UAP1L1;THOC1;MYO5B;RC3H2;TMEM102;KLK8;CDKN1A;MAF;PTGES3;ZBTB8A;COX7A1;CLSTN1;RB1CC1;LPCAT1;PPP1CB;GPC1;SEC16A;ATP5D;CCDC88A;TRIP12;ATXN2;PSMD2;KLF13;TANC1;RBBP6;ADCK2;DNAJC13;ATG2A;PLCL2;IFT140;ZNFX1;M…
STFA1_TARGET_GENES	1.43922	0.00210058	0.0300241	ANPEP;STAR;NFIB;UBE3A;BHMT;RNF213;PLEC;TMEM160;ACACB;CHD8;MRAP;SEMA4B;THSD7A;NCOR2;ANAPC4;FXYD1;ALKBH7;HDAC5;FAAH;NR0B2;COMTD1;VIM;VPS13C;PCOLCE;LARP1;MAP4;ALPL;FKBP2;FURIN;CTDSPL;CYP24A1;GRWD1;KHK;TCF4;FASTK;LRRK2;RTN4IP1;ARHGAP23;DPH3;ALDOA;CORO1C;NR1D1;TSPAN18;ATP5L;DNM3;YWHAG;NDUFS7;COX20;DHCR7;LIN7B;EDRF1;RNF10;ATP5G3;PLD3;GEMIN4;DHCR24;OGDH;SMARCB1;DNAJC11;NF1;CYP2U1;FAM131C;ST6GAL1;SLC25A3…
ZFP992_TARGET_GENES	1.3997	0.000339736	0.00884711	DYNC1H1;VWF;ACTB;MCM3AP;PRRC2A;EVA1C;MROH1;NFIB;ADAMTSL2;SARDH;IGF1R;PI4KA;TCF7L2;TBX3;CLTC;RBP7;GADD45G;LTBP3;ELK4;SLC1A3;CP;FBLN2;SULF1;FOXC1;MGST2;SGIP1;PALLD;TPR;DHX30;IL4;PTP4A1;NCOR2;KMT2D;MISP;GTF2A1;LTBP1;WDR81;SHROOM3;CARS;TBL3;SPTAN1;ZFP36L1;EXTL1;TMEM102;CDKN1A;PTGES3;NR0B2;PPARD;NR2F2;RPL5;UBE4B;CELF2;RB1CC1;PPP1CB;TTYH2;TLE3;ZBTB20;SEC16A;CCDC88A;TKT;CRISPLD2;PSMD2;RBBP6;HS3ST3A1;ADC…
ELL2_TARGET_GENES	1.38352	0.000107515	0.00464512	FASN;ACTB;HK2;ITGAV;NLK;RPS12;TBX3;CLTC;PIGB;ABCB6;SULF1;BSCL2;TXNIP;EGR1;PIEZO1;RPL13A;CHD8;SEMA4B;FZD7;MCM3;PTP4A1;CRELD1;KIT;KLF10;GTF2A1;TCF15;PIM1;PTPN23;LTBP1;CDH1;MEPCE;LIPE;NDUFA2;SNX33;SHROOM3;IER2;ENO1;DBP;RPS9;ZFP36L1;IER5L;LDLR;FN1;CDKN1A;IGSF8;RPL18A;TFCP2L1;DUSP9;RPL5;SLC2A1;NCDN;PRKCSH;RPS29;RB1CC1;RPS24;KLF2;MAP4;TPGS1;SLC7A5;PNPLA2;GPC4;CALR;NDUFA7;RRM1;CCDC88A;ARL4D;CIART;PFN1;C…
ZFP429_TARGET_GENES	1.38261	0.00146684	0.0242261	DYNC1H1;VWF;MROH1;LAMA5;CLTC;RBP7;LTBP3;SLC1A3;CP;SOX4;FOXC1;MGST2;JUP;PALLD;CPSF1;CHD8;IL4;GLRX5;PTP4A1;KMT2D;GTF2A1;FRY;SEC31A;LTBP1;MEPCE;CARS;POLRMT;ZFP36L1;EXTL1;TMEM102;CDKN1A;MAF;PTGES3;TSFM;NR0B2;PPARD;ZBTB8A;RPL5;CATSPER2;CELF2;KCNIP2;MYO18A;LPCAT1;MAP4;MYO10;ATP5D;CRISPLD2;TRIP12;PSMD2;TANC1;RBBP6;HS3ST3A1;DNAJC13;PLCL2;CNIH1;IFT140;ZNFX1;CHD7;MPC2;MDN1;KAZALD1;ST14;TCF4;PLCD4;TRAM1;LAR…
SP5_TARGET_GENES	1.36881	0.00123035	0.0222752	DYNC1H1;EVA1C;LAMA5;TBX3;VPS13D;CLTC;FOXD2;LLGL2;PLEC;LRBA;TRRAP;ELK4;SULF1;NRTN;EMILIN1;PALLD;LRP2;MAFB;ATP2B4;RASSF10;FZD7;MEGF8;TFAP2A;COL16A1;KLF10;PIM1;NBEA;BAG3;MEPCE;ZFP36;GM2A;SHROOM3;KDELR2;LAMC1;FZD2;IGF2R;UAP1L1;ADRA2B;ZFP36L1;SLC1A5;HTRA1;HDAC5;EPHB3;MRC2;SLC2A1;FHOD3;GJA1;AP1G2;PKM;TRIP12;TMEM151A;PPP1R9B;TCF7L1;IER3;SOCS3;MFGE8;TRIB1;CCDC92;COL18A1;KRT19;MPC2;PSAP;CHCHD7;SERTAD1;BCA…
PEX2_TARGET_GENES	1.29869	0.00141527	0.0240217	NUP214;LRP1;MCM3AP;UBR4;FLNA;MROH1;LAMA5;TEP1;EFTUD2;STAB1;ULK4;CLTC;PLEC;CP;MYH9;JUP;LPP;HSD11B2;CPSF1;DHX30;RUNDC3A;PIEZO1;PHLDA1;CHD8;ABCA7;EML1;DES;PYGM;PHRF1;FRYL;NCOR2;PHLDA3;KMT2D;SUSD2;PIM1;SEC31A;ARHGEF40;RPLP2;SCAND1;ENO1;DYSF;ANKRD17;PPP3CA;ATF5;EXTL1;FN1;MAF;ERCC1;VIM;SCRIB;THBS1;GBF1;TSC22D3;CELF2;MYO18A;GNB2;MIDN;KMT2C;MAP4;SAFB;GPC1;ATP5H;TLE3;POLD1;CCDC88A;TUBB2A;ADAMTSL4;GSTO2;TR…
MIR_466L_3P	-1.20915	0.000550696	0.0127667	CREB5;NADK2;RBM41;ELL2;TBC1D15;NSUN6;ARHGAP42;SLC5A12;SLC1A2;CTDSPL2;ITGB2;HECW2;SHPRH;INPP4B;FANCM;BIRC5;SLC35A3;REPS2;ASAH2;POLK;KCTD9;PHTF2;CREBRF;LACC1;ING3;VEZT;KDM6A;FYTTD1;PCDHGC3;RRM2B;MAPKBP1;CFTR;PDCL;ZDHHC21;BTBD8;ARHGEF9;CCSER2;TRAPPC13;PLEKHM3;CD55;RAB18;NR1H4;FAR1;MALT1;B3GALNT2;SOX6;TMEM169;NABP1;TBP;TBC1D23;EAF1;LIN7A;MFSD1;HUS1;UNKL;PHF21A;MLLT3;DNAJC6;SPOPL;STAM;AFF4;LRP12;PFKFB…
RUVBL1_TARGET_GENES	-1.26094	0.000612501	0.0138615	CCNB2;AP3M1;TBC1D15;CRYZ;TPMT;MYO5A;PRKCA;ZBTB37;UFL1;ASXL2;TNPO1;PRDX1;EIF2S1;ZBP1;SRD5A1;ATP6V0A2;VANGL1;ING3;TMEM38B;VEZT;ADAL;RNFT1;HNRNPK;DDX5;NAA25;NUTF2;FAF2;CDCA8;ALAS1;ASPA;INTS6;PPIC;RAPGEF6;SLC25A16;WTAP;IARS2;CD55;PMPCA;PNPT1;NABP1;MFSD1;HUS1;GOLGA1;STAM;DCUN1D4;R3HCC1L;EIF5;MIER1;PRDM9;MAPK1;FANCL;DCLRE1B;BRIX1;ORC2;ABI1;PPP4R1;GPALPP1;FBXL3;ABCG2;KDM3A;SLC35B3;MFAP3L;KAT6A;SLC13A4;Z…
MIR_669C_3P	-1.27468	0.000261221	0.00759234	CREB5;SLC10A5;B3GNT2;AAK1;DGKQ;TBC1D15;SLC1A2;TC2N;NR2C2;PRKCA;KIF5A;PDE7A;TNPO1;STXBP5L;EIF2S1;CLEC7A;PHTF2;DCAF17;LACC1;RALGAPA2;ECM2;SNAPC1;SEC22A;AMACR;DDX5;MMAB;ZBTB41;FNBP1;MAPRE1;SGMS1;INTS6;STEAP2;ZDHHC21;SLC25A16;ARHGEF9;LENG8;IL22RA1;SERAC1;RGL1;MAS1;ST8SIA1;VSTM2A;DESI2;EAF1;MYSM1;SCAMP1;PHF21A;MLLT3;NAAA;RALGPS1;AFF4;PFKFB2;PTPRC;CYTIP;HERC6;TTBK2;FAM210A;SDCBP;SOCS6;BLOC1S6;SMAD2;NPY…
MIR_7078_3P	-1.34105	0.00434077	0.0482561	RBM41;MYO5A;SCRN3;PHTF2;ING3;FGD4;KDM6A;PEX3;CAPZA2;CHD1;GABPA;RAB36;FAR1;MAOA;MFSD1;DHX9;RAB11FIP2;TTBK2;FAM210A;SP4;EIF5;NAPG;LSS;RABGAP1L;LMBRD1;SERPINI1;DMD;SRSF10;FBXL3;ALG11;NFAT5;NUDCD1;RUFY2;NUMB;ATAD2B;ACAD8;RNF14;TCEANC2;ABLIM2;SCAI;NUFIP2;IMPA1;BRCC3;TCF12;CAB39L;PIAS1;DCP1B;PRRC2B;RECQL;NIN;PIGC;SLC38A9;OGN;FBXO30;ITSN2;MTMR6;BCL2L13;CACYBP;MAT2B;CSNK1G3;SUCO;MYO1B;MPHOSPH9;EMP1;SLC30…
MIR_3065_5P	-1.36213	0.00410572	0.0468427	RBM41;AAK1;TBC1D15;HECW2;INPP4B;GRIA3;REPS2;ANKRD45;VPS4B;KCTD9;ATXN1L;FGD4;HNRNPK;PAFAH1B1;WTAP;INTS2;USP3;AZIN1;MLLT3;LRP12;PTGR2;SP4;SMAD2;PDCD10;SCFD1;SRSF10;PIAS2;RYBP;CSGALNACT1;PKIA;DLG2;VPS37A;PSD3;TTC33;ZDHHC17;ACSL3;SLC39A10;GNPNAT1;CHORDC1;STRBP;NUFIP2;GLS;ZEB1;BCL11B;SRSF7;SEC61A2;MAP4K2;LRRCC1;LMO7;DYNC1LI2;ANKRD13C;SPP1;MECP2;SLC35B4;GUF1;CEP170;YME1L1;LCP1;MTX3;TBC1D8B;MDFIC;IKZF5;…
LET_7C_1_3P	-1.37316	0.00104941	0.0203564	CREB5;SLC30A7;CTDSPL2;HECW2;GRIA3;CCNA2;HMGN1;STXBP5L;PHTF2;SNRPB2;RNFT1;BTAF1;MAPK9;TLK1;DNAJA2;APC;RARB;GOLGA1;MOSPD2;NEK6;PTPRC;CDH11;PSMC6;KDM2B;DMD;SCAMP5;FBXL3;FAM76B;ANGPT1;MFAP3L;KAT6A;YIPF6;IRF6;MBTD1;RAB35;RAB11FIP3;ACTR6;SKIL;PES1;GCA;MBD5;PCDH7;MEF2C;MAP4K3;FRMD6;STRBP;ACER3;OSBPL8;DAB1;FUBP1;GLS;BCL6;PKN2;STX16;PISD;ANKRD26;ZBTB43;EVI2A;SETD1A;GCLC;WAC;PPP1R8;KRIT1;PPARGC1A;BTBD7;ST7…
MIR_6371	-1.37419	0.00421157	0.0476559	BIRC5;HSPA4L;GREB1L;DAB2;ERAP1;CHD1;APCDD1;NABP1;CPED1;NAP1L5;UBE2E2;ITPR1;LSS;SERPINI1;ITFG1;PCGF3;PDCD10;PPIP5K2;APPL2;RAB11A;CHFR;SNX30;DCUN1D2;ARHGAP21;PSD3;ACSL3;CAMSAP1;MEF2C;CHORDC1;STRBP;SKP2;SCAI;NUP50;ZBTB24;EPC2;MAGI3;PON3;UQCRC2;TCF12;STRADB
MIR_6903_3P	-1.37979	0.000229216	0.00726233	SNURF;AAK1;SLC1A2;TC2N;MYO5A;RASA2;GRIA3;REPS2;AP1AR;ASAH2;GABRB3;STXBP5L;VANGL1;BIN2;PCDHGC3;RHOBTB1;NFYA;MAPKBP1;EGFL6;STEAP2;BRWD3;ZDHHC21;PAFAH1B1;BTBD8;IL22RA1;EOGT;CTBS;ST8SIA1;PRC1;SNAP23;LIN7A;EIF4E;RAB2B;PFKFB2;ACCS;ACSM5;DGKG;PCM1;ATP11A;ORAI2;MTMR12;DAPP1;STXBP4;OXSM;GTF2H2;DMD;TYW3;KCNJ16;NFAT5;COX15;NPHP3;MFAP3L;KAT6A;LAMA3;BDH1;ZFAND2A;POGK;PREX2;YIPF6;TRUB2;WARS2;ARIH1;RUFY2;IFI44;…
MIR_17_5P	-1.38813	0.00121583	0.022224	CREB5;AAK1;NR2C2;KIF5A;NDEL1;REPS2;DAB2;RNF2;OXR1;ATXN1L;VANGL1;FGD4;FAM13C;LPGAT1;ZBTB41;APCDD1;PAFAH1B1;USP3;NABP1;UNKL;MAP7;GPR137C;SPOPL;MOSPD2;ST6GALNAC3;LYPD6;MIER1;CROT;SH3BP2;NFAT5;DNAL1;ARHGAP12;MFAP3L;LAMA3;CEP97;LDLRAP1;GXYLT1;RCAN3;RUFY2;RNF6;FYCO1;ERI1;CLOCK;RASSF2;HBP1;FRMD6;CREB1;USP46;ACER2;KIF3B;E2F5;UBE2Q2;SRCIN1;CLIP4;STX6;BTBD10;BCL11B;ZBTB4;TIMP2;PKN2;RBL2;F3;SFMBT1;TGFBR2;DM…
MIR_20B_5P	-1.38813	0.00121583	0.022224	CREB5;AAK1;NR2C2;KIF5A;NDEL1;REPS2;DAB2;RNF2;OXR1;ATXN1L;VANGL1;FGD4;FAM13C;LPGAT1;ZBTB41;APCDD1;PAFAH1B1;USP3;NABP1;UNKL;MAP7;GPR137C;SPOPL;MOSPD2;ST6GALNAC3;LYPD6;MIER1;CROT;SH3BP2;NFAT5;DNAL1;ARHGAP12;MFAP3L;LAMA3;CEP97;LDLRAP1;GXYLT1;RCAN3;RUFY2;RNF6;FYCO1;ERI1;CLOCK;RASSF2;HBP1;FRMD6;CREB1;USP46;ACER2;KIF3B;E2F5;UBE2Q2;SRCIN1;CLIP4;STX6;BTBD10;BCL11B;ZBTB4;TIMP2;PKN2;RBL2;F3;SFMBT1;TGFBR2;DM…
MIR_93_5P	-1.38813	0.00121583	0.022224	CREB5;AAK1;NR2C2;KIF5A;NDEL1;REPS2;DAB2;RNF2;OXR1;ATXN1L;VANGL1;FGD4;FAM13C;LPGAT1;ZBTB41;APCDD1;PAFAH1B1;USP3;NABP1;UNKL;MAP7;GPR137C;SPOPL;MOSPD2;ST6GALNAC3;LYPD6;MIER1;CROT;SH3BP2;NFAT5;DNAL1;ARHGAP12;MFAP3L;LAMA3;CEP97;LDLRAP1;GXYLT1;RCAN3;RUFY2;RNF6;FYCO1;ERI1;CLOCK;RASSF2;HBP1;FRMD6;CREB1;USP46;ACER2;KIF3B;E2F5;UBE2Q2;SRCIN1;CLIP4;STX6;BTBD10;BCL11B;ZBTB4;TIMP2;PKN2;RBL2;F3;SFMBT1;TGFBR2;DM…
MIR_106A_5P	-1.40222	0.000541338	0.0127667	CREB5;AAK1;NR2C2;KIF5A;NDEL1;REPS2;DAB2;RNF2;OXR1;ATXN1L;VANGL1;FGD4;FAM13C;LPGAT1;ZBTB41;APCDD1;PAFAH1B1;USP3;NABP1;UNKL;MAP7;GPR137C;SPOPL;MOSPD2;ST6GALNAC3;LYPD6;SOCS6;MIER1;CROT;SH3BP2;NFAT5;DNAL1;ARHGAP12;MFAP3L;LAMA3;CEP97;LDLRAP1;GXYLT1;RCAN3;RUFY2;RNF6;FYCO1;ERI1;CLOCK;RASSF2;HBP1;FRMD6;CREB1;USP46;ACER2;KIF3B;E2F5;UBE2Q2;SRCIN1;CLIP4;STX6;BTBD10;BCL11B;ZBTB4;TIMP2;PKN2;RBL2;F3;SFMBT1;TGF…
MIR_290B_5P	-1.40382	0.000111083	0.00469262	ANGPTL7;RBM41;TBC1D15;CTDSPL2;ACSM3;HECW2;SHPRH;INPP4B;PRKCA;ZBTB37;NIPA2;MAPK8;PDE7A;HMGN1;ASXL2;AGPS;TNPO1;PGGT1B;PHTF2;ING3;DEPDC7;FGD4;LPGAT1;LAIR1;RNFT1;HNRNPK;ZBTB41;CEP135;ZKSCAN8;STEAP2;TLK1;PAFAH1B1;RALYL;INTS2;MED14;HUS1;TTC39B;ATXN7L2;ACAP2;ATP11A;MLLT11;TTBK2;ITPR1;SDCBP;BLOC1S6;SMAD2;TMX3;GGPS1;PDCD10;PPIP5K2;BRAF;PIAS2;FAM76B;RNMT;KAT6A;GTF3C4;SPPL2A;PPIL4;ERI1;CLOCK;PDE1A;ACSL3;YIP…
LET_7F_2_3P	-1.40933	0.00172288	0.0266276	CREB5;AAK1;GRIA3;MAPK8;SCRN3;GPCPD1;FGD4;KDM6A;BTAF1;PAFAH1B1;TRAPPC13;PLEKHM3;RAB18;RARB;RAB11FIP2;DCUN1D4;PCM1;RABGAP1L;MAPK1;SPAG9;NPY1R;PDCD10;ZMYM6;CWC22;SCFD1;OSBPL3;RAB11FIP3;HOXA9;PTPN6;SMURF2;DENND6A;SLC4A7;INPP5B;PPT1;ASAP2;CC2D2A;NXT2;SUN1;MYO9A;BCL6;PPP4R2;ERCC3;LRRCC1;GOLPH3L;SLC8A1;TMTC4;KLHL28;MMS22L;MECP2;ATP8B2;CSNK1G3;HMGXB4;TNFAIP8;YME1L1;APPL1;AZI2;TRAPPC10;USP53;CD2AP;CHMP1B;…
MIR_448_3P	-1.41242	0.00287571	0.0379634	RBM41;HECW2;PIK3C2G;CD36;KCTD9;STXBP5L;ARL13B;FYTTD1;RNFT1;BTBD8;ANKRD42;NREP;GATM;LTV1;DESI2;AZIN1;RAB11FIP2;SACM1L;NAALAD2;DMD;ODF2L;BRAF;SEC23A;YIPF6;TCAIM;SOCS5;TPK1;MBTD1;BMPR1A;FGL2;ATAD2B;PAXBP1;PCDH7;PIGA;DENND6A;E2F3;NXT2;MPPED2;CCR5;RASSF6;UBE2E1;RNGTT;NCOA2;CDK19;ITSN2;SESTD1;KRIT1;TESK2;GFPT2;GUF1;KDSR;CAPRIN1;CAP1;TMOD3;ORC4;SMURF1;WWP1;SEH1L;KLHL5;GTF3C3;LAMP2;DYNLT3;PRKAB2;HIF1A;PG…
MIR_694	-1.41258	0.000223962	0.00721613	LZTFL1;SLC30A7;ECT2;TMEM106B;HECW2;PIK3C2G;ASXL2;POLK;KCTD9;UBTD2;CREBRF;ZBTB41;CEP135;SGMS1;ZDHHC21;RAPGEF6;LTV1;VSTM2A;TTC39B;NAP1L5;MOSPD2;RALGPS1;AFF4;ZDHHC13;PFKFB2;ARNT2;SMAD2;PAFAH1B2;EML5;IL1RAP;EHBP1;WDR47;BRAF;CHM;ACADSB;SLC35A5;MFAP3L;CEP97;ZMYND11;OSBPL6;ARIH1;SNX7;DNMT3A;VPS37A;CLOCK;PAXBP1;CLEC1A;GNPNAT1;MEF2C;SAV1;SMURF2;UBA3;DENND6A;TRUB1;DARS;NUFIP2;SRSF6;CDC73;MBTPS1;GLS;SLK;SLC…
MIR_6951_5P	-1.4157	0.00198584	0.029725	AP3M1;RBM41;ECT2;TBC1D15;INPP4B;UFL1;B3GALT5;CREBRF;ECM2;AKR1D1;FGD4;KDM6A;AMACR;DDX5;DCLRE1C;INTS6;INTS2;PLEKHM3;C1QTNF3;FAR1;SLC35D2;RARB;ACAP2;UBAP1;RABGAP1L;FANCL;GGPS1;ZMYM6;ATP2C1;FBXL3;DCUN1D1;MFAP3L;LAMA3;DBF4;TMEM33;LYRM2;PSD3;ATG4A;GNL3;SKIL;PAXBP1;DIS3;MBD5;ATP11C;SAV1;CCL28;ASF1A;THSD4;NUFIP2;HEBP1;CCDC127;COG3;CCNL1;PPP4R2;UBXN7;TMEM245;FBXO30;AP4E1;SNX1;MAT2B;CSNK1G3;HSPA14;ELP4;EIF…
MIR_7212_3P	-1.42217	0.0017624	0.0268863	TBC1D15;PRKCI;MAPK8;GREB1L;PHTF2;SNAPC1;DDX5;FCHSD1;MAPRE1;ZDHHC21;MAD2L1;MAPK9;RGN;RAB18;ST8SIA1;MED14;AFF4;PFKFB2;TTBK2;SMAD2;NHLRC3;MDH1;DCLRE1B;NFAT5;DNAL1;YWHAQ;GTF3C4;ZMYND11;YIPF6;CEBPG;CTSC;MEF2C;CCKAR;MRPL39;IFT88;SCAI;NUFIP2;AKAP8;UBXN7;JAK2;COL27A1;KRIT1;KIF13A;BCL2L11;ZBTB18;TAF9B;PIGH;PLOD2;MTX3;NIP7;FAM76A
MIR_465A_5P	-1.43636	0.00379819	0.0451272	SNX13;CREBRF;DEPDC7;ALG6;FGD4;SOX6;PLA2G5;ADHFE1;PFKFB2;TIPRL;ACBD5;SOCS6;APLF;MDH1;VTA1;IL1RAP;ACADSB;FAM76B;IRF6;FAM185A;PPFIBP1;MCM8;STAG2;OSBPL8;AVL9;TRUB1;DPYD;TCF12;ARMCX5;PARP8;ANKRA2;CASP8;GOSR1;ARRDC3;MAT2B;MLX;L2HGDH;RNLS;MSL3;MYO19;OSBPL1A;GINS3
MIR_465C_5P	-1.43636	0.00379819	0.0451272	SNX13;CREBRF;DEPDC7;ALG6;FGD4;SOX6;PLA2G5;ADHFE1;PFKFB2;TIPRL;ACBD5;SOCS6;APLF;MDH1;VTA1;IL1RAP;ACADSB;FAM76B;IRF6;FAM185A;PPFIBP1;MCM8;STAG2;OSBPL8;AVL9;TRUB1;DPYD;TCF12;ARMCX5;PARP8;ANKRA2;CASP8;GOSR1;ARRDC3;MAT2B;MLX;L2HGDH;RNLS;MSL3;MYO19;OSBPL1A;GINS3
MIR_465D_5P	-1.43636	0.00379819	0.0451272	SNX13;CREBRF;DEPDC7;ALG6;FGD4;SOX6;PLA2G5;ADHFE1;PFKFB2;TIPRL;ACBD5;SOCS6;APLF;MDH1;VTA1;IL1RAP;ACADSB;FAM76B;IRF6;FAM185A;PPFIBP1;MCM8;STAG2;OSBPL8;AVL9;TRUB1;DPYD;TCF12;ARMCX5;PARP8;ANKRA2;CASP8;GOSR1;ARRDC3;MAT2B;MLX;L2HGDH;RNLS;MSL3;MYO19;OSBPL1A;GINS3
MIR_467A_3P	-1.44122	1.24743e-05	0.000870972	TBC1D15;SLC1A2;KIF20B;TTC8;CTDSPL2;HNF4G;HECW2;CCNA2;SLC35A3;NDEL1;CCR2;IMPACT;STAM2;USP6NL;GABRB3;STXBP5L;CREBRF;ING3;GPCPD1;FGD4;KDM6A;CHD1;BTAF1;INTS6;TM4SF4;SLC25A16;PAFAH1B1;RALYL;IARS2;NUSAP1;RAB18;FAR1;MALT1;MYSM1;DNAJC6;SBF2;RAB11FIP2;TMEM161B;DCUN1D4;OPA1;GTF2B;FECH;SERPINI1;SPAG9;ITCH;ITFG1;PAFAH1B2;CARF;ZMYM2;ABI1;IL1RAP;HAT1;NFAT5;KDM3A;NPHP3;FAM76B;ARHGAP12;TRPC1;TMEM33;RNF24;ZMYM3;A…
MIR_350_5P	-1.44792	0.00161518	0.0258021	AAK1;TBC1D15;KIF5A;MAPK8;NDEL1;REPS2;ASXL2;RNF2;STXBP5L;ATXN1L;PHTF2;ZBTB41;APCDD1;PAFAH1B1;USP3;NABP1;MAP7;GOLGA1;GPR137C;SPOPL;ST6GALNAC3;ITPR1;MIER1;MAPK1;MYRF;ATP2C1;ARHGAP12;PDIK1L;RUFY2;PSD3;SKIL;HBP1;TSN;ABHD3;FRMD6;ACER2;TAPT1;ARHGAP29;CPEB1;STX6;BTBD10;CNOT6;ZBTB4;UBXN8;SFMBT1;TGFBR2;CMPK1;ANKIB1;CAST;TESK2;BTBD7;ZBTB18;BNIP2;SLC25A36;PKD2;PRR14L;NIPA1;SLC40A1;STK17B;BTF3L4;E2F2;KDM2A;LA…
MIR_291B_3P	-1.44957	0.00156548	0.0252202	AAK1;TBC1D15;KIF5A;MAPK8;NDEL1;REPS2;ASXL2;RNF2;STXBP5L;ATXN1L;PHTF2;ZBTB41;APCDD1;PAFAH1B1;USP3;NABP1;MAP7;GOLGA1;GPR137C;SPOPL;ST6GALNAC3;ITPR1;MIER1;MAPK1;MYRF;ATP2C1;ARHGAP12;MFAP3L;PDIK1L;RUFY2;PSD3;HBP1;TSN;ABHD3;FRMD6;ACER2;TAPT1;ARHGAP29;CPEB1;STX6;BTBD10;CNOT6;ZBTB4;UBXN8;SFMBT1;TGFBR2;CMPK1;ANKIB1;CAST;TESK2;BTBD7;ZBTB18;BNIP2;SLC25A36;PKD2;PRR14L;NIPA1;SLC40A1;STK17B;BTF3L4;E2F2;KDM2A;…
MIR_669F_3P	-1.45118	1.39256e-05	0.000912849	TBC1D15;SLC1A2;KIF20B;TTC8;CTDSPL2;HNF4G;HECW2;CCNA2;SLC35A3;NDEL1;CCR2;IMPACT;STAM2;USP6NL;GABRB3;STXBP5L;CREBRF;ING3;GPCPD1;FGD4;KDM6A;CHD1;BTAF1;INTS6;TM4SF4;SLC25A16;PAFAH1B1;RALYL;IARS2;NUSAP1;RAB18;FAR1;MALT1;MYSM1;DNAJC6;SBF2;RAB11FIP2;TMEM161B;DCUN1D4;OPA1;GTF2B;FECH;SERPINI1;SPAG9;ITCH;ITFG1;PAFAH1B2;CARF;ZMYM2;ABI1;IL1RAP;HAT1;NFAT5;KDM3A;NPHP3;FAM76B;ARHGAP12;TRPC1;TMEM33;RNF24;ZMYM3;A…
MIR_106B_5P	-1.45372	0.00012105	0.00489609	CREB5;AAK1;DGKQ;NR2C2;KIF5A;NDEL1;REPS2;DAB2;RNF2;OXR1;ATXN1L;VANGL1;VLDLR;FGD4;FAM13C;LPGAT1;ZBTB41;MAPRE1;APCDD1;PAFAH1B1;USP3;NABP1;UNKL;MAP7;GOLGA1;GPR137C;SPOPL;MOSPD2;ST6GALNAC3;LYPD6;SOCS6;MIER1;CROT;SH3BP2;NFAT5;DNAL1;ARHGAP12;MFAP3L;LAMA3;CEP97;LDLRAP1;GXYLT1;RCAN3;RUFY2;RNF6;FYCO1;ERI1;CLOCK;RASSF2;HBP1;CDC37L1;TMEM123;FRMD6;CREB1;USP46;ACER2;KIF3B;P2RX4;E2F5;UBE2Q2;SRCIN1;CLIP4;STX6;BT…
MIR_466D_5P	-1.45642	1.41179e-06	0.000295694	SNURF;KNSTRN;AAK1;SLC1A2;TC2N;MYO5A;PRKCA;PRKCI;KIF5A;RASA2;GRIA3;CCNA2;MAPK8;ATP7A;SLC35A3;REPS2;AP1AR;ASXL2;ASAH2;GABRB3;STXBP5L;VANGL1;DCAF17;RALGAPA2;VEZT;PCDHGC3;RNFT1;RHOBTB1;NFYA;MAPKBP1;MMAB;EGFL6;STEAP2;BRWD3;ZDHHC21;PAFAH1B1;BTBD8;ARHGEF9;IL22RA1;EOGT;IARS2;ST8SIA1;SLC35D2;PRC1;SNAP23;DESI2;MED14;LIN7A;EIF4E;MLLT3;RAB2B;TTC39B;ADHFE1;PFKFB2;ACCS;USP45;DGKG;ATP11A;RNF170;ORAI2;MTMR12;DAP…
MIR_669B_3P	-1.45984	7.80084e-06	0.000617891	TBC1D15;SLC1A2;KIF20B;TTC8;CTDSPL2;HNF4G;HECW2;CCNA2;SLC35A3;NDEL1;CCR2;IMPACT;STAM2;USP6NL;GABRB3;STXBP5L;CREBRF;ING3;GPCPD1;FGD4;KDM6A;CHD1;BTAF1;INTS6;TM4SF4;SLC25A16;PAFAH1B1;RALYL;IARS2;NUSAP1;RAB18;FAR1;MALT1;SOX6;MYSM1;DNAJC6;SBF2;RAB11FIP2;TMEM161B;DCUN1D4;OPA1;GTF2B;FECH;SERPINI1;SPAG9;ITCH;ITFG1;PAFAH1B2;CARF;ZMYM2;ABI1;IL1RAP;HAT1;NFAT5;KDM3A;NPHP3;FAM76B;ARHGAP12;TRPC1;TMEM33;RNF24;ZM…
MIR_466K	-1.46082	1.71005e-06	0.000295694	SNURF;KNSTRN;AAK1;SLC1A2;TC2N;MYO5A;PRKCA;PRKCI;KIF5A;RASA2;GRIA3;CCNA2;MAPK8;ATP7A;SLC35A3;REPS2;AP1AR;ASXL2;ASAH2;GABRB3;STXBP5L;VANGL1;DCAF17;RALGAPA2;VEZT;PCDHGC3;RNFT1;RRM2B;RHOBTB1;NFYA;MAPKBP1;MMAB;EGFL6;STEAP2;BRWD3;ZDHHC21;PAFAH1B1;BTBD8;ARHGEF9;IL22RA1;EOGT;IARS2;ST8SIA1;SLC35D2;PRC1;SNAP23;DESI2;MED14;LIN7A;EIF4E;MLLT3;RAB2B;TTC39B;ADHFE1;PFKFB2;ACCS;USP45;DGKG;ATP11A;RNF170;ORAI2;MTMR…
MIR_466L_5P	-1.46126	7.28587e-06	0.000602193	SNURF;KNSTRN;AAK1;SLC5A12;SLC1A2;TC2N;MYO5A;PRKCI;RASA2;GRIA3;CCNA2;MAPK8;REPS2;AP1AR;ASXL2;ASAH2;GABRB3;STXBP5L;VANGL1;ARL13B;RALGAPA2;BIN2;VEZT;PCDHGC3;RHOBTB1;NFYA;MAPKBP1;FAF2;EGFL6;STEAP2;BRWD3;ZDHHC21;PAFAH1B1;BTBD8;ARHGEF9;IL22RA1;EOGT;IARS2;ST8SIA1;SNAP23;MED14;LIN7A;MLLT3;RAB2B;TTC39B;ADHFE1;PFKFB2;ACCS;DGKG;ATP11A;RNF170;MTMR12;DAPP1;STXBP4;FECH;OXSM;GTF2H2;DMD;BRIX1;TIMM21;TYW3;KCNJ16;…
MIR_20A_5P	-1.4651	5.71089e-05	0.00278369	CREB5;AAK1;DGKQ;NR2C2;KIF5A;NDEL1;REPS2;DAB2;RNF2;OXR1;ATXN1L;VANGL1;VLDLR;FGD4;FAM13C;LPGAT1;ZBTB41;MAPRE1;APCDD1;PAFAH1B1;USP3;NABP1;UNKL;MAP7;GOLGA1;GPR137C;SPOPL;MOSPD2;ST6GALNAC3;LYPD6;SOCS6;MIER1;CROT;SH3BP2;NFAT5;DNAL1;ARHGAP12;MFAP3L;LAMA3;CEP97;LDLRAP1;GXYLT1;RCAN3;RUFY2;RNF6;FYCO1;ERI1;CLOCK;RASSF2;HBP1;CDC37L1;TMEM123;FRMD6;CREB1;USP46;ACER2;KIF3B;P2RX4;E2F5;UBE2Q2;SRCIN1;CLIP4;STX6;BT…
MIR_6383	-1.4651	5.71089e-05	0.00278369	CREB5;AAK1;DGKQ;NR2C2;KIF5A;NDEL1;REPS2;DAB2;RNF2;OXR1;ATXN1L;VANGL1;VLDLR;FGD4;FAM13C;LPGAT1;ZBTB41;MAPRE1;APCDD1;PAFAH1B1;USP3;NABP1;UNKL;MAP7;GOLGA1;GPR137C;SPOPL;MOSPD2;ST6GALNAC3;LYPD6;SOCS6;MIER1;CROT;SH3BP2;NFAT5;DNAL1;ARHGAP12;MFAP3L;LAMA3;CEP97;LDLRAP1;GXYLT1;RCAN3;RUFY2;RNF6;FYCO1;ERI1;CLOCK;RASSF2;HBP1;CDC37L1;TMEM123;FRMD6;CREB1;USP46;ACER2;KIF3B;P2RX4;E2F5;UBE2Q2;SRCIN1;CLIP4;STX6;BT…
MIR_466H_5P	-1.4769	0.00297856	0.0390499	SLC30A7;TMEM38B;RRM2B;LEKR1;CACUL1;ADHFE1;SEPHS1;WDR45B;ORAI2;ACBD5;DCLRE1B;DNAJC28;CLOCK;HBP1;VAPB;MBD5;ABL2;SRSF6;TFDP2;YEATS2;CLIP4;GLS;RARS;NIN;CBX7;ZFP14;TGFBRAP1;FBXO30;ITSN2;TMEM47;ENPP1;ADCY9;AKAP7;SLC6A19;PIP4K2A;KAT2B;ENPP6;USP14;CHMP1B;KCTD15;MAPK6;ANKFY1;BNC2;CHST11;LHFP;PCF11;AUH;ELMOD2;INO80
MIR_7678_3P	-1.47834	0.000345546	0.0088768	AP3M1;AAK1;CTDSPL2;HECW2;PDE7A;SLC35A3;ASXL2;SRD5A1;ETV1;CENPO;STX17;TM6SF1;PHF21A;DNAJC6;MOSPD2;NEK6;CDH11;PSMC6;HSD17B11;TIPRL;MIER1;DIMT1;CEPT1;ZMYM2;SLC35F3;OSBP2;MAP3K3;GNG12;IPCEF1;CTSC;INTU;AFAP1L1;SC5D;PCDH7;PON2;CHORDC1;AVL9;ABL2;NUFIP2;AHCYL2;TBC1D16;CDC73;MPPED2;TRNT1;SLC35F5;PKN2;GALC;PHACTR2;SLC8A1;ANKRA2;LRCH3;SPECC1;ZFP14;CNTD1;BLMH;ARRDC3;MECP2;NDFIP2;ARL14EP;PPARGC1A;DPP8;USP8;CE…
MIR_142A_5P	-1.47839	0.00165517	0.026004	TRDMT1;ZBTB37;FANCM;ETV1;SGMS1;MED14;TRIQK;GOLGA1;ATXN7L2;LRP12;ETFDH;USP45;PIGW;ACBD5;NEDD1;SPAG9;TMX3;MDH1;PCGF3;DMD;PPIP5K2;APPL2;ACADSB;DLG2;CDC37L1;RAP1A;MAP4K3;ORC3;SKP2;UBA3;SRSF6;PNO1;PIP5K1B;TMEM245;LGALS8;ANKIB1;NDFIP2;KIF13A;HP1BP3;PRPF4B;NPAT;CAPN7;BTF3L4;WWP1;EIF4A2;BRD1;LDB2;RNF146;TMEM68;VPS54;VMP1;CLINT1;GORASP1;PGM3;NR1D2;STK35;CEP57;PTPN2
MIR_465B_5P	-1.48241	0.00338709	0.0419962	SNX13;CREBRF;DEPDC7;ALG6;FGD4;SOX6;EIF4E;PLA2G5;ADHFE1;PFKFB2;TIPRL;ACBD5;SOCS6;APLF;MDH1;VTA1;IL1RAP;ACADSB;FAM76B;IRF6;FAM185A;PPFIBP1;MCM8;STAG2;OSBPL8;AVL9;TRUB1;DPYD;TCF12;ARMCX5;PARP8;ANKRA2;CASP8;GOSR1;ARRDC3;MAT2B;MLX;L2HGDH;RNLS;MSL3;MYO19;OSBPL1A;GINS3
MIR_3094_3P	-1.48997	3.73124e-06	0.000420634	CREB5;AAK1;CTDSPL2;INPP4B;PRKCI;REPS2;ASXL2;AGPS;RNF2;STXBP5L;ATP6V0A2;UBTD2;AKR1D1;VEZT;KDM6A;LPGAT1;ZBTB41;CHD1;SGMS1;STX2;STEAP2;RAPGEF6;WTAP;INTS2;CD53;GABPA;ST8SIA1;B3GALNT2;SOX6;PIKFYVE;MYSM1;HUS1;STX17;RAB11FIP2;CDH11;SEPHS1;ITPR1;FAM210A;TFDP1;ACBD5;MOB3B;BLOC1S6;RABGAP1L;HSF2BP;SMAD2;BEND7;CARF;PDCD10;YES1;SCFD1;ATP2C1;BRAF;NUP54;DNAL1;RYBP;ANGPT1;KAT6A;DICER1;BRD8;ZMYND11;TMEM33;ZZZ3;SE…
MIR_7236_5P	-1.49132	0.00203453	0.0300241	HNF4G;ACOT12;REPS2;ASAH2;SLC25A32;SOX6;MOSPD2;STAM;LRP12;ST6GALNAC3;ZMYM2;TYW3;NUDCD1;CEP97;ZMYND11;TMEM33;SLC7A2;ATAD2B;SLC7A6;UBP1;SMURF2;DARS;NUFIP2;KIF3B;ZEB1;MFSD9;PNO1;PTPRA;MYEF2;ZBTB43;GATAD1;ING2;BBS4;STX7;SUCO;FKTN;ATF2;OTUD6B;PRPF4B;WDFY1;SH3BGRL2;PHF6;KDM2A;RTN4;EDEM3;PDCD6IP;EVI5;UBE3C;NCKAP1;HIF1A;HDAC8;PGM3;TWF1;SLC9A6;EDEM1;DCAF10;MAN1A2;TTL;CLEC14A;TRMT11;SETBP1
MIR_466I_5P	-1.49733	4.75055e-07	0.000133538	SNURF;KNSTRN;AAK1;SLC1A2;TC2N;CRYZ;MYO5A;PRKCA;PRKCI;KIF5A;RASA2;GRIA3;CCNA2;MAPK8;SLC35A3;REPS2;AP1AR;ASXL2;ASAH2;GABRB3;STXBP5L;VANGL1;DCAF17;RALGAPA2;VEZT;PCDHGC3;RNFT1;RRM2B;RHOBTB1;NFYA;MMAB;EGFL6;STEAP2;BRWD3;ZDHHC21;PAFAH1B1;BTBD8;ARHGEF9;IL22RA1;EOGT;IARS2;RAB18;ST8SIA1;SLC35D2;PRC1;SNAP23;DESI2;MED14;LIN7A;EIF4E;MLLT3;RAB2B;TTC39B;ADHFE1;PFKFB2;ACCS;USP45;DGKG;ATP11A;RNF170;ORAI2;MTMR12;…
MIR_6984_5P	-1.50159	0.00397421	0.045867	ECT2;ARHGAP42;ARCN1;IMPACT;CREBRF;GNPDA2;RHOQ;HMGCLL1;MAPK9;TTC39B;ERCC6;NFAT5;CEP97;PREX2;ARIH1;BMPR1A;PSD3;OCLN;PCDH7;SAV1;SCAI;BACE2;CLDN12;INSIG2;PPP4R2;TOR1AIP1;MTMR7;ING2;EXOC5;MECP2;ZDHHC7;BCL2L11;GLYR1;ARV1;ASAH1;TUBGCP4;CAP1;SMG1
MIR_7092_3P	-1.51041	0.00207913	0.0300241	CREB5;NSUN6;CTSK;LYPLA1;VPS4B;SRD5A1;VLDLR;GRAMD4;PDHX;RAPGEF6;GABPA;AZIN1;HUS1;SCAMP1;TTC39B;BLZF1;FAM210A;NPY1R;ENTPD1;DNAJC28;LAMA3;DLAT;RNF6;PAXBP1;STRBP;ACER3;DDI2;OSBPL8;TCF12;ULK2;MYO9A;BCL11B;BCL6;GTF2H3;HAUS6;DHX33;ALS2;SLC38A9
MIR_6935_3P	-1.51057	0.00226807	0.0313058	CREB5;NSUN6;CTSK;LYPLA1;VPS4B;SRD5A1;VLDLR;GRAMD4;CEP135;PDHX;RAPGEF6;GABPA;AZIN1;HUS1;SCAMP1;TTC39B;BLZF1;FAM210A;NPY1R;ENTPD1;LAMA3;DLAT;RNF6;PAXBP1;STRBP;ACER3;DDI2;OSBPL8;TCF12;ULK2;MYO9A;BCL11B;BCL6;GTF2H3;HAUS6;DHX33;ALS2;SLC38A9
MIR_6417	-1.51155	0.00130145	0.022808	ELL2;MAPK8;ARL13B;FAF2;TEX9;RAPGEF6;SOX6;COG6;NAP1L5;DCUN1D4;SMAD2;BRAF;YWHAQ;CEP97;OSBPL3;PPIL4;TTC33;ACSL3;PIGA;FRMD6;CAPZA1;SRSF6;LIPA;RIOK3;METTL14;HMGB2;RNF141;DUSP11;RAD23B;AP4E1;ARRDC3;CSNK1G3;AKIRIN1;TMEM30A;ANO1;MTX3;PGAM5;SPTLC2;GCC1;CD2AP;G6PC;VPS41;NSG1;BNC2;DTX3L;CCDC126;KAT7;EPM2AIP1;PWWP2A;PCF11;ZBTB44;SAMD12;YY1;ACSL1;TBL1XR1;PDGFC
MIR_466A_5P_MIR_466P_5P	-1.51605	0.00307694	0.039791	LCK;TC2N;GRIA3;AP1AR;GABRB3;ADAL;RRM2B;NOX4;BRWD3;PAFAH1B1;ARHGEF9;PRC1;CCDC93;PFKFB2;ACBD5;FECH;GTF2H2;TIMM21;IL1RAP;SCFD1;NFAT5;GXYLT1;IDH3B;CCKAR;TMEM144;SCAI;KPNA1;NXPE3;PSTPIP2;ROCK2
MIR_467B_3P_MIR_467C_3P_MIR_467D_3P_MIR_467E_3P	-1.52276	3.53443e-05	0.00197616	LZTFL1;AAK1;PMS1;CTDSPL2;RASA2;GRIA3;USP6NL;TADA2B;CREBRF;GPCPD1;ALG6;FGD4;KDM6A;ZBTB41;CEP135;BTAF1;ZDHHC21;PAFAH1B1;WTAP;TMEM41B;PLEKHM3;FAR1;MED14;MFSD1;SBF2;RAB11FIP2;DCUN1D4;CLEC12A;HERC6;ITPR1;FAM210A;SDCBP;GTF2B;FECH;MAPK1;SPAG9;MYRF;ITCH;ZMYM6;CWC22;IL1RAP;SDAD1;FAM76B;CCDC68;TRPC1;LIN52;CEBPG;DLAT;PDIK1L;DLG2;FGL2;STK24;RAB11FIP3;CTSC;PSD3;PCDH7;CCDC120;MRPL39;STRBP;SH3GL2;RNF4;OSBPL8;AV…
MIR_9_3P	-1.52408	0.00146133	0.0242261	AP3M1;ECT2;TBC1D15;TTC8;MPEG1;KCTD9;PHTF2;ZDHHC21;F13A1;CCSER2;GATM;SPOPL;DCUN1D4;LYPD6;ATP11A;MYRF;CEPT1;DMD;VTA1;TIRAP;GPALPP1;TPD52;PIGK;STK24;CLOCK;GNPNAT1;PRSS23;SUCLA2;SAV1;SMURF2;USP46;STAG2;SCAI;NUFIP2;AGFG1;NXT2;SLC25A51;GABPB2;CXCL14;CNOT6
MIR_466M_3P	-1.52895	8.17594e-06	0.000621699	CCNB2;B3GNT2;RBM41;CTDSPL2;HECW2;RASA2;ASXL2;GABRB3;CREBRF;KDM6A;PSPC1;BTAF1;RHOQ;SGMS1;DNAJA1;WTAP;IARS2;NUSAP1;CACUL1;SOX6;APC;MED14;NDUFS1;PFKFB2;TMEM161B;CDH11;PSMC6;TTBK2;ITPR1;LHFPL2;GTF2B;DIMT1;SMAD2;CARF;PPIP5K2;YES1;SLC17A1;ARHGAP12;KRR1;KAT6A;CEP97;GXYLT1;TRIM44;RUFY2;PPIL4;ERI1;PSD3;SKIL;INTU;PES1;DIDO1;ANO9;CREB1;MRPL39;STRBP;NRAS;ACER3;SMURF2;SKP2;SLC4A7;TRUB1;NUFIP2;TADA1;CLDN12;PON…
MIR_302A_3P_MIR_302B_3P	-1.52953	0.000644732	0.0140878	ECT2;AAK1;DGKQ;MYO5A;NR2C2;GLOD4;ERAP1;VLDLR;FGD4;NFYA;ZBTB41;BLOC1S5;MALT1;UNKL;GOLGA1;TMEM72;MOSPD2;DCUN1D4;ARNT2;WDR48;MYRF;RAB11A;CROT;SLC7A2;RNF6;CLOCK;RASSF2;TMEM123;PCDH7;ASF1A;NUFIP2;TAPT1;SSR1;ARHGAP29;E2F5;UBE2Q2;SRCIN1;CPEB1;ROCK2;BCL11B;CNOT6;BCL6;DCAF6;RBL2;F3;PARP8;ZBTB43;DCP1B;TGFBR2;ADAM9
MIR_302D_3P	-1.52953	0.000644732	0.0140878	ECT2;AAK1;DGKQ;MYO5A;NR2C2;GLOD4;ERAP1;VLDLR;FGD4;NFYA;ZBTB41;BLOC1S5;MALT1;UNKL;GOLGA1;TMEM72;MOSPD2;DCUN1D4;ARNT2;WDR48;MYRF;RAB11A;CROT;SLC7A2;RNF6;CLOCK;RASSF2;TMEM123;PCDH7;ASF1A;NUFIP2;TAPT1;SSR1;ARHGAP29;E2F5;UBE2Q2;SRCIN1;CPEB1;ROCK2;BCL11B;CNOT6;BCL6;DCAF6;RBL2;F3;PARP8;ZBTB43;DCP1B;TGFBR2;ADAM9
MIR_543_3P	-1.53015	0.00280802	0.037329	REPS2;B3GALT5;RNF2;ARL13B;GPCPD1;GRAMD4;MYSM1;USP45;DOCK10;MAPK1;LMBRD1;ITCH;IL1RAP;DNAL1;MRE11A;MFAP3L;SENP2;OSBPL3;CLOCK;ZDHHC17;PLA2G4A;CREB1;STRBP;CAPZA1;ERCC8;BRCC3;CDC40;DHX15;ZBTB43;ADAM9;DYNC1LI2;ING1;ANKRD13C;PWP1;AP4E1;EPS8;MSL3;EIF5A2;SLC40A1;ATL2;EIF4A2;RCBTB2;BRD1;KLHL5;RAD21;CACNB4;CGGBP1;NR1D2;GPR155;PCF11;EEA1;USP33;ARHGEF10L;PPP3R1
MIR_669J	-1.53069	0.00340329	0.0419962	HECW2;PIK3C2G;CD36;GABRB3;KCTD9;STXBP5L;ETV1;FYTTD1;CEP135;BTBD8;ANKRD42;GATM;STT3A;LTV1;AZIN1;RAB2B;LRRIQ3;FECH;NAALAD2;SRSF10;YIPF6;MBTD1;BMPR1A;HNMT;ATAD2B;PAXBP1;PCDH7;DENND6A;AGFG1;CYTH3;YEATS2;UBE2E1;RNGTT;CDK19;CCNH;GUF1;KDSR;CAPRIN1;CAP1;ELF2;SLC6A19
MIR_669M_3P	-1.53092	1.45019e-05	0.000918939	LZTFL1;AAK1;PMS1;CTDSPL2;RASA2;GRIA3;USP6NL;TADA2B;CREBRF;GPCPD1;ALG6;FGD4;KDM6A;ZBTB41;CEP135;BTAF1;ZDHHC21;PAFAH1B1;WTAP;TMEM41B;PLEKHM3;FAR1;MED14;MFSD1;SBF2;RAB11FIP2;DCUN1D4;CLEC12A;HERC6;ITPR1;FAM210A;SDCBP;GTF2B;FECH;MAPK1;SPAG9;MYRF;ITCH;ZMYM6;CWC22;IL1RAP;SDAD1;FAM76B;CCDC68;TRPC1;LIN52;CEBPG;DLAT;PDIK1L;DLG2;FGL2;STK24;RAB11FIP3;CTSC;PSD3;PCDH7;CCDC120;SAV1;MRPL39;STRBP;SH3GL2;RNF4;OSBP…
MIR_669D_2_3P_MIR_669L_3P	-1.53374	2.65541e-05	0.00157748	LZTFL1;AAK1;PMS1;CTDSPL2;RASA2;GRIA3;USP6NL;TADA2B;CREBRF;GPCPD1;ALG6;FGD4;KDM6A;ZBTB41;CEP135;BTAF1;ZDHHC21;PAFAH1B1;WTAP;TMEM41B;PLEKHM3;FAR1;MED14;MFSD1;SBF2;RAB11FIP2;DCUN1D4;CLEC12A;HERC6;ITPR1;FAM210A;SDCBP;GTF2B;FECH;MAPK1;SPAG9;MYRF;ITCH;ZMYM6;CWC22;IL1RAP;SDAD1;FAM76B;CCDC68;TRPC1;LIN52;CEBPG;DLAT;PDIK1L;DLG2;FGL2;STK24;RAB11FIP3;CTSC;PSD3;PCDH7;CCDC120;MRPL39;STRBP;SH3GL2;RNF4;OSBPL8;AV…
MIR_7026_5P	-1.53684	0.00125017	0.0223174	AAK1;CTSK;GRIA3;ASXL2;PCYT1A;PPARA;LPGAT1;ZKSCAN8;SLC25A16;SNX4;AZIN1;ATG4B;CEPT1;IL1RAP;NFAT5;DICER1;CEP97;NUDT12;POC5;PSD3;TRIP4;TMIGD1;CAMSAP1;SLC7A6;TCEANC2;TSPAN2;FBXW11;KIF3B;ITGA9;BCL6;ZBTB43;SLC8A1;LSM1;CEP70;SPECC1;FBXO30;SGSM2;GFPT2;MSL3;SLC43A2;PIGH;ARL6IP1;MRAS;ENPP6;TRAK2;CSTF2;PRKAR2A;RPGR;EBAG9;PTPDC1;NSG1;ALDH6A1;ENPP4;BIRC3;MAPK14;TIA1;ACSL1;NUDT3;RBM20;GABPB1;MREG;GLCCI1;CAPN5;S…
MIR_551B_5P	-1.53763	0.000170963	0.00601854	AP3M1;ELL2;TBC1D15;SUGCT;F13B;PEX3;MAD2L1;RAB18;ST8SIA1;CACUL1;TBC1D23;AZIN1;MLLT3;MOSPD2;UBE2E2;AFF4;PFKFB2;LIMCH1;ATP11A;SP4;MOB3B;SMAD2;TMX3;IDI1;RAB11A;SIRPA;MDM4;CEP97;TMEM33;SEC23A;YIPF6;MIA2;IFI44;ATAD2B;CTSC;CLOCK;TMIGD1;ACAD8;HBP1;ACSL3;PCDH7;YIPF4;STRBP;CAPZA1;ACER3;SCAI;CECR2;FAM122B;SLC4A7;NUFIP2;STX12;GBP7;SRSF6;UBE2Q2;CDC40;TXNDC16;STX16;GALC;SLC8A1;ARIH2;CCNC;KLHL28;GOSR1;CACYBP;CS…
MIR_466Q	-1.53922	0.00217707	0.0306564	CCNB1IP1;AAK1;MAPK8;REPS2;BRWD3;INTS2;KCNK5;NDUFS1;MOSPD2;DCUN1D4;HDC;ITPR1;PCGF3;XXYLT1;MORC3;TRPM7;SNN;USP28;PCDH7;GRAMD3;AVL9;NUFIP2;ERGIC2;WAC;PKIB;NPHP1;GFPT2;SLC25A36;EXD2;AIDA;APPL1;TARSL2;ADAM10;BMPR1B;SEH1L;MAPK6;DYNLT3;ZCCHC2;RAD21;BNC2;MTRF1L;CASK;BACH2;TBC1D22A;XRN1;HIVEP1;SMC1A;SEMA6D;VPS26A;DNAJB9;TIMM22;SYT14
MIR_3618_3P	-1.53933	8.60638e-05	0.00389541	NSUN6;ARHGAP42;PRKCI;MAPK8;ARL8B;ECM2;ING3;PSPC1;ZBTB41;CHD1;PDCL;RAPGEF6;SLC25A16;ST8SIA6;WTAP;TMEM41B;RAB18;MEGF9;WDR20;TBC1D23;AZIN1;MYSM1;EIF4E;DNAJC6;TTC39B;NAP1L5;SACM1L;PSMC6;CASR;GTF2B;CDAN1;RABGAP1L;TMX3;CARF;SCOC;FBXL3;ODF2L;SLC35F3;LIN52;CALB1;PPFIBP1;CLOCK;EEF1E1;MBD5;TMEM123;UBP1;CCL28;SCAI;TFB1M;SLC4A7;FUBP1;SSR1;RECK;CYTH3;E2F3;ULK2;ROCK2;WDR61;GALC;ING5;CIAO1;METTL14;DMTF1;NIN;LMO…
MIR_5098	-1.54066	0.000263595	0.00759234	CDK1;SLC5A12;PIK3C2G;REPS2;ASXL2;TMEM237;CHD1;PAFAH1B1;WTAP;INTS2;FAR1;AZIN1;TTC39B;MOSPD2;DCUN1D4;SACM1L;PCM1;SDCBP;ZMYM2;ANGPT1;TRPC1;TMEM33;STK24;PPFIBP1;SLX4IP;ZDHHC17;EEF1E1;MBD5;MEF2C;MAP4K3;NUFIP2;FUBP1;BRCC3;UBE2E1;ATE1;CNOT2;RAP1GAP2;ITM2B;NIN;SENP5;ANKRA2;LRCH3;TMEM245;DLD;CLDN10;MTMR6;ANKIB1;AP4E1;TMEM47;MAPK4;CEP170;CAPRIN1;EMP1;UBE2G1;SLC40A1;TBK1;SRSF1;NPAT;CDK7;PRPF39;FAM135A;SLC30…
MIR_7061_5P	-1.54546	0.000818413	0.0175679	NIPA2;STAM2;FAM13C;HNRNPK;GNPDA2;STEAP2;HMGCLL1;USP3;MYSM1;LIN7A;LRP12;CDH11;FILIP1L;PRKD3;SLC30A9;LHFPL2;RABGAP1L;ABI1;IL1RAP;NPHP3;NUDCD1;ARHGAP12;YWHAQ;SENP2;TRPC1;SKIL;VAPB;CLEC1A;CCKAR;ATP11C;CAND1;SCAI;CECR2;ATXN3;KPNA1;EPC2;FHL1;TRMT10A;SLC8A1;TNKS2;JAK2;KCNE4;CSNK2A2;EXOC5;ARRDC3;DHX35;CYB561D1;GLYR1;PAPOLA;FAM76A;SH3BGRL2;NR6A1;LDB2;SLC23A2;ALOX5AP;RASGEF1B;CCDC126;PTGFR;CLINT1;CGGBP1;TT…
MIR_3618_5P	-1.54771	0.00427468	0.0480838	ARHGAP42;SLC1A2;HECW2;A1CF;ASXL2;MFAP5;RNFT1;EIF4E;UBE2E2;MTMR12;SRPX;CHM;OSBPL3;TRIP4;UBXN10;ACAD8;NID1;GRAMD3;FAM122B;DAB1;AGK;DPYD;MOB1A;CDC40;FAM107B;DCP1B;PKIB;PRDM15;MYOC;DNM1L;KANSL1L;PHF6;DNAJA4;ATL2;CYLD;RPE;PHB;G6PC
MIR_466N_3P	-1.54937	0.000255552	0.00759234	ELL2;CCNB1IP1;CTDSPL2;CD8A;USP6NL;GALNT11;CREBRF;ALG6;BTAF1;UMOD;ZDHHC21;SLC25A16;WTAP;PNPT1;MED14;RAB11FIP2;PSMC6;ITPR1;GTF2B;SPAG9;ITCH;CARF;ZMYM2;IL1RAP;FAM76B;LIN52;PDIK1L;DLG2;FGL2;HNMT;CLK2;PSD3;STRBP;STAG2;OSBPL8;AVL9;EPC2;NUFIP2;TADA1;CYTH3;SNX6;ULK2;ROCK2;MPV17;PKN2;ASB13;RAP1GAP2;SLC8A1;CCNC;KCNE4;MTMR6;GMEB1;RPS6KA3;KIF13A;PPARGC1A;RPF1;SLC6A19;PRPF4B;APPL1;GRSF1;CKS2;FAM227A;RCBTB2;ZW…
MIR_3071_5P	-1.55008	0.00222316	0.0310752	ARCN1;FBXL2;ASAH2;PFKFB4;NOX4;RHOQ;CCSER2;INTS2;GABPA;APC;TMEM161B;DCUN1D4;OPA1;MAPK1;YES1;DCUN1D1;PDE1A;ERCC8;IFIH1;RNASE4;NXT2;GLS;ZFAND1;UBXN7;ERLEC1;RAD23B;RPS6KB1;MTX3;GNG2;PRPF4B;SMARCAD1;PHF6;TMED7;RBBP8;CHDH;QPCT;TFAM;GDA
MIR_466O_3P	-1.55595	3.27897e-06	0.000415555	CCNB2;B3GNT2;RBM41;CTDSPL2;HECW2;RASA2;ASXL2;GABRB3;CREBRF;KDM6A;PSPC1;PYROXD2;BTAF1;RHOQ;SGMS1;DNAJA1;WTAP;IARS2;NUSAP1;CACUL1;SOX6;APC;MED14;NDUFS1;PFKFB2;TMEM161B;CDH11;PSMC6;TTBK2;ITPR1;LHFPL2;GTF2B;DIMT1;SMAD2;CARF;PPIP5K2;YES1;SLC17A1;ARHGAP12;KRR1;KAT6A;CEP97;GXYLT1;TRIM44;RUFY2;PPIL4;ERI1;PSD3;SKIL;INTU;PES1;DIDO1;ANO9;CREB1;MRPL39;STRBP;NRAS;ACER3;SMURF2;SLC4A7;TRUB1;NUFIP2;TADA1;CLDN12;…
MIR_6967_3P	-1.55706	0.000333254	0.00879883	ELL2;HNF4G;ZBTB37;MAPK8;DAB2;RNF2;CREBRF;GINS2;ZBTB41;B3GALNT2;TBC1D23;GOLGA1;USP45;SNTB2;SP4;ESRP2;RABGAP1L;ZMYND11;MAP3K3;OSBPL6;MIA2;IFI44;MBTD1;ATAD2B;TSTD2;AFAP1L1;HS6ST2;SH3GL2;AVL9;KPNA1;TAPT1;DAB1;CLDN12;SRSF6;CDC73;ST3GAL6;SLK;DCAF6;CTXN3;TAF7;PPP4R2;DHX15;ING5;MED20;ERGIC2;NPRL3;HSD17B12;LUM;STX7;NDFIP2;TNFAIP8;MTX3;ASB5;PRR14L;MGA;FAM149A;TRAK2;DDX3X;PPAT;CDC42SE1;QPCT;UBE3C;RBM4;CLPX;…
MIR_7011_3P	-1.55781	0.00206577	0.0300241	LARS2;MYO5A;REPS2;DAB2;TADA2B;LACC1;GPCPD1;GABPA;GOLGA1;GOSR2;DAPP1;SMAD2;SLC16A4;GTF3C4;CEP97;ATG4A;PCDH7;MLEC;MAGI3;SUN1;DEPDC5;ZEB1;PKN2;LCORL;LANCL1;ADAM9;TMEM245
MIR_297A_3P_MIR_297B_3P_MIR_297C_3P	-1.56343	4.69101e-06	0.000454666	RBM41;ELL2;TRDMT1;PMS1;CTDSPL2;NR2C2;MDM1;REPS2;USP6NL;CREBRF;ALG6;FGD4;KDM6A;RHOBTB1;CEP135;IKBKG;BTAF1;SGMS1;ZDHHC21;PAFAH1B1;CD53;GABPA;IARS2;FAR1;MED14;MLLT3;SBF2;MOSPD2;AFF4;LRP12;PFKFB2;DCUN1D4;FILIP1L;HERC6;ITPR1;SP4;MTMR12;GTF2B;LSS;FECH;RABGAP1L;MAPK1;CHUK;SPAG9;ITCH;CARF;PDCD10;SCOC;ZMYM2;YES1;CWC22;ABI1;IL1RAP;WDR47;FAM76B;CCDC68;ZFAND2A;TRPC1;SLC7A2;LIN52;MORC3;PDIK1L;RUFY2;DLG2;FGL2;…
MIR_6416_3P	-1.56511	0.00411506	0.0468427	CREB5;CD83;TFPI;SLC25A32;STRBP;SMURF2;FAM122B;KIF3B;AGFG1;PIP5K1B;ATP11B;PRRC2B;NIN;CDK19;KDSR;WDFY1;APPL1;NRXN2;G6PC;RAB8B;APLN;PTPDC1;CASK;CGGBP1;STRN3;SGPL1;TWF1;LHFP;NUP93;EDEM1;G3BP2;INO80;CCDC141
MIR_6984_3P	-1.57581	0.00398109	0.045867	CTDSPL2;USP6NL;GPCPD1;SRR;TRAPPC13;TTBK2;ITPR1;PPP4R1;STK24;PSD3;MTFR1;CHORDC1;SLC2A2;STAG2;ASF1A;SLC4A7;DPYD;FAM107B;EVI2A;CFH;NECAP1;SLC8A1;GCLC;SLC7A13;SMG1;TBK1;ARL6IP6;IL1R1;TWSG1;PTPDC1;PPP2R3C;GDA;PLAA;IL13RA1;GPN1
MIR_466A_3P_MIR_466D_3P_MIR_466E_3P	-1.57994	3.02523e-06	0.000410782	RBM41;ELL2;TRDMT1;PMS1;CTDSPL2;NR2C2;MDM1;REPS2;USP6NL;CREBRF;ALG6;FGD4;KDM6A;RHOBTB1;CEP135;IKBKG;BTAF1;SGMS1;ZDHHC21;PAFAH1B1;CD53;GABPA;IARS2;FAR1;MED14;MLLT3;SBF2;MOSPD2;AFF4;LRP12;PFKFB2;DCUN1D4;FILIP1L;HERC6;ITPR1;SP4;MTMR12;GTF2B;LSS;FECH;RABGAP1L;MAPK1;CHUK;SPAG9;ITCH;CARF;PDCD10;SCOC;ZMYM2;YES1;CWC22;ABI1;IL1RAP;WDR47;FAM76B;CCDC68;ZFAND2A;TRPC1;SLC7A2;LIN52;MORC3;PDIK1L;RUFY2;DLG2;FGL2;…
MIR_669D_3P	-1.58201	4.78344e-06	0.000454666	RBM41;ELL2;TRDMT1;PMS1;CTDSPL2;NR2C2;MDM1;REPS2;USP6NL;CREBRF;ALG6;FGD4;KDM6A;RHOBTB1;CEP135;IKBKG;BTAF1;SGMS1;ZDHHC21;PAFAH1B1;CD53;GABPA;IARS2;FAR1;MED14;MLLT3;SBF2;MOSPD2;AFF4;LRP12;PFKFB2;DCUN1D4;FILIP1L;HERC6;ITPR1;SP4;MTMR12;GTF2B;LSS;FECH;RABGAP1L;MAPK1;CHUK;SPAG9;ITCH;CARF;PDCD10;SCOC;ZMYM2;YES1;CWC22;ABI1;IL1RAP;WDR47;FAM76B;CCDC68;ZFAND2A;TRPC1;SLC7A2;LIN52;MORC3;PDIK1L;RUFY2;DLG2;FGL2;…
MIR_669I	-1.58333	0.00171632	0.0266276	HECW2;PIK3C2G;CD36;GABRB3;KCTD9;STXBP5L;ETV1;FYTTD1;CEP135;BTBD8;ANKRD42;GATM;STT3A;LTV1;AZIN1;RAB2B;LRRIQ3;FECH;NAALAD2;SRSF10;YIPF6;MBTD1;BMPR1A;HNMT;ATAD2B;PAXBP1;PCDH7;DENND6A;AGFG1;CYTH3;YEATS2;UBE2E1;RNGTT;CDK19;CCNH;ANKRD6;GUF1;KDSR;CAPRIN1;CAP1;ELF2;SLC6A19
MIR_195A_3P	-1.58915	0.00276804	0.0370566	STEAP2;PAFAH1B1;BTBD8;NABP1;TTC39B;TMEM161B;DSN1;IDI1;PCGF3;IYD;GPALPP1;PIAS2;DNAL1;HNMT;ZDHHC17;MBD5;RAP1A;ACER3;OSBPL8;GALNT1;MME;LRRCC1;ADAM9;UBE2I;ARRDC3;MOB1B;EPS8;RAD51D;PTER;BBS5
MIR_466J_MIR_466M_5P_MIR_669M_5P	-1.58956	0.00130777	0.022808	SLC30A7;TMEM38B;RRM2B;ARHGEF9;CCSER2;LEKR1;CACUL1;SLC35D2;ADHFE1;WDR45B;ORAI2;ACBD5;DCLRE1B;DNAJC28;CLOCK;HBP1;VAPB;MBD5;ABL2;SRSF6;TFDP2;YEATS2;CLIP4;GLS;RARS;NIN;CBX7;ZFP14;TGFBRAP1;FBXO30;ITSN2;TMEM47;ENPP1;ADCY9;LMLN;AKAP7;SLC6A19;PIP4K2A;KAT2B;ENPP6;USP14;KCTD15;MAPK6;ANKFY1;TNFRSF1B;BNC2;KAT7;CHST11;LHFP;PCF11;AUH;ELMOD2;INO80
MIR_7650_3P	-1.59094	0.00394302	0.045867	HECW2;ATP7A;REPS2;STXBP5L;ZBTB41;SLC25A16;CACUL1;SOX6;DESI2;NDUFS1;TRIQK;LRRIQ3;TTBK2;SP4;LMBRD1;DCLRE1B;ACADSB;MDM4;NUMB;ATG4A;HBP1;YIPF4;ARHGAP15;ATP11C;ORC3;OSBPL8;MAP2K4;SLC37A3;GANC;FAM107B;PPP4R2;SRSF7;WAC;PAIP2;FRK
MIR_194_5P	-1.5923	0.0022726	0.0313058	TMEM106B;HSPA4L;CHD1;RAPGEF6;ENTPD4;NABP1;RAB11FIP2;TMEM161B;SEPHS1;PRKD3;DYNC2LI1;MYRF;NFAT5;PIAS2;DBF4;GXYLT1;ARHGAP21;DNMT3A;TMEM123;SMURF2;SCAI;DNAJC18;OSBPL8;EPC2;CLN8;FAM107B;SPIDR;SLK;ERGIC2;CDK19;CLN5;EXOC5;SNX1;CEP170;BNIP2;CAPRIN1;LMBR1
MIR_1950	-1.59531	0.00244362	0.0331809	AAK1;TTC8;KCTD9;RNFT1;NFYA;BTAF1;MLLT3;SACM1L;ITPR1;FAM210A;KDM2B;SCFD1;SOCS5;TSTD2;NRAS;CAMK2G;AVL9;FUBP1;ARIH2;MPV17L;SNAPIN;TLK2;SMARCAD1;ADAM10;MXI1;SPTLC2;RTN4;DDX17
MIR_467G	-1.59838	1.62193e-06	0.000295694	RBM41;ELL2;TRDMT1;PMS1;CTDSPL2;NR2C2;MDM1;REPS2;USP6NL;CREBRF;ALG6;FGD4;KDM6A;RHOBTB1;CEP135;IKBKG;BTAF1;SGMS1;ZDHHC21;PAFAH1B1;CD53;GABPA;IARS2;FAR1;MED14;MLLT3;SBF2;MOSPD2;AFF4;LRP12;PFKFB2;DCUN1D4;FILIP1L;HERC6;ITPR1;SP4;MTMR12;GTF2B;LSS;FECH;RABGAP1L;MAPK1;CHUK;SPAG9;ITCH;CARF;PDCD10;SCOC;ZMYM2;YES1;CWC22;ABI1;IL1RAP;WDR47;FAM76B;CCDC68;ZFAND2A;TRPC1;SLC7A2;LIN52;MORC3;PDIK1L;RUFY2;DLG2;FGL2;…
MIR_153_5P	-1.60892	1.71101e-06	0.000295694	CREB5;RBM41;ELL2;AAK1;TMEM106B;HECW2;MDM1;AGPS;DAB2;SORBS1;GPCPD1;ETV1;ZBTB41;RHOQ;TM4SF4;DNAJA1;CCSER2;GABPA;STT3A;FAR1;PRC1;ADHFE1;RAB11FIP2;DCUN1D4;SEPHS1;FAM210A;SP4;ARNT2;ACBD5;RABGAP1L;LMBRD1;SPAG9;NUP37;ENTPD1;HERC3;ABI1;ATP2C1;SRSF10;NFAT5;PARP9;MFAP3L;CCDC68;SLC16A4;OSBPL3;CFI;BZW1;CEBPG;LY86;ARIH1;RNF139;RUFY2;ARHGAP21;DMGDH;CHN1;VPS37A;PDE1A;SKIL;PCDH7;ATP11C;CREB1;STRBP;HS6ST2;LCTL;AC…
MIR_7002_5P	-1.61227	0.000870868	0.0181017	ZPLD1;ARCN1;HECW2;LYPLA1;PHTF2;MAPKBP1;KCNAB2;RHOQ;ARHGEF9;CRBN;INTS2;LRRC28;PHF21A;RALGPS1;ORAI2;DNAJC28;GTF3C4;ZMYND11;MYNN;DLG2;RAB35;NUMB;PSD3;ADAMTS2;SSR1;TFDP2;PARP3;BCL11B;SLK;SLC39A11;PHACTR2;SLC16A6;KCNE4;GRK6
MIR_7681_3P	-1.61602	0.00190853	0.0287946	SLC30A7;KIF5A;AP1AR;GABRB3;ADAL;KDM6A;STRN;F13A1;PAFAH1B1;DNAJA2;NUDT15;LRRC28;STAM;KCNJ16;ALG11;NFAT5;MBTD1
MIR_19A_5P	-1.61699	0.00106697	0.0204879	TBC1D15;RASSF4;SNX13;UFL1;TNPO1;OXR1;ASPA;CD55;NDUFS1;GOLGA1;DNAJC6;RNF115;RUFY2;FAM185A;ABHD3;STRBP;ORC3;SKP2;USP46;OSBPL8;KPNA1;MAGI3;BRCC3;E2F5;FHL1;ULK2;ACE2;ROCK2;LRRCC1;UBXN7;WAC;AADAT
MIR_302D_5P	-1.62342	0.000930216	0.0188121	SNURF;CCNA2;CPNE4;RNF2;ETV1;CHD1;RAPGEF6;INTS2;SOX6;FAM210A;SMAD2;ATP2C1;BRAF;DNAL1;PARP11;RAB35;FBXW11;EPC2;AGFG1;GTF2H1;ATP6V1C1;NDFIP2;TMED8;SMARCAD1;SRSF1;NPAT;BBS5;CD2AP;RAB31;FNDC3A;PPTC7;AEBP2;TMEM185B;PWWP2A;CHST11;SLC9A6;LMAN1;NBEAL1;EEA1
MIR_669P_3P	-1.62609	0.00147753	0.0242261	TRDMT1;TC2N;TPMT;INPP4B;NIPA2;UFL1;OXR1;ZBTB41;MED14;STAM;CDH11;PLEKHM2;LRP11;NFAT5;DNAL1;KAT6A;DLAT;RUFY2;DLG1;ZDHHC17;YIPF4;SCAI;SMC5;TRUB1;RASSF6;DHX15;LANCL1;SLC8A1;EYA3;CDK19;AP4E1;EPS8;CEP170;RPS6KA6;TBC1D8B
MIR_669K_3P	-1.63063	0.000294008	0.00821926	CD8A;GABRB3;STEAP2;ZDHHC21;SLC25A32;FAR1;TM6SF1;EIF4E;SACM1L;ATP11A;MIER1;MAPK1;NAALAD2;NPY1R;ABI1;COX15;MFAP3L;DICER1;ATG3;IFI44;RNF6;STX12;AGFG1;MBTPS1;PKN2;SRSF7;PHACTR2;ERG;CDK19;FRK;NDFIP2;FRS2;GUF1;CEP170;KDM4C;CAPRIN1;SLC25A53;ELF2;AZI2;DHX57
MIR_302A_5P	-1.63777	0.00118368	0.022224	HECW2;SHPRH;INPP4B;MAPK8;PDE7A;FGD4;FYTTD1;LPGAT1;ZKSCAN8;TLK1;PAFAH1B1;CD55;ACAP2;PIAS2;TRPC1;FGL2;DLG1;BNIP3L;SMURF2;SCAI;ATXN7;FUBP1;MYO9A;CNOT6;BIVM;LANCL1;UCK2;NARS;GTF2H1
MIR_669H_3P	-1.64548	0.000372062	0.00943052	CD8A;GABRB3;STEAP2;ZDHHC21;SLC25A32;FAR1;TM6SF1;EIF4E;SACM1L;ATP11A;MIER1;MAPK1;NAALAD2;NPY1R;ABI1;COX15;MFAP3L;DICER1;ATG3;IFI44;RNF6;STX12;AGFG1;MBTPS1;PKN2;SRSF7;PHACTR2;ERG;CDK19;FRK;NDFIP2;FRS2;GUF1;CEP170;KDM4C;CAPRIN1;SLC25A53;RAD51D;ELF2;AZI2;DHX57
MIR_12196_3P	-1.64552	0.000262787	0.00759234	ANGPTL7;AGPS;POLK;STRN;CHD1;EOGT;DNAJA2;MIA3;PHF21A;PFKFB2;WDR45B;LYPD6;UBAP1;LHFPL2;NAPG;FBXL3;ARID5A;BRD8;TMEM33;LIN52;MORC3;CDKL2;ARHGAP21;CLK2;SNN;JAM2;ATAD2B;RFXAP;CDC14B;AGFG1;VPS35;MYO9A;PCMTD2;NECAP1
MIR_7A_1_3P	-1.65419	3.98286e-06	0.000420634	NADK2;LZTFL1;RBM41;CCNB1IP1;ARHGAP42;CTDSPL2;HECW2;GRIA3;TNPO1;ARL13B;ETV1;FAM13C;RHOQ;LYSMD3;TMEM41B;RAB18;SNAP23;AZIN1;SPOPL;PRKD3;SPAG9;CHFR;BRAF;CSNK1A1;CHM;COX15;SLC35B3;TMEM33;BZW1;OSBPL6;ARIH1;RNF139;ATG3;MBTD1;OLA1;PSD3;SPATC1L;GCA;EEF1E1;TMEM123;PCDH7;SLC2A2;RNF4;SCAI;OSBPL8;ATXN7;SLC4A7;NUFIP2;YEATS2;BTBD10;COG3;PTPRA;CNOT6;STX16;CNOT2;RAP1GAP2;SLC8A1;CHN2;KLF3;EXOC5;RPS6KA3;PPARGC1A;HP…
MIR_219C_3P	-1.65706	0.0013495	0.0231118	RBM41;NSUN6;NR2C2;RNF2;FYTTD1;LPGAT1;LYPD6;SDCBP;ABI1;CROT;IL1RAP;RASGRP3;MIA2;METTL15;FAM122B;ABL2;AGFG1
MIR_7227_3P	-1.65932	2.78979e-06	0.000407953	CREB5;HGF;ECT2;AAK1;NR2C2;INPP4B;GRIA3;MAPK8;ARL8B;PHTF2;ATP6V0A2;CREBRF;PM20D2;RNFT1;PEX3;RHOQ;ZDHHC21;MAPK9;TMEM41B;RAB18;CACUL1;MED14;TTC39B;SBF2;RALGPS1;DCUN1D4;PCM1;MYL12A;MIER1;RABGAP1L;CARF;YES1;ZMYM6;EML5;BRAF;NFAT5;STXBP6;NUBPL;ZMYND11;MBTD1;BMPR1A;DLG1;DNMT3A;VPS37A;PSD3;CHRD;DIDO1;PAXBP1;TSN;PCDH7;YIPF4;MEF2C;TSPAN2;HJURP;ATP11C;BCL2L2;SAV1;CAND1;STAG2;SCAI;AVL9;ATXN7;SSR1;CLDN12;ARHGA…
MIR_6937_3P	-1.66314	0.000546567	0.0127667	ANGPTL7;AGPS;POLK;STRN;CHD1;EOGT;DNAJA2;MIA3;PHF21A;PFKFB2;WDR45B;LYPD6;UBAP1;LHFPL2;NAPG;FBXL3;ARID5A;BRD8;TMEM33;LIN52;MORC3;CDKL2;ARHGAP21;CLK2;SNN;JAM2;ATAD2B;RFXAP;CDC14B;AGFG1;VPS35;MYO9A;PCMTD2;NECAP1
MIR_1194	-1.66947	0.0043065	0.0481568	HGF;A1CF;BRWD3;C1QTNF3;RAB11FIP2;SEPHS1;TANK;PREX2;ZFP69;RAP1A;AMMECR1L;UBXN2A;NARS;ANKIB1
MIR_7646_5P	-1.67106	0.00207179	0.0300241	CCNA2;DAB2;TADA2B;ZDHHC21;NABP1;MLLT3;CDH11;LYPD6;TTBK2;DMD;TMEM33;ZFP41;RAP1A;ITM2A;TERF1;BIVM;RPS6KB1;FRS2;VEGFC;FBXO8;AASS;MAP4K5;SLC25A13;CCNT2;CALU;PGM3;KRBA1;CDK13;DLG3;BACH2;USP33;RUFY3
MIR_875_3P	-1.6721	2.3454e-06	0.00037155	CREB5;HGF;ECT2;AAK1;NR2C2;INPP4B;GRIA3;MAPK8;ARL8B;CREBRF;PM20D2;RNFT1;PEX3;RHOQ;ZDHHC21;MAPK9;TMEM41B;CACUL1;MED14;TTC39B;SBF2;RALGPS1;DCUN1D4;PCM1;MYL12A;MIER1;RABGAP1L;CARF;YES1;ZMYM6;EML5;BRAF;NFAT5;STXBP6;NUBPL;ZMYND11;PREX2;MBTD1;BMPR1A;DLG1;DNMT3A;PSD3;CHRD;DIDO1;PAXBP1;PCDH7;MEF2C;TSPAN2;ATP11C;SAV1;STAG2;SCAI;ATXN7;SSR1;CLDN12;ARHGAP29;RECK;MID2;SOCS7;SLK;CNOT6;TAF7;PPP4R2;UBXN7;PIAS1
MIR_494_3P	-1.67576	0.000131779	0.00501022	NADK2;SNURF;TBC1D15;NSUN6;MPEG1;ASXL2;TMEM237;ETV1;CFTR;BRWD3;SLC25A16;DNAJA2;MOSPD2;TFDP1;CCNYL1;LMBRD1;ATF3;TANK;ATP2C1;STXBP6;ARHGAP12;OSBPL6;TRIM44;ANKRD40;SOCS5;DPM1;CLOCK;MBD5;UBP1;DENND6A;AVL9;ATXN3;GLS;CNOT6;LCORL;LRRCC1;PHACTR2;RAD23B;CNTD1
MIR_203B_3P	-1.67576	0.00396418	0.045867	KLHL11;GSAP;TRAPPC13;AZIN1;LIN7A;MIER1;TRUB2;WARS2;TCAIM;RNF139;PRRG4;GCA;FAM122B;GPATCH2;LCORL;OGN;RPS6KA3;VNN1;UBE2G1;CDKL3;TSC1;RPGR;VMP1;CAMK2D;ENPP4
MIR_3964	-1.67597	0.00241674	0.033052	HSPA4L;ARL8B;STEAP2;ZDHHC21;SLC25A16;IGF2BP1;DNAJC28;EHBP1;GXYLT1;TPK1;CDKL2;MEF2C;UBE2E1;LCOR;TNKS2;ING2;TMEM47;DPP8;NAA16;EIF5A2;TBC1D8B;KLHL5;GABARAPL1;NCKAP1;PLS1
MIR_6924_3P	-1.67608	0.00338134	0.0419962	SNX13;HECW2;EIF2S1;ZBTB41;HUS1;CEPT1;ERC2;USP28;OCLN;RNF14;SC5D;LCORL;ZFP14;MECP2;ATP8B2;BBS5;TMEM186;MCM5;UGDH;EBAG9;HEPACAM2;NT5E;GALNT3;G3BP2;IGF1;CHPT1
MIR_7083_3P	-1.67686	0.000822486	0.0175679	AAK1;TPMT;GREB1L;USP6NL;OXR1;ATXN1L;MTHFR;VSTM2A;PHF21A;CEP97;MLEC;FGFBP3;SCAI;KPNA1;KIF3B;CLEC3B;FHL1;CCR5;AMMECR1L;HACL1;NT5C2;PRRC2B;NECAP1;WAC;DDR2;ACAP3
MIR_7229_3P	-1.67835	6.12577e-06	0.000529322	LZTFL1;SLC30A7;AAK1;TMEM106B;INPP4B;NIPA2;ANKRD45;OXR1;CREBRF;DEPDC7;GPCPD1;VEZT;PSPC1;TRAPPC13;NREP;MALT1;APC;TM6SF1;EIF4E;LRRC28;PHF21A;MLLT3;HERC6;MOB3B;NEDD1;MIER1;FPGT;SMAD2;TMX3;PAFAH1B2;RAB11A;SRSF10;ARHGAP12;BZW1;ZZZ3;PREX2;SPPL2A;GNG12;RAB11FIP3;CTSC;USP28;CLOCK;PSD3;TRIP4;HOXA9;PCDH7;STRBP;SEC22C;DENND6A;FUBP1;YEATS2;NCOA2;LRRCC1;UBXN7;GOLPH3L;PIGC;GOSR1;FRK;MTMR6;MECP2;PRDM15;NDFIP2;BT…
MIR_3061_3P	-1.67966	0.00246469	0.0332297	NSUN6;HSD11B1;CTDSPL2;INPP4B;AZIN1;PAFAH1B2;DNAJC28;COX15;MEF2C;SAV1;STRBP;ASF1A;ZBTB43;LMO7;SRP72;RGS2;SRSF1;TGDS;USP49;PHB;VPS41;UBE2E3;ELF1;VMP1;CLINT1;ABHD16A;CEP57L1;LCLAT1;PHC3;SLC25A46;IVNS1ABP;ZC3H12C;GID4;CPSF6
MIR_335_3P	-1.68059	4.91723e-07	0.000133538	CREB5;CCNB2;TMEM106B;SLC1A2;ITGB2;UFL1;MDM1;AGPS;GABRB3;STXBP5L;TMEM237;CREBRF;ETV1;CEP135;STEAP2;ZDHHC21;PRC1;TTC39B;SPOPL;HERC6;SP4;NAPG;ACBD5;MAPK1;NUP37;ERC2;LRP11;ABI1;EML5;IL1RAP;DCUN1D1;NARS2;ANGPT1;RASGRP3;TMEM33;LY86;IRF6;PDIK1L;IFI44;SNX7;TTC21B;RNF14;CCL11;CDC37L1;MRPL39;SCAI;OSBPL8;ATXN7;TRUB1;ATXN3;NUFIP2;DAB1;FUBP1;SSR1;RNASE4;BRCC3;CDC73;BCL11B;AKAP8;PKN2;RBL2;HIBCH;LCORL;CNOT2;REC…
MIR_539_5P	-1.68663	6.33304e-05	0.00300978	AAK1;ATP7A;REPS2;ASAH2;ARL8B;PHTF2;HNRNPK;ZBTB41;ZKSCAN8;PPIC;RAPGEF6;MYSM1;HUS1;SUCLG2;MOSPD2;MIER1;SPAG9;PIAS2;DNAL1;POGK;PREX2;NUDT12;SERPINB8;CAMSAP1;PON2;STRBP;CXCL14;PNO1;RNGTT;ZBTB43;ARL16;IDE;OGN;WRN;GRK5;GBP5;FBXO30;SESTD1;MACROD2;FRS2;PTGER3;MPHOSPH9;SLC25A36;PAPOLA;GOLGA5;TBK1;APPL1;RPAP2;FAM135A;AASS;ATL2;SEMA3D;KAT7;TMEM161A;GPR155;ALDH6A1;TTC14;GAS2;MANEA;LMAN1;NBEAL1;PIK3R1;SSBP2;F…
MIR_1966_3P	-1.69709	0.00021269	0.00697109	NSUN6;ARHGAP42;SLC5A12;TADA2B;CREBRF;CAPZA2;BTAF1;SNX4;DCUN1D4;SNTB2;ITCH;SCFD1;ODF2L;NFAT5;DNAL1;PDIK1L;CLOCK;MTFR1;STAG2;SCAI;DENND6A;NUFIP2;SLC25A51;VPS35;NCOA2;PUS10;SERINC1;CMPK1;SPECC1;FBXO30;PPARGC1A;TNFAIP8;BCL2L11;SMG1;SCYL3;SLC30A4;CD2AP;PPP2CA;SYAP1;PTPDC1;GMFB;CACNB4;PDXDC1;BET1;PIGR;GORAB;PHF20L1;PXK;XRN1;KLHL24
MIR_297A_5P	-1.69799	0.00149904	0.0243561	SNURF;ELL2;GABRB3;CREBRF;DCLRE1C;KCNAB2;STEAP2;BRWD3;SLC35D2;AZIN1;CDC23;PFKFB2;CDH11;FANCD2OS;FECH;TRUB2;GBP4;ACER3;NXPE3;CDC73;MYO9A;DEPDC5;PSTPIP2;ROCK2;LCORL;AGO3;ZBTB43
MIR_666_3P	-1.70031	0.000593776	0.0135996	CREB5;KNSTRN;PDE7A;B3GALT5;DCAF17;ECM2;DCLRE1C;CCSER2;RALGPS1;TACO1;FAM210A;SMAD2;BRIX1;DICER1;TMEM33;RNF24;SLU7;PELI2;NKAIN1;DNAJC18;NUFIP2
MIR_1A_1_5P	-1.70469	0.00359479	0.0435268	STAB2;FGD4;KDM6A;SLC25A32;CDC37L1;UBE2Q2;SNX6;ZEB1;UBXN7;SLC25A40;CSNK1G3;CDKL1;PSMA2;DHX32;CYLD;MAP3K9
MIR_466G	-1.70664	0.000243196	0.00757893	AAK1;CRYZ;CTDSPL2;LYPLA1;STXBP5L;KDM6A;NFYA;SLC25A32;B3GNTL1;AFF4;DCUN1D4;HSD17B11;TFDP1;NAALAD2;IDI1;PDCD10;ATF3;DCUN1D1;NFAT5;TSGA10;CEP97;HOOK1;DLG2;CTSC;ATG4A;RAP1A;ARHGAP15;CAND1;SCAI;MAP2K4;E2F3;CDC73;SUN1;PPP4R2;SRSF7;ENOX2;IDE;SYNE3;RPS6KB1;ATP6V1C1;NAA16;RPS6KA6;TUBGCP4;OTUD6B
MIR_7670_5P	-1.70876	0.000318558	0.00873056	NIPA2;UFL1;MAPK8;PDE7A;AP1AR;STAM2;PGGT1B;RNFT1;RHOQ;MAPK9;LYSMD3;IARS2;VSTM2A;GPR137C;TYMS;TMX3;ZMYM2;KCNJ16;NUP54;TMEM33;CNDP1;TPK1;RAP1A;PIGA;ARHGAP15;AHCYL2;CYTH3;CDC73;WAC;RPS6KB1;TMEM47;TFEC;KDM4C;CLCC1;ERCC6L2;CDK12;PDHA1
MIR_8114	-1.71652	0.00338177	0.0419962	HGF;GPATCH11;XXYLT1;CCDC68;CBR4;CDC37L1;TCEANC2;IDH3B;CHORDC1;STRBP;NUFIP2;DAB1;RECQL;CRNKL1;CHTF8;CDYL;UBE3C
MIR_491_3P	-1.71775	0.00176791	0.0268863	INPP4B;F13B;OXR1;STEAP2;GABPA;SACM1L;SCOC;ABI1;XXYLT1;TRPC1;DPM1;RNF13;TFDP2;TRNT1;CNOT6;LCORL;CACYBP;PRPF4B;AZI2;UBE2D3;RCBTB2;PDCD6IP;EVI5;LHFP;PUM2;KLHL24
MIR_3101_3P	-1.72768	0.000885562	0.0181017	TBC1D15;PDE7A;DAB2;KCTD9;RNFT1;CHD1;ZKSCAN8;RALYL;HUS1;FGFR3;ATP11A;ITFG1;BHLHB9;LY86;CLOCK;WDR36;SKIL;RAP1A;AHCYL2;SLK;PIP5K1B;PAIP2;CEP170;EIF5A2;IL6ST;MAP4K5;G6PC;CSTF2
MIR_7223_5P	-1.72768	0.000885562	0.0181017	TBC1D15;PDE7A;DAB2;KCTD9;RNFT1;CHD1;ZKSCAN8;RALYL;HUS1;FGFR3;ATP11A;ITFG1;BHLHB9;LY86;CLOCK;WDR36;SKIL;RAP1A;AHCYL2;SLK;PIP5K1B;PAIP2;CEP170;EIF5A2;IL6ST;MAP4K5;G6PC;CSTF2
MIR_340_5P	-1.73859	2.25584e-08	2.14418e-05	LZTFL1;SLC30A7;TMEM106B;HNF4G;HECW2;ZBTB37;FANCM;TMEM237;PHTF2;ARL13B;CREBRF;PM20D2;VEZT;BTAF1;STEAP2;ZDHHC21;GABPA;STT3A;FAR1;TBC1D23;MED14;AZIN1;UNKL;TRIQK;ATXN7L2;SPOPL;LRP12;ETFDH;SLC30A9;TTBK2;TFDP1;NEDD1;STXBP4;RABGAP1L;CHUK;PCGF3;DMD;ERCC6;YES1;APPL2;HERC3;RAB11A;CWC22;ATP2C1;FBXL3;DCUN1D1;NFAT5;NARS2;MRE11A;FAM76B;KAT6A;TMEM33;OSBPL6;YIPF6;ATF1;PSD3;MTFR1;ZDHHC17;ABHD3;RAP1A;TMEM209;MAP4K…
MIR_704	-1.74294	0.00214267	0.0303971	MAPK8;CPNE4;CREBRF;SGMS1;DESI2;GOLGA1;ATP11A;CLMP;ARHGAP12;GNPNAT1;ARHGAP15;CLIP4;AP5M1;MAP1LC3B;TDG;TSC1;ARAF;PPTC7;PTPN2;ANKRD33B;FGFR1;KMT2A;ZC3H12C;ZFAND6;AXIN1;FMR1;VAMP1
MIR_590_3P	-1.74636	4.28367e-09	8.14326e-06	NADK2;NPL;B3GNT2;TMEM106B;SNX13;NR2C2;SHPRH;INPP4B;MDM1;F13B;USP6NL;VPS4B;POLK;OXR1;ARL13B;CREBRF;FGD4;NOX4;TOM1L1;CEP135;STEAP2;ZDHHC21;LYSMD3;SLC25A16;ARHGEF9;CCSER2;INTS2;GABPA;CTBS;SPARCL1;PIKFYVE;RNF34;MYSM1;HUS1;UNKL;TM6SF1;MLLT3;NAP1L5;SPOPL;STAM;RAB11FIP2;AFF4;PTPRC;TTBK2;SP4;EIF5;SMAD2;TMX3;PCGF3;TANK;ASPN;DNAJC28;KCNJ16;STXBP6;COX15;SLC35B3;KAT6A;TRPC1;ZMYND11;POGK;PAPSS1;ZZZ3;PREX2;GXY…
MIR_7006_3P	-1.74707	0.000143754	0.00535834	NSUN6;ARHGAP42;SLC5A12;TADA2B;CREBRF;CAPZA2;BTAF1;SNX4;DCUN1D4;SNTB2;ITCH;SCFD1;ODF2L;NFAT5;DNAL1;PDIK1L;CLOCK;MTFR1;STAG2;SCAI;DENND6A;NUFIP2;SLC25A51;VPS35;NCOA2;PUS10;SERINC1;CMPK1;SPECC1;FBXO30;PPARGC1A;TNFAIP8;BCL2L11;SMG1;SCYL3;SLC30A4;CD2AP;PPP2CA;SYAP1;PTPDC1;GMFB;CACNB4;PDXDC1;BET1;PIGR;GORAB;PHF20L1;PXK;XRN1;KLHL24
MIR_300_3P	-1.75022	0.000833045	0.0175958	HGF;ITGB2;MAPK8;ARL8B;GPCPD1;LAIR1;GNPDA2;GABPA;RAB18;RARB;DMD;DCUN1D1;RAN;CCL11;GNPNAT1;PCDH7;ORC3;TBL2;NXT2;VPS35
MIR_1264_3P	-1.75411	1.28286e-05	0.000870972	CREB5;AP3M1;ARHGAP42;F13B;SEC14L3;ING3;FGD4;KDM6A;RNFT1;DCLRE1C;SGMS1;OXNAD1;MIA3;SNAP23;MAP7;SPOPL;NEDD1;SERPINI1;ITCH;GGPS1;CHFR;FAM76B;PREX2;SPPL2A;DCUN1D2;FGL2;CLOCK;STRBP;ACER3;ASF1A;SMC5;DPF2;STX12;RNASE4;SRSF6;CCDC127;CDC73;FHL1;GPKOW;POLR3F;ROCK2;PNRC2;PARP8;UBXN7;SIKE1;WDR35
MIR_295_5P	-1.75636	0.000164062	0.00588455	MAPK8;ARL13B;CAPZA2;ZKSCAN8;PNPT1;AFF4;DCUN1D4;DIMT1;FBXL3;CEP97;TMEM33;GPR160;CLOCK;GPRASP1;ASF1A;ABL2;APH1B;SIKE1;PAIP2;CLN5;RPS6KB1;KRIT1;KCNJ8;RABIF;CDK12;MXI1;CD2AP;FAM149A;KIF2A;CSTF2;PPTC7;GNB4;SNX27;SEMA4C;NBEAL1;UTP23;SSBP2
MIR_146A_3P	-1.75939	0.000286676	0.00813389	B3GNT2;SLC30A7;CTDSPL2;INPP4B;A1CF;DPY19L4;LYPLA1;NDEL1;RHOBTB1;STEAP2;F13A1;SLC25A32;NSDHL;DGKG;SERPINI1;DLG2;PCDH7;ACER3;GBP7;MYO9A
MIR_342_3P	-1.76135	0.000540168	0.0127667	SNAPC1;MMAB;TLK1;FAR1;SOX6;EIF4E;PTPRC;SDCBP;SOCS6;CEP97;TCTN1;RSRC1;TFDP2;TCF12;ZEB1;ATE1;ARMCX3;ARRDC3;WDR77;KDSR;AKIRIN1;ZBTB26;NSD1;RAD51D;EMP1;NIP7;RPGR;DDX3X;TULP3;HARBI1;EEA1;JADE1;WDR37;TMX1;CASP2;ANKRD49;PRPF38B;HIVEP1;MRI1;HSPBAP1;STK4;FAM126B;LASP1
MIR_6934_5P	-1.77064	0.00394165	0.045867	CREBRF;GRAMD4;BLOC1S5;DHFR;CAPZA1;PRIMPOL;MTMR7;P2RY1;CDV3;HMG20A;CCNDBP1;SEMA6D
MIR_3969	-1.77078	0.00125616	0.0223174	AAK1;CD36;GPCPD1;WTAP;RNF34;FGFR3;UBAP1;SERPINI1;ARIH1;RUFY2;BID;SKP2;CNOT2;RNLS;CEP170;FBXL4;CD68
MIR_7081_3P	-1.77203	0.00147829	0.0242261	AAK1;BBS7;ATP6V0A2;DDX5;AGXT2;PLEKHM3;STXBP6;NPHP3;OCLN;PCDH7;DENND6A;EPC2;ITGA9;WAC;TNFAIP8L2;TMEM260
MIR_7216_3P	-1.77349	0.000119712	0.00489609	ELL2;ZPLD1;NR2C2;MPEG1;UBTD2;STEAP2;WTAP;EAF1;STAM;DOCK10;MBTD1;CDK20;MTFR1;GCA;TXNDC9;PRPF18;STAG2;DENND6A;MID2;ZEB1;EXOC2;ANKRD13C;CNTD1;CAPN6;ATP8B2;BTBD7;ERCC6L2;SH3BGRL2;JADE3;ADAM10;DDX17;OSGEPL1;CHMP1B;RSU1;TTC23;ERN1;GDA;GMFB;THNSL1;NT5E;GALNT3;ANKRD28;XRN1;SERPINB9;BCS1L;TM9SF3;LSM14A
MIR_12178_3P	-1.78154	8.90599e-05	0.00393728	NSUN6;ARHGAP42;SLC5A12;TADA2B;CREBRF;CAPZA2;BTAF1;SNX4;DCUN1D4;SNTB2;ITCH;SCFD1;ODF2L;NFAT5;DNAL1;PDIK1L;CLOCK;MTFR1;STAG2;SCAI;DENND6A;NUFIP2;SLC25A51;VPS35;NCOA2;PUS10;SERINC1;CMPK1;SPECC1;FBXO30;PPARGC1A;TNFAIP8;BCL2L11;SMG1;SCYL3;SLC30A4;CD2AP;PPP2CA;SYAP1;PTPDC1;GMFB;CACNB4;PDXDC1;BET1;PIGR;GORAB;PHF20L1;PXK;XRN1;KLHL24
MIR_30F	-1.78767	6.79441e-08	4.30539e-05	CREB5;AAK1;CTDSPL2;HECW2;SHPRH;PRKCI;GRIA3;UFL1;PDE7A;AP1AR;CPNE4;TNPO1;FGD4;KDM6A;FAM13C;LAIR1;STEAP2;ZDHHC21;TLK1;LYSMD3;SRR;INTS2;USP3;NABP1;MYSM1;TTC39B;LIMCH1;GRPEL2;BLOC1S6;MAPK1;TMX3;PCGF3;TANK;HERC3;ABI1;NFAT5;PIAS2;ANGPT1;TRPC1;OSBPL3;MYNN;SEC23A;ARIH1;DLG1;TMEM184C;VPS37A;SKIL;CDC37L1;PTPN13;FBXW11;FGFBP3;FRMD6;RNF13;STAG2;FAM122B;MAGI3;B3GALNT1;SUN1;SLK;CNOT6;NCOA2;BIVM;GCLC;MECP2;RPS6…
MIR_297B_5P	-1.80044	0.00048375	0.0117898	SNURF;ELL2;GABRB3;CREBRF;DCLRE1C;KCNAB2;STEAP2;BRWD3;SLC35D2;AZIN1;CDC23;PFKFB2;CDH11;FANCD2OS;FECH;TRUB2;GBP4;ACER3;NXPE3;CDC73;MYO9A;PSTPIP2;ROCK2;LCORL;AGO3;ZBTB43
MIR_297C_5P	-1.80334	0.000196526	0.00655433	SNURF;ELL2;GABRB3;CREBRF;DCLRE1C;KCNAB2;STEAP2;BRWD3;SLC35D2;AZIN1;CDC23;PFKFB2;CDH11;FANCD2OS;FECH;TRUB2;GBP4;ACER3;NXPE3;CDC73;MYO9A;PSTPIP2;ROCK2;LCORL;AGO3;ZBTB43;CASP8;CSNK2A2
MIR_7067_3P	-1.80603	0.00337136	0.0419962	AFF4;CLEC12A;ITPR1;MKNK1;FBXL3;TMEM69;PAXBP1;ATXN7;SENP5;CDK19;KRIT1;SLC25A13;HIVEP1;CHD6;CPSF6;CRYL1;INMT;SESN1;MPC1;PBX1
MIR_409_3P	-1.81371	0.00208842	0.0300241	IMPACT;PDHX;PIGW;SACM1L;RABGAP1L;RNMT;SLC7A2;METTL15;BNIP3L;NUFIP2;ASAP2;RPS6KB1;WDR77;FAM135A;CORIN;EBAG9;PLS1;CLINT1
MIR_320_3P	-1.83815	1.91205e-05	0.00117252	CREB5;AP3M1;ELL2;ARL8B;PYROXD1;FGD4;CCSER2;CTBS;UNKL;MLLT3;SPOPL;ATP11A;TIPRL;NAPG;TTLL4;DMD;BDH1;GXYLT1;PIGK;PELI2;RASSF2;RAP1A;SAV1;SMURF2;SCAI;NUFIP2;AGFG1;CPEB1;GABPB2;CXCL14;ITM2B;IDE;TRIM41;ITSN2;MDM2;TMEM47;MECP2;CSNK1G3;MOB1B;ATG14
MIR_490_5P	-1.83995	0.0034242	0.0419962	TAF1A;ARHGAP42;SGMS1;TMEM41B;ADRA1A;NUP50;PON3;SERINC1;SLC8A1;RPS6KA3;PKD2;TMOD3;APPL1
MIR_468_5P	-1.84245	0.00062396	0.0139547	TBC1D15;RASA2;RNFT1;STEAP2;CCSER2;LIN7A;IL1RAP;RNF24;TCAIM;PSD3;MTFR1;NUP107;MYO9A
MIR_489_5P	-1.85338	0.000327274	0.00876265	HNF4G;CHD1;MYSM1;NAAA;OPA1;ITPR1;PTGR2;TIPRL;MAPK1;MKNK1;GGPS1;CEBPG;RNF139;GNG12;TMEM123;PLA2G4A;CNOT2;FBXO30;ANKRD46;SLC25A36;EIF5A2;STK17B;SLC30A1;WWP1;ATG10;PLS1;PIK3R1;CEP57L1;CEP120
MIR_466N_5P	-1.87106	0.000148718	0.00543677	SLC1A2;SHPRH;ARL13B;RRM2B;ARHGEF9;SLC35D2;ADHFE1;ORAI2;UBE2J1;ACBD5;DCLRE1B;CLOCK;VAPB;TTR;MPV17;SEC61A2;RARS;PUS10;NIN;TMEM47;ENPP1;DDX19B;ADCY9;SLC6A19;LPIN2;TMA16;MAPK6;BNC2;CHST11;LHFP
MIR_7210_5P	-1.8757	4.35351e-05	0.0022989	TNPO1;DAB2;RNF2;ARL13B;FGD4;DCLRE1C;FNBP1;GUCD1;MYSM1;SAMD9L;STAM;EIF5;ITCH;SRSF10;DNAL1;SDAD1;TRPM7;TPK1;PELI2;DNMT3A;TXNDC9;YIPF4;KPNA1;HSPA13;MYO9A;DHX15;LCORL;TAX1BP1;ZBTB43;AP4E1;STX7;KRIT1;RNLS;MSL3;ATF2
MIR_7213_3P	-1.88969	0.000426379	0.0105266	PHTF2;FAM13C;NAA25;ZKSCAN8;BRWD3;BTBD8;DNAJA2;DGKH;FPGT;MTRR;SNX30;DCUN1D1;ACADSB;RNF139;STAG2;SPC25;PKN2;NCOA2
MIR_3968	-1.89072	0.00163015	0.0258243	STAM2;HERC6;MIER1;ATF3;SRPX;VAPB;ZBTB24;ANKLE2;CRLF3;RAB31
MIR_3088_5P	-1.89227	0.00326766	0.0416901	PCDHGC3;RGN;MAPK1;MBTD1;SLC6A15;PRSS23;FNBP4;TFDP2;EPS8;CRADD;TFAM;AEBP2;VPS25;AGBL3;ZFAND6;PLEKHB2;MED9
MIR_7225_3P	-1.89392	3.41951e-05	0.00196984	AAK1;TMEM106B;PRKCA;PDE7A;CREBRF;VLDLR;TLK1;PAFAH1B1;SNX4;LIN7A;ARNT2;SPAG9;SMAD2;NUP37;ATF3;WARS2;PDIK1L;CREB1;CAND1;ACER3;KPNA1;HEBP1;CCNL1;LCORL;ZBTB43;ARMCX3;SLC8A1;CMPK1;DDR2;CEP19;FKTN;IL5RA;EIF5A2;TEF;SH3BGRL2;PAWR;GINS3
MIR_374C_3P	-1.90642	0.000382544	0.00956864	CREB5;PDE7A;WTAP;FAR1;LRRC28;MIER1;SCFD1;RPRD1B;NUDCD1;CBR4;TCAIM;OLA1;MAGI3;HMGB2;ERLIN1;ERGIC2;LGALS8
MIR_323_3P	-1.90729	8.72735e-06	0.000638104	SORBS1;ING3;TOM1L1;SLC25A16;ST8SIA1;AZIN1;MYSM1;DNAJC6;TTC39B;DHX9;ATP11A;PSMC6;LMBRD1;ODF2L;EED;CALB1;PPFIBP1;CLOCK;RASSF2;PCDH7;OSBPL8;ARMCX5;ULK2;ROCK2;CNOT6;PKN2;MTMR2;PPP4R2;PUS10;LMO7;CEP70;UBXN2A;ANKIB1;MACROD2;MAT2B;PRKRA;RPS6KA6;ASAH1;IKZF5;PTPN9;PRPF4B;FBXO8;ENSA;APPL1;TRAPPC10;CKS2;FAM227A;FNDC3A;MAPK6;SEMA3D;PSME3;GNB4;PTPN2;PBX3;UBE2Q1;G3BP2;PHF20L1;WDR45;TBL1XR1;IFRD1;OGT;FNIP1
MIR_1981_3P	-1.90783	0.00134825	0.0231118	B3GNT2;HNF4G;INPP4B;GABRB3;HNRNPK;ST6GALNAC3;FANCL;EHBP1;ACTR6;ATE1;STK17B;FAM227A;KIF2A;QPCT;BNC2
MIR_3086_5P	-1.92989	0.000321483	0.00873056	TC2N;INPP4B;NIPA2;ALAS1;ADHFE1;CCNYL1;LRP11;TIMM21;GXYLT1;FKBP1B;ANKRD46;GDAP2;PDHA1;SRSF1;LAPTM4A;RPGR;CNOT7
MIR_187_5P	-1.95325	0.000257507	0.00759234	NADK2;MAPK8;ATP7A;DNAJA2;FBXL20;PCGF3;HOOK1;MBTD1;FGL2;CLOCK;RNF13;TXNDC16
MIR_345_3P	-1.96444	0.000180736	0.00624689	CREB5;NADK2;B3GNT2;GRIA3;LPGAT1;PLEKHM3;AZIN1;SUCLG2;CWC22;ZDHHC17;RNF13;MCM8;EPC2;MAGI3
MIR_384_3P	-2.12208	3.94164e-06	0.000420634	NADK2;AAK1;UFL1;STXBP5L;ZDHHC21;SP4;NAPG;GTF2B;SPAG9;HSF2BP;NFAT5;RFXAP;CDC14B;SAV1;SCAI;DARS;EPC2;ASAP2;LCORL;CENPQ;SMG1;RPE;CSTF2;CHMP1B;TTC14;STRN3;USP15;AUH;JADE1;ZC2HC1A;SEL1L3

## Sheet: Muscle
Regulatory targets	NES	pval	padj	Genes
MIR_7119_3P	2.45565	1e-50	1.907e-47	NFIA;ZFHX3;TNRC6B;NUCKS1;LRRC58;IRF2BP2;TMEM38B;INO80D;TBL1XR1;REST;PPM1K;ZMAT3;MOB3B;B3GALT2;ZBTB37;ATXN1;RBM47;RBMS3;AFAP1;BBX;MED18;RC3H1;IKZF2;ELAVL1;ATRX;FLI1;ROCK1;TRPS1;CCDC88A;SOAT1;SIX4;CASP8AP2;NUFIP2;KDSR;TAOK1;CYP2U1;SAMD8;MED13L;IGF2BP2;CDK6;PDK4;FAM199X;PAN3;ADRB2;EMC1;CCND2;UGCG;GCNT1;LMTK2;LIFR;HSPA4L;RBFOX2;CELF2;DDX6;CPEB2;KDM7A;YWHAZ;ELK4;PPARGC1A;SMAD7;ARID4B;RB1CC1;SMG1;ZBTB4…
MIR_7661_5P	2.44334	3.83725e-22	9.14704e-20	CREB5;MCC;NFIA;NUCKS1;AQP7;LRRC58;INO80D;ZMAT3;RC3H2;ZBTB16;ATXN1;RBMS3;LSM12;DUSP7;IKZF2;ELAVL1;TRPS1;TSHZ3;NUFIP2;NHSL2;IGF2BP2;RUNX1T1;PDK4;FAM199X;ITGB6;ZFP36L1;KDM7A;AKAP13;ANK3;THBS1;B3GALT1;TET1;SOX9;APBA1;KCNMA1;MN1;GLUL;UBXN7;WIPF2;INSR;KDELR2;MIER3;CAMK2D;DYNC1LI2;ESR1;EEA1;PIK3C2B;UVSSA;DYRK1A;CARF;EBF1;BDP1;EBF2;LIX1;ADAM23;MOB1B;HNRNPU;PRKACA;ARID4A;TSPAN5;SFXN3;PRDM9;MKX;PTGES3;NIPB…
MIR_7A_1_3P	2.38008	1.5438e-16	2.94402e-14	CCNB1IP1;ZFHX3;NUCKS1;GTF2A1;INO80D;KLHL31;TBL1XR1;RC3H1;ELAVL1;ATRX;SLC4A4;NUFIP2;AQP4;CDK6;CPEB2;NADK2;PPARGC1A;ARID4B;KIF21A;FAM126B;TET1;SATB1;TFAP4;ZFHX4;GCA;NBEAL1;U2SURP;CERS6;MIER3;CAMK2D;VEGFA;PHIP;LPP;CBX5;FOXN2;AHR;TMOD2;HSP90AA1;CDK12;FNIP2;CEP170;MPHOSPH9;DHX36;BRAF;OSBPL8;ATXN7;HECW2;SCAI;PTBP3;CTDSPL2;CDC14A;TRIP11;RALBP1;CYP26B1;RNF111;PCDH7;CDYL2;SLC8A1;ANKLE2;ARHGEF12;PCDH18;STX…
MIR_3094_3P	2.33616	1.45857e-24	4.63583e-22	CREB5;DPYSL2;ZFHX3;TNRC6B;NUCKS1;GTF2A1;INO80D;TBL1XR1;MOB3B;RC3H2;RBM47;DUSP7;BBX;RC3H1;IKZF2;ROCK1;NUFIP2;KDSR;GOLGA4;TAOK1;CDK6;CTDSPL;CD300A;ITGB6;CELF2;KDM7A;RB1CC1;SMG1;RORA;ZBTB44;SOWAHC;MYSM1;ANK3;KMT2D;PTPRJ;ZC3H12C;SATB1;SOX9;MSI2;MED13;NBEAL1;SH3RF1;PHIP;CARF;GNG2;PHF20L1;KLF12;PRKCI;KLHL42;GSK3B;SETBP1;TGFBR3;KCNJ2;RBM27;SLC12A8;URB1;FOXN2;INPP4A;FUBP1;MICAL3;RGS7BP;PIKFYVE;SP1;SGIP1;…
MIR_495_3P	2.33143	9.54598e-25	3.64084e-22	ZFHX3;TNRC6B;NUCKS1;LNPEP;LRRC58;IRF2BP2;GTF2A1;INO80D;TBL1XR1;REST;PPM1K;ZMAT3;TCF4;FKBP5;ZBTB37;FAM227A;AFAP1;MED18;ELAVL1;FLI1;TRPS1;SIX4;NUFIP2;CYP2U1;FIGN;SAMD8;RUNX1T1;CDK6;ADRB2;CCND2;UGCG;CELF2;CPEB2;RB1CC1;ZBTB34;RORA;ZBTB44;FAM126B;TET1;ADRA1A;SATB1;TFAP4;MSI2;PCYOX1L;TBX3;ZFHX4;NUP107;MED1;NBEAL1;ENTPD7;SYN2;TSC22D3;U2SURP;SNURF;ARID5B;SLC16A1;NR6A1;ZBTB21;CBX5;DYRK1A;PBRM1;BDP1;ZBTB26…
MIR_12200_5P	2.32803	2.89804e-25	1.84219e-22	ZFHX3;TNRC6B;NUCKS1;LNPEP;LRRC58;IRF2BP2;GTF2A1;INO80D;TBL1XR1;REST;PPM1K;ZMAT3;TCF4;FKBP5;ZBTB37;FAM227A;AFAP1;MED18;ELAVL1;FLI1;TRPS1;SIX4;NUFIP2;CYP2U1;FIGN;SAMD8;RUNX1T1;CDK6;ADRB2;CCND2;UGCG;CELF2;CPEB2;RB1CC1;ZBTB34;RORA;ZBTB44;FAM126B;TET1;ADRA1A;SATB1;TFAP4;MSI2;PCYOX1L;TBX3;ZFHX4;NUP107;MED1;NBEAL1;ENTPD7;SYN2;TSC22D3;U2SURP;SNURF;ARID5B;SLC16A1;NR6A1;ZBTB21;CBX5;DYRK1A;PBRM1;BDP1;ZBTB26…
MIR_1192	2.3138	4.50628e-25	2.14837e-22	ZFHX3;TNRC6B;NUCKS1;LNPEP;LRRC58;IRF2BP2;GTF2A1;INO80D;TBL1XR1;REST;PPM1K;ZMAT3;TCF4;FKBP5;ZBTB37;FAM227A;AFAP1;MED18;ELAVL1;FLI1;TRPS1;SIX4;NUFIP2;CYP2U1;FIGN;SAMD8;RUNX1T1;CDK6;ADRB2;CCND2;UGCG;CELF2;CPEB2;RB1CC1;ZBTB34;RORA;ZBTB44;FAM126B;TET1;ADRA1A;SATB1;TFAP4;MSI2;PCYOX1L;TBX3;ZFHX4;NUP107;MED1;NBEAL1;ENTPD7;SYN2;TSC22D3;U2SURP;SNURF;ARID5B;SLC16A1;NR6A1;ZBTB21;CBX5;DYRK1A;PBRM1;BDP1;ZBTB26…
MIR_186_5P	2.29308	5.58984e-13	5.32991e-11	CXCL13;TNRC6B;LRRC58;TMF1;INO80D;TBL1XR1;REST;RC3H2;PABPC1;DUSP7;RC3H1;TRPS1;NHSL2;IGF2BP2;SBNO1;RBFOX2;ZBTB44;PTAR1;PHF21B;UBXN7;SH3RF1;U2SURP;MIER3;VEGFA;CNOT4;HIPK1;CACNA1C;CDK12;FNIP2;CEP170;DCBLD2;IRS1;PBX1;NAA30;NEGR1;ARHGAP26;SPECC1;DMD;HECW2;INTS2;OTUD4;PCNP;GGCX;CNTNAP1;INPP4B;SUZ12;PHF6;CPEB3;MYO5A;GPATCH11;GOSR1;HOOK3;PRKAR2B;TCF20;NFAT5;SHPRH;CRYBG3;JPH1;TEAD1;OGT;FSD1L;FBXO33;G2E3;RA…
MIR_1958	2.27134	1.42478e-11	9.70379e-10	TNRC6B;AQP7;INO80D;TBL1XR1;EGLN3;UBN2;NHSL2;PDK4;CTDSPL;CELF2;PPARGC1A;KIF21A;B3GALT1;GLUL;DYNC1LI2;CNOT4;ZKSCAN3;KCNJ2;SFXN3;MKX;E2F7;PRPF39;SLC25A25;DUSP11;ERCC6;SP1;SGIP1;MGA;FZD5;TAF15;RRP1B;EML4;CLCN5;SCAI;NUP155;PTBP3;REPIN1;STXBP6;ASXL2;LENG8;ODF2;ANKRD44;YIPF6;NFAT5;EVI5;PCDH18;ETV6;ZEB2;POGZ;ANO5;NSD1;IQGAP2;SOCS4;SCHIP1;NF1;BPTF;MYBPC1;EPM2AIP1;FKTN;STARD13;FBXL14;ATG4C;FGF10;SRSF9;HOME…
MIR_6345	2.25071	5.08724e-07	9.51115e-06	DPYSL2;NFIA;NUCKS1;TSHZ3;MED13L;SBNO1;MED13;UBXN7;DYRK1A;PHF20L1;FUBP1;DENND4A;NFAT5;CCNJ;RAPGEF2;FANCL;LRRC40;ME2;SCN4B;DDX17;CDK13;RNPC3;SRPK2;TGFBR1;SFMBT1;PRPF4B;SP4;ADCK2;SMARCAD1;CDS2;ARHGEF6;SERPINB8;UBL3
MIR_8118	2.22926	3.38223e-22	9.14704e-20	ZFHX3;NUCKS1;LNPEP;IRF2BP2;GTF2A1;INO80D;SNCA;TBL1XR1;REST;PPM1K;ZMAT3;TCF4;IGF1R;AFAP1;MED18;ELAVL1;FLI1;TRPS1;SIX4;TSHZ3;NUFIP2;TAOK1;CYP2U1;FIGN;SAMD8;RUNX1T1;CDK6;ADRB2;CCND2;UGCG;CELF2;CPEB2;RB1CC1;KIF21A;ZBTB34;RORA;ZBTB44;SOWAHC;MYSM1;ANK3;FAM126B;TET1;ADRA1A;SATB1;TFAP4;KCNMA1;MSI2;PCYOX1L;TBX3;SETD7;GCA;NUP107;MED1;NBEAL1;ENTPD7;SYN2;TSC22D3;U2SURP;CERS6;ARID5B;SLC16A1;ZBTB21;BDP1;PHF20L…
MIR_1912_3P	2.22466	2.47804e-11	1.43183e-09	NFIA;ZFHX3;KLHL31;ZMAT3;ATF3;IKZF2;TAOK1;IGF2BP2;UGCG;EFNA5;KDM7A;PPARGC1A;RB1CC1;RORA;PTPRJ;ZFHX4;HEG1;NRIP1;PDPK1;GSR;LPP;PBRM1;EBF1;NAP1L5;BDP1;KMT2E;KLF12;CHD7;PCF11;RECQL;PIKFYVE;KMT2A;HIPK3;LMOD2;KMT2C;KCTD18;PNN;SPIDR;FAM102B;SPECC1;SOX5;EHMT1;SCAI;CTDSPL2;OTUD4;CANX;ATXN3;HOOK3;SLC8A1;EML5;NFAT5;VCL;GLS;HK2;USP33;CCDC58;ZFX;PIM2;ZEB2;SLC16A6;FSD1L;NUP160;RSF1;CNOT6;MAPK6;KCNA1;FBXL14;TDP2…
MIR_101B_3P	2.21629	2.33121e-11	1.38926e-09	ZFHX3;TNRC6B;INO80D;TBL1XR1;ANKRD12;ATXN1;AFAP1;SLC4A4;TSHZ3;GOLGA4;SAMD8;CTDSPL;LMTK2;CPEB2;FOS;UBE3A;ARID4B;ZBTB34;ATP1B1;PFKFB2;TET1;TFAP4;MED13;ZFHX4;EEA1;PHF20L1;TET2;KLF12;SEC24A;NLK;SIK2;PRPF39;DCBLD2;IRS1;MPZL2;KIF2A;TRIO;GCLC;PAXBP1;DMD;EHMT1;ATP2B1;ZBTB41;OTUD4;CDC14A;RNF111;PHF6;KIF1B;MEIS2;ANKRD17;PCDH7;AMN1;IPO8;RIN2;PHF3;MORC3;GJA1;EZH2;ROCK2;NSD1;PURA;ZCCHC2;TSPAN12;MAPK6;MITF;EPM2…
MIR_6357	2.2139	1.27314e-06	2.04024e-05	DPYSL2;NFIA;NUCKS1;TSHZ3;MED13L;SBNO1;MED13;UBXN7;DYRK1A;PHF20L1;FUBP1;DENND4A;NFAT5;CCNJ;RAPGEF2;FANCL;LRRC40;ME2;SCN4B;DDX17;CDK13;RNPC3;SRPK2;TGFBR1;SFMBT1;PRPF4B;SP4;ADCK2;SMARCAD1;CDS2;ARHGEF6;SERPINB8;UBL3
MIR_3473G	2.20687	2.40295e-10	9.16485e-09	CREB5;DPYSL2;TNRC6B;GPC4;ATXN1;BBX;IKZF2;NUFIP2;NXPE2;CDK6;FAM199X;ZBTB34;SOWAHC;SORBS1;PTPRJ;ZC3H12C;MSI2;ZFHX4;MIER3;CAMK2D;TAF3;PHIP;PBRM1;FUBP1;SGIP1;NABP1;HIPK3;KMT2C;SKIL;ZCCHC8;SCAI;PTBP3;CSNK1G1;SMARCA5;KLHL9;DENND4A;HOOK3;TBCEL;PPARG;GLS;DUSP19;IPO8;ZEB2;SGPL1;HNRNPL;POGZ;DMXL1;KIF5B;TBC1D8B;FSD1L;ERCC6L2;PDCD11;VEZF1;LATS1;REEP3;YTHDC1;INO80;PDGFRA;PIK3C2A;CTCF;CLOCK;PPP2R5A;PPP3CA;CREB…
MIR_33_5P	2.20114	1.82089e-06	2.69181e-05	HIPK2;NUFIP2;RGS2;CDK6;CPEB2;RB1CC1;RORA;KCNMA1;GCA;ARID5B;PIM1;CNTLN;EBF1;CACNA1C;SLC25A25;SMARCA5;GLCCI1;ANKRD44;CCNJ;PIM3;ABCA1;PDGFRA
MIR_875_3P	2.18554	2.13877e-12	1.85392e-10	CREB5;INO80D;ZMAT3;RBMS3;BBX;IKZF2;ELAVL1;ATRX;TRPS1;GOLGA4;GDPD1;CPEB2;KDM7A;AKAP13;RB1CC1;SMG1;ZBTB44;FAM126B;PTPRJ;KBTBD8;UBXN7;MED1;PHIP;NR2C2;ADAM12;CARF;GNG2;KLF12;RAPGEF4;ARID4A;GOLGB1;PM20D2;YOD1;CEP170;THRB;SGIP1;PDE5A;LARP4B;DNMT3A;PAXBP1;BRAF;WDR1;ATXN7;AGAP1;SCAI;PTBP3;ATP8A1;STXBP6;ASH1L;ATM;TNRC6C;INPP4B;PCDH7;CPEB3;GLCCI1;CDYL2;HOOK3;KALRN;ZMYM6;EML5;NFAT5;IPO8;SFXN4;HLF;EBF3;APPBP…
MIR_201_3P	2.18157	1.07016e-06	1.79016e-05	CREB5;MCC;ATXN1;CSDE1;ROCK1;YPEL2;GSK3B;SFI1;INPP4A;DUSP11;DCBLD2;LARP4B;MAGT1;SYNJ2;PNN;SCAPER;SLC8A1;GLS;PCDH18;PTBP2;RBM6;DDX5;KCNA1;CEBPZ;RAB8B;PIK3CA;KHDRBS3;ATP1B4
MIR_6240	2.17252	3.3998e-09	1.01303e-07	NFIA;TBL1XR1;ZMAT3;TCF4;BBX;IKZF2;GNAL;TRPS1;UBN2;PAN3;LIFR;DDX6;ZBTB34;SLC5A3;ADAM12;EBF2;HIPK1;SLC25A36;MYO10;HECW2;ATP2B1;ISG20;USP45;INPP4B;MAT2A;KIF1B;PPHLN1;JADE1;CFLAR;GLS;ADAT1;JPH1;ROCK2;RAPGEF6;CSNK1A1;NSD1;FSD1L;TRPV1;LMOD1;PLIN5;GIGYF2;GTF3C3;MYBPC1;PCM1;YAE1D1;SCP2;SRSF1;RAB8B;GNPTAB;MYEF2;FOXJ2;GTF2H1;TMED8;ITCH;TRAPPC8;CREB1;TEX2;BMPR2;WDFY3;PPP1R9A;GPHN;ETV5;UBL3;MTDH;TARDBP;FAM16…
MIR_330_3P	2.16835	4.04943e-09	1.13563e-07	NFIA;TBL1XR1;ZMAT3;TCF4;BBX;IKZF2;GNAL;TRPS1;UBN2;PAN3;LIFR;DDX6;ZBTB34;SLC5A3;ADAM12;EBF2;HIPK1;SLC25A36;MYO10;HECW2;ATP2B1;ISG20;INPP4B;MAT2A;KIF1B;PPHLN1;JADE1;CFLAR;GLS;ADAT1;JPH1;ROCK2;RAPGEF6;CSNK1A1;NSD1;FSD1L;TRPV1;LMOD1;PLIN5;GIGYF2;GTF3C3;MYBPC1;PCM1;YAE1D1;SCP2;SRSF1;RAB8B;GNPTAB;MYEF2;FOXJ2;GTF2H1;TMED8;ITCH;TRAPPC8;CREB1;IWS1;TEX2;BMPR2;WDFY3;PPP1R9A;GPHN;ETV5;UBL3;MTDH;TARDBP;FAM168…
MIR_129B_5P	2.16772	1.06108e-08	2.73443e-07	NFIA;ZFHX3;TNRC6B;TMEM38B;IGF1R;B3GALT2;RBMS3;HIPK2;TSHZ3;TPH1;SMAD7;B3GALT1;SATB1;SETD7;EBF1;NLK;TMTC4;RBM27;ECHDC1;SP1;DNMT3A;KLF6;PTBP3;BCL6;TNRC6C;SLC6A6;GLCCI1;FRY;CTXN3;NFAT5;TBL1X;TSHZ1;DCLRE1C;ZEB2;TEAD1;LCORL;TCF7L2;BNC2;KLF13;PWWP2A;PCDH19;ELP4;STXBP4;ME2;ALCAM;HOXC6;DTNA;PIGH;PIK3CA;SLC17A5;CD2AP;FNDC3A;KDM2A
MIR_6371	2.16585	3.45492e-09	1.01362e-07	TNRC6B;TBL1XR1;LSM12;FAM227A;ATRX;UBN2;CDK6;CD46;HSPA4L;CPEB2;TET1;SH3RF1;ZBTB21;DYRK1A;NAP1L5;PHF20L1;TET2;KLHL42;HIPK1;ADAM23;KCNJ2;CACNA1C;E2F7;CHD2;PIGM;NABP1;JAG1;PLCB1;TBC1D4;GALNT7;KCTD18;BTG1;SOX5;SCAI;OTUD4;DDIT4;TNRC6C;SUZ12;MATR3;CPEB3;PPHLN1;APPL2;CHORDC1;YPEL1;SPTBN1;CCNJ;PHF3;MLLT6;SYDE2;ALDH5A1;ADAM17;FSD1L;TRPC3;EP300;ZFC3H1;MAPK6;MITF;PPP1R15B;DNAJC21;BIRC5;CEP350;CEBPZ;DUSP6;CPE…
MIR_7227_3P	2.15727	9.02881e-13	8.19902e-11	CREB5;INO80D;ZMAT3;RBMS3;BBX;IKZF2;ELAVL1;ATRX;TRPS1;UBN2;GOLGA4;GDPD1;CPEB2;KDM7A;AKAP13;RB1CC1;SMG1;ZBTB44;FAM126B;PTPRJ;KBTBD8;UBXN7;MED1;SFXN1;PHIP;NR2C2;ADAM12;CARF;GNG2;KLF12;RAPGEF4;DIXDC1;ARID4A;GOLGB1;PM20D2;YOD1;CEP170;THRB;SGIP1;USP37;PDE5A;LARP4B;DONSON;DNMT3A;PAXBP1;BRAF;WDR1;ATXN7;AGAP1;SCAI;PTBP3;ATP8A1;GGCX;STXBP6;ASH1L;ATM;TNRC6C;INPP4B;PCDH7;CPEB3;GLCCI1;CDYL2;HOOK3;KALRN;ZMYM6;…
MIR_6344	2.15544	8.08206e-14	1.0275e-11	CREB5;NFIA;TNRC6B;TCF4;IGF1R;ZBTB16;ATXN1;RBM47;RBMS3;SEMA6A;HIPK2;RC3H1;TRPS1;UBN2;NUFIP2;GOLGA4;AQP4;MED13L;FAM199X;CTDSPL;LIFR;RBFOX2;CELF2;RORA;TET1;PTPRJ;FANCA;MED13;NBEAL1;WIPF2;SLC16A1;LPP;QRICH1;CNOT4;DYRK1A;SC5D;EBF2;CHD7;GSK3B;ZBTB10;KCNJ2;FOXN2;NIPBL;PM20D2;RGS7BP;PIKFYVE;SGIP1;LARP4B;ETS1;KMT2A;JAG1;TFDP2;NFIB;RASAL2;GALNT7;NEGR1;BRAF;ATP2B1;INTS2;PTBP3;ZBTB41;SLC38A9;SET;ST3GAL5;PCDH…
MIR_322_3P	2.15454	7.82362e-08	1.79755e-06	TNRC6B;NUCKS1;INO80D;GPC4;TCF4;ANKRD12;CTH;TRPS1;UBN2;TPH1;CPEB2;TET1;PPP1R12A;PDPK1;PHF20L1;KMT2E;LPAR4;GALNT7;BRAF;OSBPL8;HECW2;ZBTB41;KIF1B;MEIS2;YWHAG;SLC8A1;NFAT5;KLF11;CEP95;DTX3L;WDR82;ZDHHC2;PIK3CA;NFKBIZ;RMDN2;TMTC3;SP4;ETNK1;THRAP3;JARID2;TANK;JRKL
MIR_590_3P	2.15327	7.13233e-16	1.23649e-13	TNRC6B;AQP7;TMF1;GTF2A1;INO80D;SNCA;PPM1K;RC3H2;B3GALT2;RBMS3;RC3H1;CSDE1;SLC4A4;ROCK1;CCDC88A;FIGN;FAM199X;SBNO1;CELF2;CPEB2;NADK2;KDM7A;ARID4B;ZBTB34;POP1;SOWAHC;MYSM1;FAM126B;MED13;TFRC;GCA;NBEAL1;NRIP1;CAMK2D;DYNC1LI2;PHIP;NR2C2;NAP1L5;ZBTB26;SEC24A;MYO19;LPAR4;MAP3K5;GOLGB1;CDK12;PIKFYVE;USP37;LARP4B;MGA;PIGM;TRIO;NFIB;SKIL;OSBPL8;PNN;ATXN7;RIF1;SCAI;INTS2;PTBP3;CCNC;CSAD;CDC14A;HSD17B7;STXB…
MIR_466M_3P	2.14519	2.16901e-13	2.58519e-11	LRRC58;IRF2BP2;INO80D;ZMAT3;RC3H2;B3GALT2;FKBP5;RBM47;SEMA6A;SIX4;NUFIP2;KDSR;TAOK1;FAM199X;CD300A;RBFOX2;UBE3A;RORA;SOWAHC;B3GALT1;PFKFB2;AMER1;SMC2;NBEAL1;CERS6;PDPK1;CAMK2D;PHIP;EEA1;CARF;PBRM1;PHF20L1;ADAM23;GSK3B;SETBP1;DNAJA1;AHR;MAP3K8;CDK12;SP1;CHD2;RNF38;KBTBD2;GABPB2;SKA2;KIF2A;KLF6;RASA2;SKIL;HECW2;RBBP6;NUP155;CTDSPL2;BCL6;PSPC1;HSD17B12;ASXL2;CSNK1G1;KIF1B;CDO1;NPAS2;PDE10A;ITPR2;MTX…
MIR_466B_3P_MIR_466C_3P_MIR_466P_3P	2.13766	4.33218e-10	1.50208e-08	IRF2BP2;INO80D;B3GALT2;CD300A;CPEB2;UBE3A;RB1CC1;RORA;ZBTB44;PFKFB2;SOX9;PHIP;EEA1;CARF;PBRM1;NLK;HIPK1;SETBP1;ZBTB10;AHR;SP1;CHD2;IRS1;KMT2C;RSBN1L;PAXBP1;KLF6;RASA2;PNN;HECW2;BCL6;CDC14A;HSD17B12;ASXL2;USP45;TNRC6C;CSNK1G1;KIF1B;SMARCA5;AHCYL2;DENND4A;HOOK3;TBCEL;KLF11;CRYBG3;ACAP2;ARL14EP;DMXL1;TEAD1;ARID2;SLC16A9;STARD13;API5;KAT6A;DAAM1;YLPM1;PDGFRA;IRF2BPL;NUP35;SRPK2;RBM41;SUCO;ARHGAP19;SE…
MIR_7234_5P	2.13246	4.61055e-15	6.76332e-13	ZFHX3;ZBTB20;TNRC6B;NUCKS1;TMF1;PPM1K;ATXN1;RBMS3;BBX;ATRX;TRPS1;SIX4;NUFIP2;TAOK1;AQP4;CDK6;CCND2;UGCG;GCNT1;CELF2;DDX6;UBE3A;KDM7A;CHDH;PPARGC1A;RB1CC1;SMG1;RORA;ZBTB44;MYSM1;SLC5A3;FAM126B;PTPRJ;ZC3H12C;SATB1;TBX3;TXLNG;INSR;PPARA;TMEM72;SFXN1;LUC7L2;PHIP;UVSSA;LPP;NR2C2;CNOT4;EBF1;ZBTB26;TET2;MSR1;USP31;GSK3B;TMTC4;DIXDC1;TMOD2;EPHA4;CEP170;THRB;PBX1;GABPB2;DNMT3A;MTF2;NFIB;APOBEC1;DMD;DKC1;H…
MIR_551B_5P	2.12736	1.63862e-10	6.6486e-09	PLAC8;IRF2BP2;MOB3B;PABPC1;ELAVL1;NUFIP2;KDSR;ZKSCAN1;CPEB2;KDM7A;B3GALT1;PFKFB2;ZC3H12C;MDM4;KCNMA1;CPNE3;NBEAL1;MIER3;TAF3;GSR;CECR2;DBT;CDKN2C;PARG;USP37;JAG1;RSBN1L;GALNT7;KCTD18;NEGR1;NOC3L;FAM102B;SCAI;ATP8A1;CCNC;OTUD4;CDC14A;ELOVL6;RALBP1;SMARCA5;PCDH7;MATR3;CPEB3;GOSR1;CDYL2;SLC8A1;YIPF6;FAT1;TSHZ1;STX16;PHF3;ZFX;JPH1;ZBTB6;MARK2;KIF5B;SIRPA;CNNM4;NUP160;CAB39;RSF1;ERCC6L2;CEP97;EP300;GB…
MIR_6951_3P	2.12715	1.59424e-37	1.5201e-34	CREB5;MCC;NFIA;ZBTB20;LRRC58;IRF2BP2;TMF1;GTF2A1;KLHL31;MOB3B;RC3H2;TCF4;ATXN1;RBM47;TNNI1;RBMS3;FAM227A;SEMA6A;HIPK2;RC3H1;IKZF2;FLI1;CSDE1;SLC4A4;TRPS1;CCDC88A;UBN2;TSHZ3;NUFIP2;KDSR;NHSL2;TAOK1;RGS2;FIGN;PLIN3;SAMD8;MED13L;IGF2BP2;RUNX1T1;PPARGC1B;FAM199X;CTDSPL;ALB;CCND2;ITGB6;ZFP36L1;RBFOX2;TTN;CELF2;DDX6;LPL;EFNA5;TECPR2;NADK2;KDM7A;YWHAZ;CHDH;KLHL34;ADTRP;KIF21A;SMG1;RORA;SREK1;ANK3;ADORA1…
MIR_7075_3P	2.12609	5.22951e-05	0.000453304	NUFIP2;RB1CC1;B3GALT1;ZFHX4;PCF11;CNTF;MAGT1;SET;MMD;G2E3;DZIP3;SCN4B;CREBL2;TNPO1;CD38;RPGRIP1L;SPAG9;ARHGEF11;TNPO3;SFPQ;LRP12;SDHD;MAPK8
MIR_323_3P	2.12438	1.44968e-07	3.10623e-06	TNRC6B;TBL1XR1;RC3H2;FAM227A;SEMA6A;IKZF2;TRPS1;ATP1B1;MYSM1;SORBS1;IFRD1;PHF20L1;TET2;HIPK1;RBM27;SLC12A8;CEP70;LPAR4;NIPBL;CDC27;OSBPL8;CYP20A1;PCDH7;KALRN;RASSF2;KLF11;ING3;GJA1;ROCK2;OGT;CNOT6;WNT5A;MAPK6;MITF;RAPH1;CLOCK;TTC39B;FNDC3A;PPP4R2;PRPF4B;IKZF5;CKS2;JMY;G3BP2;UBXN2A;MAP3K2
MIR_466O_3P	2.12429	2.82407e-13	3.16794e-11	LRRC58;IRF2BP2;INO80D;ZMAT3;RC3H2;B3GALT2;FKBP5;RBM47;SEMA6A;SIX4;NUFIP2;KDSR;TAOK1;FAM199X;CD300A;RBFOX2;UBE3A;RORA;SOWAHC;B3GALT1;PFKFB2;AMER1;SMC2;NBEAL1;CERS6;PDPK1;CAMK2D;PHIP;EEA1;CARF;PBRM1;PHF20L1;ADAM23;GSK3B;SETBP1;DNAJA1;AHR;MAP3K8;CDK12;SP1;CHD2;RNF38;KBTBD2;GABPB2;SKA2;KIF2A;KLF6;RASA2;SKIL;HECW2;RBBP6;NUP155;CTDSPL2;BCL6;PSPC1;HSD17B12;ASXL2;CSNK1G1;KIF1B;CDO1;NPAS2;PDE10A;ITPR2;MTX…
LET_7F_2_3P	2.12182	5.97291e-10	1.96385e-08	CREB5;IRF2BP2;INO80D;IKZF2;ATRX;FLI1;SOAT1;CASP8AP2;ARID4B;KMT2D;FAM126B;TRAM1;SATB1;SOX9;ACVR1C;TXLNG;U2SURP;NRIP1;EEA1;BDP1;KMT2E;LETM2;TGFBR3;TMTC4;RBM27;HIPK3;TRIO;KMT2C;HERC1;MYCBP2;BCL6;SET;LRRCC1;FGF7;ZMYM6;SLC8A1;VCL;CFLAR;HMGXB4;RIN2;EBF3;ZFX;USP53;IQGAP2;MYO9A;TCF7L2;G2E3;TSPAN12;PTPN6;USP32;PCM1;CLIP1;STARD13;HOXC6;FGD4;GCC2;MET;TMEM154;REV3L;DDX21;CD2AP;KHDRBS3;DENND6A;PPP4R2;ART3;KLH…
MIR_1B_5P	2.11985	1.85426e-06	2.72005e-05	IRF2BP2;INO80D;B3GALT2;UBE3A;ZBTB44;PFKFB2;SOX9;PHIP;CARF;PBRM1;SP1;CHD2;KLF6;RASA2;NEGR1;HECW2;ASXL2;TNRC6C;SMARCA5;DENND4A;HOOK3;LIN52;SHPRH;TUBGCP5;ACAP2;ARL14EP;FSD1L;LCORL;KRIT1;SLC16A9;KAT6A;DAAM1;DTNA;CNTROB;NUP35;SUCO;BRMS1L;CETN3;IWS1;IKZF5;RIOK3;GNL3L
MIR_101A_3P	2.11484	4.2772e-10	1.50208e-08	TNRC6B;INO80D;RC3H2;ATXN1;AFAP1;BBX;ATRX;UBN2;TSHZ3;FIGN;CPEB2;FOS;KDM7A;ZBTB34;ATP1B1;B3GALT1;PTPRJ;KBTBD8;TFAP4;ZFHX4;PRRC2C;PIK3C2B;NR6A1;PHF20L1;TET2;KLF12;EBF2;NLK;TGFBR3;DCBLD2;RNF38;IRS1;MPZL2;PLCB1;KIF2A;TRIO;DNMT3A;GCLC;KLF6;EHMT1;ZBTB41;OTUD4;CDC14A;INPP4B;RNF111;MEIS2;ANKRD17;PCDH7;CPEB3;MTX3;HOOK3;SLC8A1;IPO8;CCNJ;SH3PXD2A;PCDH18;RIN2;PHF3;GJA1;EZH2;ROCK2;NSD1;KIF5B;LCORL;FLRT2;DMXL2;…
MIR_490_5P	2.11427	5.94146e-05	0.000508088	RBM47;ROCK1;TRPS1;TAOK1;FOS;ADRA1A;NFATC2IP;SLC8A1;TAF1A;ZEB2;PON3;RANBP10
MIR_12184_5P	2.11407	2.39351e-06	3.28376e-05	INO80D;B3GALT2;FKBP5;CSDE1;TSHZ3;KDSR;CPEB2;NADK2;SMAD7;RORA;SATB1;MED1;CAMK2D;KLF12;SETBP1;TMTC4;MAP3K8;SPRY4;TNRC6C;ZEB2;RAPGEF6;EP300;VEZF1;PCDH19;FBXL14;PDGFRA;SPP1;ZDHHC2;LGALS8;TPK1;POSTN
MIR_3065_5P	2.1127	2.79062e-10	1.0234e-08	DPYSL2;NUCKS1;INO80D;ATXN1;RBMS3;BBX;TRPS1;TSHZ3;NUFIP2;CYP2U1;SAMD8;MED13L;UGCG;SBNO1;CPEB2;UBE3A;KDM7A;ARID4B;SMG1;FAM126B;ACVR1C;DYNC1LI2;KLF12;KCNJ2;LRRC8A;CEP170;SGIP1;KMT2A;EML4;RIF1;DKC1;HECW2;INTS2;OTUD4;HSD17B7;ASH1L;INPP4B;SCAF11;LRRCC1;PDP2;MTX3;JADE1;KLF11;GLS;CHORDC1;KLF10;RAPGEF2;EIF1AX;SRSF10;ZBTB11;TBC1D8B;NOTCH2;FLRT2;PFDN2;ERRFI1;PLEKHF2;GTF3C3;KLF13;ZDHHC17;GLCE;P2RY1;HOMER2;PI…
MIR_6349	2.09701	1.36994e-09	4.27081e-08	CREB5;CDK6;YWHAZ;PRR14L;ANK3;THBS1;ACTB;EDN1;ENTPD7;PHIP;SLC38A3;STC2;KMT2E;CBL;SETBP1;TGFBR3;RBM27;LRRC8A;HNRNPU;SLC25A25;FNIP2;THRB;ETS1;PDIK1L;HIPK3;PBX1;KIF2A;TSPYL4;GCLC;CDC14A;HSP90B1;UTRN;SCAF11;SUZ12;PHF6;CORO1C;TNPO2;MATR3;GLCCI1;KALRN;CHSY1;USP33;SLC25A22;GJA1;EIF1AX;FBXO33;MMD;HINFP;TPM3;DDX5;GLCE;HSPD1;FRS2;LARP4;KAT6A;SRSF9;PIK3C2A;MS4A7;CEBPZ;CLOCK;CPED1;TBP;CD2AP;PHAX;HMBOX1;FNDC3A…
MIR_206_3P	2.09428	3.31591e-09	1.00372e-07	CREB5;CDK6;YWHAZ;ANK3;THBS1;ACTB;EDN1;ENTPD7;PHIP;SLC38A3;STC2;KMT2E;CBL;SETBP1;TGFBR3;RBM27;LRRC8A;HNRNPU;SLC25A25;FNIP2;THRB;ETS1;PDIK1L;HIPK3;KIF2A;TSPYL4;GCLC;CDC14A;HSP90B1;UTRN;SCAF11;SUZ12;PHF6;CORO1C;TNPO2;MATR3;GLCCI1;KALRN;CHSY1;USP33;SLC25A22;GJA1;EIF1AX;FBXO33;MMD;HINFP;TPM3;DDX5;GLCE;HSPD1;FRS2;LARP4;KAT6A;SRSF9;PIK3C2A;MS4A7;CEBPZ;CLOCK;CPED1;TBP;CD2AP;PHAX;HMBOX1;FNDC3A;MAX;DENND6A…
MIR_6986_3P	2.09272	8.35011e-08	1.89567e-06	KLHL31;B3GALT2;RUNX1T1;RLIM;CD46;LIFR;CELF2;CPEB2;ARID4B;ZBTB44;SOWAHC;ANK3;FAM126B;NBEAL1;TXLNG;PRKCI;RBM27;RAPGEF4;MOB1B;AHR;CDK12;RGS7BP;DNM3;PDZD7;CHD2;LARP4B;MAGT1;PPP1R16B;LONRF3;TBC1D4;OSBPL8;PNN;ATXN7;SOX5;SCAI;PTP4A1;NAPEPLD;SLC8A1;PPARG;HMGB2;TSHZ1;STX16;JPH1;TEAD1;NSD1;LCORL;SH3KBP1;NUP160;CEP97;SLC19A2;RWDD3;TAB3;LARP4;PALLD;HCCS;FGD4;CDK13;CDKN1B;CCDC77;SUCNR1;KANSL1;HERC6;FNDC3A;ACT…
MIR_1A_3P	2.09124	5.43674e-09	1.46026e-07	CREB5;CDK6;YWHAZ;ANK3;THBS1;ACTB;EDN1;ENTPD7;PHIP;SLC38A3;STC2;KMT2E;CBL;SETBP1;TGFBR3;RBM27;LRRC8A;HNRNPU;SLC25A25;FNIP2;THRB;ETS1;PDIK1L;HIPK3;KIF2A;TSPYL4;GCLC;CDC14A;HSP90B1;UTRN;SCAF11;SUZ12;PHF6;CORO1C;TNPO2;MATR3;GLCCI1;KALRN;CHSY1;USP33;SLC25A22;GJA1;EIF1AX;FBXO33;MMD;HINFP;TPM3;DDX5;GLCE;HSPD1;FRS2;LARP4;KAT6A;SRSF9;PIK3C2A;MS4A7;CEBPZ;CLOCK;CPED1;TBP;CD2AP;PHAX;HMBOX1;FNDC3A;MAX;DENND6A…
MIR_350_3P	2.09105	5.34712e-12	4.24873e-10	TNRC6B;LRRC58;SNCA;ZMAT3;ANKRD12;RC3H1;IKZF2;ROCK1;SIX4;NHSL2;FIGN;RLIM;ZFP36L1;CPEB2;KDM7A;PPARGC1A;ARID4B;ZBTB44;FAM126B;EIF5B;MSI2;ZFHX4;U2SURP;YPEL2;TAF3;EEA1;FOCAD;CNTLN;DYRK1A;ZBTB43;DIXDC1;ARID4A;FNIP2;SGIP1;CHD2;NABP1;JAG1;TLE3;KIF2A;MTF2;GCLC;NFIB;TNFRSF19;NOC3L;BTG1;EML4;DMD;RIF1;SCAI;ATP8A1;ZBTB41;SPRY4;ELOVL6;SCAF11;CYP26B1;SUZ12;KIF1B;ANKRD17;MTX3;PPHLN1;PDSS1;CDYL2;FRY;SLC8A1;TBCEL;…
MIR_7678_3P	2.09095	5.73178e-10	1.91763e-08	NFIA;TNRC6B;NUCKS1;GTF2A1;TCF4;ANKRD12;PABPC1;ATXN1;TRPS1;UBN2;TSHZ3;NUFIP2;AQP4;CDK6;MYH2;SNED1;PPARGC1A;RORA;SATB1;MED13;NBEAL1;PHIP;CNOT4;DYRK1A;TET2;SC5D;CHD7;FOXN2;TMOD2;EPHA4;CEP170;ETS1;KMT2A;TRAF5;EDEM1;SPECC1;HECW2;PTBP3;CTDSPL2;ATP8A1;ASXL2;PHF6;AHCYL2;PCDH7;SLC8A1;KLF11;CHORDC1;SH3PXD2A;ZFX;ARL14EP;KIF5B;FBXO33;NUP160;ACSL1;LATS1;ZFC3H1;PCDH19;MIER1;PSMD11;TOB2;CDKN1B;MET;FBLIM1;SRPK2;…
MIR_130A_5P	2.09059	2.17314e-07	4.4561e-06	LRRC58;REST;EGLN3;MED13L;RUNX1T1;ZFP36L1;RBFOX2;DDX6;CPEB2;KDM7A;RORA;HMGCS2;MSI2;MED13;LPP;GNG2;KLHL42;DDHD1;TGFBR3;SP1;JAG1;TRIO;LONRF3;CYP20A1;ASXL2;SLC38A9;CPEB3;PKP4;PPHLN1;NHLRC2;TEAD1;TBC1D8B;BNC2;RSF1;PDZD2;CEP97;LATS1;CPEB4;CAMK1D;HOXB3;HOXC6;DTNA;TMEM202;PLP1;CNTROB;SPP1;CLOCK;TRABD2B;CD2AP;SYNJ2BP;ABCD2;DENND2A;ZSCAN29;RUNX1;NRN1;PIGA;TMEM209;MYO1B;PPIP5K2;MAP3K2;SGMS2;ZMYND11;FBXO11
MIR_872_3P	2.08304	2.02357e-05	0.000204177	RC3H1;ADRB2;AGO3;ZFHX4;UBXN7;MED1;CNTLN;CYYR1;EPHA4;SLC25A10;MPZL2;GABPB2;OTUD4;STXBP6;TMPPE;TNFRSF21;ACAP2;GHR;RAB8B;RNPC3;CD2AP;E2F5;YTHDF3;ADAMTS1;MIA3;KLF4;QSOX2;LOXL3;MSL2;ANKRD13C
MIR_181D_5P	2.07973	9.03335e-11	4.20161e-09	NUCKS1;INO80D;ATXN1;TAOK1;FIGN;RLIM;ZFP36L1;TECPR2;FAM126B;APBA1;SLC2A3;ACVR1C;PRRC2C;MIER3;ESR1;NR6A1;NR2C2;CARF;PHF20L1;SEC24A;KLHL42;CECR2;SLC25A36;CBFA2T3;ZBTB43;AGO2;EPHA4;E2F7;GRB10;FNIP2;THRB;DCBLD2;KMT2A;HIPK3;PBX1;SYNE1;MTF2;KMT2C;TBC1D4;KLF6;RBM26;OSBPL8;AHNAK;ATP2B1;MYCBP2;PTBP3;ZBTB41;SPRY4;STXBP6;HSP90B1;MTX3;SLC25A37;ANKRD44;NFAT5;GLS;IPO8;USP33;CCNJ;RIN2;MORC3;ETV6;CDC42BPA;PI4K2B;…
MIR_6984_5P	2.07824	8.96822e-07	1.54081e-05	GTF2A1;INO80D;GNAL;TRPS1;SIX4;UBN2;TAOK1;ZFP36L1;RBFOX2;SMG1;ZBTB44;DUSP18;TRAM1;MED13;PHIP;IMPACT;ADAM12;ERCC6;SGIP1;LARP4B;RASAL2;SCAI;PTBP3;CDC14A;PCDH7;HOOK3;NFAT5;KAZALD1;OGT;CEP97;LATS1
MIR_181A_5P	2.07785	9.89365e-11	4.38772e-09	NUCKS1;INO80D;ATXN1;TAOK1;FIGN;RLIM;ZFP36L1;TECPR2;FAM126B;APBA1;SLC2A3;ACVR1C;PRRC2C;MIER3;ESR1;NR6A1;NR2C2;CARF;PHF20L1;SEC24A;KLHL42;CECR2;SLC25A36;CBFA2T3;ZBTB43;AGO2;EPHA4;E2F7;GRB10;FNIP2;THRB;DCBLD2;KMT2A;HIPK3;PBX1;SYNE1;MTF2;KMT2C;TBC1D4;KLF6;RBM26;AHNAK;ATP2B1;MYCBP2;PTBP3;ZBTB41;SPRY4;STXBP6;HSP90B1;MTX3;SLC25A37;ANKRD44;NFAT5;GLS;IPO8;USP33;CCNJ;RIN2;MORC3;ETV6;CDC42BPA;PI4K2B;SPICE1;…
MIR_3108_5P	2.07725	1.02979e-05	0.000114596	PLAC8;MED18;GOLGA4;RUNX1T1;ADTRP;ADRA1A;PPARA;IMPACT;TGFBR3;MOB1B;AHR;RASAL2;PTBP3;ZBTB41;OTUD4;MATR3;ULK3;TAB3;DIDO1;VNN1;GALM;AR;AFF1;PHC3;BCL2L11;RPGRIP1L;XIAP;ZMYND11;RSBN1;FAM76B;RB1;NOVA1
MIR_484	2.07571	7.72278e-05	0.00062404	DPYSL2;SLC4A4;TRPS1;KCNMA1;TGFBR3;RBM27;KMT2A;EXD2;NEGR1;MYCBP2;TNRC6C;TSGA10;PPL;GABPA;ZMIZ1;STARD13;TOB2;MGAT5;CLOCK;TBC1D24;TMED8;TOR3A;SMCR8
MIR_881_5P	2.07238	3.72585e-09	1.07206e-07	NFIA;ZBTB20;TNRC6B;ZMAT3;MOB3B;RC3H2;IGF1R;DUSP7;NHSL2;FIGN;MED13L;CD46;TTN;EFNA5;PPARGC1A;ZBTB34;RORA;KCNMA1;SETD7;AMOTL1;VEGFA;TNFRSF11A;KCNJ2;CYYR1;SFXN3;TMOD2;PNPLA3;THRB;PAQR9;HIPK3;EDEM1;BTG1;DNAJC1;SPECC1;CTDSPL2;REPIN1;SLFN5;PPP2R1B;RNF111;ENO2;KIF1B;CD36;MYO5A;FGF7;SLC25A42;CDYL2;YWHAG;ANKRD44;FRY;TNFRSF21;TRIM5;NFAT5;CFLAR;SIPA1L1;TEAD1;PDXK;WNT5A;PTPN1;KCNC1;KCNJ15;FGF10;TAOK3;TYW3;DAP…
MIR_181B_5P	2.07205	6.9177e-10	2.19868e-08	NUCKS1;INO80D;ATXN1;TAOK1;FIGN;RLIM;ZFP36L1;TECPR2;FAM126B;APBA1;SLC2A3;ACVR1C;PRRC2C;MIER3;ESR1;NR6A1;NR2C2;CARF;PHF20L1;SEC24A;KLHL42;CECR2;SLC25A36;CBFA2T3;ZBTB43;AGO2;EPHA4;E2F7;GRB10;FNIP2;THRB;DCBLD2;KMT2A;HIPK3;PBX1;SYNE1;MTF2;KMT2C;TBC1D4;KLF6;RBM26;AHNAK;ATP2B1;MYCBP2;PTBP3;ZBTB41;SPRY4;STXBP6;HSP90B1;MTX3;SLC25A37;ANKRD44;NFAT5;GLS;IPO8;USP33;CCNJ;RIN2;MORC3;ETV6;CDC42BPA;PI4K2B;SPICE1;…
MIR_181C_5P	2.07205	6.9177e-10	2.19868e-08	NUCKS1;INO80D;ATXN1;TAOK1;FIGN;RLIM;ZFP36L1;TECPR2;FAM126B;APBA1;SLC2A3;ACVR1C;PRRC2C;MIER3;ESR1;NR6A1;NR2C2;CARF;PHF20L1;SEC24A;KLHL42;CECR2;SLC25A36;CBFA2T3;ZBTB43;AGO2;EPHA4;E2F7;GRB10;FNIP2;THRB;DCBLD2;KMT2A;HIPK3;PBX1;SYNE1;MTF2;KMT2C;TBC1D4;KLF6;RBM26;AHNAK;ATP2B1;MYCBP2;PTBP3;ZBTB41;SPRY4;STXBP6;HSP90B1;MTX3;SLC25A37;ANKRD44;NFAT5;GLS;IPO8;USP33;CCNJ;RIN2;MORC3;ETV6;CDC42BPA;PI4K2B;SPICE1;…
MIR_5101	2.07175	7.97902e-16	1.268e-13	CXCL13;NFIA;ZFHX3;ZBTB20;TNRC6B;TMF1;TCF4;ATXN1;RBMS3;BBX;IKZF2;CSDE1;GNAL;UBN2;AQP4;RLIM;CCND2;UGCG;HYAL1;CELF2;TECPR2;KDM7A;PPARGC1A;RORA;ZBTB44;MYSM1;PFKFB2;TET1;SOX9;TFAP4;MSI2;TBX3;SETD7;ABHD15;INSR;PPARA;ESR1;ADAP2;UVSSA;LPP;DYRK1A;CARF;EBF1;TET2;CDKAL1;USP31;GSK3B;SLC25A36;ATP8B1;RAPGEF4;CACNA1C;MMP19;TMOD2;PRDM9;EPHA4;SLC38A6;PDZD7;CEP170;PDE5A;ETS1;TSPYL4;DNMT3A;MTF2;ALDH9A1;NFIB;KLF6;SK…
MIR_335_3P	2.07132	4.7906e-11	2.4691e-09	CREB5;REST;PPM1K;IGF1R;B3GALT2;PABPC1;RC3H1;CCDC88A;NUFIP2;TAOK1;RUNX1T1;LIFR;ZFP36L1;FOS;PPARGC1A;KLHL34;ANK3;FAM126B;SOX9;NEK1;MSI2;ACVR1C;NBEAL1;TXLNG;ESR1;PHIP;ZBTB21;DYRK1A;PBRM1;MSR1;ZBTB10;RAPGEF4;AHR;SLC38A6;FUBP1;RECQL;RGS7BP;THRB;CHD2;LARP4B;PDIK1L;DCUN1D1;LMOD2;AKAP8;OSBPL8;ATXN7;SCAI;USP34;OTUD4;ANKRD49;ATXN3;PRC1;JADE1;HOOK3;LRRTM3;ANKRD44;EML5;MDM1;TSHZ1;TEAD1;NSD1;ZBTB11;LCORL;LRIG…
MIR_1251_3P	2.06468	1.39079e-05	0.000145727	NUFIP2;IGF2BP2;RUNX1T1;CPEB2;B3GALT1;DYRK1A;USP31;CD47;LARP4B;GCLC;KATNAL1;PPP2R1B;KIF1B;ANKRD44;SHPRH;TIPARP;FLRT2;VEZF1;SLC19A2;CAMK1D;CEP350;KANSL1;FRMD4B;SP4;ARHGAP5;TMPO;YTHDF3;TEX2;UPF2;MECP2;RPRD2;RBM39;PCSK7;VOPP1;SASH1
MIR_153_5P	2.06358	5.37974e-13	5.32991e-11	CREB5;ZFHX3;TMF1;B3GALT2;CSDE1;SLC4A4;TRPS1;NUFIP2;AQP4;FIGN;SAMD8;RUNX1T1;FAM199X;PAN3;ZFP36L1;LPL;UBE3A;KLHL34;ARID4B;RORA;ZBTB44;SLC5A3;SORBS1;FAM126B;TET3;KCNMA1;NKTR;ACVR1C;LUC7L2;PHIP;PIK3C2B;LPP;CNOT4;CNTLN;PHF20L1;EBF2;HIPK1;LIX1;GSK3B;ZBTB10;DNAJA1;MOB1B;DBT;SFI1;SP1;SGIP1;IDH1;NFIB;DHX36;SKIL;NEGR1;PDE1A;EML4;ATXN7;HECW2;SCAI;MYCBP2;ZBTB41;CDC14A;TMED2;P2RY12;SMC6;CD84;ANKRD17;PCDH7;TME…
MIR_6715_3P	2.06335	3.94125e-06	4.97746e-05	INO80D;ZBTB37;LMTK2;SMC3;TET1;SCO1;KIF15;PRRC2C;NOL8;ADAM23;RBM15B;CACNA1C;A4GALT;PAQR9;LARP4B;NABP1;HIPK3;NAA30;NFIB;RBM4B;CHST1;TNIK;CDYL2;EVI5;HMGXB4;ROCK2;DMXL1;ARID2;OPCML;KIF5B;LEPR;ZMIZ1;MAPK6;DYNLL1;EIF3A;RBBP4;TMEM69;HIBCH;SLC35A3;KLHL11;TSPAN9;ZBTB14;TTC14;LSS;JMY;AGMO;NR4A3;ELOVL5
MIR_6382	2.06327	4.53542e-09	1.23558e-07	CREB5;CDK6;YWHAZ;ANK3;THBS1;ACTB;EDN1;ENTPD7;PHIP;SLC38A3;STC2;KMT2E;CBL;SETBP1;TGFBR3;RBM27;LRRC8A;HNRNPU;SLC25A25;FNIP2;THRB;ETS1;PDIK1L;HIPK3;KIF2A;TSPYL4;GCLC;CDC14A;HSP90B1;UTRN;SCAF11;SUZ12;PHF6;CORO1C;TNPO2;MATR3;GLCCI1;KALRN;CHSY1;USP33;SLC25A22;GJA1;EIF1AX;FBXO33;MMD;HINFP;TPM3;DDX5;GLCE;HSPD1;FRS2;LARP4;DDX17;KAT6A;SRSF9;PIK3C2A;MS4A7;CEBPZ;CLOCK;CPED1;TBP;CD2AP;PHAX;HMBOX1;FNDC3A;MAX;D…
MIR_302C_3P	2.06287	2.02726e-06	2.8637e-05	CREB5;TMEM38B;AVIL;FIGN;ARID4B;RB1CC1;TET1;TRAM1;TFAP4;DYNC1LI2;ESR1;KMT2E;DDHD1;ARID4A;PPP1R3E;YOD1;KMT2A;PIGM;NFIB;RASAL2;OSBPL8;ZBTB41;CYP26B1;ANKRD17;PCDH7;PRC1;RASSF2;ROCK2;ZBTB11;SLC16A9;RALGPS2;WNT5A;FKTN;FLT1;CAPRIN2;CDKN1B;ASF1B;CLOCK;RBPJ;EDNRB;PDE3B
MIR_21A_5P	2.06047	6.54291e-06	7.74989e-05	NFIA;RBMS3;PAN3;KDM7A;SMAD7;B3GALT1;IFRD1;PBRM1;PRKCI;SC5D;HNRNPU;EPHA4;YOD1;PIK3R1;HIPK3;NFIB;SOX5;PNPT1;ANKRD49;CPEB3;GLCCI1;VCL;TSGA10;MAP3K1;JPH1;FSD1L;MAP2K3;MREG;ZDHHC17;MBD4;FGD4
MIR_6946_3P	2.05691	9.00342e-12	6.35908e-10	ZFHX3;TNRC6B;RBM47;RBMS3;IKZF2;TRPS1;UBN2;KDSR;NHSL2;ZKSCAN1;PPARGC1B;PAN3;DDX6;CPEB2;LPL;ADTRP;ARID4B;ANK3;SLC5A3;B3GALT1;AMER1;SOX9;RALGAPA2;TET3;KCNMA1;PCYOX1L;SETD7;SYN2;EEA1;CNTLN;NLK;HIPK1;GSK3B;KCNJ2;ATP8B1;CACNA1C;TSPAN5;CDK12;YOD1;ERCC6;THRB;SGIP1;KMT2A;NABP1;SNAPC1;KLF6;GALNT7;RBM26;ARHGAP26;BRAF;ATXN7;RIF1;PTBP3;KATNAL1;ELOVL6;CP;TNRC6C;PPP2R1B;CD84;CSNK1G1;SUZ12;KIF1B;ANKRD17;KLHL9;CP…
MIR_500_3P_MIR_501_3P	2.05649	5.17833e-05	0.000452985	CSDE1;GAN;SBNO1;KDM7A;FAM126B;ZC3H12C;ZFHX4;ADAM23;KCNJ2;ZBTB43;LARP4B;OSBPL8;JADE1;LAIR1;CSNK1A1;RBMS1;PSMD11;DAPK1;ACVR2B;SEC63
MIR_421_5P	2.056	2.36392e-08	5.63499e-07	ZFHX3;TBL1XR1;SEMA6A;RC3H1;SLC4A4;NUFIP2;TAOK1;AQP4;FIGN;FAM199X;LMTK2;GDPD1;RB1CC1;FAM126B;ZC3H12C;SCO1;PDPK1;PHIP;EBF1;KMT2E;SC5D;NLK;ATP8B1;DBT;CDK12;RGS7BP;KMT2A;PDIK1L;IRS1;TRIO;NFIB;RBM26;MYCBP2;NUP155;SNCG;MAT2A;MATR3;ATXN3;LRRTM3;USP33;SPTBN1;LAIR1;ACAP2;GHR;TEAD1;FAM210A;NADK;RSF1;MREG;EP300;ASPA;SLCO5A1;CPEB4;PWWP2A;PCDH19;RBMS1;MET;MYEF2;PDE3B;EXT1;SYNCRIP;MECOM;YTHDF3;LRCH3;CSTF2T;GOL…
MIR_6935_3P	2.05548	4.25785e-07	8.11971e-06	CREB5;INO80D;KLHL31;SLC4A4;GOLGA4;SAMD8;CTDSPL;CDKN1A;KMT2D;TFRC;PDPK1;EEA1;CNTLN;GNG2;CDK12;MPZL2;SYNE1;STAR;PAXBP1;OSBPL8;EHMT1;GTF2H3;BCL6;SLC38A9;ST3GAL5;CSNK2A1;MATR3;IL1R1;ARHGEF12;CCNJ;ETV6;RAPGEF6;FAM210A;GABPA;MYO9A;FBXO33;EP300;THAP2;SLCO5A1;WNT5A;CDC5L;GLI3;ETAA1;RANBP1;HUS1;SETD2
MIR_7675_3P	2.05479	1.22187e-06	1.97467e-05	LRRC58;RC3H1;SLC4A4;TRPS1;TSHZ3;NUFIP2;FIGN;FAM199X;NADK2;RORA;MYSM1;SLC5A3;ADRA1A;HSD11B1;MSI2;U2SURP;PDPK1;CNOT4;TGFBR3;SPEN;RAPGEF4;DBT;HERC1;KLF6;SKIL;UTRN;TMEM168;MATR3;DENND4A;SLC8A1;ACAP2;WDR76;ARL5A;GLCE;PPTC7;P2RY1;LARP4;MIER1;STT3B;FGD4;MET;RNPC3;NUDCD1;NFKBIZ;RBM41;DDX21
MIR_582_5P	2.04977	1.87e-07	3.91879e-06	ZFHX3;INO80D;TBL1XR1;ANKRD12;RBMS3;SLC4A4;TSHZ3;TAOK1;SMC3;AKAP13;ZBTB34;ATP1B1;SATB1;TET3;ZFHX4;YPEL2;ADAM12;CARF;TET2;NLK;SETBP1;RBM15B;YOD1;GCLC;PAXBP1;SHQ1;EHMT1;ATP2B1;PHF6;ANKRD44;SLC8A1;HMGB2;NHLRC2;IPO8;SHPRH;GJA1;ROCK2;FBXO33;ERCC6L2;LATS1;BCLAF1;YAE1D1;EPM2AIP1;PPTC7;P2RY1;KPNA6;SRPK2;CD81;REV3L;TRAPPC8;EGFR;YTHDF3;ST6GALNAC3;ETV1;LMBRD2;NAA15;PPIP5K2;PEX5;STAB2;ELOVL5;SPAG9;PLEKHM3;FAM…
MIR_7678_5P	2.04937	3.67471e-06	4.70313e-05	MCC;TNRC6B;LRRC58;ANKRD12;ATRX;TRPS1;GCNT1;SBNO1;ARID4B;AGO3;SORBS1;CNTLN;GSK3B;CYYR1;CEP170;MAGT1;MTF2;LONRF3;ARNTL;PNN;RBBP6;PKP4;TBCEL;ANO4;TSHZ1;LGR4;ZBTB6;DMXL2;HAUS2;PLEKHF2;ZRANB3;PTPN6;DZIP3;USP32;FURIN;KAT6A;FGD4;DUSP6;TBP
MIR_290B_5P	2.04445	3.50546e-13	3.71384e-11	ZFHX3;NUCKS1;IRF2BP2;INO80D;PPM1K;RC3H2;ZBTB37;ATXN1;RBM47;RBMS3;ACSM3;BBX;RC3H1;IKZF2;ELAVL1;TRPS1;NUFIP2;CDK6;ADRB2;ZFP36L1;UBE3A;KDM7A;PPARGC1A;RB1CC1;AGO3;SMG1;RORA;ZBTB44;TET1;SOX9;TFAP4;TET3;ACTB;MSI2;CPNE3;SLC2A3;TSC22D3;SH3RF1;U2SURP;TAF3;EBF1;NLK;LIX1;PCF11;MOB1B;MAP3K5;TMOD2;PIGN;SGIP1;IRS1;PLCB1;TSPYL4;NAA30;NFIB;GALNT7;NEGR1;PDE1A;BRAF;OSBPL8;WDR1;RIF1;HECW2;SCAI;GGPS1;INTS2;PTBP3;CTD…
MIR_3083B_3P	2.04417	9.56884e-07	1.62223e-05	SCGB1A1;GTF2A1;RC3H1;NUFIP2;PAN3;SMG1;FAM126B;PPARA;SFXN1;CARF;DIXDC1;ARID4A;FIBIN;SGIP1;MGA;DONSON;STXBP6;MAT2A;SET;CORO1C;SLC8A1;PRKAR2B;NFAT5;ARHGEF12;MXD1;TXNIP;MLLT6;TIPARP;FITM2;CRYBG3;SGPL1;FANCL;NUP160;ERCC6L2;BRD8;PLEKHF2;VEZF1;SLCO5A1;CAMK1D;ETAA1;HSPD1
MIR_7210_3P	2.04104	5.33703e-07	9.88127e-06	CREB5;TNRC6B;DUSP7;ROCK1;NUFIP2;AQP4;CYP2E1;PFKFB2;TET3;PHIP;CNOT4;MKX;MAP3K8;NIPBL;RECQL;YOD1;ERCC6;SP1;PARG;ETS1;ISG20L2;NFIB;DMD;PTBP3;P2RY12;SLC6A6;PDE10A;HOOK3;KALRN;ATP13A3;DCLRE1C;ZFX;ZEB2;TEAD1;LCORL;LEP;VEZF1;CPEB4;WNT5A;ALCAM;LARP4;WDR82;PDZD8;IDH2;GULP1;FAM3C;DAPK1;TBC1D24;HERC6;KRT79;EHHADH;STXBP5;ZC2HC1A;NUMB;JMJD1C;TBK1;BTNL9;OSMR;YIPF4;BRCC3;NRF1;TRIM2;RSPRY1;COQ3;PUM1;LOXL3;ARHGEF…
MIR_7014_5P	2.03751	0.000239629	0.00153347	DPYSL2;SNCA;TMEM72;DGKQ;MXD1
MIR_1929_3P	2.03725	0.000161177	0.00112588	INO80D;RBMS3;PPARGC1A;SATB1;LUC7L2;TET2;RGS7BP;NFIB
MIR_7680_3P	2.03646	5.46469e-05	0.000471546	RC3H2;IGF1R;SLC4A4;TAOK1;AMER1;REL;RAPGEF4;TMED2;NFAT5;KLHL24;TEAD1;FAM210A;GABPA;FSD1L;USP48;CD53;RAB8B;SPP1
MIR_467A_5P	2.03593	7.65968e-06	8.96135e-05	IRF2BP2;TMEM38B;B3GALT2;MYOZ2;IKZF2;ARID4B;ZC3H12C;TFAP4;IRF4;ZFHX4;DYNC1LI2;MOB1B;DIXDC1;ARID4A;CEP170;HIPK3;BTG1;ARHGAP26;ZBTB41;TNIK;NPAS2;ARHGEF12;KIF5B;CASP2;CAPRIN2;CLOCK;DCUN1D3;SYNCRIP;NR4A2
MIR_12196_5P	2.03576	1.30388e-06	2.07209e-05	NUCKS1;EGLN3;IGF2BP2;CDK6;RLIM;CELF2;THBS1;SLC5A3;AMOTL1;LPP;NR6A1;CBX5;DYRK1A;KLF12;PRKCI;SYT12;KCNJ2;PNPLA3;NFIB;HERC1;RASAL2;ZBTB41;ASXL2;KIF1B;CANX;VCL;PAPOLA;STX16;FLRT2;FBXO33;NFIX;TAB3;LIN7A;PLP1;ELMOD2;ATP1B4;EBNA1BP2;NR2F2;RALB;LBR
LET_7C_1_3P	2.03387	2.71949e-10	1.01688e-08	CREB5;ZFHX3;ANKRD12;ELAVL1;TAOK1;SAMD8;ANKRD26;PAN3;LMTK2;PPARGC1A;ARID4B;SMG1;B3GALT1;SOX9;NKTR;GCA;PRRC2C;U2SURP;MIER3;YPEL2;PHIP;KMT2E;EBF2;NLK;SETBP1;RBM27;HNRNPU;ZBTB43;ARID4A;FUBP1;NIPBL;GRB10;RGS7BP;CEP170;SP1;RNF38;RSL24D1;TRIO;GCLC;KMT2C;HERC1;SKIL;OSBPL8;DMD;HECW2;STAT5A;RBBP6;CTDSPL2;BCL6;OTUD4;SLC6A6;LEO1;PCDH7;NPAS2;FGF7;LRRTM3;YIPF6;ATP13A3;GLS;EVI5;RIN2;STX16;RAPGEF2;ZEB2;SOCS4;TAC…
MIR_302B_5P	2.03366	5.25746e-06	6.46837e-05	CXCL13;GTF2A1;CDK6;KDM7A;ARID4B;SATB1;MED13;NBEAL1;SH3RF1;SNURF;EEA1;NLK;DENND2D;PDE5A;IRS1;RRP1B;BRAF;INTS2;TNRC6C;TIAL1;ZEB2;RAPGEF6;FAM210A;PWWP2A;PPTC7;ALCAM;SRSF1;TRABD2B;ATP2C1;CD2AP;FNDC3A;GTF2H1;TMED8;TRMT1L;PARP11;ETV1;SMARCAD1;TOB1;PLXNA2;JMJD1C;PDCD4;PLAGL2;CCNA2;NPAT;FBXW11;OTUD7B;AEBP2;SMAD3;CHST11;CHD1;FMR1;SOX6
MIR_10A_5P_MIR_10B_5P	2.03132	5.03859e-05	0.000442792	TNRC6B;BBX;SIX4;FIGN;RB1CC1;RORA;PFKFB2;PGM3;NR6A1;EBF2;E2F7;SHANK3;USP45;KLF11;CDC42BPA;CNOT6;HOXB3;RHPN2;SON;SUV39H2;ABCG1;CREB1;BCL2L11;ANKRD6;PTPN4;DOCK11;SLC35G1;NR4A3;SPAG9
MIR_7663_5P	2.0283	6.00663e-05	0.000509095	RC3H2;IGF1R;SLC4A4;TAOK1;AMER1;REL;RAPGEF4;TMED2;NFAT5;KLHL24;TEAD1;FAM210A;GABPA;FSD1L;USP48;CD53;RAB8B;SPP1
MIR_669M_3P	2.02648	4.27892e-11	2.26664e-09	INO80D;B3GALT2;FLI1;CASP8AP2;TSHZ3;TAOK1;LIFR;LPL;AKAP13;ARID4B;RB1CC1;KIF21A;ZBTB44;B3GALT1;FAM126B;ZC3H12C;NEK1;KCNMA1;MED13;UBXN7;TXLNG;SH3RF1;U2SURP;CAMK2D;DYNC1LI2;EEA1;BDP1;KMT2E;ADAM23;PCF11;TGFBR3;ZBTB10;RBM27;EPHA4;EML6;GPATCH8;RNF38;ETS1;PDIK1L;IRS1;KIF2A;KMT2C;HERC1;KLF6;RASA2;BTG1;OSBPL8;RIF1;CTDSPL2;CCNC;ZBTB41;OTUD4;TNRC6C;RNF111;SET;PHF6;PCDH7;CNTFR;DENND4A;HOOK3;HDAC4;ZMYM6;SLC8A1…
MIR_694	2.02589	6.08682e-12	4.64303e-10	TNRC6B;INO80D;PPM1K;ZMAT3;B3GALT2;RBM47;BBX;ELAVL1;ATRX;NUFIP2;TAOK1;CD46;GDPD1;CPEB2;KDM7A;YWHAZ;PRR14L;SMG1;RORA;ZBTB44;SOWAHC;PFKFB2;TET1;MSI2;CEP290;UBXN7;TXLNG;MIER3;YPEL2;REL;CBX5;EBF1;NAP1L5;BDP1;KLF12;SEC24A;HIPK1;ZBTB10;LPAR4;EPHA4;EML6;CDK12;DNM3;HIPK3;DONSON;MPHOSPH9;TRIO;DNMT3A;PAXBP1;NEGR1;BRAF;HECW2;SLC1A3;CALR3;ZBTB41;HSD17B7;ASXL2;ELOVL6;MAT2A;PHF6;KIF1B;TMEM168;MATR3;CPEB3;PDE10A…
MIR_3112_3P	2.02487	0.000149868	0.00107443	NFIA;INO80D;RBM47;TET1;CPNE3;PHIP;LIX1;SCAI;REPIN1;PPP1CB;EML5;ZEB2;LCORL;CLIP1;WASF2;RBPJ
MIR_467B_3P_MIR_467C_3P_MIR_467D_3P_MIR_467E_3P	2.02056	2.20272e-11	1.35503e-09	INO80D;B3GALT2;FLI1;CASP8AP2;TSHZ3;TAOK1;LIFR;LPL;AKAP13;ARID4B;RB1CC1;KIF21A;ZBTB44;B3GALT1;FAM126B;ZC3H12C;NEK1;KCNMA1;MED13;UBXN7;TXLNG;SH3RF1;U2SURP;CAMK2D;DYNC1LI2;EEA1;BDP1;KMT2E;ADAM23;PCF11;TGFBR3;ZBTB10;RBM27;EPHA4;EML6;GPATCH8;RNF38;ETS1;PDIK1L;IRS1;KIF2A;KMT2C;HERC1;KLF6;RASA2;BTG1;OSBPL8;RIF1;CTDSPL2;CCNC;ZBTB41;OTUD4;TNRC6C;RNF111;SET;PHF6;PCDH7;CNTFR;DENND4A;HOOK3;HDAC4;ZMYM6;SLC8A1…
MIR_21C	2.01948	4.24735e-05	0.000383872	NFIA;RBMS3;PAN3;KDM7A;SMAD7;B3GALT1;IFRD1;PBRM1;PRKCI;SC5D;HNRNPU;EPHA4;YOD1;PIK3R1;HIPK3;NFIB;SOX5;PNPT1;ANKRD49;CPEB3;VCL;TSGA10;MAP3K1;JPH1;MAP2K3;MREG;ZDHHC17;MBD4;FGD4;HNRNPK;TMTC3;PPP1R3B
MIR_466N_3P	2.01874	2.98936e-08	7.03792e-07	CCNB1IP1;INO80D;RC3H2;B3GALT2;FAM227A;TSHZ3;NUFIP2;TAOK1;CDK6;PPARGC1A;ZBTB44;EIF5B;KCNMA1;SPAG1;THRSP;WIPF2;CAMK2D;ESR1;CNOT4;CNTLN;CARF;ZBTB10;ARID4A;INPP4A;GPATCH8;RNF38;PIGM;PDIK1L;PLCB1;TRIO;BTG1;OSBPL8;RIF1;CTDSPL2;CCNC;PNPT1;TNRC6C;RNF111;MATR3;PDE10A;DENND4A;SLC8A1;ANO4;LIN52;SPTBN1;TUBGCP5;ZFX;CRYBG3;ROCK2;PTBP2;FBXO33;CAMK1D;STARD13;GMEB1;CEP350;PIK3C2A;TOB2;PIK3CA;PPM1H;MPV17;ANKRD1;IT…
MIR_7092_3P	2.0185	1.20518e-06	1.97467e-05	CREB5;INO80D;KLHL31;SLC4A4;GOLGA4;SAMD8;CTDSPL;CDKN1A;KMT2D;TFRC;EEA1;CNTLN;GNG2;CDK12;MPZL2;SYNE1;STAR;PAXBP1;OSBPL8;EHMT1;GTF2H3;BCL6;SLC38A9;ST3GAL5;CSNK2A1;MATR3;IL1R1;ARHGEF12;CCNJ;ETV6;RAPGEF6;FAM210A;GABPA;MYO9A;FBXO33;EP300;THAP2;SLCO5A1;WNT5A;CDC5L;GLI3;ETAA1;RANBP1;HUS1;SETD2
MIR_669D_2_3P_MIR_669L_3P	2.01569	2.55282e-11	1.43183e-09	INO80D;B3GALT2;FLI1;CASP8AP2;TSHZ3;TAOK1;LIFR;LPL;AKAP13;ARID4B;RB1CC1;KIF21A;ZBTB44;B3GALT1;FAM126B;ZC3H12C;NEK1;KCNMA1;MED13;UBXN7;TXLNG;SH3RF1;U2SURP;CAMK2D;DYNC1LI2;EEA1;BDP1;KMT2E;ADAM23;PCF11;TGFBR3;ZBTB10;RBM27;EPHA4;EML6;GPATCH8;RNF38;ETS1;PDIK1L;IRS1;KIF2A;KMT2C;HERC1;KLF6;RASA2;BTG1;OSBPL8;RIF1;CTDSPL2;CCNC;ZBTB41;OTUD4;TNRC6C;RNF111;SET;PHF6;PCDH7;CNTFR;DENND4A;HOOK3;HDAC4;ZMYM6;SLC8A1…
MIR_697	2.01372	6.13485e-05	0.000515382	INO80D;KIF21A;ZBTB34;RORA;U2SURP;MIER3;ASH1L;SLFN5;PPP1CB;NAPEPLD;HMGB2;KCNA1;HNRNPH1;LIN7A;FGF10;KLHL28;PPA1;HNRNPH2;JMJD1C;STRBP;RAB23;PRKCE;RMND5A;CCSER2;NOVA1;EIF5;NRP1;HEPH;UBP1;ASXL1;CDK14
MIR_302D_5P	2.01185	9.0148e-06	0.000102942	CXCL13;GTF2A1;CDK6;KDM7A;ARID4B;SATB1;MED13;NBEAL1;SNURF;EEA1;NLK;DENND2D;PDE5A;IRS1;RRP1B;BRAF;INTS2;TNRC6C;TIAL1;ZEB2;RAPGEF6;FAM210A;PWWP2A;PPTC7;ALCAM;SRSF1;TRABD2B;ATP2C1;CD2AP;FNDC3A;GTF2H1;TMED8;TRMT1L;PARP11;ETV1;SMARCAD1;TOB1;PLXNA2;JMJD1C;PDCD4;PLAGL2;CCNA2;NPAT;FBXW11;OTUD7B;AEBP2;SMAD3;CHST11;CHD1;FMR1;SOX6
MIR_302C_5P	2.00913	3.36316e-06	4.39285e-05	CXCL13;GTF2A1;CDK6;KDM7A;ARID4B;SATB1;MED13;NBEAL1;SNURF;EEA1;NLK;DENND2D;PDE5A;IRS1;RRP1B;BRAF;INTS2;TNRC6C;TIAL1;ZEB2;RAPGEF6;FAM210A;PWWP2A;PPTC7;ALCAM;SRSF1;TRABD2B;ATP2C1;CD2AP;FNDC3A;GTF2H1;TMED8;TRMT1L;ZBTB14;PARP11;ETV1;SMARCAD1;TOB1;PLXNA2;JMJD1C;PDCD4;PLAGL2;CCNA2;NPAT;FBXW11;OTUD7B;AEBP2;SMAD3;CHST11;CHD1;FMR1;SOX6
MIR_3059_5P	2.00644	2.78574e-06	3.79458e-05	DPYSL2;GTF2A1;SIX4;GOLGA4;TAOK1;MED13L;IGF2BP2;RUNX1T1;ACSS3;RBFOX2;EBF1;GSK3B;MOB1B;PPP1R3E;PIKFYVE;SGIP1;JAG1;DNMT3A;TFDP2;AGAP1;USP34;SGTB;UTRN;ANKRD17;JADE1;ANKRD44;SLC8A1;MDN1;VCL;LIN52;HK2;HMGXB4;SHPRH;SH3PXD2A;FAM210A;BNC2;PDCL;FBXL14;ALCAM;PDE3A;RBM41;FOXJ2;EDNRB;FRMD4B;KBTBD11;SYNJ2BP;B3GNTL1
MIR_590_5P	2.0062	4.07189e-05	0.000371536	NFIA;PAN3;KDM7A;SMAD7;B3GALT1;IFRD1;PBRM1;PRKCI;HNRNPU;EPHA4;YOD1;PIK3R1;NFIB;SOX5;PNPT1;ANKRD49;CPEB3;TSGA10;MAP3K1;JPH1;MREG;ZDHHC17;MBD4;FGD4;HNRNPK;TMTC3;PPP1R3B
MIR_539_5P	2.0055	8.56882e-07	1.52717e-05	NFIA;TNRC6B;ELAVL1;ROCK1;ZKSCAN1;MYSM1;FAM126B;NKTR;ZFHX4;NBEAL1;SFXN1;SEC24A;USP31;SETBP1;SLC25A36;RBM27;HNRNPU;ZBTB43;DIXDC1;MAP3K8;PIGN;PIK3R1;MPHOSPH9;WDR1;ZBTB41;CSNK2A1;ZKSCAN8;WRN;PAPOLA;PHF3;ZFX;MARK2;RAPGEF6;RNF20;FSD1L;PFDN2;FRS2;GRK5;DNAJC21;MIER1;HUS1;RAPH1;CD44;PDE3B;POSTN;NR4A2;HNRNPK;FBXO30;RAD54L2;ZBTB14;IWS1;RPUSD2;NUDT12;ATP6V1A;TTC14;ZDHHC20;LIN7C;DNAJC3;PLA2R1;SERPINB8;TBK1;TR…
MIR_592_5P	2.00345	0.000254026	0.00160406	NFIA;ZFHX3;TBL1XR1;RBM47;RBMS3;ROCK1;ZC3H12C;CARF;CLVS1;CD36;PGGT1B;GNGT2;SLC30A1
MIR_8094	2.00157	3.21565e-05	0.000302081	TNRC6B;IKZF2;CTH;SBNO1;YPEL2;ESR1;PHF20L1;PDIA4;CDC27;RBM4B;HECW2;GLCCI1;PKD2L2;HMGB2;NFAT5;SHPRH;ZEB2;TACC1;KRIT1;ZFP62;LARP4;PIK3CB;DUSP6;TMTC3;CCDC82;PRPF4B;ZFR;ETV1;NT5C2;PEX5;OSBPL3;MECP2;PLAGL2;PRKCE;CPSF6
MIR_129_5P	1.99903	3.74491e-07	7.21368e-06	ZFHX3;ZBTB20;TCF4;RBMS3;NUFIP2;MED13L;RUNX1T1;UGCG;ZFP36L1;CELF2;SLC7A10;FOS;AGO3;SATB1;TBX3;NBEAL1;NR2C2;GSK3B;ZBTB10;TMTC4;MMP19;PTGES3;NIPBL;ETS1;KMT2A;JAG1;PBX1;NFIB;EML4;ATXN7;AGAP1;SCAI;PTP4A1;INPP4B;PCDH7;KLF9;NPHP3;GLCCI1;CDYL2;JADE1;HOOK3;YIPF6;TIAL1;ING3;TSHZ1;TIPARP;SLC16A6;SH3KBP1;TMEM245;BPTF;CDC42EP3;GBP7;KCNA1;LIN7A;RBMS1;LARP4;GMEB1;DTNA;MRPL19;TAOK3;TNPO1;GNAQ;KDM2A;EXT1;PPM1H;EG…
MIR_743A_3P	1.99761	2.47133e-07	5.01365e-06	RBMS3;SLC4A4;CCDC88A;CDK6;SBNO1;GDPD1;CELF2;EFNA5;SMG1;RORA;ADRA1A;ZC3H12C;ZFHX4;INSR;DYNC1LI2;EBF1;HIPK1;ARID4A;AGO2;USP37;TFDP2;RASA2;PCNP;ASXL2;PCDH7;TMEM168;RAD1;CANX;CDYL2;HOOK3;ZKSCAN8;ARHGEF12;MAP3K1;HLF;RAPGEF2;LGR4;SNTB2;JPH1;ZBTB6;POGZ;RAPGEF6;ARID2;KIF5B;TBC1D8B;FSD1L;TOP2A;BNC2;TRPC3;ERRFI1;GGNBP2;THAP2;DZIP3;ATAD2B;GRK5;MIER1;DDX17;CEP350;MYEF2;WDR12;SUCO;PDE3B;ARHGAP19;MAX;DENND6A;C…
MIR_5616_5P	1.99736	2.89299e-06	3.91271e-05	DPYSL2;GTF2A1;SIX4;GOLGA4;TAOK1;MED13L;IGF2BP2;RUNX1T1;ACSS3;RBFOX2;EBF1;GSK3B;MOB1B;PPP1R3E;PIKFYVE;SGIP1;JAG1;DNMT3A;TFDP2;AGAP1;USP34;SGTB;UTRN;ANKRD17;JADE1;ANKRD44;SLC8A1;MDN1;VCL;LIN52;HK2;HMGXB4;SHPRH;SH3PXD2A;FAM210A;BNC2;PDCL;FBXL14;ALCAM;PDE3A;RBM41;FOXJ2;EDNRB;FRMD4B;KBTBD11;SYNJ2BP
MIR_497A_3P	1.99727	3.64288e-06	4.6939e-05	TNRC6B;INO80D;GPNMB;SBNO1;HSPA4L;CPEB2;YWHAZ;PPARGC1A;ZBTB34;MED13;CPNE3;PBRM1;TNFRSF11A;SETBP1;PBX1;TNFRSF19;ATXN7;MYCBP2;PTBP3;CTDSPL2;CPEB3;MYO5A;MYOG;LRRTM3;SLC8A1;NFAT5;GATAD2A;YPEL1;LGR4;HAUS2;EP300;CDC42EP3;SLCO5A1;EGR1;WNT5A;ATAD2B;PIBF1;ME2;P2RY1;KAT6A;TAOK3;RBBP4;RBPJ;NAV1;AP4E1;PPP4R2;NR2F2;NUP98;IWS1;RPGRIP1L;RASSF9;TAF12
MIR_6951_5P	1.99368	1.1075e-08	2.81601e-07	NFIA;ZBTB20;TNRC6B;GTF2A1;ANKRD12;PABPC1;IKZF2;CCDC88A;NUFIP2;FIGN;CD46;UGCG;KDM7A;ZBTB34;RORA;TET1;ZC3H12C;MSI2;MN1;CPNE3;UBXN7;NBEAL1;PGM3;LPP;PBRM1;MSR1;PCF11;GSK3B;ZBTB10;SPEN;ARID4A;HSP90AA1;RGS7BP;KMT2A;DCUN1D1;PBX1;TGFB3;PAXBP1;KLF6;RASAL2;SKIL;TLR4;GGPS1;ATP2B1;INTS2;INPP4B;LEO1;MATR3;ZMYM6;ATP13A3;PCDH18;DCLRE1C;ZEB2;AMACR;ACAP2;CDC42BPA;CCNL1;ARID2;FANCL;TMEM245;LEP;ERCC6L2;CPEB4;DDX5;G…
MIR_6378	1.99361	9.06594e-05	0.000717375	LARS2;CCND2;UGCG;UBE3A;LUC7L2;LPP;CNTLN;GNG2;USP31;ZBTB10;ZBTB43;PLCB1;MYCBP2
MIR_3078_5P	1.99182	6.56619e-05	0.000544423	DPYSL2;NUCKS1;KDM7A;SLC5A3;REL;CBFA2T3;MUSK;KLF6;RBM26;OTUD4;PHF6;PRKAR2B;GLS;PTBP2;FSD1L;FBXO33;SH3KBP1;DMXL2;GIGYF2;SLC30A1;ZFHX2;PALLD;SRSF6;ZC3H11A;SYNJ2BP;TMPO;ETNK1;TRMT10A;LMBRD2;NR4A3;PAFAH1B2;DDX3X;PLD1;PHYKPL;SP3;BCL9
MIR_193A_3P_MIR_193B_3P	1.99066	0.0002116	0.00137721	TMF1;INO80D;TBL1XR1;TCF4;TAOK1;RUNX1T1;KDM7A;PRR14L;HEG1;KCNJ2;LRRC8A;MMP19;ETS1;ARHGEF12;DMXL2;RSF1;CNOT6
MIR_223_3P	1.99	0.000107913	0.000826463	MCC;NFIA;IGF1R;SLC4A4;TSHZ3;FAM199X;SREK1;CERS6;PHIP;CBX5;PHF20L1;TGFBR3;INPP4A;SYNJ2;NFIB;DDIT4;HSP90B1;ANKRD17;NFAT5;PAPOLA;HLF;PTBP2;BRWD1
MIR_1839_5P	1.98928	9.60449e-05	0.00075685	KLHL31;IGF1R;FIGN;ADRB2;CD46;MED13;ACVR1C;TSC22D3;ZBTB26;RNF38;PBX1;GALNT7;UTRN;STK40;CPEB3;LRRTM3
MIR_19B_3P	1.98296	3.39995e-10	1.22334e-08	NFIA;TNRC6B;GTF2A1;REST;ZMAT3;ATXN1;RBMS3;LSM12;CCDC88A;TSHZ3;NUFIP2;TAOK1;TNFRSF12A;CCND2;RORA;KBTBD8;MDM4;TET3;MED13;TXLNG;PPARA;MIER3;ESR1;CNOT4;CDKAL1;KLHL42;EBF2;NLK;ZBTB10;KCNJ2;CACNA1C;MICAL3;CEP170;PDE5A;PDIK1L;HIPK3;PLCB1;MPHOSPH9;RSBN1L;NFIB;DNAJC24;SKIL;B4GALT5;WDR1;ATXN7;HECW2;CHST1;ASXL2;CUL5;TNRC6C;RNF111;SUZ12;KLF9;NPAS2;CNTFR;PRC1;JADE1;RASSF2;DDHD2;SIPA1L1;KLF10;USP33;RIN2;MLLT6;…
MIR_1264_3P	1.98191	5.85238e-07	1.07312e-05	CREB5;CXCL13;ZFHX3;KLHL31;IKZF2;ATRX;TAOK1;AQP4;FAM199X;RORA;NEK1;UBXN7;MED1;EEA1;SEC24A;LARP4B;KBTBD2;FZD5;TRIO;FHL1;MTF2;KLF6;RASAL2;GGPS1;UEVLD;GDA;RNF111;HOOK3;SPTBN1;ING3;DCLRE1C;EBF3;ROCK2;TBC1D8B;WDR35;PTP4A3;KRIT1;SMC5;YBEY;TMEM164;DZIP3;P2RY1;DAAM1;FGD4;ZDHHC2;CLOCK;SRSF6;TIA1;PIK3CA;DCUN1D3;ACTR2;MRPL1;TIAM2;ITCH;TRAPPC8;CCDC127;PHLDB2;TMPO;POLR3F
MIR_7009_3P	1.98099	4.95621e-06	6.13733e-05	MOB3B;ZBTB16;ATXN1;DUSP7;NUFIP2;RUNX1T1;CCND2;DDX6;KDM7A;ACOT4;SATB1;FANCA;KCNMA1;GCA;PDPK1;PHIP;LPP;DYRK1A;KLHL42;HIPK1;THRB;KMT2A;APOBEC1;ATXN7;ELOVL6;INPP4B;SET;ST3GAL5;DENND4A;TCF20;SIPA1L1;SH3PXD2A;TIPARP;ETV6;CCNL1;ANO5;LCORL;CAB39;CPEB4;GFOD1;TAB3;EPM2AIP1;LARP4;FGF10;CLOCK;TYW3;SSH2;NAV1;PHC3;SP4;ZC3H18
MIR_292A_3P	1.98086	6.90625e-05	0.000567682	TMEM38B;B3GALT2;MYOZ2;IKZF2;ARID4B;ZC3H12C;TFAP4;IRF4;ZFHX4;DYNC1LI2;MOB1B;DIXDC1;ARID4A;CEP170;HIPK3;ARHGAP26;ZBTB41;TNIK;NPAS2;ARHGEF12;KIF5B;CASP2;CAPRIN2;CLOCK;DCUN1D3;NR4A2
MIR_6980_3P	1.97925	0.000500165	0.00282194	TNRC6B;PPARGC1A;ARID4B;KCNMA1;CPNE3;UBXN7;ZBTB43;MICAL3;DMD;KIF5B;TRAF3IP2;PPTC7;LARP4
MIR_802_5P	1.97813	4.54044e-05	0.000404608	ZFHX3;FOS;RORA;SREK1;SDC4;GLUL;MED13;SLC2A3;ZFHX4;HEG1;RAPGEF4;MKX;KMT2A;ACSS1;AHNAK;RIF1;DDIT4;MATR3;CDC14B;FAT1;NHLRC2;EVI5;ARHGEF12;SNTB2;ARID2;RBM6
MIR_30B_5P_MIR_30C_5P	1.97647	3.72884e-12	3.0917e-10	DPYSL2;TNRC6B;INO80D;TBL1XR1;ATXN1;CTH;SLC15A2;SIX4;UBN2;TAOK1;FIGN;SAMD8;PPARGC1B;FAM199X;LIFR;SLC7A10;YWHAZ;PPARGC1A;AGO3;ZBTB34;RORA;FAM126B;TET1;MDM4;SOX9;APBA1;MSI2;IRF4;SETD7;PPP1R12A;SH3RF1;MIER3;YPEL2;CAMK2D;ARID5B;LPP;IMPACT;NR6A1;CARF;PBRM1;NAP1L5;BDP1;CDCA7;SEC24A;CHD7;SPEN;RAPGEF4;ARID4A;MAP3K5;TMOD2;E2F7;FNIP2;CEP170;USP37;NABP1;IRS1;DCUN1D1;DNMT3A;KMT2C;RASA2;GALNT7;OSBPL8;EML4;CHST…
MIR_7088_5P	1.97595	0.000158272	0.00111374	TBL1XR1;ATRX;NUFIP2;DDX6;ZBTB21;PHF20L1;YOD1;DDIT4;SLC6A6;ANKRD17;HOOK3;SH3PXD2A;RAPGEF2;FSD1L
MIR_350_5P	1.97516	1.0674e-07	2.3669e-06	DPYSL2;NFIA;IRF2BP2;B3GALT2;BBX;IKZF2;CCDC88A;UBE3A;ELK4;ARID4B;PRR14L;TFAP4;ZFHX4;HEG1;SLC25A36;CYYR1;ARID4A;MAP3K8;E2F7;GRB10;FIBIN;PDZD7;DCBLD2;KMT2A;NABP1;PDIK1L;KBTBD2;PLCB1;NAA30;NFIB;SKIL;BTG1;ZBTB41;ASXL2;PPP2R1B;CSNK1G1;NPAS2;ANKRD44;TBCEL;TNFRSF21;DDHD2;SH3PXD2A;CRYBG3;BNC2;CNOT6;ATL3;KCNA1;USP32;PPP1R15B;ACER2;LARP4;MIER1;PDGFRA;CAPRIN2;GCC2;ATP2C1;FCHO2;KDM2A;SFMBT1;TSPAN9;CDS1;ST6GAL…
MIR_743B_3P	1.97304	3.35072e-07	6.58744e-06	RBMS3;SLC4A4;CCDC88A;CDK6;SBNO1;GDPD1;CELF2;EFNA5;SMG1;RORA;ADRA1A;ZC3H12C;ZFHX4;INSR;DYNC1LI2;EBF1;HIPK1;ARID4A;AGO2;USP37;TFDP2;RASA2;PCNP;ASXL2;PCDH7;TMEM168;RAD1;CANX;CDYL2;HOOK3;ZKSCAN8;ARHGEF12;MAP3K1;HLF;RAPGEF2;LGR4;SNTB2;JPH1;ZBTB6;POGZ;RAPGEF6;ARID2;KIF5B;TBC1D8B;FSD1L;TOP2A;BNC2;TRPC3;ERRFI1;GGNBP2;THAP2;DZIP3;ATAD2B;GRK5;MIER1;DDX17;CEP350;MYEF2;WDR12;SUCO;PDE3B;ARHGAP19;MAX;DENND6A;C…
MIR_7011_3P	1.97232	2.28561e-05	0.000226484	LARS2;INO80D;BBX;SLC4A4;CDK6;GAN;DYRK1A;USP31;CEP170;RSL24D1;MTF2;OTUD4;PRIM1;CSNK1G1;PCDH7;MYO5A;OCRL;GABPA;LCORL;TMEM245;USP48;CEP97;TMEM164;XIRP2;CAPRIN2;RAB8B
MIR_30F	1.96706	3.76655e-09	1.07206e-07	CREB5;TNRC6B;INO80D;ANKRD12;RC3H1;TSHZ3;TAOK1;FIGN;SAMD8;PPARGC1B;UGCG;SBNO1;CPEB2;KDM7A;ZBTB44;MYSM1;FAM126B;TRAM1;SATB1;SMC2;CPNE3;ACVR1C;MIER3;CAMK2D;AMOTL1;VEGFA;ESR1;PHIP;LPP;GNG2;PRKCI;TGFBR3;ARID4A;LPAR4;FOXN2;INPP4A;NIPBL;RNF38;NABP1;HIPK3;EDEM1;GCLC;SKIL;ARHGAP26;HECW2;ATP2B1;INTS2;CTDSPL2;SPRY4;OTUD4;PPP1CB;SUZ12;SET;DENND4A;GLCCI1;NFAT5;SHPRH;HLF;LAIR1;ZFX;ZEB2;ALDH5A1;ZBTB11;RGS5;RGS7…
MIR_6899_5P	1.96637	0.000141149	0.00103131	RC3H1;TAOK1;KIF21A;ATP1B1;KCNMA1;CERS6;NR6A1;DYRK1A;SEC24A;HNRNPU;FUBP1;TSPYL4;AHCYL2;PCDH7;KLHL9;GLS;WDR76;DTX3L;FSD1L;STK35
MIR_5104	1.96601	3.43752e-05	0.000319774	BBX;TRPS1;SIX4;NUFIP2;NHSL2;NXPE2;SORBS1;SH3RF1;MIER3;ADAM12;EBF2;EXD2;PIK3R1;DCUN1D1;MTF2;SCAI;PCNP;ASXL2;SLC6A6;SFXN5;KALRN;ZFX;LGR4;OGT;ZBTB11;GABPA;SH3KBP1;TRPC3;RSF1;CEP97;GLCE;USP32;FBXL14;TULP3;TAOK3;CDKN1B;EIF4E3
MIR_19A_3P	1.96556	1.38852e-09	4.27081e-08	NFIA;TNRC6B;GTF2A1;REST;ZMAT3;ATXN1;RBMS3;LSM12;CCDC88A;TSHZ3;NUFIP2;TAOK1;TNFRSF12A;CCND2;RORA;KBTBD8;TET3;MED13;TXLNG;PPARA;MIER3;ESR1;CNOT4;CDKAL1;KLHL42;EBF2;NLK;ZBTB10;KCNJ2;CACNA1C;MICAL3;CEP170;PDE5A;PDIK1L;HIPK3;PLCB1;MPHOSPH9;RSBN1L;NFIB;DNAJC24;SKIL;B4GALT5;WDR1;ATXN7;HECW2;CHST1;ASXL2;CUL5;TNRC6C;RNF111;SUZ12;KLF9;NPAS2;CNTFR;PRC1;JADE1;RASSF2;DDHD2;SIPA1L1;KLF10;USP33;RIN2;MLLT6;RAPGE…
MIR_6340	1.96448	2.74577e-05	0.000261809	ZFHX3;NUCKS1;IRF2BP2;INO80D;LCN2;RC3H1;FIGN;PPARGC1A;PRR14L;SORBS1;SLC16A1;HIPK1;LPAR4;KBTBD2;NAA30;PHF6;SLC8A1;PPP6C;JPH1;NSD1;ERRFI1;TAB3;RABL3;GCC2;SRSF6;TMEM154;GNAQ;HMG20A;KDM2A;THEM4;KLHL28;SMARCAD1;BNIP3;NAA15;ELOVL5;MTM1;PAG1;PCSK7;UBE4A
MIR_30A_5P_MIR_30E_5P	1.96398	1.98031e-11	1.25882e-09	DPYSL2;TNRC6B;INO80D;TBL1XR1;ATXN1;CTH;SLC15A2;SIX4;UBN2;TAOK1;FIGN;SAMD8;PPARGC1B;FAM199X;LIFR;SLC7A10;YWHAZ;PPARGC1A;AGO3;ZBTB34;RORA;FAM126B;TET1;MDM4;SOX9;APBA1;MSI2;SETD7;PPP1R12A;SH3RF1;MIER3;YPEL2;CAMK2D;ARID5B;LPP;IMPACT;NR6A1;CARF;PBRM1;NAP1L5;BDP1;CDCA7;SEC24A;CHD7;SPEN;RAPGEF4;ARID4A;MAP3K5;TMOD2;E2F7;FNIP2;CEP170;USP37;NABP1;IRS1;DCUN1D1;DNMT3A;KMT2C;RASA2;GALNT7;OSBPL8;EML4;CHST1;GPT…
MIR_30D_5P	1.96398	1.98031e-11	1.25882e-09	DPYSL2;TNRC6B;INO80D;TBL1XR1;ATXN1;CTH;SLC15A2;SIX4;UBN2;TAOK1;FIGN;SAMD8;PPARGC1B;FAM199X;LIFR;SLC7A10;YWHAZ;PPARGC1A;AGO3;ZBTB34;RORA;FAM126B;TET1;MDM4;SOX9;APBA1;MSI2;SETD7;PPP1R12A;SH3RF1;MIER3;YPEL2;CAMK2D;ARID5B;LPP;IMPACT;NR6A1;CARF;PBRM1;NAP1L5;BDP1;CDCA7;SEC24A;CHD7;SPEN;RAPGEF4;ARID4A;MAP3K5;TMOD2;E2F7;FNIP2;CEP170;USP37;NABP1;IRS1;DCUN1D1;DNMT3A;KMT2C;RASA2;GALNT7;OSBPL8;EML4;CHST1;GPT…
MIR_669D_3P	1.96082	3.97355e-11	2.16501e-09	TMF1;INO80D;RC3H2;B3GALT2;TSHZ3;TAOK1;CDK6;LIFR;ZFP36L1;UBE3A;AKAP13;SMAD7;RB1CC1;ZBTB44;SLC5A3;B3GALT1;PFKFB2;ZC3H12C;NEK1;TET3;KCNMA1;NCEH1;CHUK;CAMK2D;VEGFA;LUC7L2;DYNC1LI2;NR2C2;QRICH1;CARF;PBRM1;PCF11;TGFBR3;ZBTB10;TMTC4;EPHA4;EML6;GPATCH8;RNF38;ETS1;PIK3R1;CSPP1;PDIK1L;IRS1;OSBPL8;RIF1;NUP155;CTDSPL2;CCNC;CDC14A;ASH1L;TNRC6C;RNF111;PHF6;SLC6A6;DENND4A;HOOK3;SLC8A1;ANO4;CFLAR;LIN52;MDM1;ZBTB…
MIR_7236_5P	1.95971	3.78106e-06	4.80698e-05	IKZF2;ELAVL1;ATRX;FLI1;CCDC88A;NUFIP2;CPEB2;UBE3A;RORA;SOX9;MSI2;TFRC;PGM3;SLC16A1;SETBP1;ZBTB43;RGS7BP;EDEM1;RSBN1L;HERC1;OTUD4;REPIN1;CUX2;PHF6;MEIS2;ANKRD17;MATR3;PPARG;KLF11;EVI5;CHSY1;RSF1;DOT1L;CEP97;TAB3;PDLIM5;ATAD2B;PHACTR4;FKTN;PER2;ZBTB39;N4BP2L2;NUDCD1;MYEF2;TYW3;WDFY1;EDNRB;SUCO;KDM2A;SYNJ2BP;PRPF4B;ZC3H18;JARID2;ST6GALNAC3;TMC7;SEC63
LET_7B_3P	1.95915	1.14839e-10	4.7748e-09	INO80D;GP1BA;IGF1R;IKZF2;FLI1;CIART;CASP8AP2;UBN2;TAOK1;SBNO1;CPEB2;EFNA5;KDM7A;ARID4B;RB1CC1;FAM126B;MDM4;SOX9;TET3;NKTR;UBXN7;TXLNG;U2SURP;CAMK2D;EEA1;CBX5;GNG2;BDP1;KMT2E;USP31;CECR2;SPEN;FOXN2;INPP4A;PM20D2;THRB;DCBLD2;RNF38;LARP4B;JAG1;KBTBD2;TGFB3;KMT2C;PAXBP1;TBC1D4;HERC1;ARNTL;RIF1;SCAI;RBBP6;MYCBP2;PTBP3;ZBTB41;SGTB;UTRN;SLC38A9;STK40;SMARCA5;CPEB3;PDE10A;NPHP3;DENND4A;MYO5A;CDC14B;GLCCI…
MIR_758_3P	1.95884	0.000156832	0.0011077	ZFHX3;INO80D;FLI1;GCNT1;HSD11B1;TFRC;EEA1;BDP1;HNRNPU;CTSS;DUSP11;PDZD7;HIPK3;GMEB2;STK40;MEIS2;PRKAR2B;RHOU;HLF;RGS5;CNNM4;LIN7A;ABCA1;XIRP2;TRABD2B;TRIM39;POLR3F;IWS1;ZBTB7A
MIR_384_5P	1.95819	7.05782e-12	5.17664e-10	DPYSL2;TNRC6B;INO80D;TBL1XR1;ATXN1;CTH;SLC15A2;SIX4;UBN2;TAOK1;FIGN;SAMD8;PPARGC1B;FAM199X;LIFR;SLC7A10;YWHAZ;PPARGC1A;AGO3;ZBTB34;RORA;FAM126B;TET1;MDM4;SOX9;APBA1;MSI2;SETD7;PPP1R12A;SH3RF1;MIER3;YPEL2;CAMK2D;ARID5B;LPP;IMPACT;NR6A1;CARF;PBRM1;NAP1L5;BDP1;CDCA7;SEC24A;CHD7;SPEN;RAPGEF4;ARID4A;MAP3K5;TMOD2;E2F7;FNIP2;CEP170;USP37;NABP1;IRS1;DCUN1D1;DNMT3A;KMT2C;RASA2;GALNT7;OSBPL8;EML4;CHST1;GPT…
MIR_291B_5P	1.95506	8.5778e-06	9.91386e-05	LNPEP;RC3H2;TRPS1;KDSR;ACSS3;CPEB2;KDM7A;ZC3H12C;TRAM1;MED1;NBEAL1;PHF20L1;CDKN2C;PARG;KBTBD2;NAA30;PPP1R16B;SCAI;PTBP3;ZBTB41;CUL5;GOSR1;EBF3;ARL14EP;TEAD1;FSD1L;FLRT2;ZMIZ1;NF1;RAB21;ZCCHC2;HNRNPH1;LRIG2;ABCA1;CLOCK;DPYD;FNDC3A;BCL2L11;RPGRIP1L;BMPR2;G3BP2;MTDH;ZMYND11;CRY1;CRELD2;ACER3;TRIM2;VOPP1;FAM76B;HNRNPM;PREX2;TNFAIP8
MIR_291B_3P	1.95479	2.06335e-07	4.27698e-06	DPYSL2;NFIA;IRF2BP2;B3GALT2;BBX;IKZF2;CCDC88A;UBE3A;ELK4;ARID4B;PRR14L;TFAP4;ZFHX4;HEG1;SLC25A36;CYYR1;ARID4A;MAP3K8;E2F7;GRB10;FIBIN;PDZD7;DCBLD2;KMT2A;NABP1;PDIK1L;KBTBD2;PLCB1;NAA30;NFIB;BTG1;ZBTB41;ASXL2;PPP2R1B;CSNK1G1;NPAS2;ANKRD44;TBCEL;TNFRSF21;DDHD2;SH3PXD2A;CRYBG3;BNC2;CNOT6;ATL3;KCNA1;USP32;PPP1R15B;ACER2;LARP4;MIER1;PDGFRA;CAPRIN2;GCC2;ATP2C1;FCHO2;KDM2A;SFMBT1;TSPAN9;CDS1;ST6GALNAC3;…
MIR_98_3P	1.95421	1.79476e-10	7.13043e-09	INO80D;GP1BA;IGF1R;IKZF2;FLI1;CIART;CASP8AP2;UBN2;TAOK1;SBNO1;CPEB2;EFNA5;KDM7A;ARID4B;RB1CC1;FAM126B;MDM4;SOX9;TET3;NKTR;UBXN7;TXLNG;U2SURP;CAMK2D;EEA1;CBX5;GNG2;BDP1;KMT2E;USP31;CECR2;SPEN;FOXN2;INPP4A;PM20D2;THRB;DCBLD2;RNF38;LARP4B;JAG1;KBTBD2;TGFB3;KMT2C;PAXBP1;TBC1D4;HERC1;ARNTL;RIF1;SCAI;RBBP6;MYCBP2;PTBP3;ZBTB41;SGTB;UTRN;SLC38A9;STK40;SMARCA5;CPEB3;PDE10A;NPHP3;DENND4A;MYO5A;CDC14B;GLCCI…
MIR_7655_3P	1.95306	0.000116903	0.000870835	BBX;ATRX;MSI2;THRB;MTF2;OSBPL8;AGAP1;SCAI;OTUD4;CYP26B1;YIPF6;PRKAR2B;ANKLE2;PCDH18;ZEB2;KLHL24;LEPR;G2E3;RSF1;PDZD2;TAOK3;DPYD;PHLDB2;RGMB;CEP57;LIN7C;OSBPL3
LET_7F_1_3P	1.95289	6.36172e-11	3.19258e-09	INO80D;GP1BA;IGF1R;IKZF2;FLI1;CIART;CASP8AP2;UBN2;TAOK1;SBNO1;CPEB2;EFNA5;KDM7A;ARID4B;RB1CC1;FAM126B;MDM4;SOX9;TET3;NKTR;UBXN7;TXLNG;U2SURP;CAMK2D;EEA1;CBX5;GNG2;BDP1;KMT2E;USP31;CECR2;SPEN;FOXN2;INPP4A;PM20D2;THRB;DCBLD2;RNF38;LARP4B;JAG1;KBTBD2;TGFB3;KMT2C;PAXBP1;TBC1D4;HERC1;ARNTL;RIF1;SCAI;RBBP6;MYCBP2;PTBP3;ZBTB41;SGTB;UTRN;SLC38A9;STK40;SMARCA5;CPEB3;PDE10A;NPHP3;DENND4A;MYO5A;CDC14B;GLCCI…
MIR_292B_5P	1.95228	9.03782e-08	2.02766e-06	TNRC6B;TBL1XR1;RC3H2;CSDE1;SOAT1;C5AR1;SAMD8;FAM199X;RLIM;CD300A;RBFOX2;UBE3A;KDM7A;SLC5A3;MDM4;NBEAL1;ENTPD7;INSR;KDELR2;PGM3;UVSSA;CBX5;FNBP4;PHF20L1;EBF2;DECR2;CDK12;PTGES3;MGA;NABP1;PDIK1L;DCUN1D1;EDEM1;KLF6;NOC3L;BTG1;ATXN7;ZBTB41;UEVLD;UHRF1;LENG8;CEBPB;KLF9;KALRN;LIN52;USP33;GJA1;GTPBP10;GABPA;FSD1L;SASS6;XPO1;CEP97;KRIT1;SLC16A9;LATS1;ARNTL2;ATL3;TAB3;PPP1R15B;JAK2;PHACTR4;FBXL14;LARP4;WD…
MIR_291A_5P	1.95176	8.86532e-06	0.000101844	LNPEP;RC3H2;TRPS1;KDSR;ACSS3;CPEB2;KDM7A;ZC3H12C;TRAM1;MED1;NBEAL1;PHF20L1;CDKN2C;PARG;KBTBD2;NAA30;PPP1R16B;SCAI;PTBP3;ZBTB41;CUL5;GOSR1;EBF3;ARL14EP;TEAD1;FSD1L;FLRT2;ZMIZ1;NF1;RAB21;ZCCHC2;HNRNPH1;LRIG2;ABCA1;CLOCK;DPYD;FNDC3A;BCL2L11;RPGRIP1L;BMPR2;G3BP2;MTDH;ZMYND11;CRY1;CRELD2;ACER3;TRIM2;VOPP1;FAM76B;HNRNPM;PREX2;TNFAIP8
MIR_466A_3P_MIR_466D_3P_MIR_466E_3P	1.95089	1.02382e-10	4.43732e-09	TMF1;INO80D;RC3H2;B3GALT2;TSHZ3;TAOK1;CDK6;LIFR;ZFP36L1;UBE3A;AKAP13;SMAD7;RB1CC1;ZBTB44;SLC5A3;B3GALT1;PFKFB2;ZC3H12C;NEK1;TET3;KCNMA1;NCEH1;CHUK;CAMK2D;VEGFA;LUC7L2;DYNC1LI2;NR2C2;QRICH1;CARF;PBRM1;PCF11;TGFBR3;ZBTB10;TMTC4;EPHA4;EML6;GPATCH8;RNF38;ETS1;PIK3R1;CSPP1;PDIK1L;IRS1;OSBPL8;RIF1;NUP155;CTDSPL2;CCNC;CDC14A;ASH1L;TNRC6C;RNF111;PHF6;SLC6A6;DENND4A;HOOK3;SLC8A1;ANO4;CFLAR;LIN52;MDM1;ZBTB…
MIR_297A_3P_MIR_297B_3P_MIR_297C_3P	1.95048	9.65315e-11	4.38299e-09	TMF1;INO80D;RC3H2;B3GALT2;TSHZ3;TAOK1;CDK6;LIFR;ZFP36L1;UBE3A;AKAP13;SMAD7;RB1CC1;ZBTB44;SLC5A3;B3GALT1;PFKFB2;ZC3H12C;NEK1;TET3;KCNMA1;NCEH1;CHUK;CAMK2D;VEGFA;LUC7L2;DYNC1LI2;NR2C2;QRICH1;CARF;PBRM1;PCF11;TGFBR3;ZBTB10;TMTC4;EPHA4;EML6;GPATCH8;RNF38;ETS1;PIK3R1;CSPP1;PDIK1L;IRS1;KLF6;OSBPL8;RIF1;NUP155;CTDSPL2;CCNC;CDC14A;ASH1L;TNRC6C;RNF111;PHF6;SLC6A6;ITPR2;DENND4A;HOOK3;SLC8A1;ANO4;CFLAR;LIN5…
MIR_203_3P	1.95013	3.28568e-07	6.52686e-06	GTF2A1;SEMA6A;SLC4A4;TRPS1;TSHZ3;NUFIP2;KDSR;PAN3;ACSS3;DDX6;SMG1;FAM126B;TET1;CPNE3;PHIP;LPP;NAP1L5;NLK;LIX1;SETBP1;CTSS;RGS7BP;CEP170;KIF2A;SYNJ2;NAA30;TFDP2;CP;PTP4A1;NAPEPLD;CDO1;ITPR2;MTX3;GLCCI1;HOOK3;KALRN;SLC8A1;TBCEL;SPTBN1;MAP3K1;SPICE1;RGS5;ZMIZ1;CAB39;TPR;GTF3C3;GLCE;CSRNP2;CLOCK;TNPO1;POSTN;PHC3;YTHDF3;AFF4;IKZF5;WDFY3;NFIL3;SYNJ1;GPHN;UPF2;UBR1;TBK1;OSMR;AHCYL1;TARDBP;DNM1L;AFAP1L2;…
MIR_143_5P	1.94979	0.000184357	0.0012556	RC3H2;RC3H1;IKZF2;ARID4B;AGO3;RORA;ZC3H12C;MIER3;NR2C2;DYRK1A;KCNJ2;NEGR1;RBM26;SPTBN1;TEAD1;GLCE;ELP4;MAF;PRPF4B;ZFP14;TMX4;G3BP2;PPP6R3;MAP3K2;RABGAP1;DDX55
MIR_147_5P	1.94948	1.11044e-06	1.8414e-05	TNRC6B;INO80D;TBL1XR1;RC3H2;SIX4;MED13L;SBNO1;TECPR2;ARID4B;AGO3;ZBTB34;RORA;TET1;ZC3H12C;UBXN7;PHIP;CBL;CEP170;SGIP1;PAQR9;PIK3R1;GABPB2;KMT2C;NFIB;ARNTL;NEGR1;EML4;OTUD4;PPP2R1B;UBFD1;PCDH7;SLC8A1;TCF20;TBL1X;ARHGEF12;SHPRH;MAP3K1;SH3PXD2A;SCN7A;RBM48;MCM8;RGS5;LCORL;TCF7L2;USP48;PAFAH2;CEP97;INO80;PCDH19;SLC8B1;SENP2;ATG4C;MPHOSPH10;RNPC3;NUP35;CLOCK;WDFY1;METTL15;DTX4;TMED8;ADCY6;MYLIP
LET_7A_1_3P_LET_7C_2_3P	1.94798	7.87916e-11	3.75639e-09	INO80D;GP1BA;IGF1R;IKZF2;FLI1;CIART;CASP8AP2;UBN2;TAOK1;SBNO1;CPEB2;EFNA5;KDM7A;ARID4B;RB1CC1;FAM126B;MDM4;SOX9;TET3;NKTR;UBXN7;TXLNG;U2SURP;CAMK2D;EEA1;CBX5;GNG2;BDP1;KMT2E;USP31;CECR2;SPEN;FOXN2;INPP4A;PM20D2;THRB;DCBLD2;RNF38;LARP4B;JAG1;KBTBD2;TGFB3;KMT2C;PAXBP1;TBC1D4;HERC1;ARNTL;RIF1;SCAI;RBBP6;MYCBP2;PTBP3;ZBTB41;SGTB;UTRN;SLC38A9;STK40;SMARCA5;CPEB3;PDE10A;NPHP3;DENND4A;MYO5A;CDC14B;GLCCI…
MIR_294_5P	1.94497	1.18647e-07	2.60068e-06	TNRC6B;TBL1XR1;RC3H2;CSDE1;SOAT1;C5AR1;SAMD8;FAM199X;RLIM;CD300A;RBFOX2;UBE3A;KDM7A;SLC5A3;MDM4;NBEAL1;ENTPD7;INSR;KDELR2;PGM3;UVSSA;CBX5;FNBP4;PHF20L1;EBF2;DECR2;CDK12;PTGES3;MGA;NABP1;PDIK1L;DCUN1D1;EDEM1;KLF6;NOC3L;BTG1;ATXN7;ZBTB41;UEVLD;UHRF1;LENG8;CEBPB;KLF9;KALRN;LIN52;USP33;GJA1;GTPBP10;GABPA;FSD1L;SASS6;XPO1;CEP97;KRIT1;SLC16A9;LATS1;ARNTL2;ATL3;TAB3;PPP1R15B;JAK2;PHACTR4;FBXL14;LARP4;WD…
MIR_290A_3P	1.94357	0.000114618	0.000860534	TMEM38B;B3GALT2;MYOZ2;IKZF2;ARID4B;ZC3H12C;TFAP4;IRF4;ZFHX4;DYNC1LI2;MOB1B;DIXDC1;ARID4A;CEP170;HIPK3;ARHGAP26;ZBTB41;TNIK;NPAS2;ARHGEF12;KIF5B;CASP2;CAPRIN2;CLOCK;DCUN1D3;NR4A2;BAZ1B;ZBTB7A
MIR_1930_5P	1.94323	0.0011955	0.00577169	SLC4A4;DDX6;APBA1;TBX3;PDIA4;GALNT7;YIPF6;RNF20;DMXL2;FBXL14;CREBL2;AFF4;SLMAP
MIR_6896_3P	1.94276	8.68169e-07	1.53296e-05	CREB5;TNRC6B;TBL1XR1;REST;RC3H2;CCDC88A;UBN2;PDK4;UGCG;SBNO1;ZFP36L1;RBFOX2;CPEB2;SATB1;CERS6;MIER3;ADAM12;PHF20L1;GSK3B;PIK3R1;MAGT1;DKC1;ATP2B1;CSAD;ZKSCAN8;TBCEL;CEBPG;MXD1;RIN2;ETV6;ARL14EP;POGZ;FANCL;ZMIZ1;SH3KBP1;PURA;TMEM245;USP48;BNC2;RSF1;KRIT1;CPEB4;FKTN;LARP4;PALLD;PIK3C2A;TOB2;NPL;NEURL1B;TYW3;SLC17A5;ZFYVE26;TGFBR1
MIR_6979_3P	1.94245	0.000297854	0.00183297	ZFHX3;TBL1XR1;ROCK1;ATP8B1;OSBPL8;CHST1;PCNP;CNTFR;ITPR2;ZBTB6;GNGT2;SLC30A1;ALCAM;PDE3A;EIF4E3;TMEM154;SP4;PRKCA
MIR_345_3P	1.9416	0.000247824	0.00157472	CREB5;INO80D;ADRB2;NADK2;REL;CBX5;DBNDD1;EML4;CSNK1G1;MCM8;LEPR;SLC37A2;TSPAN12;ZDHHC17
MIR_7026_3P	1.94123	3.42148e-07	6.65792e-06	CREB5;TBL1XR1;ATXN1;SEMA6A;CSDE1;ROCK1;UBN2;NUFIP2;SAMD8;CDK6;TPH1;ARID4B;RB1CC1;MYSM1;SLC5A3;FAM126B;TET1;GCA;SH3RF1;MIER3;CBX5;KLF12;DDHD1;SETBP1;MOB1B;ARID4A;DCBLD2;LARP4B;EXD2;HMOX1;DCUN1D1;TRIO;RASAL2;SKIL;SCAI;PCNP;PPP1CB;NAPEPLD;PHF6;ANKRD17;PCDH7;KLF9;JADE1;RASSF2;ANKRD44;ANO4;PRKAR2B;IPO8;HLF;EBF3;GJA1;ZFX;LGR4;ROCK2;ZBTB11;LCORL;SASS6;TACC1;PDZD2;PLEKHF2;ACSL1;SLCO5A1;EGR1;ATL3;TAB3;GLC…
MIR_467G	1.94073	6.7119e-11	3.28195e-09	TMF1;INO80D;RC3H2;B3GALT2;TSHZ3;TAOK1;CDK6;LIFR;ZFP36L1;UBE3A;AKAP13;SMAD7;RB1CC1;ZBTB44;SLC5A3;B3GALT1;PFKFB2;ZC3H12C;NEK1;TET3;KCNMA1;NCEH1;CHUK;CAMK2D;VEGFA;LUC7L2;DYNC1LI2;NR2C2;QRICH1;CARF;PBRM1;PCF11;TGFBR3;ZBTB10;TMTC4;EPHA4;EML6;GPATCH8;RNF38;ETS1;PIK3R1;CSPP1;PDIK1L;IRS1;OSBPL8;RIF1;NUP155;CTDSPL2;CCNC;CDC14A;ASH1L;TNRC6C;RNF111;PHF6;SLC6A6;DENND4A;HOOK3;SLC8A1;ANO4;CFLAR;LIN52;MDM1;ZBTB…
MIR_449C_3P	1.93986	0.000746215	0.00396388	CCDC88A;CPEB2;RORA;NR2C2;JAG1;TNIK;CANX;NCF1
MIR_448_3P	1.93754	3.03247e-06	4.01592e-05	NFIA;REST;IGF1R;FLI1;SLC4A4;KDSR;TAOK1;PLIN3;PDK4;GAN;CPEB2;ZBTB34;TET1;ZC3H12C;SATB1;MSI2;TBX3;PGM3;RASSF6;ADAM23;MAP3K8;EPHA4;PLCB1;PAXBP1;ARNTL;BRAF;DMD;CLCN5;HECW2;CNTNAP1;UTRN;UBFD1;CD36;PCDH7;YIPF6;PRKAR2B;PHF3;CCR5;FBXO33;SH3KBP1;KRIT1;VEZF1;GTF3C3;SLCO5A1;GLCE;ATAD2B;FBXL14;BTBD8;DAAM1;DTNA;ZDHHC2;RBM41;TPK1;EDNRB;DENND6A;CALCRL;FAM214A;ETNK1;ITSN2;MFHAS1;RAB11FIP2
MIR_3618_3P	1.93401	2.08346e-08	5.0938e-07	RC3H2;SEMA6A;IKZF2;CIART;CCDC88A;TSHZ3;FIGN;LPL;PPARGC1A;ATP1B1;MYSM1;NFATC2IP;IFRD1;TAF3;ESR1;PHIP;CARF;NAP1L5;KMT2E;SEC24A;PRKCI;ATP8B1;AHR;FUBP1;NIPBL;GPATCH8;SGIP1;KMT2A;NAA30;KMT2C;SCAI;RBBP6;MYCBP2;PTBP3;ZBTB41;CDC14A;PSPC1;LYVE1;ADIPOQ;SCAF11;KLF9;LIN52;USP33;WRN;ING3;NIN;TSHZ1;TUBGCP5;SYDE2;PI4K2B;ROCK2;RAPGEF6;TEAD1;SOCS4;NF1;VEZF1;CPEB4;EGR1;WNT5A;MITF;BCLAF1;FRS2;PHACTR4;PDCL;PER2;API5…
MIR_7078_3P	1.93205	6.80872e-08	1.58344e-06	NFIA;GTF2A1;TCF4;RBMS3;IKZF2;CCDC88A;NUFIP2;PPARGC1B;SMC3;ADTRP;AKAP13;ARID4B;TRAM1;ACVR1C;CERS6;MIER3;PHIP;LPP;CNOT4;LINGO1;SEC24A;GSK3B;SETBP1;ZBTB10;ARID4A;MAP3K5;RECQL;KIF2A;MPHOSPH9;EDEM1;NFIB;EIF2AK2;RRP1B;DMD;DKC1;EHMT1;SCAI;CCL25;UEVLD;OTUD4;SLC38A9;MEIS2;TMEM168;MYO5A;HOOK3;NFAT5;SIPA1L1;CHSY1;ING3;NIN;TSHZ1;ZFX;FMO2;ZEB2;PI4K2B;OGT;FAM210A;SRSF10;GABPA;FSD1L;FLRT2;RGS7;C2CD5;ARL5A;LATS1…
MIR_883A_3P_MIR_883B_3P	1.93126	6.96025e-05	0.000569665	NFIA;TMF1;REST;TSHZ3;ZBTB44;ZBTB21;TET2;KMT2E;HIPK1;HNRNPU;FHL1;RBBP6;STXBP6;SUZ12;CANX;ZKSCAN8;TBCEL;GLS;CHORDC1;TSHZ1;TSTD2;HNRNPL;RAPGEF6;SRSF10;CASP2;VEZF1;KDM3A;GRK4;CDK13;SRSF1
MIR_7022_5P	1.93043	0.000261177	0.00164378	IGF1R;AFAP1;EGLN3;NHSL2;EFNA5;KCNMA1;MED1;IMPACT;MKX;RALBP1;PTP4A1;CUL5;CSNK1G1;STK40;CFLAR;RAPGEF2;GIGYF2;SLC30A1
MIR_291A_3P_MIR_294_3P	1.92988	1.90204e-06	2.74801e-05	NFIA;IRF2BP2;REST;ATXN1;IKZF2;NUFIP2;ZKSCAN1;CDK6;CDKN1A;ELK4;ARID4B;RB1CC1;SOWAHC;TET1;SMC2;TFAP4;MIER3;NR2C2;CDCA7;DDHD1;ZBTB43;PPP1R3E;E2F7;YOD1;KMT2A;HIPK3;NFIB;BTG1;ZBTB41;TRIP11;ASH1L;DGKQ;CYP26B1;ANKRD17;PCDH7;RASSF2;CCNJ;TXNIP;HLF;MLLT6;TIPARP;ROCK2;ZBTB11;REEP3;CNOT6;FLT1;FGD4;CAPRIN2;RAB8B;ASF1B;CLOCK;ZFYVE26;EDNRB;SUCO;PDE3B;HMBOX1;FNDC3A;E2F5;PHC3;NFYA;RGMB;YTHDF3;TAF1
MIR_6387	1.92815	2.5071e-05	0.000245181	CCND2;YWHAZ;ACTB;TBX3;ENTPD7;KMT2E;NLK;SETBP1;RBM27;HNRNPU;THRB;SGIP1;ETS1;KIF2A;GCLC;SUZ12;CORO1C;GLCCI1;NFAT5;IPO8;GJA1;FBXO33;MMD;ASPA;HINFP;TPM3;TAB3;GLCE;FRS2;P2RY1;KAT6A;PALLD;PIK3C2A;CREBL2;PPP2R5A;MED26;NAV1;FNDC3A;MAX;YES1;TEX2;SEMA6D;SIGMAR1;MTSS1;HSPE1;TWF1;ATP11C;MECP2;BBS1;SEC61A1;GPD2;KLF4;ADPGK;DDX3X
MIR_19A_5P	1.92606	5.73206e-05	0.000492389	NFIA;ZFHX3;RBMS3;ROCK1;TECPR2;RORA;UBXN7;EBF2;PRPF39;ATXN2;SYNE1;FHL1;NEGR1;OSBPL8;MYO5C;LRRCC1;ANKLE2;EBF3;APPBP2;GHR;ROCK2;TEAD1;ASPA;TAB3;LARP4;ABCA1;DTNA;PIK3CB;ZDHHC2;TNPO1;SECISBP2L;EXT1;E2F5
MIR_669P_3P	1.92486	1.95424e-05	0.000200362	TNRC6B;UBN2;AQP4;SMAD7;MSI2;ACVR1C;PHIP;RASSF6;CEP170;ETS1;JAG1;SCAI;PTBP3;ZBTB41;INPP4B;CYP26B1;CPEB3;FGF7;HOOK3;SLC8A1;NFAT5;USP33;RHOU;RAPGEF2;ZEB2;DMXL1;ARID2;TBC1D8B;SMC5;MPHOSPH6;ZDHHC17;KAT6A;WDR82;PDGFRA;RAPH1;TRABD2B;AP4E1;TDRD3;NFXL1;RPGRIP1L;BMPR2;TRDMT1;TPMT;FAM122A
MIR_141_3P	1.92347	3.0982e-07	6.21922e-06	TNRC6B;FKBP5;ATXN1;FAM227A;SEMA6A;IKZF2;TSHZ3;NUFIP2;SAMD8;UBE3A;RB1CC1;ZBTB34;MYSM1;IFRD1;CERS6;KLF12;LRRC8A;FNIP2;THRB;CHD2;KMT2A;JAG1;ALDH1A1;C3AR1;KLF6;OSBPL8;ATXN7;SPRY4;CDC14A;ASH1L;CYP26B1;ST3GAL5;TMEM168;CPEB3;PPHLN1;GLCCI1;CANX;YWHAG;ANKRD44;GLS;PSAT1;ZEB2;KIF5B;SCHIP1;CRLF3;SLC19A2;SLC30A1;MAPK6;PPP1R15B;ATAD2B;BRD3;ARL4A;PDGFRA;RHPN2;CDK13;PIK3CA;DCUN1D3;TGFBR1;GIGYF1;HMG20A;DEK;PHC3;S…
MIR_295_3P	1.92141	1.37997e-06	2.17488e-05	NFIA;IRF2BP2;REST;ATXN1;IKZF2;NUFIP2;ZKSCAN1;CDK6;CDKN1A;ELK4;ARID4B;RB1CC1;SOWAHC;TET1;SMC2;TFAP4;MIER3;NR2C2;CDCA7;DDHD1;ZBTB43;PPP1R3E;E2F7;YOD1;KMT2A;HIPK3;NFIB;BTG1;ZBTB41;TRIP11;ASH1L;DGKQ;CYP26B1;ANKRD17;PCDH7;RASSF2;CCNJ;TXNIP;HLF;MLLT6;TIPARP;ROCK2;ZBTB11;REEP3;CNOT6;FLT1;FGD4;CAPRIN2;RAB8B;ASF1B;CLOCK;ZFYVE26;EDNRB;SUCO;PDE3B;HMBOX1;FNDC3A;E2F5;PHC3;NFYA;RGMB;YTHDF3;TAF1
MIR_1930_3P	1.92081	0.000164488	0.00114065	RC3H2;RC3H1;IKZF2;ARID4B;AGO3;RORA;ZC3H12C;MIER3;NR2C2;DYRK1A;KCNJ2;NEGR1;RBM26;SPTBN1;TEAD1;GLCE;ELP4;MAF;PRPF4B;ZFP14;TMX4;G3BP2;PPP6R3;MAP3K2;RABGAP1;DDX55
MIR_7685_5P	1.92036	0.000985062	0.00495429	CREB5;INO80D;LPL;EEA1;CHD7;DBT;KATNAL1;GDA;TRIM5;PIM2
MIR_3095_5P	1.92003	0.000226603	0.00145991	TMF1;RBM15;GNAL;AQP4;GSTA3;KBTBD8;MSI2;ZFHX4;UBXN7;LPP;FIBIN;CEP170;NAA30;SLC8A1;MDN1;NFAT5;LGR4;SNTB2;DZIP3;CDH19;DYNLL1;CDR2;ELMOD2
MIR_217_3P	1.91933	0.000461317	0.0026578	IGF2BP2;KBTBD8;EEA1;ADAM12;CBX5;HIPK1;ZBTB10;DNAJA1;DBT;HNRNPU;PTGES3;MYCBP2;LYVE1;YIPF6;OGT;HOXC6;MYEF2;PDE3B;ZC3H11A
MIR_1966_3P	1.91885	1.03423e-05	0.000114596	GTF2A1;RBMS3;NUFIP2;TAOK1;ZFP36L1;CPEB2;PPARGC1A;ARID4B;SMG1;ENTPD7;TXLNG;U2SURP;PHF20L1;CD47;PARG;PDE5A;RNF38;PDIK1L;SPECC1;SCAI;SLC25A51;FGF7;GLCCI1;NFAT5;SNTB2;KLHL24;ZBTB6;SH3KBP1;TSPAN12;API5;CLOCK;CD2AP;WDFY2;XRN1;DENND6A;ITCH;FBXO30;BCL2L11;NOS1
MIR_33_3P	1.91723	5.08086e-07	9.51115e-06	TMF1;KLHL31;ELAVL1;TRPS1;CCDC88A;NUFIP2;ALB;CPEB2;KDM7A;MED13;RTTN;GNG2;TET2;RAPGEF4;HNRNPU;FOXN2;AHR;GRB10;DNM3;CEP170;USP37;MAGT1;RSBN1L;PAXBP1;RASAL2;USP18;UCK1;EHMT1;SLC1A3;SCAI;ATP8A1;CCNC;BCL6;USP45;NAPEPLD;PHF6;GLCCI1;ATXN3;SLC8A1;EML5;FAT1;DUSP19;GJA1;MGST1;ZEB2;CSNK1A1;MCM8;MMD;RSF1;EP300;REEP3;FRS2;ELP4;DNAJC21;BTBD8;LARP4;FGD4;CLOCK;NFKBIZ;FCHO2;GIGYF1;PPP3CA;CLK4;CREB1;TRMT1L;SYCP3;ET…
MIR_669C_3P	1.91296	3.5115e-17	7.44047e-15	CREB5;DPYSL2;ZFHX3;TNRC6B;LRRC58;INO80D;KLHL31;TBL1XR1;TCF4;IGF1R;ATXN1;FAM227A;IKZF2;SLC4A4;SOAT1;SIX4;UBN2;NUFIP2;TAOK1;FIGN;CDK6;PDK4;EMC1;ITGB6;SBNO1;MS4A4A;KDM7A;PPARGC1A;SMAD7;PRR14L;ZBTB34;RORA;SREK1;MYSM1;KMT2D;SLC5A3;PFKFB2;TET1;PTPRJ;DUSP18;RALGAPA2;SYT2;MED13;CPNE3;NCEH1;ZFHX4;GCA;UBXN7;MED1;NBEAL1;WIPF2;INSR;CERS6;YPEL2;PDPK1;AMOTL1;VEGFA;LUC7L2;PHIP;NR2C2;DYRK1A;TET2;MSR1;EBF2;HIPK1;…
MIR_669B_5P	1.91286	1.63831e-07	3.47139e-06	NFIA;ZBTB20;TNRC6B;TMF1;RBMS3;CSDE1;CDKN1A;CCND2;UGCG;GCNT1;ITGB6;FOS;EFNA5;KDM7A;PPARGC1A;MYSM1;SLC5A3;MED13;NCEH1;TBX3;INSR;CERS6;VEGFA;SLC16A1;PIM1;CNOT4;EBF1;GNG2;TET2;SC5D;EBF2;MMP19;CEP170;RETN;PDE5A;DNMT3A;ALDH9A1;APOBEC1;OSBPL8;CRTC3;DMD;ELOVL6;KIF1B;CD36;KLF9;CDC14B;LRRTM3;CFLAR;USP33;RIN2;HLF;PGGT1B;CEACAM1;SLC20A1;GHR;GABPA;TBC1D8B;LEPR;ZMIZ1;BNC2;HAUS2;CDC42EP3;NOX4;PWWP2A;RALGPS2;PDL…
MIR_302A_3P_MIR_302B_3P	1.90882	2.18995e-06	3.04834e-05	NFIA;IRF2BP2;REST;ATXN1;IKZF2;NUFIP2;ZKSCAN1;CDK6;CDKN1A;ELK4;ARID4B;RB1CC1;SOWAHC;TET1;SMC2;TFAP4;MIER3;TMEM72;NR2C2;CDCA7;DDHD1;ZBTB43;ARID4A;PPP1R3E;E2F7;YOD1;KMT2A;HIPK3;NFIB;BTG1;WDR1;BCL6;ZBTB41;TRIP11;ASH1L;DGKQ;CYP26B1;ANKRD17;PCDH7;MYO5A;RASSF2;CCNJ;TXNIP;HLF;MLLT6;TIPARP;LGR4;ROCK2;ZBTB11;REEP3;CNOT6;FLT1;FGD4;CAPRIN2;RAB8B;ASF1B;CLOCK;ZFYVE26;EDNRB;SUCO;PDE3B;HMBOX1;FNDC3A;E2F5;PHC3;NF…
MIR_302D_3P	1.90882	2.18995e-06	3.04834e-05	NFIA;IRF2BP2;REST;ATXN1;IKZF2;NUFIP2;ZKSCAN1;CDK6;CDKN1A;ELK4;ARID4B;RB1CC1;SOWAHC;TET1;SMC2;TFAP4;MIER3;TMEM72;NR2C2;CDCA7;DDHD1;ZBTB43;ARID4A;PPP1R3E;E2F7;YOD1;KMT2A;HIPK3;NFIB;BTG1;WDR1;BCL6;ZBTB41;TRIP11;ASH1L;DGKQ;CYP26B1;ANKRD17;PCDH7;MYO5A;RASSF2;CCNJ;TXNIP;HLF;MLLT6;TIPARP;LGR4;ROCK2;ZBTB11;REEP3;CNOT6;FLT1;FGD4;CAPRIN2;RAB8B;ASF1B;CLOCK;ZFYVE26;EDNRB;SUCO;PDE3B;HMBOX1;FNDC3A;E2F5;PHC3;NF…
MIR_6417	1.90709	5.97019e-06	7.11572e-05	INO80D;TBL1XR1;ROCK1;MED13L;FOS;ZBTB44;PHIP;NAP1L5;HIPK1;PCF11;LRRC8A;TEX9;GPATCH8;DUSP11;GRB10;HIPK3;SLC18B1;PLCB1;KMT2C;DHX36;BRAF;SOX5;TSPAN32;BANP;MTX3;HMGB2;HLF;NVL;SCN7A;POGZ;RAPGEF6;DTX3L;CNNM4;PAFAH2;BNC2;ARL5A;CEP97;ACSL1;PWWP2A;FAM53C;EPM2AIP1;SRSF6;RBPJ;CD2AP;SECISBP2L;AP4E1;NR2F2;PDGFC;RIOK3;HPS3;TOB1;PIGA
MIR_3063_3P	1.90604	0.000297966	0.00183297	ATRX;FLI1;FIGN;RUNX1T1;AKAP13;UBXN7;INSR;RSBN1L;HOOK3;PKD2L2;SLC25A22;STX16;OCRL;TEAD1;LCORL;NADK
MIR_7220_5P	1.90503	0.000912208	0.00466376	FIGN;YWHAZ;RORA;KCNMA1;LUC7L2;DNAJA1;CYB5R2;ZBTB41;HOOK3
MIR_6944_3P	1.9047	0.000327543	0.00199561	TNRC6B;ANKRD12;DDX6;SREK1;PTAR1;CAMK2D;DYRK1A;PDE5A;DCUN1D1;PBX1;OSBPL8;PNN;CDYL2;NFAT5;NHLRC2;MAP3K1;APPBP2;ANO5;DMXL2;RALGPS2;SRFBP1
MIR_7025_5P	1.90215	0.00114034	0.00556171	FIGN;YWHAZ;RORA;KCNMA1;LUC7L2;DNAJA1;CYB5R2;ZBTB41;HOOK3;ARSK;KPNA6
MIR_132_3P	1.90129	7.86549e-05	0.00063289	ATXN1;SEMA6A;CYP2E1;RLIM;EMC1;KDM7A;NLK;DIXDC1;RGS7BP;DNMT3A;OSBPL8;PNN;SOX5;MYCBP2;PSPC1;PDP2;GLCCI1;NIN;STX16;SCN7A;DNAJB14;PTBP2;BRWD1;EP300;TMEM164;ZFYVE1;BCLAF1;LARP4;DAAM1;FAM3C;SSH2;TIMM9;LMNB2;RAD54L2;EHHADH;KLHL11;ACVR2B;TTC14;ZDHHC20;NFATC2
MIR_7650_3P	1.89933	0.000113583	0.000856136	TNRC6B;NUCKS1;TCF4;ANKRD12;RBM47;AQP4;SLC7A10;B3GALT1;MDM4;SETBP1;MKX;ECHDC1;JAG1;NAA30;DNAJC24;OSBPL8;DNAJC1;HECW2;ZBTB41;USP34;UEVLD;FAM107B;PAPOLA;KIF5B;FSD1L;PHACTR4;MBD4;FAM3C;EXT1;DEK;PPP4R2;SP4;SNX18;JARID2;BMPR2;NUMB;YIPF4;ATP11C;DNAJC13;RAB23;ACADSB
MIR_670_5P	1.89849	3.68933e-05	0.000341531	INO80D;ZBTB37;GCNT1;SBNO1;KDM7A;ZBTB34;APBA1;EDN1;IRF4;TET2;CECR2;CYYR1;EPHA4;GPATCH8;YOD1;GRB10;RASAL2;WDR1;ATXN7;TMEM120B;REPIN1;KIF1B;PCDH7;PKP4;ATXN3;GLS;MAP3K1;CCBE1;SYDE2;PI4K2B;BRWD1;CASP2;HINFP;TSPAN12;ZFP62;RALGPS2;STARD13;MGAT5;SRSF6;PPM1H;TRIB2;ITCH;SFMBT1;SNX18
MIR_200A_3P	1.89751	1.4349e-06	2.24292e-05	TNRC6B;FKBP5;ATXN1;FAM227A;SEMA6A;IKZF2;TSHZ3;NUFIP2;SAMD8;UBE3A;RB1CC1;ZBTB34;MYSM1;IFRD1;CERS6;KLF12;LRRC8A;FNIP2;THRB;CHD2;KMT2A;JAG1;ALDH1A1;C3AR1;KLF6;OSBPL8;ATXN7;SPRY4;CDC14A;ASH1L;CYP26B1;ST3GAL5;CPEB3;PPHLN1;GLCCI1;CANX;YWHAG;ANKRD44;GLS;PSAT1;ZEB2;KIF5B;SCHIP1;CRLF3;SLC19A2;SLC30A1;PPP1R15B;ATAD2B;BRD3;ARL4A;PDGFRA;RHPN2;CDK13;PIK3CA;DCUN1D3;TGFBR1;GIGYF1;HMG20A;DEK;PHC3;SP4;STAG1;KLHL2…
MIR_192_5P	1.89686	0.00172751	0.00766129	ZFHX3;MIER3;PKP4;PPWD1;ZEB2;LCORL;LIN7A;SRSF6;FRMD4B;NCBP2
MIR_215_5P	1.89686	0.00172751	0.00766129	ZFHX3;MIER3;PKP4;PPWD1;ZEB2;LCORL;LIN7A;SRSF6;FRMD4B;NCBP2
MIR_466I_3P	1.89657	3.47426e-06	4.50708e-05	DPYSL2;TNRC6B;INO80D;ATXN1;SOAT1;NUFIP2;RUNX1T1;CDK6;KDM7A;RORA;SLC5A3;PFKFB2;UBXN7;NR2C2;CNTLN;EBF2;GSK3B;CEP70;EPHA4;CDK12;PARG;PIK3R1;DONSON;RSBN1L;KLF6;DHX36;SOX5;PTBP3;CCNC;BCL6;ASH1L;INPP4B;DGKQ;PDE10A;ANKRD44;SLC8A1;PCDH18;HLF;AMACR;ARID2;KIF5B;PTBP2;PIGL;GRIPAP1;SLC25A27;KRIT1;BRD8;GLI3;FAM53C;ADAMTS20;CCDC62;DAAM1;CEP350;RAPH1;PDE3A;SRSF1;TGS1;PIK3CA;SSH2;TNPO1;AHCTF1;HERC6;KDM2A;XRN2;US…
MIR_202_5P	1.8943	0.000417603	0.00242796	ROCK1;PAN3;RBFOX2;ELK4;MYSM1;TET1;ZFHX4;TMTC4;TANGO2;ECHDC1;KMT2A;TIA1;RBM41;TBC1D24;NR2F2;LBR;PHLDB2;TYW5;USP15;NAA20;NAA15;TOMM20;TARDBP;PLAGL2
MIR_882	1.89335	0.000105809	0.000813622	TNRC6B;IGF1R;RBFOX2;CELF2;RORA;EPS8L1;APBA1;ADAM12;HIPK1;GSK3B;CBFA2T3;AGAP1;MAT2A;CORO1C;KIF1B;CPEB3;CDYL2;HOOK3;ZXDB;ROCK2;TEAD1;RNF20;NOTCH2;SMG7;ELP4;FKTN;MIER1;ARL4A;DCAF17;RAD54L2;FAM124A;ST6GALNAC3;IKBKG
MIR_184_5P	1.89258	0.00159492	0.00720738	CELF2;UBE3A;ZC3H12C;PRRC2C;TLR7;PHF20L1;OTUD4;NAPEPLD;MLLT6;RNF20;SETD2
MIR_12186_3P	1.89072	0.000152203	0.00108302	CREB5;TBL1XR1;IKZF2;CSDE1;TAOK1;ELK4;PPARGC1A;SMG1;PPP1R12A;ESR1;NR2C2;LARP4B;HIPK3;PLCB1;MTF2;SOX5;NFAT5;ARHGEF12;EZH2;ZEB2;NUP160;SMG7;CNOT6;CEP350;TNPO1;RBPJ;HSPA9;PPP3CA;NFYA;ACVR2B;NDOR1;ZDHHC20
MIR_377_3P	1.88866	3.03501e-05	0.000286686	AQP4;PDK4;ZFP36L1;ARID4B;FAM126B;PFKFB2;NCEH1;CHUK;NR6A1;ZBTB26;PCF11;SETBP1;MAP3K8;DNM3;RNF38;LARP4B;ETS1;MGA;SNAPC1;HMOX1;JAG1;PLCB1;TRIO;NEGR1;PHF6;ZSCAN26;GLS;KLHL24;OCRL;NHSL1;STK35;CNOT6;FAM53C;RBMS1;LARP4;CDKN1B;RBM41
MIR_27A_5P	1.88838	0.00194538	0.00850882	ELAVL1;TSHZ3;RLIM;USP18;SKIL;HECW2;TBCEL;MORC3;MRPL19;RPUSD2;RABGAP1;UBA6;BACH1;DLG2;EIF5
MIR_692	1.88732	8.96851e-07	1.54081e-05	NFIA;TNRC6B;LRRC58;BDH1;RC3H2;FAM199X;RBFOX2;CPEB2;KDM7A;CHDH;RORA;FAM126B;HMGCS2;SATB1;MSI2;YPEL2;AMOTL1;VEGFA;LPP;DDHD1;TGFBR3;AGO2;FOXN2;INPP4A;CDK12;PIK3R1;TRIO;CYP20A1;SCAI;INTS2;CTDSPL2;ZBTB41;ASH1L;LENG8;TNRC6C;UTRN;SLC38A9;ST3GAL5;CPEB3;NPAS2;PPHLN1;ATXN3;FRY;ARHGEF12;ETV6;ZEB2;MARK2;IQGAP2;TBC1D8B;ACOX1;SH3KBP1;BNC2;RSF1;PAPSS2;PDZD2;GIGYF2;GLCE;CAMK1D;ATAD2B;KAT6A;FGF10;RAPH1;PLP1;EIF4E…
MIR_7006_3P	1.887	8.11073e-05	0.000647162	GTF2A1;NUFIP2;TAOK1;AQP4;ZFP36L1;CPEB2;PPARGC1A;ARID4B;SMG1;TXLNG;U2SURP;PHF20L1;CD47;PARG;PDE5A;RNF38;PDIK1L;SPECC1;SCAI;SLC25A51;FGF7;GLCCI1;NFAT5;SNTB2;KLHL24;ZBTB6;SH3KBP1;TSPAN12;API5;CLOCK;CD2AP;WDFY2;XRN1;DENND6A;ITCH;FBXO30;BCL2L11;NOS1
MIR_30D_3P	1.88461	7.56993e-06	8.91102e-05	ZFHX3;TNRC6B;SIX4;NUFIP2;AQP4;PDK4;ANKRD26;LIFR;PTAR1;TFRC;PHIP;NR2C2;TET2;MSR1;TSHR;ARID4A;ACSM5;RGS7BP;PDE5A;KMT2A;NABP1;MAGT1;DONSON;SYNE1;SCAI;ATP8A1;ZBTB41;MYO5A;ATXN3;FAT1;WRN;SHPRH;ZEB2;PI4K2B;ROCK2;TEAD1;MCM8;TRAF3IP2;LCORL;RGS7;PAPSS2;EP300;EGR1;TAB3;PIK3C2A;HACE1;ACAD11;SUCO;AR;AP4E1;RALB;RAB11FIP2;TOB1;ABHD5;ERAP1;SERPINB8;AP1G1;NAA15;DOCK11;RARB;SGMS2;MECP2
MIR_3061_3P	1.88325	0.000406507	0.00238526	DPYSL2;TNRC6B;B3GALT2;TSHZ3;RGS2;ZC3H12C;HSD11B1;ZBTB43;LPAR4;CTDSPL2;INPP4B;ATG4C;HOMER2;SRSF1;PIK3CA;OFD1;PHC3;DNAJC28;MTSS1;DOCK11;MAP3K2;STRBP;DOCK7;PAFAH1B2;CPSF6;TGDS;PUM1;ASF1A;PHB
MIR_212_3P	1.88162	0.000105179	0.000812047	ATXN1;SEMA6A;CYP2E1;RLIM;EMC1;KDM7A;NLK;DIXDC1;RGS7BP;DNMT3A;OSBPL8;PNN;SOX5;MYCBP2;PSPC1;PDP2;GLCCI1;NIN;STX16;SCN7A;DNAJB14;PTBP2;BRWD1;EP300;TMEM164;ZFYVE1;BCLAF1;LARP4;DAAM1;FAM3C;SSH2;TIMM9;LMNB2;RAD54L2;EHHADH;KLHL11;ACVR2B;TTC14;ZDHHC20;NFATC2
MIR_3101_3P	1.88017	0.000167508	0.00114906	ZFHX3;RBM15;KIF21A;MSI2;ZFHX4;CERS6;SFI1;CEP170;SKIL;PPP2R1B;MEIS2;AHCYL2;ZKSCAN8;ZFX;LGR4;IRAK2;CPEB4;ATL3;BCLAF1;CAMK1D;HUS1;CDK13;CLOCK;CDR2;PPP3CA;THEM4;TEX2
MIR_7223_5P	1.88017	0.000167508	0.00114906	ZFHX3;RBM15;KIF21A;MSI2;ZFHX4;CERS6;SFI1;CEP170;SKIL;PPP2R1B;MEIS2;AHCYL2;ZKSCAN8;ZFX;LGR4;IRAK2;CPEB4;ATL3;BCLAF1;CAMK1D;HUS1;CDK13;CLOCK;CDR2;PPP3CA;THEM4;TEX2
MIR_703	1.87936	0.00010121	0.000787782	ANKRD12;TSHZ3;GDPD1;SMAD7;ZBTB44;FAM126B;MSI2;MED13;U2SURP;PBRM1;CHD7;RBM27;CEP70;KMT2A;RASAL2;LMCD1;CTDSPL2;PCNP;SLC25A51;RNF24;CNOT6;PPP1R15B;PPTC7;TAPBP;POSTN;KHDRBS3;STAG1;JARID2;DIP2B;RUNX1;TOB1;TARDBP;CHD6;PLAGL2
MIR_344D_3P	1.8781	4.43141e-05	0.000396746	CREB5;RC3H2;RC3H1;LMTK2;SMAD7;ZBTB34;RORA;ZBTB44;SMC2;MSI2;MED13;PDPK1;VEGFA;ARID5B;PBRM1;AHR;ETS1;HIPK3;GABPB2;KLF6;SKIL;GPR160;PTBP3;ZBTB41;SLC25A42;GOSR1;HOOK3;SLC8A1;PRKAR2B;USP33;ZFX;ZEB2;ROCK2;ARID2;SOCS4;LCORL;TCF7L2;CPEB4;STARD13;KAT6A;WDR82;IRAK3;HACE1;CDK13
MIR_185_5P	1.87708	6.67871e-05	0.000551355	TNRC6B;IGF1R;RBFOX2;CELF2;KLHL34;RORA;EPS8L1;APBA1;AMOTL1;ADAM12;HIPK1;GSK3B;CBFA2T3;CYYR1;APOBEC1;AGAP1;PPP2R1B;MAT2A;CORO1C;KIF1B;CSNK2A1;CPEB3;CDYL2;HOOK3;ZXDB;ROCK2;TEAD1;RNF20;ANO5;NOTCH2;SMG7;ELP4;FKTN;MIER1;ARL4A;TAOK3;DCAF17;RAD54L2;FAM124A;ST6GALNAC3;IKBKG
MIR_12196_3P	1.87317	0.00014578	0.00105017	DPYSL2;IKZF2;MED13L;RLIM;EFNA5;PFKFB2;ZBTB26;LDHB;KMT2A;EDEM1;BTG1;KLHL9;CDC14B;KALRN;TMPPE;LIN52;EVI5;MORC3;POGZ;ALDH5A1;ADAM17;MYO9A;ZCCHC2;BRD8;GGNBP2;ATAD2B;PIK3CB;ACAD11;ANGPTL7;CDKL2;SMCR8;EBNA1BP2;TMPO;DHRS11;YTHDF3;POLK;PHF21A;CKS2;PPP1R9A
MIR_706	1.87303	2.25553e-05	0.000226384	CREB5;TNRC6B;INO80D;GPC4;ROCK1;CCDC88A;SOWAHC;MYSM1;NCEH1;MED1;CNOT4;CBL;USP31;RBM27;SGIP1;PIK3R1;STXBP6;SCAF11;HOOK3;ZKSCAN8;SLC8A1;EVI5;SH3PXD2A;FSD1L;LCORL;CASP2;ARL5A;PWWP2A;FAM53C;GRK5;CDKN1B;TIA1;TMEM154;GNAQ;SYNE2;NAV1;TMED8;NR4A2;ZC3H11A;ATP1B4;ACVR2B;ZBTB14;BMPR2;ATP6V1A
MIR_466Q	1.87217	4.23506e-05	0.000383872	CCNB1IP1;INO80D;IGF1R;RC3H1;NUFIP2;MED13L;LIFR;ELK4;RORA;CERS6;AMOTL1;TET2;SLC25A36;EXD2;HIPK3;SYNE1;KMT2C;INTS2;GDF11;MEIS2;PCDH7;SMC1A;MORC3;TRPM7;DMXL1;BNC2;ZCCHC2;CPEB4;ZFC3H1;MAPK6;BRD3;DAAM1;RAPH1;CCNL2;REV3L;FOXK2;XRN1
MIR_6925_3P	1.87152	0.000369951	0.00220468	NFIA;IKZF2;CCND2;DDX6;RORA;B3GALT1;GLUL;ZFHX4;TMOD2;SGIP1;NFIB;MEIS2;KLF11;CNNM4;PPFIBP2;ACSL1;ATAD2B;STARD13;XIRP2;SRSF1;KANSL1;PPM1H;NR4A2;LPCAT3;PPP3CA;ANKRD6;DIP2B
MIR_218_5P	1.87127	2.96954e-06	3.96008e-05	B3GALT2;SEMA6A;CCDC88A;UBE3A;PPARGC1A;SLC5A3;SORBS1;MSI2;SH3RF1;MIER3;AMOTL1;CBX5;KLF12;EBF2;SETBP1;TSPAN5;AGO2;DCBLD2;RNF38;LARP4B;EXD2;DCUN1D1;MPZL2;AGAP1;SCAI;PCNP;PTP4A1;NAPEPLD;KLF9;SFXN5;NPAS2;PKP4;JADE1;KALRN;RASSF2;ANO4;HLF;EBF3;ZFX;LGR4;ZEB2;SNTB2;SGPL1;ZBTB11;TBC1D8B;LCORL;ZMIZ1;SH3KBP1;TRPC3;PLEKHF2;ACSL1;SLCO5A1;DDX5;GLCE;USP32;MITF;SLC16A7;FBXL14;DAAM1;PDGFRA;PIK3C2A;FGD4;RARA;PPP2R5…
MIR_7002_3P	1.87127	2.96954e-06	3.96008e-05	B3GALT2;SEMA6A;CCDC88A;UBE3A;PPARGC1A;SLC5A3;SORBS1;MSI2;SH3RF1;MIER3;AMOTL1;CBX5;KLF12;EBF2;SETBP1;TSPAN5;AGO2;DCBLD2;RNF38;LARP4B;EXD2;DCUN1D1;MPZL2;AGAP1;SCAI;PCNP;PTP4A1;NAPEPLD;KLF9;SFXN5;NPAS2;PKP4;JADE1;KALRN;RASSF2;ANO4;HLF;EBF3;ZFX;LGR4;ZEB2;SNTB2;SGPL1;ZBTB11;TBC1D8B;LCORL;ZMIZ1;SH3KBP1;TRPC3;PLEKHF2;ACSL1;SLCO5A1;DDX5;GLCE;USP32;MITF;SLC16A7;FBXL14;DAAM1;PDGFRA;PIK3C2A;FGD4;RARA;PPP2R5…
MIR_6901_5P	1.87036	0.000200742	0.00132922	CCNB1IP1;TNRC6B;ATXN1;SLC4A4;CDK6;PDK4;CBX5;NLK;USP31;LARP4B;PIGM;PBX1;FHL1;AGAP1;CDYL2;SLC8A1;NFAT5;TSHZ1;ZFX;TEAD1;OGT;NOTCH2;SH3KBP1;SLC25A27;PIM3;LUZP1;HACE1;SSH2;MAX;TSPAN9;USP15;TAL1;NFATC2;NAA15;TBC1D15;BRD1;FBXO11
MIR_7651_3P	1.87009	0.000248552	0.00157472	ZFHX3;INO80D;ANKRD12;ZBTB37;AFAP1;NUFIP2;PHF20L1;EBF2;ATP8B1;AGO2;AHR;ATXN2;SGIP1;DCUN1D1;PLET1;DNMT3A;HECW2;SCAI;KIF1B;MAU2;RALGPS2;DZIP3;CAMK1D;ZDHHC2;REV3L;RBPJ;SP4;NFXL1;PLOD2;DENND5B
MIR_705	1.86977	0.00102288	0.00509304	ZFHX3;IGF2BP2;CDK6;NR6A1;HNRNPU;GRB10;PTP4A1;PMM2;ZMIZ1;STK35;TRPC3;BPTF;XIRP1;ACER2;SCN4B;DLG4;DTNA;PARP11;TNFSF13;ATXN1L;AP1G1
MIR_26A_1_3P	1.86921	0.00171517	0.00766003	BBX;PPARGC1B;EFNA5;TET1;EML6;CP;PPP2R1B;NPHP3;FGF7;OGT;SCARB2;PIK3C2A;SYNCRIP;STAG1
MIR_344E_3P	1.86872	2.40976e-05	0.000236877	CREB5;RC3H2;RC3H1;LMTK2;SMAD7;ZBTB34;RORA;ZBTB44;SMC2;MSI2;MED13;VEGFA;ARID5B;PBRM1;AHR;ETS1;HIPK3;GABPB2;KLF6;SKIL;GPR160;PTBP3;ZBTB41;SLC25A42;GOSR1;HOOK3;SLC8A1;PRKAR2B;USP33;ZFX;ZEB2;ROCK2;ARID2;SOCS4;LCORL;TCF7L2;CPEB4;STARD13;KAT6A;WDR82;IRAK3;HACE1;CDK13
MIR_30A_3P_MIR_30E_3P	1.86817	2.63462e-05	0.000255036	ZFHX3;TNRC6B;SIX4;NUFIP2;AQP4;PDK4;ANKRD26;LIFR;PTAR1;TFRC;PHIP;NR2C2;TET2;MSR1;TSHR;ARID4A;ACSM5;RGS7BP;PDE5A;KMT2A;NABP1;MAGT1;DONSON;SYNE1;SCAI;ATP8A1;ZBTB41;MYO5A;ATXN3;FAT1;WRN;SHPRH;ZEB2;PI4K2B;ROCK2;TEAD1;MCM8;TRAF3IP2;LCORL;RGS7;PAPSS2;EP300;EGR1;TAB3;PIK3C2A;HACE1;ACAD11;SUCO;AR;AP4E1;RALB;RAB11FIP2;TOB1;ABHD5;ERAP1;SERPINB8;AP1G1;NAA15;DOCK11;RARB;SGMS2;MECP2
MIR_7001_3P	1.86704	0.000451098	0.0026068	SNCA;REST;ATXN1;TSHZ3;LMTK2;ATP1B1;TET2;ZBTB10;DNM3;ALDH1L1;UBFD1;GLS;SPTBN1;ZBTB6;XPO1;ATAD2B;UPF1;WDFY1;OPHN1;TCHP;ZSCAN29;MAP3K2;SPAG9;RGS4;PLD1;PIAS1;RIC8B;RPS6KB1;ENTPD6
MIR_494_3P	1.86632	2.56712e-05	0.000249771	NFIA;ZFHX3;TNRC6B;RC3H2;ATF3;SLC4A4;ROCK1;CDK6;NADK2;RB1CC1;SOWAHC;SNURF;USP31;DCBLD2;SYNE1;NFIB;RBM4B;STXBP6;ASXL2;LRRCC1;SMARCA5;PPHLN1;FGF7;ATXN3;GLS;SPTBN1;HLF;ZFX;LCORL;NADK;SCHIP1;TACC1;CAB39;CASP2;ZRANB3;CNOT6;GLI3;FRS2;DNAJC21;STT3B;GCC2;CLOCK;ATP2C1;SSH2;SYNE2;DENND6A;ARHGAP5;ZBTB14;TANK;ETV1;STXBP5;MBD5;ARL6IP1;NR4A3;WWC2;TBC1D15;TOMM70A;RBM39;PTEN
MIR_7212_3P	1.86538	3.18534e-06	4.18928e-05	TNRC6B;GTF2A1;NUFIP2;TAOK1;AQP4;FIGN;SMAD7;RORA;PFKFB2;NFATC2IP;ZFHX4;UBXN7;MED1;KDELR2;PDPK1;PHIP;LPP;DYRK1A;PRKCI;EPHA4;RNF38;SNAPC1;AKAP8;MTF2;GALNT7;SCAI;GDA;MEIS2;NCOA4;MTX3;CEBPG;YIPF6;ZXDB;NFAT5;EVI5;ZFX;GHR;ARID2;G2E3;ZCCHC2;KRIT1;SLC30A1;YTHDC1;DDX5;GFOD1;JAK2;FAM53C;PPTC7;FGF10;DTNA;PDE3A;N4BP2L2;PIGH;NEURL1B;RBPJ;FCHSD1;SECISBP2L;SYNCRIP;MDH1;CABLES1;NR2F2;MECOM;PLOD2;BCL2L11;ZFR;AFF4;…
MIR_3097_3P	1.86482	0.00126325	0.00596292	DUSP18;TLR7;KMT2E;LRRC8A;HSP90AA1;PIK3R1;ARRDC2;ATP8A1;DDIT4;N4BP2L1;CFLAR;SRSF10;GABPA;SMG7;SFXN2;TIMMDC1;PALLD;HCCS
MIR_3473A	1.86466	7.34017e-05	0.000595647	TNRC6B;IGF1R;RBFOX2;CELF2;KLHL34;RORA;EPS8L1;APBA1;ADAM12;HIPK1;GSK3B;CBFA2T3;CYYR1;APOBEC1;AGAP1;PPP2R1B;MAT2A;CORO1C;KIF1B;CSNK2A1;CPEB3;CDYL2;HOOK3;SLC8A1;ZXDB;ROCK2;TEAD1;RNF20;ANO5;NOTCH2;SMG7;ELP4;FKTN;MIER1;ARL4A
MIR_381_3P	1.8606	4.38063e-06	5.49596e-05	ZFHX3;GTF2A1;CASP8AP2;KDSR;TAOK1;ADRB2;UBE3A;ARID4B;ANK3;THBS1;SORBS1;SOX9;RALGAPA2;MED13;NKTR;CBX5;CACNA1C;LPAR4;THRB;CHD2;KBTBD2;SKA2;MPHOSPH9;PAXBP1;SKIL;PNN;AGAP1;PTBP3;ZBTB41;SGTB;FAM107B;PTP4A1;KIF1B;ANKRD17;DENND4A;HOOK3;KALRN;ZMYM6;ANO4;MDM1;IPO8;HMGXB4;TRPM7;LGR4;JPH1;FBXO33;G2E3;XPO1;VEZF1;WNT5A;MITF;PPP1R15B;FRS2;PHACTR4;HOMER2;SRSF1;SON;MET;RNPC3;NUP35;CCNL2;CDK1;DEK;SYNCRIP;ZC3H11A;P…
MIR_23A_3P_MIR_23B_3P	1.85732	1.36985e-07	2.96853e-06	TNRC6B;ZBTB16;RBM47;SLC4A4;TRPS1;SIX4;UBN2;NUFIP2;ANKRD26;MYH2;CELF2;CPEB2;KDM7A;PPARGC1A;PRR14L;ZBTB34;RORA;ZBTB44;SOWAHC;FAM126B;ZC3H12C;KBTBD8;SATB1;CHUK;ZFHX4;ACVR1C;CAMK2D;LPP;NR6A1;PBRM1;GNG2;NAP1L5;SEC24A;ADAM23;TGFBR3;TBCK;MAP3K5;DNM3;FASTKD1;DCBLD2;DCUN1D1;FZD5;ACSS1;ATXN7;AGAP1;TNRC6C;MAT2A;MEIS2;TMEM168;PDE10A;PKP4;HOOK3;ANO4;HMGB2;GLS;NIN;MAP3K1;EXOC3L4;EBF3;GJA1;LGR4;ROCK2;STK35;TMEM…
MIR_190A_5P	1.85667	0.000498466	0.00282069	TNRC6B;TCF4;ROCK1;TRPS1;CHD7;SETBP1;GABPB2;DMD;LMCD1;ALKBH8;ZBTB41;OTUD4;MYO5A;XPO1;CASP2;P2RY1;CDKN1B;PIGW;DPEP1;YTHDF3;TANK;DENND5B;MR1;TRMT10A;SYNJ1;NUMB;GPHN;ELOVL5;TBC1D15;MTM1
MIR_5625_3P	1.85641	0.000765223	0.00402006	RBMS3;SLC4A4;CCDC88A;NUFIP2;NKTR;NAP1L5;HIPK3;TTC37;FGF1;WRN;GHR;SRSF10;ARL5A;NFIX;MAPK6
MIR_6917_3P	1.85502	0.000431205	0.00249942	INO80D;RC3H2;RLIM;KDM7A;SMG1;SOWAHC;TRAM1;DNAJA1;HIPK3;MATR3;NOL10;IRAK2;TEAD1;ZBTB11;BCLAF1;SLC16A7;DTNA;TGFBR1;PPP4R2;E2F5;CCDC59;PHLDB2;USP15;STOML2;RAB11FIP2
MIR_135A_5P	1.85457	3.03673e-05	0.000286686	CREB5;LMTK2;KDM7A;ZBTB34;ZBTB44;SYT2;MED13;SETD7;ENTPD7;EBF1;GSK3B;SETBP1;MOB1B;THRB;SYNE1;RSBN1L;TBC1D4;RASAL2;PDE1A;INTS2;ATP8A1;CNTNAP1;ELOVL6;SLFN5;UBFD1;CDYL2;JADE1;YWHAG;KALRN;SLC8A1;EVI5;CHSY1;SPTBN1;TSTD2;PGGT1B;SNTB2;ROCK2;SLC16A6;STK35;ARL5A;SLCO5A1;JAK2;GULP1;SLC25A5;TNPO1;FCHO2;HMBOX1;SNX18;NFXL1;PHLDB2;HOXA10;MFHAS1;ORC5;MTSS1;NAMPT;LMBRD2;PRUNE2;PPP6R3
MIR_2136	1.85356	0.00352257	0.0136108	DPYSL2;ATXN1;LSM12;CNOT4
MIR_532_5P	1.85344	0.00118176	0.00571983	RC3H2;ATRX;CDK6;EMC1;FAM126B;EPHA4;AKAP8;CEP97;KLF13;TAB3;FRS2;PYGO1;ATP2C1;PRPF4B;ABCD2;HPS3;FAM168A;SMARCC1;OSBPL11
MIR_669K_5P	1.85301	0.000528424	0.00295514	RC3H2;ZBTB37;CPEB2;AMOTL1;TAF3;NR6A1;EBF2;THRB;PDIK1L;EDEM1;SCAI;GGPS1;TNRC6C;GPBP1L1;ANKRD49;MATR3;ANKRD44;ANO4;DDHD2;NIN;SLC20A1;POGZ;BNC2;CPEB4;KAT6A;PDE3A;ENPP6;PPM1H;CETN3;YTHDF3
MIR_8097	1.85238	0.000536043	0.00298028	MCC;TNRC6B;ANKRD12;ARID4B;AGO3;SMG1;PFKFB2;ZC3H12C;SMC2;TET3;NBEAL1;CNTLN;GSK3B;NIPBL;SP1;KMT2A;MAGT1;IRS1;KIF2A;ARNTL;BTG1;RNF111;TSHZ1;STX16;SCN7A;HAUS2;USP32;FURIN;KAT6A;CDKN1B;DUSP6;WBP11;NR4A2;NR2F2;RAD54L2
MIR_7013_5P	1.85209	8.87111e-05	0.000704884	NUCKS1;LRRC58;INO80D;RBMS3;MED18;FAM199X;ZFP36L1;MIER3;LPP;GNG2;FMO1;CDK12;RECQL;ERCC6;OSBPL8;DMD;HECW2;ATP2B1;PNPT1;SMARCA5;ANKRD17;PPHLN1;WDR76;IQGAP2;LCORL;MITF;API5;ANGPT1;MYEF2;TMEM69;ACTR6;PHLDB2;JARID2
MIR_669B_3P	1.84849	2.02324e-10	7.87412e-09	TNRC6B;INO80D;SNCA;PPM1K;BBX;IKZF2;TSHZ3;NUFIP2;TAOK1;FAM199X;UGCG;EFNA5;ARID4B;RB1CC1;ZBTB44;MYSM1;ANK3;TET1;ZC3H12C;SOX9;NEK1;MSI2;IFRD1;CPNE3;NCEH1;NKTR;SH3RF1;CAMK2D;VEGFA;ARID5B;IMPACT;CBX5;CARF;FNBP4;TET2;KLF12;USP31;PCF11;GSK3B;ZBTB10;CECR2;RBM27;CACNA1C;MAP3K8;INPP4A;EML6;DNM3;THRB;RNF38;PIK3R1;CSPP1;PDIK1L;IRS1;JAG1;KBTBD2;PLCB1;MPHOSPH9;MTF2;KMT2C;PAXBP1;TBC1D4;RASAL2;IL18RAP;ZCCHC8;RIF…
MIR_190B_5P	1.84823	0.00090953	0.00466256	TNRC6B;TCF4;ROCK1;TRPS1;CHD7;SETBP1;GABPB2;DMD;LMCD1;ALKBH8;ZBTB41;OTUD4;MYO5A;XPO1;P2RY1;CDKN1B;PIGW;DPEP1;YTHDF3;TANK;DENND5B;MR1;TRMT10A;SYNJ1;NUMB;GPHN;ELOVL5;TBC1D15;MTM1
MIR_216B_5P	1.8453	0.00086725	0.00446985	IRF2BP2;TBL1XR1;IGF2BP2;FAM199X;KDM7A;NEK1;TXLNG;PRPF39;SGIP1;CDC14A;NPAS2;CCNJ;ANO5;DOT1L;ELP4;SON;RMDN2;CDKL2;ITCH
MIR_25_3P	1.84529	5.47001e-06	6.60209e-05	TBL1XR1;B3GALT2;ATXN1;IKZF2;ATRX;FLI1;NUFIP2;GOLGA4;CPEB2;ELK4;AGO3;INSIG1;PTAR1;SYN2;SFXN1;FNBP4;DDHD1;ADAM23;SLC25A36;RBM27;FOXN2;FNIP2;RNF38;HIPK3;SNAPC1;TRIO;EDEM1;PAXBP1;BRAF;OSBPL8;MYCBP2;CCNC;OTUD4;ASXL2;GDF11;PCDH7;CPEB3;MYO5A;ATXN3;ANKRD44;FRY;PRKAR2B;EVI5;SH3PXD2A;MORC3;ZEB2;DMXL1;IQGAP2;PDZD2;NOX4;CPEB4;ZFC3H1;BCAT2;GLCE;KCNA1;PER2;DAAM1;PIK3CB;LUZP1;TOB2;RHPN2;SLX4;RAB8B;LMBR1L;REV3L;…
MIR_670_3P	1.84457	0.000102581	0.00079521	INO80D;TBL1XR1;RBM47;IKZF2;RBFOX2;NRIP1;EBF2;GSK3B;SLC25A25;PIKFYVE;JAG1;GABPB2;ANKRD17;PKP4;DENND4A;JADE1;HOOK3;ANKRD44;EBF3;CCR5;FAM210A;WDR35;CAB39;HINFP;KDM6B;ALCAM;GCC2;CD44;ARHGAP19;MRPL1;PHC3;CCDC82;CREB1;PRPF4B
MIR_669J	1.84392	0.000151033	0.00107873	NFIA;INO80D;REST;FLI1;KDSR;PLIN3;CPEB2;KIF21A;TBX3;ZFHX4;MAP3K8;EPHA4;DNM3;PAXBP1;ARNTL;HECW2;CD36;PCDH7;MATR3;TMPPE;YIPF6;PRKAR2B;TSHZ1;SRSF10;TRAF3IP1;SH3KBP1;TSPAN12;PDLIM5;ATAD2B;FBXL14;BTBD8;DTNA;PLP1;DAPK1;YEATS2;DENND6A;FAM214A;ETNK1
MIR_135B_5P	1.84384	3.36715e-05	0.000314763	CREB5;LMTK2;KDM7A;ZBTB34;ZBTB44;SYT2;MED13;SETD7;ENTPD7;EBF1;GSK3B;SETBP1;MOB1B;THRB;SYNE1;RSBN1L;TBC1D4;RASAL2;PDE1A;INTS2;ATP8A1;CNTNAP1;ELOVL6;SLFN5;UBFD1;CDYL2;JADE1;YWHAG;KALRN;SLC8A1;EVI5;CHSY1;SPTBN1;TSTD2;PGGT1B;SNTB2;ROCK2;SLC16A6;STK35;ARL5A;SLCO5A1;JAK2;GULP1;SLC25A5;TNPO1;FCHO2;HMBOX1;SNX18;NFXL1;PHLDB2;HOXA10;MFHAS1;ORC5;MTSS1;LMBRD2;PRUNE2;PPP6R3
MIR_467C_5P_MIR_467D_5P	1.84339	0.00214156	0.00917742	IRF2BP2;IKZF2;EGLN3;ARID4B;TFAP4;HIPK3;CDT1;BTG1;ZBTB41
MIR_367_3P	1.8423	2.28492e-06	3.15749e-05	TBL1XR1;B3GALT2;ATXN1;IKZF2;ATRX;FLI1;NUFIP2;GOLGA4;CPEB2;ELK4;AGO3;INSIG1;PTAR1;SYN2;SFXN1;FNBP4;DDHD1;ADAM23;SLC25A36;RBM27;FOXN2;FNIP2;RNF38;HIPK3;SNAPC1;TRIO;EDEM1;PAXBP1;BRAF;OSBPL8;MYCBP2;CCNC;OTUD4;ASXL2;GDF11;PCDH7;CPEB3;MYO5A;ATXN3;ANKRD44;FRY;PRKAR2B;EVI5;SH3PXD2A;MORC3;ZEB2;DMXL1;IQGAP2;PDZD2;NOX4;CPEB4;ZFC3H1;BCAT2;GLCE;KCNA1;PER2;DAAM1;PIK3CB;LUZP1;TOB2;RHPN2;SLX4;RAB8B;LMBR1L;REV3L;…
MIR_1907	1.83859	1.49287e-06	2.31455e-05	ZFHX3;TNRC6B;TBL1XR1;MOB3B;SLC4A4;UBN2;NUFIP2;KDSR;ADRB2;CCND2;CPEB2;SMAD7;KIF21A;ZBTB34;ZBTB44;ZFHX4;PRRC2C;MED1;ENTPD7;AMOTL1;VEGFA;DYNC1LI2;PHIP;USP31;RFC1;TGFBR3;KCNJ2;CBFA2T3;DIXDC1;E2F7;CDK12;GPATCH8;ATXN2;CHD2;KMT2A;G0S2;PIK3R1;KBTBD2;HELZ;CNTNAP1;ASH1L;PPP2R1B;UBFD1;CYP26B1;KIF1B;AHCYL2;CPEB3;FGF7;PPP6C;SLC25A22;SYDE2;GHR;NCAPG2;KIF5B;RBM6;TACC1;MMD;PDXK;LATS1;YTHDC1;TAB3;LRIG2;ZBTB39;EIF…
MIR_669F_3P	1.83831	1.15176e-10	4.7748e-09	TNRC6B;INO80D;PPM1K;BBX;IKZF2;TSHZ3;NUFIP2;TAOK1;FAM199X;UGCG;EFNA5;ARID4B;RB1CC1;ZBTB44;MYSM1;ANK3;TET1;ZC3H12C;SOX9;NEK1;MSI2;IFRD1;CPNE3;NCEH1;NKTR;SH3RF1;CAMK2D;VEGFA;ARID5B;IMPACT;CBX5;CARF;FNBP4;TET2;KLF12;USP31;PCF11;GSK3B;ZBTB10;CECR2;RBM27;CACNA1C;MAP3K8;INPP4A;EML6;DNM3;THRB;RNF38;PIK3R1;CSPP1;PDIK1L;IRS1;JAG1;KBTBD2;PLCB1;MPHOSPH9;MTF2;KMT2C;PAXBP1;TBC1D4;RASAL2;IL18RAP;ZCCHC8;RIF1;HEC…
MIR_12178_3P	1.83822	0.000117493	0.000871825	GTF2A1;NUFIP2;TAOK1;ZFP36L1;CPEB2;PPARGC1A;ARID4B;SMG1;TXLNG;U2SURP;PHF20L1;CD47;PARG;PDE5A;RNF38;PDIK1L;SPECC1;SCAI;SLC25A51;FGF7;GLCCI1;NFAT5;SNTB2;KLHL24;ZBTB6;SH3KBP1;TSPAN12;API5;CLOCK;CD2AP;WDFY2;XRN1;DENND6A;ITCH;FBXO30;BCL2L11;NOS1
MIR_881_3P	1.83785	0.000940127	0.00476814	INO80D;ATXN1;UBE3A;YWHAZ;ARID4B;MED13;RBM27;RGS7BP;TRIO;P2RY12;CDYL2;XPO1;FAM53C;MBD4;LARP4;SSH2;CDR2;FCHO2;IFIH1
MIR_410_3P	1.83767	6.56226e-05	0.000544423	CREB5;RC3H2;RC3H1;LMTK2;SMAD7;ZBTB34;RORA;ZBTB44;SMC2;MSI2;MED13;VEGFA;ARID5B;PBRM1;AHR;ETS1;HIPK3;GABPB2;KLF6;SKIL;GPR160;PTBP3;ZBTB41;SLC25A42;GOSR1;HOOK3;SLC8A1;PRKAR2B;USP33;ZFX;ZEB2;ROCK2;ARID2;SOCS4;LCORL;TCF7L2;CPEB4;STARD13;KAT6A;WDR82;IRAK3;HACE1;CDK13
MIR_1971	1.83734	0.000111362	0.000842727	TNRC6B;INO80D;B3GALT2;ELAVL1;CCDC88A;TSHZ3;NXPE2;PEG3;RBFOX2;PPARGC1A;AGO3;RORA;MYSM1;B3GALT1;MIER3;KLHL42;SP1;USP37;PLCB1;GABPB2;OSBPL8;USP45;DENND4A;VCL;GATAD2A;ING3;PAPOLA;ZFX;KLHL24;NCAPG2;TEAD1;MMD;SMG7;RWDD3;ZFP62;MMS19;CDC5L;PALLD;HSPA9;NCBP2;PHC3;SNX18;LBR;TRA2A;USP15;YTHDF3;ITSN2;TAF1;IKZF5;NFATC2;NRN1
MIR_1981_5P	1.83734	0.000111362	0.000842727	TNRC6B;INO80D;B3GALT2;ELAVL1;CCDC88A;TSHZ3;NXPE2;PEG3;RBFOX2;PPARGC1A;AGO3;RORA;MYSM1;B3GALT1;MIER3;KLHL42;SP1;USP37;PLCB1;GABPB2;OSBPL8;USP45;DENND4A;VCL;GATAD2A;ING3;PAPOLA;ZFX;KLHL24;NCAPG2;TEAD1;MMD;SMG7;RWDD3;ZFP62;MMS19;CDC5L;PALLD;HSPA9;NCBP2;PHC3;SNX18;LBR;TRA2A;USP15;YTHDF3;ITSN2;TAF1;IKZF5;NFATC2;NRN1
MIR_9768_3P	1.83706	0.000635734	0.00341506	KBTBD8;SETD7;PPP1R12A;ESR1;SLC25A36;PTGES3;PARG;SKIL;USP34;PRDM15;MTX3;PTBP2;CAB39;SMG7;VEZF1;PWWP2A;ZFC3H1;CAMK1D;FAM53C;ZBTB39;HOMER2;FGD4;DCTN3;NAV1;GTF2H1;NR4A2;BCL2L11;YES1;ZBTB14;ANKRD6
MIR_301A_3P_MIR_301B_3P	1.83704	1.12249e-05	0.000121624	DPYSL2;TBL1XR1;ZMAT3;ATXN1;SBNO1;DDX6;PRR14L;KBTBD8;MDM4;TET3;HEG1;ESR1;KCNJ2;MAP3K8;GPATCH8;FIBIN;CEP170;DCBLD2;RNF38;PLCB1;MPHOSPH9;NAA30;KMT2C;LONRF3;DNAJC24;BTG1;CLCN5;CHST1;ASXL2;PTP4A1;TNRC6C;CSNK1G1;JADE1;TBCEL;MDN1;PPARG;TSHZ1;PHF3;MLLT6;GJA1;POGZ;IQGAP2;LCORL;BRWD1;ACSL1;MID1IP1;CNOT6;USP32;ACER2;CLIP1;ADAMTS20;LARP4;DAAM1;PIK3CB;PDGFRA;CAPRIN2;FCHO2;TGFBR1;MAF;KDM2A;AR;JARID2;CDS1;ST6GA…
MIR_6341	1.83704	1.12249e-05	0.000121624	DPYSL2;TBL1XR1;ZMAT3;ATXN1;SBNO1;DDX6;PRR14L;KBTBD8;MDM4;TET3;HEG1;ESR1;KCNJ2;MAP3K8;GPATCH8;FIBIN;CEP170;DCBLD2;RNF38;PLCB1;MPHOSPH9;NAA30;KMT2C;LONRF3;DNAJC24;BTG1;CLCN5;CHST1;ASXL2;PTP4A1;TNRC6C;CSNK1G1;JADE1;TBCEL;MDN1;PPARG;TSHZ1;PHF3;MLLT6;GJA1;POGZ;IQGAP2;LCORL;BRWD1;ACSL1;MID1IP1;CNOT6;USP32;ACER2;CLIP1;ADAMTS20;LARP4;DAAM1;PIK3CB;PDGFRA;CAPRIN2;FCHO2;TGFBR1;MAF;KDM2A;AR;JARID2;CDS1;ST6GA…
MIR_374C_5P	1.83691	1.06344e-05	0.00011655	NUCKS1;TMEM38B;INO80D;TBL1XR1;FAM227A;IKZF2;UBN2;TAOK1;SAMD8;RLIM;KDM7A;ARID4B;ANK3;SMC2;VEGFA;IMPACT;TET2;EPHA4;NIPBL;NFIB;BRAF;ATXN7;DMD;CTDSPL2;CCNC;PNPT1;GPBP1L1;CEBPB;PCDH7;TMEM168;CPEB3;HOOK3;MORC3;SYDE2;ARID2;TBC1D8B;NUP160;NF1;TCF7L2;CIAPIN1;BPTF;VEZF1;STK38L;EGR1;PCDH19;PER2;KPNA6;ATG4C;CEP350;SETD2;EIF3A;TOB2;SRSF1;SUV39H2;XRN1;HERC6;TRIB2;ART3;CLEC12A;BMPR2;TRDMT1;STXBP5;TPMT;TOB1
MIR_6481	1.83672	2.29216e-05	0.000226484	ZMAT3;RC3H2;RBM47;ATRX;TAOK1;RUNX1T1;CPEB2;SMG1;ZBTB44;KMT2D;KBTBD8;VEGFA;HIPK1;TGFBR3;ZBTB10;RBM14;THRB;NABP1;DCUN1D1;MPZL2;NFIB;RBM26;B4GALT5;PNN;RBM4B;HECW2;RBBP6;ASH1L;GLCCI1;HOOK3;SLC8A1;PKD2L2;NFAT5;EVI5;SHPRH;CLK1;KIF5B;LCORL;TACC1;ZCCHC2;EGR1;USP32;MBD4;LARP4;DTNA;PIK3CB;MYEF2;AP4E1;SYNJ2BP;SNX18;DENND5B;GNPDA1;TTC14;STXBP5;LRRK2;PEX13;SPAG9;ATP11C;TBC1D15;MECP2;HNRNPH3;PTEN;ADAMTSL3;IL15…
MIR_144_3P	1.8363	8.96851e-07	1.54081e-05	INO80D;TBL1XR1;ZBTB37;ATXN1;AFAP1;BBX;CCDC88A;TSHZ3;TTN;CPEB2;FOS;ZBTB34;ATP1B1;FAM126B;PFKFB2;PTPRJ;ZC3H12C;TFAP4;SCO1;TFRC;UBXN7;IMPACT;ZBTB21;TET2;KLF12;SEC24A;NLK;SLC25A36;RBM27;SLC12A8;HNRNPU;PRPF39;DCBLD2;ETS1;MAGT1;IRS1;KIF2A;EDEM1;PPP1R16B;GCLC;ARHGAP26;EHMT1;ATP2B1;UEVLD;OTUD4;PTP4A1;RNF111;MEIS2;GLCCI1;IPO8;NIN;PCDH18;RIN2;PHF3;GJA1;ZFX;RBM48;ARID2;PURA;ZCCHC2;MAPK6;PANK1;KDM3A;FRS2;PDC…
MIR_6915_3P	1.83602	0.00113473	0.00554855	TNRC6B;NUCKS1;ANKRD12;GLUL;MIER3;NLK;ATXN2;PARG;RASAL2;LRRCC1;CPEB4;DDX5;FKTN
MIR_3968	1.83554	0.00287915	0.011559	ATF3;RC3H1;SMC3;RASAL2;ANKLE2;CRLF3;MIER1;HERC6;NOS1;JMY;SRPX;LYN;SEMA4A
MIR_139_5P	1.83524	0.000496696	0.00281905	ATRX;ROCK1;TAOK1;CDK6;FOS;ZBTB34;SLC5A3;PFKFB2;TET3;TXLNG;EBF1;HIPK1;TSPAN5;PIGM;KBTBD2;GCLC;OSBPL8;DMD;ASH1L;SCAPER;MEIS2;PCDH7;ZEB2;SCHIP1;DZIP3;KAT6A;PDE3A;EIF4E3;OFD1;TMTC3;PRPF4B;FAM214A;TMPO;TGIF1;CDS1;SEMA6D;INTS10;ELOVL5;CWC25;RAB27A;FAM76B;COQ3;TMEM33;ATAD1;PRPF4;AEBP2;AVL9;FMR1;BAZ2B;DIP2C;SLC23A2;REM1;BCHE;RREB1
MIR_6999_5P	1.83338	4.83412e-05	0.000428775	CREB5;MCC;AQP7;ZBTB16;C5AR1;CDK6;PDK4;SDC4;RALGAPA2;PFAS;PTAR1;WIPF2;PIK3C2B;SYT12;EBF2;SETBP1;FANCG;SFXN3;MAP3K5;GPATCH8;KMT2C;DNAJC1;SPIDR;TMEM138;SLC25A51;CDC14B;HOOK3;KALRN;FRY;CFLAR;SFXN4;ZEB2;TEAD1
MIR_3082_3P	1.83286	0.00141554	0.00658399	NUCKS1;B3GALT1;GLUL;INPP4A;EML6;B4GALT5;LENG8;DGKH;CEBPG;MYC;SYDE2;DNAJB14;GRK5;CEP350;WDR82;DFFB;TIA1;EHHADH;RGMB;YTHDF3;WDR20;AHCYL1;PDCD4;ZHX3
MIR_676_5P	1.83273	0.0013574	0.0063601	MCC;TXLNG;AMOTL1;LPP;EBF1;SLC25A36;KBTBD2;CTDSPL2;ASH1L;JADE1;HMGB2;ZFX;KLHL24;ZBTB6;TEAD1;NUP160;TAB3;SON;RMDN2
MIR_3071_5P	1.83263	0.000263862	0.00165521	GTF2A1;ELAVL1;ROCK1;CCDC88A;NHSL2;FIGN;IGF2BP2;GCNT1;ITGB6;GDPD1;CHDH;UBXN7;CAMK2D;GNG2;DCUN1D1;NEGR1;PDE1A;INTS2;PCNP;GDA;PHF6;TNIK;MATR3;MTX3;GLS;SIPA1L1;ARID2;GABPA;RGS7;NOX4;HSPH1;KHSRP;PYGO1;HOMER2;ST6GALNAC2;RBBP8;IFIH1;SYNJ2BP;PRPF4B;YES1;LRP6;JRKL;SMARCAD1;UPF2;DOCK11;CCSER2;RFESD;ALDH6A1;DENND1B;UBA6;APC;SP3;RPS6KB1;ERLEC1
MIR_7118_3P	1.83168	0.00111463	0.00546428	ANKRD12;SLC4A4;GCNT1;ZBTB44;SREK1;SETD7;TSHR;ZBTB10;RAPGEF4;PARG;RASA2;PHF6;SIPA1L1;KLF10;DMXL2;YTHDC1;FGD4;PHC3;CLIP4
MIR_7010_5P	1.83164	0.00011907	0.000880102	CREB5;TNRC6B;FIGN;GSTM2;AGO3;MDM4;MED13;WIPF2;KLF12;CBL;THRB;PDE5A;KMT2A;MGA;HIPK3;TLR4;NUP155;PTBP3;GLCCI1;SLC8A1;NFAT5;GLS;SH3PXD2A;APPBP2;GSS;GRIPAP1;SLC26A2;KHSRP;LRIG2;GRK4;PIK3CB;TTC39B;FCHO2;GIGYF1;AR;AFF1;IWS1;RCC2
MIR_153_3P	1.83127	2.28303e-05	0.000226484	NFIA;TNRC6B;REST;SLC4A4;ROCK1;SIX4;KDSR;ITGB6;TTN;KBTBD8;SATB1;SCO1;RTTN;EBF2;ADAM23;AHR;EPHA4;KMT2A;PIK3R1;JAG1;PLCB1;CMC4;NFIB;GALNT7;DMD;CLCN5;CTDSPL2;ATP8A1;OTUD4;DDIT4;UTRN;UBFD1;SMARCA5;MDN1;MORC3;FBXO33;DOT1L;BPTF;ZCCHC2;SLCO5A1;GLCE;KCNA1;MITF;ATAD2B
MIR_669I	1.83002	0.00018595	0.00125747	NFIA;INO80D;REST;FLI1;KDSR;PLIN3;CPEB2;KIF21A;TBX3;ZFHX4;MAP3K8;EPHA4;DNM3;PAXBP1;ARNTL;HECW2;CD36;PCDH7;MATR3;TMPPE;YIPF6;TSHZ1;SRSF10;TRAF3IP1;SH3KBP1;TSPAN12;PDLIM5;ATAD2B;FBXL14;BTBD8;DTNA;PLP1;DAPK1;YEATS2;DENND6A;FAM214A;ETNK1;ANKRD6;ETV1
MIR_6943_3P	1.82907	0.000515122	0.00289775	NFIA;ZMAT3;RC3H2;FKBP5;BBX;PBRM1;LRRC8A;ARID4A;NEGR1;AGAP1;CDO1;MTX3;SLC8A1;EP300;TMEM164;ZFC3H1;CDKN1B;FAM3C;WDFY1;TGFBR1;CASC3;PRPF4B;ETNK1;TEX2;ORC5;NUMB;JMY
MIR_467A_3P	1.82773	5.20063e-10	1.771e-08	TNRC6B;INO80D;PPM1K;BBX;IKZF2;TSHZ3;NUFIP2;TAOK1;FAM199X;UGCG;EFNA5;ARID4B;RB1CC1;ZBTB44;MYSM1;ANK3;TET1;ZC3H12C;SOX9;NEK1;MSI2;IFRD1;CPNE3;NCEH1;NKTR;SH3RF1;CAMK2D;VEGFA;ARID5B;IMPACT;CBX5;CARF;FNBP4;TET2;KLF12;USP31;PCF11;GSK3B;ZBTB10;CECR2;RBM27;CACNA1C;MAP3K8;INPP4A;EML6;DNM3;THRB;RNF38;PIK3R1;CSPP1;PDIK1L;IRS1;JAG1;KBTBD2;PLCB1;MPHOSPH9;MTF2;KMT2C;PAXBP1;TBC1D4;RASAL2;IL18RAP;ZCCHC8;RIF1;HEC…
MIR_204_3P	1.82624	0.00097428	0.00491522	ZBTB20;TNRC6B;INO80D;MOB3B;ATXN1;RORA;SLC5A3;ADRA1A;CERS6;RBM14;FOXN2;GPATCH8;ETS1;IDH1;TRIO;CYB5R2;MTX3;VCL;APPBP2;PAFAH2
MIR_1960	1.82602	0.000188	0.00126684	TMEM38B;RC3H2;UBN2;HSPA4L;KDM7A;ZC3H12C;KMT2E;GPATCH8;B4GALT5;CRTC3;TNRC6C;DGKQ;NFAT5;NIN;MLLT6;ERRFI1;PTP4A3;SLC22A15;ARNTL2;CBLB;CNOT6;MITF;CEP350;DTNA;CDKN1B;FCHO2;RBPJ;FOXK2;HMG20A;MAST4;BCL2L11;TRMT1L;ETNK1;ITSN2;ANKRD6;SBF2;MIEF1;MECP2;CDC25B
MIR_376B_5P_MIR_376C_5P	1.82545	0.00285026	0.0114672	IRF2BP2;CD84;TMEM138;CPEB3;ARID2;NEU2;FLT1;MET;IFIH1;SECISBP2L;TMED8;SEMA6D;NRN1;TTC9C;ZBTB33;BMP6;HECA;IFT88
MIR_329_3P	1.82343	0.000620773	0.00335358	TNRC6B;IRF2BP2;ATXN1;PFKFB2;PTPRJ;ZFHX4;LUC7L2;EBF2;MAP3K8;EPHA4;LARP4B;KBTBD2;AKAP8;AHNAK;ENO2;SLC8A1;MLLT6;KRIT1;BRD8;ZFYVE1;FAM53C;CEP350;RAPH1;TBC1D24;GIGYF1
MIR_7224_3P	1.82235	0.00120057	0.00577616	NFIA;IGF1R;RBMS3;FLI1;ROCK1;SORBS1;ADAM23;ARID4A;ATXN2;ZBTB41;MGST1;ARID2;NUP160;CNOT6;SPP1;PPP4R2;SYNJ2BP;CCDC59;LRP6
MIR_7670_5P	1.82192	0.000145934	0.00105017	TNRC6B;TBL1XR1;GPC4;BBX;RC3H1;TAOK1;MED13L;GDPD1;KDM7A;ZC3H12C;APBA1;CAMK2D;TAF3;USP31;AGO2;CDK12;RNF38;CP;AHCYL2;MATR3;HOOK3;EVI5;PGGT1B;SASS6;ERCC6L2;DUS4L;HCCS;PIK3CA;TPK1;NUP54;ART3;NR2F2;MECOM;USP15;DENND5B;STXBP5;YBX3;PIGA;LYSMD3
MIR_320_3P	1.82125	9.91756e-05	0.000775114	CREB5;BDH1;RC3H1;IKZF2;NUFIP2;FIGN;CDK6;FAM199X;PAN3;UBE3A;KDM7A;FAM126B;MSI2;MOB1B;HIPK3;PBX1;GABPB2;DMD;SCAI;SPRY4;NCOA4;RASSF2;NUDT5;XPO1;DZIP3;PCDH19;FGD4;CDK13;PDZD8;GULP1;TRABD2B;ETNK1;TTLL4;HOXA10;ITSN2;LRP6;BMPR2;NAA20;FAM122A;PYROXD1;ABCC5;MTDH;MECP2;KCNS3;ELL2;CCSER2;QSOX2;SMARCC1;NCOR1
MIR_7210_5P	1.82114	0.000359773	0.00215751	GP1BA;RBM47;PPARGC1B;MYSM1;ZFHX4;PHIP;ZBTB43;MMP19;FNIP2;DNMT3A;MTF2;RIF1;CYP26B1;PHF6;MATR3;USP33;DCLRE1C;TRPM7;ZEB2;DMXL1;SRSF10;LCORL;FLRT2;MYO9A;NF1;DMXL2;SDAD1;KRIT1;ETAA1;TNFSF10;FGD4;TNPO1;TPK1;FNBP1;AP4E1;ITCH;SNX18;CDS1;TAF1;FBXO21
MIR_3109_5P	1.82095	0.00376578	0.014334	CD300A;AKAP13;SNURF;LUC7L2;CBX5;NEGR1;NUAK1;USP54;CKS2;HNRNPUL1;ITGA1;DDX3X;TMEM33;CLASP1;APOE;FAM135A;GCNT2
MIR_7079_3P	1.81994	0.000721569	0.00384367	ZKSCAN1;LPP;ZBTB26;TMTC4;RBM27;PIGM;RBBP6;MAT2A;DGKH;NFAT5;EVI5;EBF3;JPH1;CCR5;CIAPIN1;NUAK1;VEZF1;HSPD1;CEP350;SRPK2;TRIB2;PRKCA;PPA1;PYROXD1;RABEP1;CD200R1;CHD6;CWF19L1;TRIM2;PRKCE;RNF169
MIR_7060_5P	1.81947	0.00292166	0.0116893	CREB5;NUFIP2;TET3;ARID4A;FIBIN;MPHOSPH9
MIR_32_5P	1.81812	1.67147e-06	2.49022e-05	TBL1XR1;B3GALT2;ATXN1;IKZF2;ATRX;FLI1;NUFIP2;GOLGA4;CPEB2;ELK4;AGO3;RORA;INSIG1;PTPRJ;NEK1;PTAR1;SYN2;SFXN1;FNBP4;ADAM23;SLC25A36;RBM27;FOXN2;FNIP2;RNF38;HIPK3;SNAPC1;TRIO;EDEM1;PAXBP1;BRAF;OSBPL8;MYCBP2;CCNC;OTUD4;ASXL2;GDF11;PCDH7;CPEB3;MYO5A;ATXN3;ANKRD44;FRY;PRKAR2B;EVI5;SH3PXD2A;MORC3;EZH2;ZEB2;DMXL1;TEAD1;IQGAP2;PDZD2;NOX4;CPEB4;ZFC3H1;BCAT2;GLCE;KCNA1;PER2;DAAM1;PIK3CB;LUZP1;TOB2;RHPN2;SLX…
MIR_92A_3P_MIR_92B_3P	1.81812	1.67147e-06	2.49022e-05	TBL1XR1;B3GALT2;ATXN1;IKZF2;ATRX;FLI1;NUFIP2;GOLGA4;CPEB2;ELK4;AGO3;RORA;INSIG1;PTPRJ;NEK1;PTAR1;SYN2;SFXN1;FNBP4;ADAM23;SLC25A36;RBM27;FOXN2;FNIP2;RNF38;HIPK3;SNAPC1;TRIO;EDEM1;PAXBP1;BRAF;OSBPL8;MYCBP2;CCNC;OTUD4;ASXL2;GDF11;PCDH7;CPEB3;MYO5A;ATXN3;ANKRD44;FRY;PRKAR2B;EVI5;SH3PXD2A;MORC3;EZH2;ZEB2;DMXL1;TEAD1;IQGAP2;PDZD2;NOX4;CPEB4;ZFC3H1;BCAT2;GLCE;KCNA1;PER2;DAAM1;PIK3CB;LUZP1;TOB2;RHPN2;SLX…
MIR_362_3P	1.81768	0.000802893	0.00417198	TNRC6B;IRF2BP2;ATXN1;EMC1;PFKFB2;PTPRJ;ZFHX4;LUC7L2;EBF2;MAP3K8;EPHA4;LARP4B;KBTBD2;AKAP8;AHNAK;ENO2;SLC8A1;MLLT6;KRIT1;BRD8;ZFYVE1;FAM53C;CEP350;RAPH1;TBC1D24;GIGYF1
MIR_6386	1.81656	0.00174553	0.00772326	RC3H2;ATRX;CDK6;EMC1;FAM126B;EPHA4;CEP97;KLF13;TAB3;FRS2;PYGO1;ATP2C1;PRPF4B;ABCD2;HPS3;FAM168A;SMARCC1;OSBPL11
MIR_7039_3P	1.81456	0.00120248	0.00577616	INO80D;SLC4A4;NUFIP2;SAMD8;CTDSPL;KDM7A;CYYR1;CDK12;MPZL2;BRAF;ASXL2;SLC8A1;NFAT5;WRN;MAP3K1;LCORL;ZCCHC2;USP54;PIK3CA;ERCC5;ACVR2B;RAB11FIP2;RPE
MIR_130B_3P	1.81385	1.63139e-05	0.000168165	DPYSL2;TBL1XR1;ZMAT3;ATXN1;SBNO1;DDX6;PRR14L;KBTBD8;MDM4;TET3;HEG1;ESR1;KCNJ2;CYYR1;MAP3K8;GPATCH8;FIBIN;CEP170;DCBLD2;RNF38;PLCB1;MPHOSPH9;NAA30;KMT2C;LONRF3;DNAJC24;BTG1;CLCN5;CHST1;PTP4A1;TNRC6C;CSNK1G1;JADE1;TBCEL;MDN1;PPARG;TSHZ1;PHF3;MLLT6;GJA1;IQGAP2;LCORL;BRWD1;ACSL1;MID1IP1;CNOT6;USP32;ACER2;CLIP1;ADAMTS20;LARP4;DAAM1;PIK3CB;PDGFRA;CAPRIN2;RBBP8;FCHO2;TGFBR1;MAF;KDM2A;AR;JARID2;CDS1;ST6G…
MIR_539_3P	1.81237	4.8741e-05	0.00043032	GTF2A1;CASP8AP2;KDSR;TAOK1;ADRB2;ARID4B;ANK3;SORBS1;SOX9;RALGAPA2;MED13;NKTR;CBX5;CACNA1C;LPAR4;THRB;CHD2;MPHOSPH9;PAXBP1;SKIL;PNN;AGAP1;PTBP3;ZBTB41;SGTB;FAM107B;PTP4A1;KIF1B;ANKRD17;DENND4A;HOOK3;KALRN;ZMYM6;ANO4;MDM1;IPO8;HMGXB4;TRPM7;LGR4;JPH1;FBXO33;G2E3;VEZF1;WNT5A;MITF;PPP1R15B;FRS2;SRSF1;SON;MET;RNPC3;CDK1;DEK;SYNCRIP;ZC3H11A;PPP4R2;MAST4;SP4;ACVR2B;YTHDF3;NFKBIA;LRP6;DMTF1;GRAMD4;CWC22;U…
MIR_491_3P	1.81052	0.000921158	0.0046844	SEMA6A;SBNO1;SLC2A3;PHIP;DYRK1A;PBX1;TRIO;TFDP2;RSBN1L;ASH1L;INPP4B;GPBP1L1;EVI5;KLHL24;GABPA;LCORL;RSF1;CNOT6;RBMS1;RAPH1;N4BP2L2;KANSL1;SRPK2;GNAQ;ANKRD1;PRPF4B
MIR_130C	1.81013	2.69495e-05	0.000258254	DPYSL2;TBL1XR1;ZMAT3;ATXN1;SBNO1;DDX6;PRR14L;KBTBD8;MDM4;TET3;HEG1;ESR1;KCNJ2;MAP3K8;GPATCH8;FIBIN;CEP170;DCBLD2;RNF38;PLCB1;MPHOSPH9;NAA30;KMT2C;LONRF3;DNAJC24;BTG1;CLCN5;CHST1;PTP4A1;TNRC6C;CSNK1G1;JADE1;TBCEL;MDN1;PPARG;TSHZ1;PHF3;MLLT6;GJA1;IQGAP2;LCORL;BRWD1;ACSL1;MID1IP1;CNOT6;USP32;ACER2;CLIP1;ADAMTS20;LARP4;DAAM1;PIK3CB;PDGFRA;CAPRIN2;FCHO2;TGFBR1;MAF;KDM2A;AR;JARID2;CDS1;ST6GALNAC3;WDFY3…
MIR_6389	1.81013	2.69495e-05	0.000258254	DPYSL2;TBL1XR1;ZMAT3;ATXN1;SBNO1;DDX6;PRR14L;KBTBD8;MDM4;TET3;HEG1;ESR1;KCNJ2;MAP3K8;GPATCH8;FIBIN;CEP170;DCBLD2;RNF38;PLCB1;MPHOSPH9;NAA30;KMT2C;LONRF3;DNAJC24;BTG1;CLCN5;CHST1;PTP4A1;TNRC6C;CSNK1G1;JADE1;TBCEL;MDN1;PPARG;TSHZ1;PHF3;MLLT6;GJA1;IQGAP2;LCORL;BRWD1;ACSL1;MID1IP1;CNOT6;USP32;ACER2;CLIP1;ADAMTS20;LARP4;DAAM1;PIK3CB;PDGFRA;CAPRIN2;FCHO2;TGFBR1;MAF;KDM2A;AR;JARID2;CDS1;ST6GALNAC3;WDFY3…
MIR_6339	1.80918	0.00228442	0.0095392	RC3H2;ATRX;CDK6;EMC1;FAM126B;EPHA4;CEP97;KLF13;TAB3;FRS2;PYGO1;ATP2C1;PRPF4B;ABCD2;HPS3;UBL3;SMARCC1;OSBPL11
MIR_466J_MIR_466M_5P_MIR_669M_5P	1.80867	0.000207619	0.00136527	TNRC6B;TMEM38B;INO80D;IKZF2;HYAL1;EFNA5;AMOTL1;TET2;PCF11;LRRC8A;RNF38;TFDP2;CHST1;CUL5;NPAS2;GLS;NIN;TEAD1;FLRT2;BNC2;BPTF;INO80;MAPK6;ADHFE1;DAAM1;DTNA;LUZP1;FBLIM1;ENPP6;CLOCK;SRSF6;ELMOD2;SYNCRIP;YEATS2;TRIB2;CLIP4;FBXO30;ITSN2;ZFP14;DNAJC28;MBD5;RGS4;CYB5B;ADAMTSL3;IGF2;CCSER2;RRM2B;NCOR1;RBMS2;RHEBL1
MIR_653_5P	1.80844	0.00140763	0.0065632	NFIA;RBMS3;CCDC88A;TET1;MED13;SLC25A36;PDIK1L;ZCCHC8;BRAF;RAPGEF6;SPICE1;RSF1;SLC16A7;LIN7A;FKTN;EIF3A;CDK13;TDRD3;ZBTB14;ZDHHC20
MIR_363_3P	1.80733	1.00229e-05	0.000112434	TBL1XR1;B3GALT2;ATXN1;IKZF2;ATRX;FLI1;NUFIP2;GOLGA4;CPEB2;ELK4;AGO3;INSIG1;PTAR1;SYN2;SFXN1;FNBP4;DDHD1;ADAM23;SLC25A36;RBM27;FOXN2;FNIP2;RNF38;HIPK3;SNAPC1;TRIO;EDEM1;PAXBP1;BRAF;OSBPL8;MYCBP2;CCNC;OTUD4;ASXL2;GDF11;PCDH7;CPEB3;MYO5A;ATXN3;ANKRD44;FRY;PRKAR2B;EVI5;SH3PXD2A;MORC3;ZEB2;DMXL1;IQGAP2;PDZD2;NOX4;CPEB4;ZFC3H1;BCAT2;GLCE;KCNA1;PER2;DAAM1;PIK3CB;LUZP1;TOB2;RHPN2;SLX4;RAB8B;LMBR1L;REV3L;…
MIR_6976_3P	1.80377	0.00155531	0.00706186	LIFR;TFAP4;EDN1;PRPF39;KMT2A;PLCB1;EDEM1;NFIB;AGAP1;CCNC;NAPEPLD;MDM1;OGT;CEP97;PCDH19;STXBP4;XIRP2;SRSF1;DUSP6;AP4E1;SYNJ2BP
MIR_6946_5P	1.80275	0.00021513	0.00139542	NFIA;GTF2A1;INO80D;GNAL;DDX6;EFNA5;PTAR1;CNTLN;DYRK1A;USP31;RBM27;PBX1;MPZL2;RBM4B;PTBP3;ASXL2;PHF6;TNPO2;CPEB3;NCOA4;ZBTB6;ARID2;TACC1;CPEB4;ZBTB39;SENP3;SRPK2;ACTR2;SYNCRIP;KHDRBS3;NR4A2
MIR_5620_3P	1.80188	0.00137446	0.00642425	PPM1K;BBX;NHSL2;B3GALT1;FAM126B;PPP1R12A;KMT2E;USP37;RSBN1L;RASA2;FABP5;NFAT5;EBF3;FBXO33;HSPD1;VNN1;PPP4R2;NUP98;TAF12
MIR_223_5P	1.8018	0.00122661	0.00584785	ANKRD26;ACSS3;IRF4;PHF21B;LPP;PBRM1;ZBTB10;RGS7BP;NAA30;MTF2;SPIDR;CALR3;CYP26B1;ANKRD17;PCDH7;GOSR1;TNFRSF21;KLF10;NCF1;NHSL1;ERCC6L2;RANBP10;SYNJ2BP;LRP6;TANK;FBXO5;TWF1;CNOT7;HPGDS;SNAP23;LOXL4;AFTPH;ATAD1
MIR_6959_5P	1.8016	0.000348028	0.00210695	TNRC6B;INO80D;RC3H2;ATXN1;IGF2BP2;PDK4;UBE3A;YWHAZ;ADRA1A;TFRC;USP31;RBM15B;INPP4A;SGIP1;TATDN3;ARNTL;CTDSPL2;CCNC;YWHAG;HOOK3;ATP13A3;CDC42BPA;CLIP1;ATG4C;TRABD2B;KDM2A;TRIM39;NCBP2;RAD54L2
MIR_6377	1.80034	0.000122356	0.000900898	ZFHX3;TNRC6B;RC3H1;UBN2;SBNO1;YWHAZ;RB1CC1;ZBTB34;INSIG1;ZC3H12C;EEA1;NR6A1;CARF;PHF20L1;SLC25A36;JAG1;NFIB;CTDSPL2;PHF6;SLC6A6;ANO4;PGGT1B;ZFX;TEAD1;OPCML;RAB21;REEP3;TIA1;PIK3CA;ZFYVE26;RBPJ;HJURP;FNDC3A;RANBP10;SMCR8
LET_7A_2_3P	1.80026	9.86899e-05	0.000774492	GTF2A1;RC3H2;DUSP7;FLI1;ROCK1;MED13L;NADK2;PPARGC1A;ARID4B;RORA;KMT2D;SATB1;LINGO1;KMT2E;USP31;RBM27;MAP3K8;FUBP1;DCUN1D1;DNMT3A;MYCBP2;CTDSPL2;BCL6;P2RY12;ASH1L;HMGB2;ATP13A3;RIN2;EBF3;TACC1;GGNBP2;VEZF1;DYNLL1;DAAM1;SON;DUSP6;NFKBIZ;TBP;REV3L;SLC35A3;CCDC82;KLF15;STAG1;NFKBIA;TAB2;TAL1;GRAMD4;NAA15;JMJD1C;PPP6R3;MBD5;ABCC5;ELOVL5;FST;DLC1;GMPS;ZBTB33
MIR_374C_3P	1.79909	0.00217933	0.00929751	CREB5;CCND2;ZBTB21;CPEB3;HMGB2;SPTBN1;SLC20A1;BRWD1;MIER1;CDKN1B;NUDCD1;LGALS8;SMCR8;OGFOD1;ERLIN1;NAA15;NR4A3;MSL2;ERGIC2;TCAIM;SCFD1
MIR_543_3P	1.79877	0.000185238	0.00125711	RBM47;FIGN;RUNX1T1;CTDSPL;ATP1B1;MYSM1;KCNMA1;MSI2;ZFHX4;DYNC1LI2;PHIP;EEA1;PCF11;ZBTB43;E2F7;FNIP2;SYNE1;MTF2;KLF6;RASAL2;RBM26;USP45;CYP26B1;MATR3;USP33;PCDH18;DMXL1;DMXL2;CPEB4;ZDHHC17;CBLB;PPP2R2C;SENP2;API5;CLOCK;FCHO2;AP4E1;ITCH;CREB1;GRAMD4;NAA20;OSBPL3;STRBP;BRD1;BRCC3;PTEN;FAM117A;MAB21L1;RCBTB2;UBE2W;PLA2G4A;MSL2;ANKRD13C;TBC1D1;KATNBL1;LMBRD1;FKBP4;CCP110;OAT;MRE11A;BAZ2B;DIP2C;MFAP3L
MIR_130A_3P_MIR_721	1.7973	1.58711e-05	0.00016449	DPYSL2;TBL1XR1;ZMAT3;ATXN1;SBNO1;DDX6;PRR14L;KBTBD8;MDM4;TET3;HEG1;ESR1;KCNJ2;MAP3K8;GPATCH8;FIBIN;CEP170;DCBLD2;RNF38;PLCB1;MPHOSPH9;NAA30;KMT2C;LONRF3;DNAJC24;BTG1;CLCN5;CHST1;PTP4A1;TNRC6C;CSNK1G1;JADE1;TBCEL;MDN1;PPARG;TSHZ1;PHF3;MLLT6;GJA1;IQGAP2;LCORL;BRWD1;ACSL1;MID1IP1;CNOT6;USP32;ACER2;CLIP1;ADAMTS20;LARP4;DAAM1;PIK3CB;PDGFRA;CAPRIN2;FCHO2;TGFBR1;MAF;KDM2A;AR;JARID2;CDS1;ST6GALNAC3;WDFY3…
MIR_7243_3P	1.79716	0.000126574	0.00092837	RC3H1;IKZF2;NUFIP2;UGCG;KDM7A;PPARGC1A;SMAD7;RORA;ZBTB44;PTPRJ;RALGAPA2;CERS6;ARID5B;KMT2E;RRAGB;KMT2A;GABPB2;C3AR1;RASAL2;SUSD1;BTG1;SPECC1;SOX5;EHMT1;ASXL2;LRRCC1;ANKRD44;ANKLE2;NFAT5;VCL;CFLAR;ZFX;IQGAP2;FSD1L;NF1;TSPAN12;ZRANB3;ETAA1;DAAM1;IRF2BPL;CREBL2;MET;NEURL1B
MIR_466H_5P	1.79575	0.000220741	0.00142696	TNRC6B;TMEM38B;INO80D;IKZF2;HYAL1;EFNA5;AMOTL1;TET2;PCF11;LRRC8A;RNF38;TFDP2;CHST1;CUL5;NPAS2;GLS;NIN;TEAD1;FLRT2;BNC2;BPTF;INO80;MAPK6;ADHFE1;DAAM1;DTNA;LUZP1;FBLIM1;ENPP6;CLOCK;SRSF6;ELMOD2;SYNCRIP;YEATS2;TRIB2;CLIP4;FBXO30;ITSN2;ZFP14;DNAJC28;MBD5;RGS4;ADAMTSL3;IGF2;RRM2B;NCOR1;RBMS2;RHEBL1
MIR_12205_3P	1.79558	0.00102892	0.00510977	IKZF2;UBN2;NUFIP2;SMC3;PHF21B;PCYOX1L;PCF11;PAQR9;C3AR1;RASSF2;PRKAR2B;DCLRE1C;JPH1;HNRNPL;FAM210A;KIF5B;TSPAN12;CDC42EP3;SLCO5A1;ZDHHC17;CHD4;TOB2;MYEF2;MDH1;HNRNPK;LBR;ETNK1;RGMB;CMIP;NAMPT;MAP3K2
MIR_7089_3P	1.79323	0.00100876	0.00503587	LRRC58;IRF2BP2;SIX4;CDK6;SNED1;PPARGC1A;ZC3H12C;SYT2;SLC16A1;NLK;PCF11;INPP4A;GPATCH8;YOD1;MICAL3;BTG1
MIR_370_3P	1.7923	0.00165518	0.0074269	TNRC6B;SLC4A4;RORA;ANK3;KLF12;CHD2;DNMT3A;PAXBP1;CNTNAP1;FGF7;CCNJ;ING3;FAM193A;NLRC5;NF1;PAFAH2;INO80;FRS2;UPF1;SRSF6
MIR_6903_3P	1.79101	2.33597e-08	5.63499e-07	ZFHX3;LNPEP;IRF2BP2;BDH1;IGF1R;HSPB7;ATXN1;DUSP7;SEMA6A;SLC4A4;GNAL;RUNX1T1;CDK6;PEG3;TPH1;TTN;AKAP13;RORA;PFKFB2;APBA1;SETD7;INSR;SNURF;AMOTL1;LPP;ADAM12;TET2;KLF12;TNFRSF11A;CHD7;CACNA1C;FOXN2;TMOD2;SLC38A6;ACSM5;PIGN;XRCC3;PLCB1;FHL1;PPP1R16B;CLVS1;KLF6;RASAL2;RASA2;SKIL;ACSS1;ARHGAP26;DMD;SOX5;NUP155;KATNAL1;ELOVL6;CD84;UBFD1;SUZ12;NAPEPLD;SLC6A6;MEIS2;RNASEL;PDE10A;NPHP3;MYO5A;DHDH;PRC1;RASS…
MIR_5624_5P	1.79081	0.000355069	0.00214278	NFIA;UGT3A1;ATXN1;SEMA6A;SAMD8;CDK6;FAM199X;PEG3;ZBTB44;SOX9;TFAP4;MN1;FUBP1;THRB;HIPK3;DCUN1D1;KMT2C;GALNT7;RBBP6;PTBP3;PCNP;RNF111;CPEB3;GLCCI1;PPARG;PRKAR2B;KLF10;RAPGEF2;ACAP2;PI4K2B
MIR_7684_5P	1.79028	0.000306556	0.00187975	ZBTB20;TNRC6B;INO80D;MOB3B;ATXN1;RORA;SLC5A3;ADRA1A;CERS6;RBM14;FOXN2;GPATCH8;ETS1;IDH1;TRIO;CYB5R2;LMCD1;CP;NCOA4;MTX3;VCL;IPO8;APPBP2;PAFAH2;RAPH1;ACSF2;RNPC3;CCDC93;PPM1H;CASC3
MIR_100_5P_MIR_99A_5P	1.78853	0.0141415	0.040553	CTDSPL;KBTBD8;SMARCA5;NOX4
MIR_468_5P	1.78837	0.0021098	0.00910271	NUP107;MIER3;HIPK3;PBX1;KBTBD2;CDT1;RASA2;SMC6;RAPGEF2;ZEB2;MYO9A;FBXO33;RNF24;HSPD1;LIN7A;PPP2R5A;TBC1D15;CCSER2;RSPRY1;UBA6;TCAIM;RHOJ;CLASP1;TSC22D2
MIR_3473D	1.78609	0.000683535	0.00366152	ATF3;RC3H1;ATRX;CCDC88A;TSHZ3;ZBTB34;MED13;SLC25A36;CDKN2C;HIPK3;MPHOSPH9;CDC27;ASXL2;NFAT5;TIPARP;WDR76;TCF7L2;NSUN5;TMEM164;LARP4;CLOCK;RBM41;ARHGAP19;BRMS1L;IFNAR1
MIR_338_5P	1.78471	1.35708e-05	0.000142981	ANKRD12;BBX;ATRX;ROCK1;TSHZ3;NUFIP2;TAOK1;ARID4B;RORA;FAM126B;MED13;ACVR1C;CEP290;ENTPD7;U2SURP;AMOTL1;EEA1;DYRK1A;SEC24A;CECR2;RBM27;MKX;MAP3K8;NIPBL;SGIP1;ETS1;DCUN1D1;KMT2C;GALNT7;ZCCHC8;OSBPL8;SPRY4;CYP26B1;CSNK2A1;LRRCC1;TMEM168;PDE10A;DENND4A;CDYL2;SLC8A1;ZXDB;CFLAR;SPTBN1;TSHZ1;EBF3;ZFX;ZBTB6;PI4K2B;FSD1L;MREG;CEP97;KRIT1;GTF3C3;CDC42EP3;KLF13;TAB3;MITF;MC2R;TAOK3;PPP2R5A;ANGPTL7;ATP2C1;PH…
MIR_7116_5P	1.78447	7.08017e-05	0.000577003	NUCKS1;GTF2A1;TCF4;ANKRD12;RBMS3;UBE3A;SORBS1;TRAM1;YPEL2;SLC16A1;NR2C2;FNBP4;TGFBR3;CD47;FMO1;CEP170;SP1;IRS1;DCUN1D1;PBX1;TSPYL4;NAA30;LONRF3;TBC1D4;OSBPL8;CCNC;SUZ12;PCDH7;MYO5A;HLF;FAM210A;SRSF10;GABPA;TACC1;PDCL;API5;ALCAM;CEP350;DUSP6;ANGPT1;ZDHHC2;NAPB;OPHN1;TMED8;AR
MIR_300_3P	1.78427	0.00152605	0.00694555	SEMA6A;SLC4A4;TSHZ3;SBNO1;CPEB2;THBS1;ZC3H12C;KCNMA1;SEC24A;DCUN1D1;DMD;SLC35D1;REPIN1;MAT2A;PHF6;PCDH7;HOOK3;LAIR1;GABPA;ZBTB39;DCUN1D3;FRMD4B;DEK;TCEANC
MIR_7013_3P	1.78212	0.00152605	0.00694555	LRRC58;NUFIP2;FIGN;NEK1;CHUK;PRKCI;MAP3K5;PIGN;KIF2A;RSBN1L;ESF1;PPP1CB;FAT1;PCDH18;STX16;TEAD1;TMEM127;MITF;PIM3;PDGFRA;DDX52;TRA2A;FAM122A;NHLRC3;PPP6R3;PAFAH1B1;ELOVL5
MIR_7014_3P	1.78211	0.00125392	0.00593357	SAMD8;CDK6;RBFOX2;DDX6;AKAP13;SH3RF1;VEGFA;GNG2;ZBTB10;FOXN2;SP1;GABPB2;TRIO;CDC27;CTDSPL2;PNPT1;ASH1L;SLC38A9;TNIK;ANKRD44;SLC8A1;NFAT5;ETV6;TEAD1;TBC1D8B;BNC2;DTNA;TNFSF10;PLP1;RAB8B;FAM3C;PIK3CA;DPYD;SYNJ2BP;BTNL9;PPIP5K2;DDT;ATP11C;NDUFAF4;FBXO11;NRF1
MIR_217_5P	1.78209	0.00115465	0.00561711	REST;SLC4A4;AQP4;FIGN;ATP1B1;ZC3H12C;MIER3;ZBTB21;TET2;KLF12;DNAJA1;TMTC4;ATXN7;CTDSPL2;CORO1C;CDYL2;NFAT5;CHSY1;EZH2;RAPGEF6;SPICE1;HSPA9;TIAM2;PHC3;MAST4;ABCD2;PTPN4;G3BP2;UBL3;ATP11C;DNAJC18;STAT1;CSTF3;GMPS;ADAMTSL3;ACER3
MIR_7043_5P	1.78149	0.000384092	0.00226769	CXCL13;TMF1;RC3H1;FIGN;UBE3A;KDM7A;TRAM1;LPP;QRICH1;EBF1;CDKAL1;SLC25A36;TMOD2;RGS7BP;OTUD4;CUL5;ANO4;MAP3K1;GZF1;EPM2AIP1;PER2;XIRP2;STT3B;PDZD8;SLC25A30;CDR2;DENND6A;SETD5;FBXO21;SMARCAD1;SPAG9;PLEKHM3;SAMD5;HPGDS;RAB2B;ACER3;KLF4;TMEM65;NAA50;MYLK;MBNL1;ZBTB18;STAG2;ATP2A2;CLTC;CDK17;CTBP2;CNN2;SLC9A6;TBC1D31;SLC12A6;DNAJA2
MIR_466L_3P	1.78124	3.3722e-14	4.59342e-12	CREB5;MCC;GTF2A1;INO80D;RC3H2;ANKRD12;RBM47;SEMA6A;BBX;RC3H1;IKZF2;ELAVL1;ATRX;CSDE1;SIX4;TSHZ3;NUFIP2;GOLGA4;TAOK1;AQP4;FIGN;MED13L;CDK6;PAN3;EMC1;UGCG;LMTK2;ZFP36L1;CPEB2;LPL;FOS;NADK2;UBE3A;KDM7A;AKAP13;SMAD7;RORA;ATP1B1;B3GALT1;PFKFB2;ZC3H12C;DUSP18;KBTBD8;SATB1;TET3;KCNMA1;MED13;EDN1;PTAR1;CPNE3;RCCD1;SLC2A3;UBXN7;MED1;MIER3;VEGFA;TAF3;ARID5B;PHIP;EEA1;LPP;NR6A1;CARF;PBRM1;EBF1;GNG2;BDP1;PHF…
MIR_6937_3P	1.78115	0.000478274	0.00273894	DPYSL2;IKZF2;MED13L;EFNA5;PFKFB2;ZBTB26;LDHB;KMT2A;EDEM1;BTG1;KLHL9;CDC14B;KALRN;TMPPE;LIN52;EVI5;MORC3;POGZ;ALDH5A1;ADAM17;MYO9A;ZCCHC2;BRD8;GGNBP2;ATAD2B;PIK3CB;ACAD11;ANGPTL7;CDKL2;SMCR8;EBNA1BP2;TMPO;DHRS11;YTHDF3;POLK;PHF21A;CKS2;PPP1R9A
MIR_6963_5P	1.77982	0.00616209	0.0211059	ELAVL1;TSHZ3;TAOK1;KLF12;EBF2;PAXBP1;WDR76;ZMIZ1;PDXK
MIR_200B_3P_MIR_429_3P	1.77916	1.499e-05	0.000156207	NFIA;TBL1XR1;ATXN1;FLI1;NUFIP2;TAOK1;RBFOX2;UBE3A;ARID4B;EIF5B;MED13;PHF21B;NUP107;YPEL2;SFXN1;SEC24A;HIPK1;CECR2;AGO2;FOXN2;GPATCH8;ETS1;PDIK1L;HIPK3;SYNE1;FHL1;MTF2;RASA2;SOX5;SUZ12;PHF6;CORO1C;MATR3;YWHAG;HOOK3;ANKRD44;IPO8;EVI5;CCNJ;SHPRH;MAP3K1;RAPGEF2;ZEB2;ANO5;GABPA;MYO9A;FBXO33;MMD;BNC2;RAB21;ERRFI1;CASP2;CNOT6;GLI3;PCDH19;CLIP1;CEP350;WDR82;PIK3CB;SRSF1;PIK3CA;ELMOD2;HMBOX1;DEK;SYNCRIP;P…
MIR_1898	1.77755	0.00358704	0.0138192	TNRC6B;RBMS3;DUSP7;SOAT1;FAM199X;KIF21A;CDK12;SGTB;MXD1;SPON2
MIR_344B_3P	1.7757	0.00177882	0.00783418	NUFIP2;RGS2;SMC3;SATB1;NOL8;VEGFA;KLF12;TMOD2;SPECC1;WRN;DSE;SLC20A1;FANCL;BBS10;USP15;BNIP2;JMJD1C;UBL3;ABCC5
MIR_7050_5P	1.77567	0.00225602	0.0095247	DPYSL2;AQP7;CTDSPL;EMC1;PRR14L;KMT2E;CDC14B;CDYL2;TBCEL;PIM2;OGT;CAB39;CPEB4;ABCA4;FRS2;KPNA6;CTCF;ARHGAP19;NAV1;ZC3H7A
MIR_379_3P_MIR_411_3P	1.77545	0.000865565	0.00446985	SLC15A2;CDK6;HSPA4L;UBE3A;PHIP;NLK;CEP170;RBM26;ATP2B1;USP34;CP;PPP2R1B;UTRN;HOOK3;ING3;TSHZ1;ZBTB11;FBXO33;TCF7L2;BNC2;RAB21;SLC30A1;CNOT6;PCM1;P2RY1;ABCA1;N4BP2L2;ITCH;SYNJ2BP;ETNK1;RAB11FIP2
MIR_130B_5P	1.77485	0.000752502	0.00398617	SAMD8;CDK6;RBFOX2;DDX6;AKAP13;SH3RF1;VEGFA;GNG2;ZBTB10;FOXN2;TRIO;CDC27;CTDSPL2;PNPT1;ASH1L;SLC38A9;TNIK;ANKRD44;SLC8A1;NFAT5;ETV6;TEAD1;TBC1D8B;BNC2;DTNA;TNFSF10;PLP1;RAB8B;FAM3C;PIK3CA;DPYD;SYNJ2BP;BTNL9;PPIP5K2;DDT;ATP11C;NDUFAF4;FBXO11;NRF1
MIR_411_5P_MIR_7229_5P	1.77325	0.00522371	0.0183455	IRF2BP2;KIF21A;NFATC2IP;ZBTB43;PRPF39;SPRY4;RAB21;ATAD2B;CWF19L2
MIR_466L_5P	1.77279	8.38134e-09	2.21989e-07	ZFHX3;IRF2BP2;BDH1;IGF1R;HSPB7;ATXN1;DUSP7;SEMA6A;SLC4A4;GNAL;IGF2BP2;RUNX1T1;CDK6;PEG3;UGCG;TPH1;EFNA5;KLHL34;AKAP13;ARID4B;AGO3;RORA;SOWAHC;ACOT4;PFKFB2;RALGAPA2;APBA1;SETD7;WIPF2;INSR;U2SURP;SNURF;AMOTL1;LPP;ADAM12;GNG2;TET2;PRKCI;TNFRSF11A;CHD7;CACNA1C;CYYR1;TMOD2;EPHA4;SLC38A6;PIGN;XRCC3;DCBLD2;PDIK1L;PLCB1;PPP1R16B;CLVS1;KLF6;RASAL2;RASA2;SKIL;ACSS1;DMD;SOX5;KATNAL1;ASXL2;ELOVL6;CP;ATM;TNRC…
MIR_674_5P	1.77059	0.000793923	0.00414797	ATF3;RC3H1;ATRX;CCDC88A;FIGN;ZBTB34;MED13;SLC25A36;CDKN2C;HIPK3;MPHOSPH9;CDC27;ASXL2;NFAT5;TIPARP;WDR76;TCF7L2;NSUN5;TMEM164;LARP4;CLOCK;RBM41;ARHGAP19;BRMS1L;IFNAR1
MIR_182_3P	1.77036	0.00134184	0.00630267	ZBTB20;ROCK1;UGCG;TRAM1;CNTLN;PHF20L1;KLF12;NLK;MYO19;SNAI3;GALNT7;FAM107B;FAT1
MIR_103_3P_MIR_107_3P	1.76933	0.00022853	0.00146736	NFIA;TNRC6B;INO80D;SIX4;CDK6;SBNO1;KDM7A;PRR14L;KIF21A;APBA1;CPNE3;NKTR;DYNC1LI2;LPP;TGFBR3;ZBTB10;CHD2;RNF38;OTUD4;CNTNAP1;CPEB3;PPP6C;NF1;CAB39;ZCCHC2;LATS1;CLIP1;ZBTB39;FGF10;PIK3CB;PPP2R5A;TNPO1;PDE3B;MED26;HERC6;ACVR2B;RAB11FIP2;CDS2;EVA1A;PTPN4;ASTE1;TWF1;PPIP5K2;UBE2R2;ADAMTSL3;PRKCE;NCOR1;TMEM33;GGA3;RAI14;TMEM178B;THADA;ZHX1;AVL9;CHD1;SOX6;HERC2;MAPK8;CC2D1B;ARMC1
MIR_122B_3P	1.76918	0.00184548	0.00810907	ZFHX3;PPM1K;NUFIP2;CPEB2;SMAD7;ZC3H12C;MED13;UBXN7;CAMK2D;NAP1L5;SKA2;TRIO;ATP2B1;YWHAG;CHORDC1;MAP3K1;MYO9A;ARL5A;CENPQ;RABL3;PCDH19;ALCAM
MIR_93_5P	1.76826	2.02197e-06	2.8637e-05	CREB5;DPYSL2;IRF2BP2;REST;B3GALT2;BBX;EGLN3;TPH1;AKAP13;ARID4B;PRR14L;RB1CC1;FAM126B;TET1;ZC3H12C;HEG1;U2SURP;PHIP;NR2C2;CDCA7;DDHD1;PPP1R3E;MAP3K8;EPHA4;FIBIN;DCBLD2;KMT2A;NABP1;NAA30;DNAJC24;ARHGAP26;AHNAK;ZBTB41;UEVLD;TRIP11;CSNK1G1;NAPEPLD;ANKRD17;KLF9;NPAS2;GOSR1;HOOK3;RASSF2;TBCEL;TNFRSF21;PKD2L2;NFAT5;KLF11;DDHD2;TXNIP;SH3PXD2A;HLF;CRYBG3;ANO5;SLC16A6;TMEM127;TBC1D8B;FSD1L;BNC2;CEP97;SLC16…
MIR_669G	1.76821	0.00466753	0.0167861	HIPK2;SIX4;SREK1;PIM1;EBF1;RGS7BP;GLCCI1;CDC42BPA;TOP2A;USP32;PIM3;ABCA1;PDGFRA
MIR_6993_5P	1.76692	0.00426632	0.0157063	IGF2BP2;CDK6;NR6A1;HNRNPU;GRB10;PTP4A1;PMM2;ZMIZ1;STK35;TRPC3;BPTF;XIRP1;ACER2;SCN4B;DLG4;DTNA;MYEF2;PARP11;TNFSF13;ATXN1L;AP1G1
MIR_544_3P	1.76679	0.000486514	0.0027695	GNAL;MED13L;RLIM;PAN3;CPEB2;SREK1;SLC5A3;FAM126B;U2SURP;TAF3;PHIP;CD47;ARID4A;NFIB;DNAJC1;WDR1;PDSS1;KALRN
MIR_126A_5P	1.76637	5.21016e-05	0.000453304	TBL1XR1;SEMA6A;IKZF2;CSDE1;GNAL;TRPS1;TSHZ3;NXPE2;SAMD8;UGCG;HSPA4L;TTN;CELF2;PPARGC1A;RORA;ANK3;TEX38;RCCD1;CHUK;NBEAL1;LPP;ZBTB21;CNOT4;FNBP4;EBF1;CDCA7;KLF12;SETBP1;DCUN1D1;TRIO;RRP1B;SHANK3;HECW2;SOX5;PTBP3;CCNC;PNPT1;FGF1;PCDH7;FGF7;CDYL2;NFAT5;ARHGEF12;HMGXB4;OGT;CEP97;BRD8;RABL3;FGF10;FGD4;SRPK2;MYEF2;RBM41;ELMOD2;REV3L;CD2AP;AHCTF1;SLC35A3;TRIB2;AFF1;TDRD3;ACVR2B;ZC3H18;NFXL1;JARID2;RAB11…
MIR_7680_5P	1.76555	7.98048e-05	0.000639445	NFIA;KLHL31;RC3H1;IKZF2;FLI1;SLC4A4;NUFIP2;CDK6;CCND2;KIF21A;INSIG1;ZC3H12C;SOX9;ACTB;CAMK2D;PHIP;EBF1;TET2;USP31;MICAL3;ATXN2;RETN;ETS1;HIPK3;IRS1;RASA2;NEGR1;BTG1;SLC35D1;NPHP3;MYO5A;RASSF2;NOL10;MAP3K1;STX16;EBF3;JPH1;OGT;RGS7;NUAK1;ZCCHC2;ARSK;CAMK1D;FGF10;DUSP6;NUDT7;PAN2;SSH2;REV3L;NAV1;PPP4R2;PPP3CA;SP4;CDR2L;RPE;PLXNA2;HNRNPH2;BNIP3;PEX13;NAA15;CHCHD3;MYL12A;THUMPD3;PDCD4;LDLRAD3;DLC1;TRI…
MIR_17_5P	1.76507	7.33311e-07	1.31927e-05	CREB5;DPYSL2;IRF2BP2;REST;B3GALT2;BBX;EGLN3;TPH1;AKAP13;ARID4B;PRR14L;RB1CC1;FAM126B;TET1;ZC3H12C;HEG1;U2SURP;PHIP;NR2C2;CDCA7;DDHD1;PPP1R3E;MAP3K8;EPHA4;FIBIN;DCBLD2;KMT2A;NABP1;NAA30;DNAJC24;ARHGAP26;AHNAK;ZBTB41;UEVLD;TRIP11;CSNK1G1;NAPEPLD;ANKRD17;KLF9;NPAS2;GOSR1;HOOK3;RASSF2;TBCEL;TNFRSF21;PKD2L2;NFAT5;KLF11;DDHD2;TXNIP;SH3PXD2A;HLF;CRYBG3;ANO5;SLC16A6;TMEM127;TBC1D8B;FSD1L;BNC2;CEP97;SLC16…
MIR_20B_5P	1.76507	7.33311e-07	1.31927e-05	CREB5;DPYSL2;IRF2BP2;REST;B3GALT2;BBX;EGLN3;TPH1;AKAP13;ARID4B;PRR14L;RB1CC1;FAM126B;TET1;ZC3H12C;HEG1;U2SURP;PHIP;NR2C2;CDCA7;DDHD1;PPP1R3E;MAP3K8;EPHA4;FIBIN;DCBLD2;KMT2A;NABP1;NAA30;DNAJC24;ARHGAP26;AHNAK;ZBTB41;UEVLD;TRIP11;CSNK1G1;NAPEPLD;ANKRD17;KLF9;NPAS2;GOSR1;HOOK3;RASSF2;TBCEL;TNFRSF21;PKD2L2;NFAT5;KLF11;DDHD2;TXNIP;SH3PXD2A;HLF;CRYBG3;ANO5;SLC16A6;TMEM127;TBC1D8B;FSD1L;BNC2;CEP97;SLC16…
MIR_302A_5P	1.76505	0.000760642	0.00401813	RBMS3;RC3H1;KDM7A;SMG1;B3GALT1;CPNE3;SH3RF1;ESR1;ATP8B1;FUBP1;PDIA4;PDE5A;JAG1;ATXN7;HECW2;SCAI;INPP4B;DENND4A;ZKSCAN8;PRKAR2B;NHLRC2;SHPRH;ACAP2;MYO9A;TTC19;CNOT6;LARP4;FGD4;GTF2H1;TTC5;DENND5B;PLXNA2;INTS10;PEX13;FBXO5;BNIP3L;PAFAH1B1
MIR_6997_3P	1.76173	0.00197005	0.00857737	SETD7;PRRC2C;THRB;NAA30;PTBP3;TMEM138;CDYL2;HOOK3;NCF1;LEPR;EIF3A;CLOCK;CDK1;SLC35A3;CREB1;JARID2;CEP112;KDM3B;XIAP;NR4A3;ELOVL5;RPRD2;MLX;APC;IGF2R
MIR_3967	1.76164	0.00724778	0.0240793	ARID4B;ENTPD7;SNURF;QRICH1;KLHL42;SCN7A;ROCK2;ARL4A;WDFY1;LSS;RUNX1;CASP4;MECP2
MIR_12199_3P	1.76144	0.00311147	0.0123616	TNRC6B;IGF1R;AFAP1;RB1CC1;TAF3;KMT2E;OSBPL8;TIPARP;EZH2;PPP1R15B;STARD13;MC2R;GULP1;CDKL2;ETNK1;DIP2B;NAMPT
MIR_106A_5P	1.75856	9.61256e-07	1.62223e-05	CREB5;DPYSL2;IRF2BP2;REST;B3GALT2;BBX;EGLN3;TPH1;AKAP13;ARID4B;PRR14L;RB1CC1;FAM126B;TET1;ZC3H12C;HEG1;U2SURP;PHIP;NR2C2;CDCA7;DDHD1;PPP1R3E;MAP3K8;EPHA4;FIBIN;DCBLD2;KMT2A;NABP1;NAA30;DNAJC24;ARHGAP26;AHNAK;ZBTB41;UEVLD;TRIP11;CSNK1G1;NAPEPLD;ANKRD17;KLF9;NPAS2;GOSR1;HOOK3;RASSF2;TBCEL;TNFRSF21;PKD2L2;NFAT5;KLF11;DDHD2;TXNIP;SH3PXD2A;HLF;CRYBG3;ANO5;SLC16A6;TMEM127;TBC1D8B;FSD1L;BNC2;CEP97;SLC16…
MIR_466F_3P	1.75806	1.90214e-06	2.74801e-05	TNRC6B;INO80D;RBM15;IGF1R;CIART;TSHZ3;TAOK1;UGCG;FAM126B;PFKFB2;TXLNG;U2SURP;SLC16A1;QRICH1;PHF20L1;HIPK1;GSK3B;FOXN2;MAP3K8;CDK12;PIKFYVE;PARG;JAG1;DONSON;HERC1;KLF6;DNAJC1;SCAI;STAT5A;BCL6;USP34;CDC14A;P2RY12;HSP90B1;ASH1L;INPP4B;CSNK2A1;SLC6A6;KLHL9;ANKRD44;SLC8A1;NFAT5;GLS;NCF1;TSHZ1;PCDH18;GTPBP10;CCNL1;DMXL1;SRSF10;ZMIZ1;TMEM245;MMD;TCF7L2;SDAD1;ARL5A;RBM5;CNOT6;GLI3;HSPH1;PCDH19;KDM3A;PDCL…
MIR_202_3P	1.75581	0.000198894	0.00132461	IKZF2;ROCK1;FIGN;PPARGC1B;ADRB2;CCND2;GDPD1;RBFOX2;CPEB2;TECPR2;PPARGC1A;SYT2;TET3;MSI2;ACVR1C;YPEL2;NR6A1;GNG2;TSPAN5;ERCC6;KIF2A;SKIL;DNAJC1;AGAP1;INTS2;CTDSPL2;UTRN;SLC38A9;CPEB3;HK2;GHR;RORC;POGZ;GABPA;MMD;ARL5A;SLCO5A1;CPEB4;MAPK6;KDM3A;ADAMTS20;LRIG2;STARD13;SENP2;FGD4;RAB8B;TRIB1;ZFYVE26;DTX4;FNDC3A;ZC3H11A;FBXO30;EHHADH;NFXL1;RAB11FIP2;TMC7;TAB2;WDFY3;STXBP5
MIR_669O_5P	1.75562	0.0068643	0.0232508	GOLGB1;PDE5A;DMD;ZBTB41;PCNP;MORC3;ZEB2;ANO5;SLC25A27;GLCE;DUSP4;SURF2
MIR_1896	1.75523	0.00094537	0.00478202	RC3H1;NUFIP2;CDK6;PAN3;GCNT1;KCNMA1;DIXDC1;DONSON;PAXBP1;TMEM120B;MAT2A;SET;KALRN;SLC8A1;ZXDB;MXD1;FITM2;CRYBG3;POGZ;NCAPG2;FANCL;ERCC6L2;HSPD1;ALCAM;KAT6A;KANSL1;TRABD2B;TTC39B;ZFYVE26;DCUN1D3;TRIM39;ILF3;TAF1;ETV1;TAF12;LMBRD2;MYL12A;AHCYL1;SGMS2
MIR_3106_5P	1.75352	0.00175561	0.0077499	ZBTB37;SEMA6A;LMTK2;APBA1;MED13;PGM3;STC2;NLK;RBM27;EML6;USP37;CSPP1;KIF2A;PPP1R16B;RSBN1L;OSBPL8;CSNK1G1;NFAT5;IL1R1;PPL
MIR_6419	1.75336	1.0396e-05	0.000114596	ZFHX3;TNRC6B;TBL1XR1;MOB3B;SLC4A4;UBN2;NUFIP2;KDSR;ADRB2;CCND2;CPEB2;SMAD7;KIF21A;ZBTB34;ZBTB44;ZFHX4;PRRC2C;MED1;ENTPD7;AMOTL1;VEGFA;DYNC1LI2;PHIP;USP31;RFC1;TGFBR3;KCNJ2;CBFA2T3;ZBTB43;DIXDC1;E2F7;CDK12;GPATCH8;ATXN2;CHD2;G0S2;PIK3R1;KBTBD2;HELZ;CNTNAP1;ASH1L;PPP2R1B;UBFD1;CYP26B1;KIF1B;AHCYL2;CPEB3;FGF7;PPP6C;SLC25A22;SYDE2;GHR;NCAPG2;KIF5B;RBM6;TACC1;MMD;PDXK;LATS1;YTHDC1;TAB3;LRIG2;ZBTB39;EI…
LET_7G_3P	1.75266	4.587e-06	5.71726e-05	ZFHX3;TBL1XR1;GPC4;ANKRD12;RBM47;RBMS3;TAOK1;LMTK2;ARID4B;RORA;FAM126B;PTPRJ;SOX9;MED13;ZFHX4;PRRC2C;PDPK1;PHIP;NR2C2;EBF2;FUBP1;PIK3R1;TRIO;PPP1R16B;C3AR1;RASAL2;SKIL;ZCCHC8;BTG1;RBBP6;ASXL2;PHF6;ANKRD49;LEO1;PCDH7;NPAS2;PKP4;DENND4A;JADE1;LRRTM3;FAT1;HMGB2;ATP13A3;GLS;IL1R1;TSHZ1;HLF;ZFX;ZEB2;JPH1;CDC42BPA;RAPGEF6;TCF7L2;SDAD1;KRIT1;BRD8;GGNBP2;RBM5;INO80;PIM3;PHACTR4;P2RY1;DIDO1;TOB2;RRP15;NEU…
MIR_1951	1.75113	0.00493588	0.017561	SLC15A2;PTGES3;FABP4;PLEC;CCNJ;MMD;DZIP3;ELP6;DIDO1;DCUN1D3;CD38;WDFY3
MIR_7683_5P	1.75096	0.00923511	0.0292	FKBP5;PAN3;MAP3K5;BCL6;ANKRD17
MIR_5626_3P	1.7502	0.00262628	0.0107015	CREB5;TBL1XR1;PPARGC1A;FAM126B;SATB1;PHF20L1;TET2;PIGM;INPP4B;SLC8A1;NIN;ARID2;ZBTB11;GTF3C3;ARNTL2;PPCDC;MYEF2;SYNCRIP;RPE;G3BP1;BMPR2;TTC9C;TRMT11;PPIP5K2;FLCN
MIR_192_3P	1.74987	0.00428733	0.0157533	TSHZ3;ZC3H12C;KDELR2;LPAR4;DNM3;CDC27;ZBTB41;PDSS1;ZEB2;RGS7;NFKBIZ;PER3;SP4;CD38;TOB1;LIN7C;IGF2;DDX3X;STK11;MYLK;FMR1
MIR_6931_3P	1.74905	0.00748137	0.024701	ZKSCAN1;ZBTB21;EBF1;MUSK;LARP4B;PBX1;DNMT3A;GALNT7;CCNC;RAD1;EIF3A;MET
MIR_6961_3P	1.74865	0.000790352	0.00414066	TBL1XR1;UBN2;CD46;ACSS3;RB1CC1;EIF5B;TBX3;GSK3B;URB1;PPP1R3E;JAG1;PBX1;LONRF3;PNN;DMD;RIF1;MGME1;PDE10A;HK2;YPEL1;RAPGEF6;SMG7;EP300;NOX4;FBXL14;CCDC62;DAAM1;TOB2;SRSF6;CLIP4;MANSC1;MFHAS1
MIR_497A_5P	1.74755	1.19685e-05	0.000128224	ZFHX3;TNRC6B;TBL1XR1;MOB3B;SLC4A4;UBN2;NUFIP2;KDSR;ADRB2;CCND2;CPEB2;SMAD7;KIF21A;ZBTB34;ZBTB44;ZFHX4;PRRC2C;MED1;ENTPD7;INSR;AMOTL1;VEGFA;DYNC1LI2;PHIP;USP31;RFC1;TGFBR3;KCNJ2;CBFA2T3;DIXDC1;E2F7;CDK12;GPATCH8;ATXN2;CHD2;G0S2;PIK3R1;KBTBD2;HELZ;CNTNAP1;ASH1L;PPP2R1B;UBFD1;CYP26B1;KIF1B;AHCYL2;CPEB3;FGF7;PPP6C;SLC25A22;SYDE2;GHR;NCAPG2;KIF5B;RBM6;TACC1;MMD;PDXK;LATS1;YTHDC1;TAB3;LRIG2;ZBTB39;EIF3…
MIR_7008_3P	1.74753	0.000315991	0.00193139	MCC;CCDC88A;SAMD8;RLIM;MS4A4A;KDM7A;ARID4B;MYSM1;DUSP18;MIER3;SETBP1;MOB1B;ARID4A;DCBLD2;LARP4B;KMT2A;SCAI;ZBTB41;PTP4A1;SCAF11;CYP26B1;PHF6;KLF9;PKP4;RASSF2;ANKRD44;LGR4;ZEB2;SNTB2;TBC1D8B;LCORL;TACC1;ACSL1;SLC16A9;GLCE;USP32;HUS1;DAAM1;PALLD;PPP2R5A;FAM3C;FCHO2;PHC3;SFMBT1;CREB1;MAST4;SNX18
MIR_5618_5P	1.74734	0.00459189	0.0166162	NUCKS1;UBN2;INSIG1;SOX9;ADAM23;SETBP1;SHQ1;SOX5;PHF6;ANO4;PPP6C;FSD1L;CAB39;CNOT6;DUSP6;GNAQ;SYNCRIP;YES1
MIR_1968_5P	1.74719	0.00110096	0.00541118	CREB5;TBL1XR1;IKZF2;CSDE1;TAOK1;ELK4;PPARGC1A;SMG1;PPP1R12A;ESR1;NR2C2;LARP4B;KMT2A;HIPK3;PLCB1;MTF2;KMT2C;SOX5;NFAT5;ARHGEF12;EZH2;ZEB2;NUP160;SMG7;CNOT6;CEP350;TNPO1;RBPJ;HMBOX1;HSPA9;PPP3CA;NFYA;ACVR2B;ZBTB14;NDOR1;ZDHHC20
MIR_298_3P	1.74633	0.00440468	0.0161223	MCC;NUFIP2;FAM199X;RORA;PTAR1;MIER3;MAP3K8;BRAF;ZBTB41;APPL2;NVL;SLC22A15;CPEB4;LARP4;HNRNPK;IKZF5;FGD6;THUMPD3;RAB23;KLF4;BMP3;CKAP5;MYLK
MIR_6418_5P	1.74537	0.00703289	0.0235707	ZBTB16;CIART;ZBTB44;MGA;HIPK3;PLEC;LRRTM3;SIPA1L1;MXD1;SNX33;IKBKG;ORC5
MIR_677_3P	1.74449	0.00232896	0.00969721	REST;BBX;GNAL;NHSL2;SBNO1;CPEB2;SORBS1;PTPRJ;PDPK1;DYNC1LI2;FUBP1;SPRY4;GGCX;NFAT5;SGPL1;GABPA;XPO1
MIR_3074_2_3P	1.74428	0.000595716	0.0032458	RBMS3;RC3H1;TRPS1;CCDC88A;SIX4;FIGN;CHUK;PGM3;TGFBR3;ETS1;SKIL;CP;MATR3;DENND4A;SLC8A1;ANKLE2;EZH2;CRYBG3;SRSF10;RGS5;ZFP62;DDX5;BTBD8;YWHAE;NFKBIZ;IFIH1;GNAQ;ANGPTL4;USP15;NOS1;BMPR2
MIR_99B_5P	1.7424	0.0170865	0.0467489	CTDSPL;KBTBD8;SMARCA5;NOX4
MIR_12205_5P	1.74236	0.000879568	0.00452112	TBL1XR1;SEMA6A;FAM199X;FOS;ZBTB34;RORA;SATB1;INSR;TAF3;ESR1;ECHDC1;NFIB;KLF6;PDE1A;TNIK;MEIS2;KLF9;YWHAG;SLC8A1;SHPRH;TIPARP;ZEB2;ACAP2;RBM48;ROCK2;NCAPG2;FBXO33;PURA;BNC2;PPFIBP2;KRIT1;GGNBP2;TMEM164;ZFHX2;RBMS1;MIER1;YWHAE;EGFR;USP15;NOS1;CDR2L;JARID2;TAB2;HS1BP3;FUBP3;G3BP2;RSBN1;RGS4;PLAGL2;ADAMTSL3;TRIM2;MTPN
MIR_195A_5P	1.7421	5.51393e-06	6.61325e-05	ZFHX3;TNRC6B;TBL1XR1;MOB3B;SLC4A4;UBN2;NUFIP2;KDSR;ADRB2;CCND2;CPEB2;SMAD7;KIF21A;ZBTB34;ZBTB44;ZFHX4;PRRC2C;MED1;ENTPD7;AMOTL1;VEGFA;DYNC1LI2;PHIP;SEC24A;USP31;RFC1;TGFBR3;KCNJ2;CBFA2T3;DIXDC1;E2F7;CDK12;GPATCH8;ATXN2;CHD2;KMT2A;G0S2;PIK3R1;KBTBD2;HELZ;CNTNAP1;ASH1L;PPP2R1B;UBFD1;CYP26B1;KIF1B;AHCYL2;CPEB3;FGF7;SLC25A37;PPP6C;SLC25A22;SYDE2;GHR;NCAPG2;KIF5B;ACOX1;RBM6;TACC1;MMD;PDXK;LATS1;YTHDC1…
MIR_195B	1.73997	5.36515e-06	6.51678e-05	ZFHX3;TNRC6B;TBL1XR1;MOB3B;SLC4A4;UBN2;NUFIP2;KDSR;ADRB2;CCND2;CPEB2;SMAD7;KIF21A;ZBTB34;ZBTB44;ZFHX4;PRRC2C;MED1;ENTPD7;AMOTL1;VEGFA;DYNC1LI2;PHIP;SEC24A;USP31;RFC1;TGFBR3;KCNJ2;CBFA2T3;DIXDC1;E2F7;CDK12;GPATCH8;ATXN2;CHD2;KMT2A;G0S2;PIK3R1;KBTBD2;HELZ;CNTNAP1;ASH1L;PPP2R1B;UBFD1;CYP26B1;KIF1B;AHCYL2;CPEB3;FGF7;SLC25A37;PPP6C;SLC25A22;SYDE2;GHR;NCAPG2;KIF5B;ACOX1;RBM6;TACC1;MMD;PDXK;LATS1;YTHDC1…
MIR_7215_5P	1.73988	0.000142278	0.00103559	ZFHX3;BDH1;SOAT1;FIGN;FAM199X;LIFR;RBFOX2;CPEB2;KIF21A;RORA;FAM126B;SATB1;VEGFA;ARID5B;GNG2;TGFBR3;ZBTB10;FOXN2;SP1;IRS1;TRIO;RBBP6;INTS2;CTDSPL2;ZBTB41;LENG8;SLC38A9;CPEB3;NPAS2;ATXN3;ANO4;ZFX;MARK2;IQGAP2;TBC1D8B;ACOX1;BNC2;RSF1;INO80;KAT6A;CD53;PDGFRA;PLP1;CD2AP;GIGYF1;SYNJ2BP;KLHL11;PRKCA;DHRS11;APOL6;RBM20;JRKL;RUNX1;CHCHD3;PPIP5K2;OSBPL3;RMI1;FBXO11;RSBN1
MIR_708_3P	1.7393	0.00640252	0.021764	ZFHX3;TNRC6B;CTH;CELF2;MSI2;CHUK;AMOTL1;PHF20L1;TCF20;ADAM17;CREBL2;RNPC3;DCAF17;NUP98;JARID2
MIR_200C_3P	1.73868	3.76223e-05	0.000346202	NFIA;ATXN1;FLI1;NUFIP2;TAOK1;RBFOX2;UBE3A;ARID4B;EIF5B;MED13;PHF21B;NUP107;YPEL2;SFXN1;SEC24A;HIPK1;CECR2;AGO2;FOXN2;GPATCH8;ETS1;PDIK1L;HIPK3;SYNE1;FHL1;MTF2;RASA2;SOX5;SUZ12;PHF6;CORO1C;MATR3;YWHAG;HOOK3;ANKRD44;IPO8;EVI5;CCNJ;SHPRH;MAP3K1;RAPGEF2;ZEB2;ANO5;GABPA;MYO9A;FBXO33;MMD;BNC2;RAB21;ERRFI1;CASP2;CNOT6;GLI3;PCDH19;CLIP1;CEP350;WDR82;PIK3CB;SRSF1;PIK3CA;ELMOD2;HMBOX1;DEK;SYNCRIP;PHC3;ITSN…
MIR_20A_5P	1.73856	1.54532e-06	2.35754e-05	CREB5;DPYSL2;IRF2BP2;REST;B3GALT2;BBX;EGLN3;TPH1;AKAP13;ARID4B;PRR14L;RB1CC1;FAM126B;TET1;ZC3H12C;HEG1;U2SURP;PHIP;NR2C2;CDCA7;DDHD1;SLC25A36;PPP1R3E;MAP3K8;EPHA4;FIBIN;DCBLD2;KMT2A;NABP1;NAA30;DNAJC24;ARHGAP26;AHNAK;ZBTB41;UEVLD;TRIP11;DGKQ;CSNK1G1;NAPEPLD;ANKRD17;KLF9;NPAS2;GOSR1;HOOK3;RASSF2;TBCEL;TNFRSF21;PKD2L2;NFAT5;KLF11;DDHD2;TXNIP;SH3PXD2A;HLF;CRYBG3;ROCK2;STRIP2;ANO5;SLC16A6;TMEM127;TBC…
MIR_6383	1.73856	1.54532e-06	2.35754e-05	CREB5;DPYSL2;IRF2BP2;REST;B3GALT2;BBX;EGLN3;TPH1;AKAP13;ARID4B;PRR14L;RB1CC1;FAM126B;TET1;ZC3H12C;HEG1;U2SURP;PHIP;NR2C2;CDCA7;DDHD1;SLC25A36;PPP1R3E;MAP3K8;EPHA4;FIBIN;DCBLD2;KMT2A;NABP1;NAA30;DNAJC24;ARHGAP26;AHNAK;ZBTB41;UEVLD;TRIP11;DGKQ;CSNK1G1;NAPEPLD;ANKRD17;KLF9;NPAS2;GOSR1;HOOK3;RASSF2;TBCEL;TNFRSF21;PKD2L2;NFAT5;KLF11;DDHD2;TXNIP;SH3PXD2A;HLF;CRYBG3;ROCK2;STRIP2;ANO5;SLC16A6;TMEM127;TBC…
MIR_6342	1.73812	1.33494e-05	0.00014143	ZFHX3;TNRC6B;TBL1XR1;MOB3B;SLC4A4;UBN2;NUFIP2;KDSR;ADRB2;CCND2;CPEB2;SMAD7;KIF21A;ZBTB34;ZBTB44;ZFHX4;PRRC2C;MED1;ENTPD7;AMOTL1;VEGFA;DYNC1LI2;PHIP;USP31;RFC1;TGFBR3;KCNJ2;CBFA2T3;DIXDC1;E2F7;CDK12;GPATCH8;ATXN2;CHD2;G0S2;PIK3R1;KBTBD2;HELZ;CNTNAP1;ASH1L;PPP2R1B;UBFD1;CYP26B1;KIF1B;AHCYL2;CPEB3;FGF7;PPP6C;SLC25A22;SYDE2;GHR;NCAPG2;KIF5B;RBM6;TACC1;MMD;PDXK;LATS1;YTHDC1;TAB3;LRIG2;ZBTB39;EIF3A;LUZ…
MIR_7646_5P	1.7364	0.003053	0.0121546	PGM3;LPP;HIPK1;BPNT1;SP1;NABP1;JAG1;PBX1;KMT2C;DMD;SET;USP33;RIN2;TERF1;ADAM17;CPEB4;HOXB3;FRS2;DAAM1;CDK13;N4BP2L2;SYNCRIP;STAG1;UPF2;MAP3K2;RBM39;CCNT2;CCNA2;NUP133;TMEM33;RPS6KB1
MIR_3073B_5P	1.73599	0.00221854	0.0094354	RC3H2;BBX;ATRX;UBXN7;DYNC1LI2;NR6A1;TBCK;LDHB;SP1;HIPK3;IDH1;RBM4B;GPATCH11;SLC8A1;DDHD2;GLS;RGS5;DMXL2;TPM3;KCNC1;RNPC3;CDK8;PPP6R3;MAP3K2;YIPF4;MECP2;PCED1B;HPSE;TMEM65;RDH10;ZHX1;SLX4IP
MIR_6909_3P	1.73555	0.00217376	0.00929455	MMP3;IRF2BP2;SEMA6A;CBX5;THRB;SYNE1;TGFB3;CDC27;OSBPL8;AGAP1;PPP2R1B;SH3PXD2A;MAU2;DTX3L;VEZF1;ETAA1;CCDC62;LUZP1;P2RX5;TGFBR1;DTX4;RAD54L2;CREB1;PPP1R3B;ALPK3
MIR_16_5P	1.73459	9.59461e-06	0.00010891	ZFHX3;TNRC6B;TBL1XR1;MOB3B;SLC4A4;UBN2;NUFIP2;KDSR;ADRB2;CCND2;CPEB2;SMAD7;KIF21A;ZBTB34;ZBTB44;ZFHX4;PRRC2C;MED1;ENTPD7;AMOTL1;VEGFA;DYNC1LI2;PHIP;SEC24A;USP31;RFC1;TGFBR3;KCNJ2;CBFA2T3;DIXDC1;E2F7;CDK12;GPATCH8;ATXN2;CHD2;KMT2A;G0S2;PIK3R1;KBTBD2;HELZ;CNTNAP1;ASH1L;PPP2R1B;UBFD1;CYP26B1;KIF1B;AHCYL2;CPEB3;FGF7;SLC25A37;PPP6C;SLC25A22;SYDE2;GHR;NCAPG2;KIF5B;ACOX1;RBM6;TACC1;MMD;PDXK;LATS1;YTHDC1…
MIR_3058_5P	1.73427	0.0022468	0.00952145	TBL1XR1;TCF4;ATF3;AVIL;RBFOX2;KIF21A;SDC4;ACTB;U2SURP;TSHR;CACNA1C;SP1;PDIK1L;TBC1D4;UCK1;SOX5;SLC25A42;CEBPG;TMEM127;PTBP2
MIR_222_3P	1.73346	0.00128543	0.00605261	ATXN1;FOS;ATP1B1;TET1;MIER3;ESR1;HIPK1;TSHR;FOXN2;PIK3R1;DCUN1D1;TLE3;DHX36;BRAF;SCAI;PTBP3;DDIT4;TNRC6C;SMARCA5;FRY;CHSY1;SHPRH;MLLT6;BRWD1;MAPK6;PHACTR4;CDKN1B;TRABD2B;REV3L;HMBOX1;FNDC3A;MYLIP;FAM214A;BCL2L11;ST6GALNAC3;SEMA6D
MIR_6353	1.73102	1.14906e-05	0.0001238	ZFHX3;TNRC6B;TBL1XR1;MOB3B;SLC4A4;UBN2;NUFIP2;KDSR;ADRB2;CCND2;CPEB2;SMAD7;KIF21A;ZBTB34;ZBTB44;ZFHX4;PRRC2C;MED1;ENTPD7;AMOTL1;VEGFA;DYNC1LI2;PHIP;SEC24A;USP31;RFC1;TGFBR3;KCNJ2;CBFA2T3;DIXDC1;E2F7;CDK12;GPATCH8;ATXN2;CHD2;KMT2A;G0S2;PIK3R1;KBTBD2;HELZ;CNTNAP1;ASH1L;PPP2R1B;UBFD1;CYP26B1;KIF1B;AHCYL2;CPEB3;FGF7;SLC25A37;PPP6C;SLC25A22;SYDE2;GHR;NCAPG2;KIF5B;RBM6;TACC1;MMD;PDXK;LATS1;YTHDC1;TAB3;…
MIR_199A_3P_MIR_199B_3P	1.73082	0.000987221	0.00495429	TMF1;RBM47;TAOK1;FAM199X;THBS1;NLK;TSHR;MAP3K5;FUBP1;DCBLD2;SP1;PLCB1;DNMT3A;CDT1;GALNT7;RBBP6;MEIS2;ANKRD44;SCN7A;CPEB4;FGF10;PIK3CB;PDGFRA;RAPH1;CD2AP;TMTC3;ACVR2B;ETNK1;RUNX1;NEMF;G3BP2;CNOT7;MAP3K2;ADAMTSL3;RB1;UBE2W;NOVA1;ACVR2A;FBXW11;ZHX1;KATNBL1;DCTN4;TGIF2;ZBTB18;CREBRF
MIR_7241_5P	1.73049	0.00519212	0.018302	IGF1R;ROCK1;TAOK1;CDK6;KDM7A;MED13;ZBTB43;RGS7BP;CLCN5;PCDH7;GATAD2A;SASS6
MIR_7061_5P	1.73027	0.000274862	0.00170183	TNRC6B;INO80D;ATXN1;IKZF2;ATRX;SLC4A4;CCDC88A;NHSL2;ACSS3;RORA;MYSM1;SCO1;PRRC2C;NR6A1;TNFRSF11A;CECR2;PBX1;FHL1;NAA30;RSBN1L;SKIL;KCTD18;SCAI;PTP4A1;TMEM168;NPHP3;ATXN3;KALRN;SLC8A1;KLF10;PAPOLA;LMOD1;CASP2;ULK3;JAK2;LIN7A;SENP2;ABCA1;CAPRIN2;CTCF;EIF4E3;SLC25A30;NUDCD1;FCHO2;RBPJ;FILIP1L;CCDC125;SETD5;HNRNPK;HOXA10;SEMA6D;TTC14;TRMT10A;TMX4;G3BP2;JMJD1C;RANBP9
MIR_322_5P	1.73023	1.98412e-05	0.000202338	ZFHX3;TNRC6B;TBL1XR1;MOB3B;SLC4A4;UBN2;NUFIP2;KDSR;ADRB2;CCND2;CPEB2;SMAD7;KIF21A;ZBTB34;ZBTB44;ZFHX4;PRRC2C;MED1;ENTPD7;AMOTL1;VEGFA;DYNC1LI2;PHIP;USP31;RFC1;TGFBR3;KCNJ2;CBFA2T3;DIXDC1;E2F7;CDK12;GPATCH8;ATXN2;CHD2;G0S2;PIK3R1;KBTBD2;HELZ;CNTNAP1;ASH1L;PPP2R1B;UBFD1;CYP26B1;KIF1B;AHCYL2;CPEB3;FGF7;PPP6C;SLC25A22;SYDE2;GHR;NCAPG2;KIF5B;RBM6;TACC1;MMD;PDXK;LATS1;YTHDC1;TAB3;LRIG2;ZBTB39;EIF3A;LUZ…
MIR_216C_5P	1.7297	0.00328126	0.0129284	ZBTB37;AQP4;EFNA5;TRAM1;PHIP;PHF20L1;EBF2;MAGT1;SCAI;ATM;KIF1B;ANKRD17;HDAC4;NFAT5;ZFX;MGST1;OCRL;OGT;ZFC3H1;GZF1;UPF1;ZBTB39;EDNRB;RGMB;SEC63;AIFM1;HIPK4;B4GALT7;MAP3K2;ATP11C;FST;UBE2R2;UBE4A;ERLEC1;SNX10;CHMP5;RNF157;HEPH;HEBP1
MIR_7225_3P	1.72958	0.00107819	0.00531295	ATF3;UBN2;NHSL2;PLIN3;RORA;TET1;U2SURP;LPP;ZBTB43;PDIK1L;NEGR1;TLR4;MAT2A;SUZ12;SLC8A1;CCNL1;ANO5;LCORL;SH3KBP1;LIN7A;FKTN;DAAM1;ARL4A;RMDN2;FNDC3A;AFF1;CREB1;PRKCA;SEMA6D;BMPR2;NUP37;PAFAH1B1;SPAG9;FBXO11;ARL15;ACER3;GPD2
MIR_876_5P	1.72933	0.00333832	0.0130943	ZFHX3;ATXN1;SEMA6A;ZBTB44;SREK1;UVSSA;CNTLN;NAP1L5;CBFA2T3;LPAR4;NEGR1;SGTB;PCDH7;NPHP3;N4BP2L1;TSHZ1;RAPGEF2;MORC3;FGD4;DDX52;CDK1;REV3L;NAV1
MIR_106B_5P	1.72896	1.94473e-06	2.78842e-05	CREB5;DPYSL2;IRF2BP2;REST;B3GALT2;BBX;EGLN3;TPH1;AKAP13;ARID4B;PRR14L;RB1CC1;FAM126B;TET1;ZC3H12C;HEG1;U2SURP;PHIP;NR2C2;CDCA7;DDHD1;SLC25A36;PPP1R3E;MAP3K8;EPHA4;FIBIN;DCBLD2;KMT2A;NABP1;NAA30;DNAJC24;ARHGAP26;AHNAK;ZBTB41;UEVLD;TRIP11;DGKQ;CSNK1G1;NAPEPLD;ANKRD17;KLF9;NPAS2;GOSR1;HOOK3;RASSF2;TBCEL;TNFRSF21;PKD2L2;NFAT5;KLF11;DDHD2;TXNIP;SH3PXD2A;HLF;CRYBG3;ROCK2;STRIP2;ANO5;SLC16A6;TMEM127;TBC…
MIR_1929_5P	1.72723	0.00477013	0.0170669	TNRC6B;MED13L;RORA;MYSM1;MED13;LPP;FNBP4;MMP19;MYCBP2;INPP4B;UBFD1;SLC8A1;ANO4;ROCK2;NOTCH2;RSF1;REXO4;MITF
MIR_19B_2_5P	1.72607	0.000619584	0.00335358	TMF1;RBMS3;GCNT1;PPARGC1A;RORA;PTPRJ;GLUL;EDN1;TBX3;HEG1;PIM1;TET2;NIPBL;DNMT3A;ELOVL6;PHF6;CDC14B;LRRTM3;RIN2;CEACAM1;GHR;TMEM127;GABPA;DDX5;PDLIM5;GRK4;PALLD;TOB2;PLP1;PAN2;PIK3CA;EDNRB;SPRED2;NAV1;AR;CCDC127;TMPO;RGMB;NFATC2;STXBP5;CNOT7;UBXN2A;XIAP
MIR_1904	1.72539	0.00228601	0.0095392	SLC4A4;GNAL;SLC5A3;TMEM72;PHIP;SP1;IRS1;FHL1;ELOVL6;SLFN5;RIN2;DCLRE1C;OGT;NFIX;CEP97;ZCCHC2;USP32;KDM3A;PIK3C2A;PIK3CA;FCHO2;HSPA9;MDH1;WDFY3;RBM45;BNIP3;LYSMD3;NAA15;THUMPD3;ZBTB33;RMND5A;DENND1B;PYGO2;ZCCHC4;NKIRAS1;OSGEP;CHKA;MAP2;EHBP1;MAPK8;ATRN
MIR_205_5P	1.72421	0.000764006	0.00402006	RBM47;DUSP7;NUFIP2;NHSL2;TAOK1;CPEB2;RORA;SORBS1;PTPRJ;MSI2;MED1;HEG1;VEGFA;DNM3;PLCB1;NFAT5;CCNJ;PHF3;ZEB2;ROCK2;TEAD1;SRSF10;TRAF3IP1;NF1;MMD;ERRFI1;ACSL1;SLC19A2;P2RY1;IRF2BPL;DDX52;CLOCK;CCDC93;PDE3B;E2F5;ETNK1;LRCH3;SBF2;SLC7A6;LRRK2;CGNL1;STRBP;NECAP1;FAM168A;PRKCE;LMOD3;CPSF6;SLC35B3;TMEM68
MIR_1947_3P	1.72354	0.00207369	0.00900804	ATF3;RC3H1;ATRX;CCDC88A;ZBTB34;MED13;SLC25A36;CDKN2C;HIPK3;MPHOSPH9;CDC27;ASXL2;NFAT5;TIPARP;WDR76;TCF7L2;NSUN5;TMEM164;LARP4;CLOCK;RBM41;ARHGAP19;BRMS1L;IFNAR1
MIR_495_5P	1.72176	0.0118222	0.0352305	GTF2A1;ATXN1;SLC4A4;ZFP36L1;PTBP2;SIRPA;TCF7L2;GGNBP2;ATP2C1;CALCRL;GIT2;PPIP5K2;MBIP;CPSF6;FAM120B
MIR_15A_5P	1.72161	8.32227e-06	9.67718e-05	ZFHX3;TNRC6B;TBL1XR1;MOB3B;SLC4A4;UBN2;NUFIP2;KDSR;ADRB2;CCND2;CPEB2;SMAD7;KIF21A;ZBTB34;ZBTB44;ZFHX4;PRRC2C;MED1;ENTPD7;AMOTL1;VEGFA;DYNC1LI2;PHIP;SEC24A;USP31;RFC1;TGFBR3;KCNJ2;CBFA2T3;DIXDC1;E2F7;CDK12;GPATCH8;ATXN2;CHD2;KMT2A;G0S2;PIK3R1;KBTBD2;HELZ;CNTNAP1;ASH1L;PPP2R1B;UBFD1;CYP26B1;KIF1B;AHCYL2;CPEB3;FGF7;SLC25A37;PPP6C;SLC25A22;SYDE2;GHR;NCAPG2;KIF5B;RBM6;TACC1;MMD;PDXK;LATS1;YTHDC1;TAB3;…
MIR_6994_5P	1.72034	0.00213285	0.00916067	ANKRD12;ELAVL1;UBN2;CELF2;TFRC;SETD7;VEGFA;CACNA1C;PARVG;CPEB3;NSD1;API5;DTNA;TRIM39;ILF3;SP4;CDR2L;HOXA10;MTSS1;ZNRF1;MTR;SRPX;VAPA;FAM168A;UBE2W;GADD45A;FBXW11;SNX10
MIR_3071_3P	1.71764	0.00228257	0.0095392	IRF2BP2;INO80D;RBMS3;TRPS1;ACSS3;CPEB2;RB1CC1;SREK1;AHSG;PHF21B;FUBP1;RSBN1L;EHMT1;LRRCC1;KRIT1;EPM2AIP1;CCDC62;XIRP2;STT3B;PIK3CA;ALPK3;TAB2;PEX13;FUBP3;UBE2T;UBA6;RPS6KB1;UGP2;MBNL1;E2F3;PKN2;STAG2;SAT1;CREBRF;CIPC;KLHL2
MIR_6999_3P	1.71686	0.00323187	0.0127867	TNRC6B;CDK6;CPEB2;CUZD1;TET2;DECR2;ARID4A;PDE5A;ETS1;DMD;GPT2;NCOA4;SH3KBP1;NOX4;TAB3;ATAD2B;API5;RANBP10;NFXL1;TMPO;LRP6;SEMA6D;STK38;DIP2B;NAA16;DNM1L;RAB23;PTEN;RNF169;DLG2;FRYL
MIR_466E_5P	1.71601	0.00159935	0.00721031	RBMS3;DUSP7;ATRX;SOWAHC;PFKFB2;AMOTL1;VEGFA;PHF20L1;MUSK;XRCC3;RETN;KLF6;SOX5;SCAI;ELOVL6;PRC1;NFAT5;TSHZ1;ROCK2;TEAD1;FSD1L;PAPSS2;NOX4;TIMM21;CAT;LARP4;ENPP6;NAPB
MIR_15B_5P	1.71559	1.99666e-05	0.000202533	ZFHX3;TNRC6B;TBL1XR1;MOB3B;SLC4A4;UBN2;NUFIP2;KDSR;ADRB2;CCND2;CPEB2;SMAD7;KIF21A;ZBTB34;ZBTB44;ZFHX4;PRRC2C;MED1;ENTPD7;AMOTL1;VEGFA;DYNC1LI2;PHIP;SEC24A;USP31;RFC1;TGFBR3;KCNJ2;CBFA2T3;DIXDC1;E2F7;CDK12;GPATCH8;ATXN2;CHD2;KMT2A;G0S2;PIK3R1;KBTBD2;HELZ;CNTNAP1;ASH1L;PPP2R1B;UBFD1;CYP26B1;KIF1B;AHCYL2;CPEB3;FGF7;SLC25A37;PPP6C;SLC25A22;SYDE2;GHR;NCAPG2;KIF5B;RBM6;TACC1;MMD;PDXK;LATS1;YTHDC1;TAB3;…
MIR_7683_3P	1.71375	0.000918053	0.00468109	CREB5;TNRC6B;FIGN;GSTM2;AGO3;MDM4;MED13;KLF12;CBL;TSHR;THRB;PDE5A;KMT2A;MGA;HIPK3;TLR4;NUP155;PTBP3;TMEM168;GLCCI1;SLC8A1;NFAT5;GLS;SH3PXD2A;APPBP2;GSS;GRIPAP1;SLC26A2;KHSRP;LRIG2;GRK4;PIK3CB;TTC39B;FCHO2;GIGYF1;AR;AFF1
MIR_12201_5P	1.71185	0.000115911	0.000866829	MCC;AQP7;ZBTB16;RBMS3;SEMA6A;ATRX;C5AR1;PDK4;B3GALT1;TFAP4;TET3;CAMK2D;PIK3C2B;LPP;ZBTB21;GNG2;FANCG;CNTF;CDK12;PDE1A;MYO5C;SLC35D1;ASH1L;GMEB2;RNF111;TMEM138;PPHLN1;ZKSCAN8;FRY;SLC8A1;NFAT5;CFLAR;SFXN4;ROCK2;MARK2;ARID2;TRAF3IP1;ZMIZ1;ARL5A;SNPH;TMEM164;ULK3;ZBTB39;ATG4C;KANSL1;NAPB;NAV1;YEATS2;SETD5;MECOM;ST6GALNAC3;ORC5;BMPR2;NAA20;TRMT10A;CD274;NRN1
MIR_666_3P	1.71154	0.00256309	0.0105341	CREB5;NUFIP2;CELF2;EPHA4;TNFRSF25;DNAJC1;RBM4B;IL1R1;DCLRE1C;SGPL1;FAM210A;RNF24;SMG7;PDCD11;DUSP6;ELMOD2;GTF2H1;DCAF17;IP6K3;PRPF4B;ABCD2;LPIN1;G3BP2;UBL3;DNAJC18;MECP2;CCSER2;PLA2G12A;SLU7;TMEM33;PKD1
MIR_6921_3P	1.71128	0.0180108	0.0487185	IRF2BP2;UBE3A;PHF20L1;MATR3;LCORL;HPS3;G3BP2
MIR_878_3P	1.70994	0.00415101	0.0153708	LIFR;TFRC;TSHR;CEP128;BTG1;HECW2;HSD17B7;HSP90B1;MATR3;GLCCI1;YWHAG;SLC8A1;CD53;TRABD2B;TIMM9;FNDC3A;TMED8;RPGRIP1L;YBX3;BNIP2;BNIP3;MBD5
MIR_7092_5P	1.70939	9.99525e-06	0.000112434	CREB5;TNRC6B;LRRC58;IRF2BP2;ZMAT3;RBMS3;SEMA6A;CDK6;PEG3;PPARGC1A;PRR14L;SREK1;CPNE3;ZFHX4;SETD7;WIPF2;AMOTL1;SLC16A1;LPP;PHF20L1;SC5D;KLHL42;PPP1R3E;SP1;PIK3R1;MAGT1;HIPK3;EDEM1;TFDP2;NFIB;MYO10;NEGR1;CHST1;PTBP3;ATP8A1;PHF6;MTX3;CDC14B;GLCCI1;FRY;YIPF6;GATAD2A;HMGXB4;CHSY1;PAPOLA;EZH2;ZFX;ROCK2;FSD1L;TACC1;DMXL2;SDAD1;GLI3;PTPN1;GZF1;ZBTB39;RBMS1;ALCAM;CEP350;PIK3C2A;FAM219B;ANGPT1;CLOCK;NEURL1…
MIR_1839_3P	1.70895	0.00987033	0.0308343	TAOK1;CBL;KLHL42;LDHB;PKP4;ZEB2;NUDT5;KPNA6;FRMD4B;KIDINS220;ATP6V1A;CHD6
MIR_669N	1.70841	0.000539496	0.00299075	ZFHX3;TNRC6B;RBMS3;FAM227A;CSDE1;ROCK1;ADORA1;SORBS1;ZC3H12C;TET3;INSR;U2SURP;CARF;PBRM1;EBF1;EBF2;TNFRSF11A;EDEM1;RBBP6;UTRN;CYP26B1;FGF7;JADE1;ZBTB49;IGSF6;NOTCH2;BNC2;PER2;ARL4A;EIF3A;CEBPZ;RBM28
MIR_455_5P	1.70809	0.00450837	0.0163761	TNRC6B;TBL1XR1;RC3H1;AQP4;KCNJ2;HECW2;KIF1B;CDC14B;ANKRD44;YIPF6;RIN2;ARSK;CDKN1B;CLOCK;TNPO1;DPYD;MYLIP
MIR_7086_5P	1.70778	0.00350335	0.013579	UGT3A1;UBN2;SBNO1;PPARGC1A;TRAM1;HIPK1;CD47;FMO1;SFXN3;NEGR1;SLC35D1
MIR_151_3P	1.70716	0.011002	0.0334809	AGO3;AGO2;HIPK3;PCDH7;BRWD1;PPCDC;EIF3A
MIR_6920_5P	1.70695	0.00195311	0.00852309	LARS2;TNRC6B;LRRC58;FAM126B;TET1;MDM4;ZFHX4;ZKSCAN3;ARID4A;TLE3;HERC1;NEGR1;CTDSPL2;PSPC1;CDYL2;JADE1;KLF11;GLS;NIN;LGR4;RWDD3;KCNA1;PCM1
MIR_12188_5P	1.7058	0.00148518	0.00683596	KLHL31;RC3H2;ZBTB37;MED18;PDK4;TRAM1;KCNMA1;EEA1;CBL;FOXN2;USP37;PBX1;TFDP2;PNN;RBM4B;SPECC1;EHMT1;NUP155;MGME1;DENND4A;NFAT5;PSAT1;RIN2;RAPGEF2;FITM2;LCORL;ATP2C1;TMEM154;DAPK1;EDNRB;TRIB2;RAD54L2;RRNAD1;CDR2L;CDS1;AFF4;PHF21A;DNAJC3;ATXN1L;TRAM2;MCM4;PHLPP2;MECP2;POMK;RSBN1;SNAP23
MIR_767	1.70529	0.00145693	0.00674363	NFIA;TBL1XR1;CSDE1;KLHL34;FAM126B;TET1;ZFHX4;NAP1L5;TET2;NLK;DBT;AHR;EML6;FNIP2;LARP4B;DNMT3A;KLF6;SCAI;OTUD4;ELOVL6;N4BP2L1
MIR_466D_5P	1.70209	4.23486e-09	1.17042e-07	ZFHX3;IRF2BP2;INO80D;BDH1;IGF1R;ATXN1;DUSP7;SEMA6A;SLC4A4;GNAL;NUFIP2;ZKSCAN1;IGF2BP2;RUNX1T1;CDK6;PEG3;UGCG;GCNT1;TPH1;EFNA5;ADTRP;AKAP13;AGO3;RORA;B3GALT1;FAM126B;ACOT4;PFKFB2;RALGAPA2;APBA1;SETD7;NBEAL1;WIPF2;INSR;SNURF;AMOTL1;UVSSA;LPP;ADAM12;GNG2;BDP1;TET2;KLF12;PRKCI;TNFRSF11A;CHD7;CD47;CACNA1C;DIXDC1;TMOD2;EPHA4;SLC38A6;FUBP1;SLC25A10;PIGN;XRCC3;TRIM56;MGA;PDIK1L;DCUN1D1;BST1;PLCB1;CDC27;N…
MIR_467B_5P	1.70121	0.0024671	0.0102055	IRF2BP2;IKZF2;UBE3A;ELK4;ARID4B;TFAP4;ZFHX4;ADAM23;SETBP1;E2F7;YOD1;GRB10;HIPK3;KBTBD2;BTG1;WDR1;ZBTB41;FAM107B;KIF5B;LCORL;LARP4;CAPRIN2;GCC2;SETD5;PHC3
MIR_152_5P	1.70114	0.0137798	0.0398151	TSHZ3;RUNX1T1;NR2C2;RBM27;PBX1;SCAI;ZBTB41;ZSCAN26;SH3PXD2A;G2E3
MIR_6935_5P	1.69976	0.00416355	0.0153874	IGF2BP2;CDK6;YWHAZ;NR6A1;HNRNPU;GRB10;CP;PTP4A1;PMM2;ZMIZ1;STK35;TRPC3;BPTF;XIRP1;ACER2;FAM53C;SCN4B;DLG4;DTNA;ACSF2;MYEF2;KDM2A;PARP11;TNFSF13;ATXN1L;AP1G1
LET_7D_5P	1.69954	0.000167278	0.00114906	IGF1R;FIGN;IGF2BP2;PPARGC1B;ADRB2;CCND2;RBFOX2;CPEB2;MDM4;TET3;EDN1;THRSP;ACVR1C;TXLNG;EEA1;NR6A1;CBX5;TGFBR3;TSPAN5;TMOD2;YOD1;ERCC6;FNIP2;PBX1;PPP1R16B;SKIL;DNAJC1;DMD;AGAP1;UTRN;SLC38A9;STK40;NPHP3;CFLAR;CCNJ;MXD1;MAP3K1;LGR4;SLC20A1;POGZ;LRIG3;SLC25A27;YBEY;GPATCH3;MAPK6;PCDH19;KDM3A;LRIG2;ZBTB39;STARD13;SENP2;RAB8B;GNPTAB;ZFYVE26;RBPJ;TGFBR1;AHCTF1;DTX4;FNDC3A;E2F5;LBR;TTLL4;TMC7;SIGMAR1;WDF…
MIR_26A_2_3P_MIR_26B_3P	1.69911	0.00450428	0.0163761	SLC4A4;NUFIP2;SAMD8;CTDSPL;KDM7A;CYYR1;CDK12;MPZL2;BRAF;ASXL2;SLC8A1;NFAT5;WRN;MAP3K1;LCORL;ZCCHC2;USP54;PIK3CA;ERCC5;ACVR2B;RAB11FIP2;RPE
MIR_105	1.69789	0.00376095	0.014334	IRF2BP2;ATRX;CSDE1;ZKSCAN1;ZBTB21;PHF20L1;PDIK1L;KLF6;OSBPL8;DDIT4;PCDH7;PPHLN1;ARHGEF12;CCNJ;PAPOLA;MLLT6;BRWD1;ZDHHC17;ZFC3H1;PIK3CB;LSS;DYRK2;RAD51D;BTBD7;PLAGL2;HNRNPH3;DDX3X;MAB21L1;UBR5;DCTN4;ELF4;ACSL4;ATRN;CNN1
LET_7J	1.69755	0.000527498	0.00295514	IGF1R;IKZF2;ROCK1;FIGN;PPARGC1B;ADRB2;CCND2;GDPD1;RBFOX2;CPEB2;TECPR2;PPARGC1A;SYT2;TET3;MSI2;ACVR1C;YPEL2;NR6A1;GNG2;TSPAN5;ERCC6;KIF2A;SKIL;DNAJC1;CEP164;AGAP1;INTS2;CTDSPL2;UTRN;SLC38A9;CPEB3;HK2;GHR;RORC;POGZ;GABPA;MMD;ARL5A;SLCO5A1;CPEB4;MAPK6;KDM3A;ADAMTS20;LRIG2;STARD13;BRD3;SENP2;FGD4;RAB8B;TRIB1;ZFYVE26;DTX4;FNDC3A;ZC3H11A;FBXO30;EHHADH;NFXL1;RAB11FIP2;TMC7;TAB2;WDFY3;STXBP5
MIR_6384	1.69697	0.000602881	0.00327548	ZFHX3;TNRC6B;INO80D;UBN2;NHSL2;RUNX1T1;DDX6;PPARGC1A;ABHD15;FOXN2;PTGES3;NAA30;MYO5C;PNPT1;AHCYL2;CPEB3;ZKSCAN8;PAPOLA;CRYBG3;KLHL24;NOTCH2;CPEB4;KHSRP;LARP4;CLOCK;MARS2;KDM2A;TRIM39;E2F5;SP4;SNX18;PRKCA;TYW5
MIR_12185_3P	1.69663	0.00522144	0.0183455	TBL1XR1;TCF4;ATF3;AVIL;RBFOX2;KIF21A;SDC4;ACTB;U2SURP;TSHR;CACNA1C;SP1;PDIK1L;TBC1D4;SOX5;SLC25A42;CEBPG;TMEM127;PTBP2
MIR_20A_3P	1.6966	0.00236913	0.0098216	CPEB2;RB1CC1;FAM126B;SATB1;SETD7;PHIP;DYRK1A;GNG2;PCF11;AGO2;GRB10;STAR;CLCN5;EHMT1;CTDSPL2;CNTNAP1;CPEB3;FGF7;EZH2;ZEB2;G2E3;CBLB;DDX17;MDC1;CTCF;RBPJ
MIR_6359	1.69618	0.00922277	0.0292	ATRX;EIF5B;SLC25A36;SLCO5A1;PRPF4B;CD38;ABCA6;GPHN;PRUNE2
MIR_466K	1.69599	9.51705e-09	2.48617e-07	ZFHX3;IRF2BP2;INO80D;BDH1;IGF1R;ATXN1;DUSP7;SEMA6A;SLC4A4;GNAL;NUFIP2;ZKSCAN1;IGF2BP2;RUNX1T1;CDK6;PEG3;UGCG;GCNT1;TPH1;EFNA5;ADTRP;AKAP13;AGO3;RORA;B3GALT1;FAM126B;ACOT4;PFKFB2;RALGAPA2;APBA1;SETD7;NBEAL1;WIPF2;INSR;SNURF;AMOTL1;UVSSA;LPP;ADAM12;GNG2;BDP1;TET2;KLF12;PRKCI;TNFRSF11A;CHD7;CD47;CACNA1C;DIXDC1;TMOD2;EPHA4;SLC38A6;FUBP1;SLC25A10;PIGN;XRCC3;TRIM56;MGA;PDIK1L;DCUN1D1;BST1;PLCB1;CDC27;N…
MIR_7065_3P	1.69576	3.77609e-05	0.000346202	ZFHX3;TNRC6B;NUCKS1;ANKRD12;BBX;FIGN;CDKN1A;CCND2;HYAL1;AKAP13;ATP1B1;FAM126B;INSIG1;EIF5B;KCNMA1;TBX3;MED1;PHIP;SLC16A1;PBRM1;HIPK1;CDK12;SGIP1;PBX1;DMD;DKC1;HECW2;ISG20;RALBP1;SMC6;PPP2R1B;PHF6;KIF1B;PCDH7;MATR3;NUTF2;CDYL2;SLC8A1;EML5;ANO4;ANKLE2;ARHGEF12;SPTBN1;TSHZ1;RIN2;DCLRE1C;TERF1;RAPGEF2;GHR;TEAD1;ANO5;LCORL;METTL21A;PAPSS2;HAUS2;VEZF1;ACSL1;YBEY;GBP7;TAB3;PDLIM5;BCLAF1;CAMK1D;PCM1;ACER…
MIR_200A_5P	1.69517	0.00754016	0.0248343	LMTK2;UBE3A;MSR1;KMT2E;CHD7;KLF6;GLS;SHPRH;RIPPLY3;USP53;IRAK2;ZBTB11;FSD1L;CRLF3;DZIP3;WNT5A;SRSF6;DTX4;ACTR6;ATP6V1A;NAMPT;KCNS3;HMGCS1;SP3;MFAP3L;ARMC1;C1D;CHML;PAPOLG
MIR_361_5P	1.69488	0.00329528	0.0129569	ZMAT3;GOLGA4;VEGFA;DYNC1LI2;TET2;HSP90AA1;ECHDC1;RRAGB;KLF9;LGR4;FSD1L;PPFIBP2;GIGYF2;ACER2;XIRP2;EIF4E3;TEX2;G3BP1;NUP37;MYL12A;CRY1;MECP2;ARL15;DDX3X;TMEM33;PIAS1;EXO5;UBR5;RAB3GAP1;SLC35A5;MAP2;ZBTB18;ABHD3;DCTN6;LIPA;PANK3;MTRR
MIR_466I_5P	1.69484	1.99347e-08	4.93708e-07	ZFHX3;IRF2BP2;INO80D;BDH1;IGF1R;ATXN1;DUSP7;SEMA6A;SLC4A4;GNAL;NUFIP2;ZKSCAN1;IGF2BP2;RUNX1T1;CDK6;PEG3;UGCG;GCNT1;TPH1;EFNA5;ADTRP;AKAP13;AGO3;RORA;B3GALT1;FAM126B;ACOT4;PFKFB2;RALGAPA2;APBA1;SETD7;NBEAL1;WIPF2;INSR;SNURF;UVSSA;LPP;ADAM12;GNG2;BDP1;TET2;KLF12;PRKCI;TNFRSF11A;CHD7;CD47;CACNA1C;DIXDC1;TMOD2;EPHA4;SLC38A6;FUBP1;PIGN;XRCC3;TRIM56;MGA;PDIK1L;DCUN1D1;BST1;PLCB1;CDC27;NUDT13;CLVS1;KLF6…
MIR_499_5P	1.69401	0.00334924	0.0130943	MOB3B;RC3H1;IKZF2;ITGB6;KDM7A;PTAR1;SH3RF1;FNBP4;ETS1;EML4;SOX5;PTBP3;SLC25A51;JADE1;CEBPG;ANKLE2;CCNJ;ZEB2;PTBP2;SH3KBP1;DDX5;MAPK6;PANK1;MYEF2;CD2AP;XRN1;SECISBP2L;NCBP2;DDX1;RFFL;PDCD4;DNM1L;RSBN1;HNRNPC;RFESD
MIR_124B_3P	1.69283	0.00341192	0.0132786	RGS2;PHIP;ADAM12;DYRK1A;EPHA4;KLF6;PDE1A;CYP26B1;TPM3;BCLAF1;PCDH19;WDR82;CPED1;SEC22B;ACVR2B;CMIP;AP1G1;OSBPL3;DLC1;PTEN;ACADSB;SUMF2;TTC21B;KHNYN;IL18BP;POLR3A;HEPH;ARHGAP29;PURB;GGCT
MIR_138_2_3P	1.69255	0.00411827	0.0152793	ZFHX3;INO80D;TRPS1;NUFIP2;ZFHX4;TMEM72;PHIP;FOCAD;PLCB1;SCAI;ZBTB41;ANKLE2
MIR_340_5P	1.69183	1.30127e-05	0.000138633	INO80D;TBL1XR1;B3GALT2;ZBTB37;TSHZ3;SAMD8;SMC3;RB1CC1;ZBTB34;RORA;ATP1B1;SOWAHC;FAM126B;MED13;CHUK;UBXN7;PGM3;PHIP;DDHD1;RBM27;DIXDC1;FOXN2;AHR;PM20D2;DUSP11;ERCC6;SGIP1;DCUN1D1;MPHOSPH9;MTF2;GALNT7;SHQ1;NOC3L;FAM102B;ATXN7;DMD;RIF1;HECW2;CCNC;CDC14A;MAT2A;CYP26B1;RNF111;CPEB3;MTX3;FGF7;JADE1;HOOK3;KALRN;YIPF6;PPARG;PRKAR2B;NFAT5;APPL2;VCL;ATP13A3;MAP3K1;SYDE2;JPH1;ZBTB6;GHR;OGT;SCARB2;GABPA;TBC1…
MIR_6402	1.69098	0.00352581	0.0136108	CREB5;TBL1XR1;PPARGC1A;FAM126B;SATB1;PHF20L1;TET2;PIGM;INPP4B;SLC8A1;NIN;ARID2;ZBTB11;ERRFI1;GTF3C3;ARNTL2;PPCDC;MYEF2;SYNCRIP;RPE;G3BP1;BMPR2;TTC9C;TRMT11;PPIP5K2;FLCN
MIR_216A_5P	1.69052	0.00708636	0.0237082	RBMS3;RC3H1;MYSM1;RASA2;P2RY12;LEO1;KLF9;CCNJ;MORC3;SRSF10;CPEB4;JAK2;PYGO1;SDE2;RANBP10;CDKL2;YEATS2;DENND6A;ITCH;TOB1;GNL3L;MAPK1IP1L;RSBN1;CPSF6;RIC8B;OARD1;PRR5L;CMTR2;NAPG;ARHGAP20;ARID1A
MIR_6904_3P	1.68983	0.00770245	0.0252381	ROCK1;AQP4;FAM199X;TXLNG;PRPF39;CDC14A;CSNK1G1;KLF11;PAPOLA;MMD;ERRFI1
MIR_3066_3P	1.68941	0.00512489	0.0180985	CDK6;CPEB2;KDM7A;PHIP;CDKAL1;FOXN2;INPP4A;SGIP1;PDIK1L;SCAI;INTS2;NUP155;CSAD;ASXL2;SUZ12;PAPOLA;TRPM7;PGGT1B;FSD1L;MMD;RABL3;EPM2AIP1;CEP350;PDGFRA;YEATS2;PPP3CA
MIR_7072_3P	1.68875	0.00485858	0.0173183	NFIA;ANKRD12;TFAP4;PRRC2C;NAP1L5;PHF20L1;TGFBR3;LPAR4;CPEB3
MIR_6965_3P	1.68855	0.00208476	0.00903555	ZFHX3;TMF1;LIFR;DDX6;ELK4;MYSM1;CERS6;MIER3;KLF12;ATXN2;DCBLD2;PDIK1L;BIRC3;SCAI;CDC14A;KLF9;RASSF2;ANKRD44;RAPGEF2;CDC42BPA;NUDT5;STK35;SHC1;ERRFI1;PLEKHF2;SCN4B;LARP4;DIDO1;CEP350;PALLD;DTNA;KANSL1;HIBCH;KDM2A;SP4;MYLIP;SBF2;MAPK8IP3;NAMPT;MECP2;TOP2B;RHBDL3;PRKCE;GTF2E1
MIR_7032_3P	1.68379	0.00590677	0.0204062	DPYSL2;UBN2;CYP2U1;CNOT4;GNG2;MOB1B;CHD8;PIKFYVE;IRS1;DNMT3A;AGAP1;EHMT1;ANKRD17;SLC8A1;KLHL24;FAM210A;ARL5A;YBEY;ATAD2B;UPF1;SCN4B;MIER1;PDE3A;CLOCK;PDE3B;AFF1;RGMB
MIR_367_5P	1.68373	0.010037	0.0311737	CSRP3;RGS7BP;LARP4B;UHRF1;TNIK;MEIS2;SMARCA5;LRRTM3;FBXO33;STAG1;CKS2;HNRNPH3;PTEN
MIR_6998_3P	1.68336	0.00756274	0.0248658	DPYSL2;CDK6;LPP;PRPF39;DNM3;JAG1;BTG1;PTBP3;SLC8A1;HMGB2;CCNJ
MIR_19B_1_5P	1.68276	0.00234742	0.0097528	TMF1;RBMS3;GCNT1;PPARGC1A;RORA;PTPRJ;GLUL;EDN1;TBX3;HEG1;PIM1;TET2;NIPBL;DNMT3A;ELOVL6;PHF6;CDC14B;RIN2;CEACAM1;GHR;TMEM127;GABPA;DDX5;PDLIM5;GRK4;PALLD;TOB2;PLP1;PAN2;PIK3CA;EDNRB;SPRED2;NAV1;AR;CCDC127;TMPO;RGMB;NFATC2;STXBP5;CNOT7;UBXN2A;XIAP
MIR_7649_3P	1.68267	0.00292386	0.0116893	DPYSL2;REST;NHSL2;PPARGC1A;MED1;CBL;TMOD2;KMT2A;IRS1;FZD5;NAA30;AGAP1;PLB1;RALBP1;ZEB2;OGT;SNPH;CHD4;DAAM1;RBM41;PRKCA;NOS1;RIOK3;FAM122A;PLXNA2;EVA1A;VPS13C;CNOT7
MIR_7231_3P	1.68251	0.000798635	0.00416119	CREB5;TNRC6B;ZMAT3;BBX;LMTK2;SBNO1;KDM7A;CPNE3;LRRC8A;FUBP1;DNM3;DCBLD2;PAQR9;TFDP2;NEGR1;AGAP1;SCAI;ASH1L;CANX;SLC8A1;ING3;EP300;LIN7A;CDKN1B;GCC2;SSH2;TNPO1;SUV39H2;TMED8;PPP4R2;ABCD2;DENND5B;BMPR2;ETV1;ZDHHC20;MTSS1;NUMB;AHCYL1;SRPX;MECP2;SNAP23;DLC1
MIR_493_5P	1.6824	0.000176488	0.00120632	ZFHX3;TNRC6B;BBX;SLC15A2;CASP8AP2;MED13L;SBNO1;TTN;PPARGC1A;SMG1;THBS1;KDELR2;PDPK1;PHF20L1;HIPK1;ADAM23;FUBP1;SP1;PIK3R1;CSPP1;DCUN1D1;PLCB1;GABPB2;SKA2;TBC1D4;RASAL2;DHX36;HECW2;CTDSPL2;SCAF11;ANKRD17;HOOK3;KALRN;ANO4;TIAL1;SPTBN1;RIN2;RAPGEF2;TUBGCP5;TACC1;BRD8;GTF3C3;ZDHHC17;WNT5A;TAB3;PPP2R2C;USP32;PCM1;ATAD2B;PHACTR4;DAAM1;STT3B;FGD4;SRPK2;HIBCH;REV3L
MIR_5615_3P	1.68181	0.0039155	0.0148152	DPYSL2;BDH1;SAMD8;GDPD1;PRTN3;SCO1;KDELR2;USP31;EPHA4;FNIP2;SGIP1;SCAI;ATP2B1;DCLRE1C;ROCK2;TEAD1
MIR_3100_3P	1.68076	0.00793578	0.0259136	ZFHX3;INO80D;CSDE1;PAN3;ZFHX4;CBX5;HNRNPU;HIPK3;INTS2;PRKAR2B;CNNM4;SH3KBP1;XIRP2;CDK13;EIF2S1;AFF4;ZBTB7A
MIR_6902_5P	1.67941	0.00396393	0.0148803	INO80D;AQP4;SOX9;CAMK2D;PGM3;BPNT1;YOD1;SP1;JAG1;CLVS1;ELOVL6;ANKRD49;PKP4;DENND4A;SCN7A;ADAM17;OPCML;RNF24;TAB3;REV3L;DEK;PRPF4B;PPP1R3B
MIR_710	1.67906	0.00366377	0.014058	LSM12;GOLGA4;PPARGC1B;LPL;ESR1;LARP4B;HIPK3;JAG1;PNN;ATXN7;SCAI;HSP90B1;KLHL9;KLF9;ADAT1;PI4K2B;DOT1L;CPEB4;PWWP2A;DDX17;STT3B;PALLD;PDGFRA;CDK13;ATP2C1;CLIP4;TAB2;THUMPD2;GNL3L
MIR_5619_3P	1.67759	0.00152276	0.00694555	REST;MED18;ROCK1;NUFIP2;ARID4B;ZBTB34;RORA;SOWAHC;NCEH1;MED1;TXLNG;NR6A1;CBX5;CNOT4;CDKAL1;DDHD1;DIXDC1;SP1;PDE5A;HIPK3;RBM4B;SCAI;SUZ12;SET;KLHL9;MORC3;KIF5B;RSF1;GLCE;PPTC7;SRSF1;ELMOD2;CCDC93;TRAPPC8;IWS1;DENND5B;MBD5;SPAG9;TOMM20;FST;CD200R1;LDLRAD3;UBR2;ZBTB33
MIR_7668_5P	1.67729	0.0117877	0.0352305	GTF2A1;UBE3A;SMG1;EEA1;E2F7;PIGM;MYO10;SCAI;DHDH;PDCD11;PIK3C2A;TBP;WBP11;CENPJ;ETNK1;TTLL4;UPF2;SNAP23;BCAP31;RASL11A;NOVA1;TCAIM;ZBTB18;TAF7;PAPOLG;VCPIP1
MIR_7054_5P	1.67711	0.000244666	0.00156046	CREB5;MCC;AQP7;ZBTB16;C5AR1;CDK6;PDK4;SDC4;RALGAPA2;PFAS;PTAR1;WIPF2;PIK3C2B;SYT12;EBF2;SETBP1;FANCG;SFXN3;MAP3K5;GPATCH8;TRIM56;KMT2C;DNAJC1;SPIDR;TMEM138;SLC25A51;CDC14B;HOOK3;KALRN;FRY;CFLAR;SFXN4;ZEB2;TEAD1
MIR_3470A	1.67538	0.00222155	0.0094354	BBX;CCDC88A;FIGN;SAMD8;INSIG1;CPNE3;NCEH1;HEG1;CHD7;PDE5A;MGA;PDIK1L;ARNTL;ASXL2;GPBP1L1;NCOA4;IGSF6;NCAPG2;TEAD1;ANO5;TMEM127;FBXO33;XPO1;RWDD3;ATL3;FKTN;DIDO1;GDI1
MIR_7686_5P	1.67421	0.00388228	0.0147187	INO80D;UGCG;KDM7A;ATP1B1;RALGAPA2;UBXN7;ENTPD7;QRICH1;CDKAL1;ARID4A;CDK12;THRB;LARP4B;SKIL;ZBTB41;OGT;CAB39;SLC25A27;EPM2AIP1;DNAJC21;XIRP2;ARL4A
MIR_5127	1.67406	0.00394778	0.0148783	IGF1R;IKZF2;PPARGC1A;AMER1;LCOR;PIGN;SP1;CHD2;PIK3R1;GPR160;MGME1;KLHL24;GRIPAP1;TMEM245;GGNBP2;KCNJ15;GDI1;NAT10;FADS6;THEM4;FBXO21;CMIP;PLEKHM3;RMI1;TARDBP;POMK;GPD2;COQ3;FBXW11;MYLK;EIF5
MIR_5098	1.67205	0.000153389	0.00108741	TMF1;GTF2A1;B3GALT2;CCDC88A;CASP8AP2;NUFIP2;RORA;B3GALT1;TAF3;EEA1;DYRK1A;BDP1;CHD7;TMOD2;INPP4A;PRPF39;FUBP1;CDKN2C;CEP170;LARP4B;KIF2A;KMT2C;INTS2;USP34;ASXL2;SUZ12;TBCEL;MYC;NIN;TSHZ1;GJA1;SYDE2;TEAD1;DNAJB14;TMEM245;DMXL2;VEZF1;CPEB4;ZDHHC17;GLCE;PCM1;SETD2;HACE1;SRSF1;ANGPT1;CDK1;TIA1;ELMOD2;TTC39B;FCHO2;SYNE2;DNAJA3;AP4E1;LRP3;USP15;YTHDF3;LRCH3;STOML2;SEMA6D;HSPE1;LRRK2;ARHGEF6;NAMPT;UBR1;…
MIR_196B_5P	1.67177	0.00467406	0.0167861	GTF2A1;AQP4;TET1;NR6A1;NR2C2;CBFA2T3;EPHA4;DNM3;PBX1;LRRTM3;PCDH19;LRIG2;CEP350;PSMD11;EDNRB;OSMR;ZMYND11;MECP2;CHD6;ZCCHC3;RBMS2;HOXA5;NRAS
MIR_206_5P	1.67134	0.00145681	0.00674363	DPYSL2;B3GALT2;GNAL;SBNO1;UBE3A;ZBTB34;ANK3;SATB1;NRIP1;NAP1L5;NIPBL;ADH7;DNM3;OTUD4;PHF6;PCDH7;FAT1;NICN1;USP33;GHR;USP48;SNPH;MAPK6;ALCAM;MIER1;EIF3A;RAPH1;TOB2;TNPO1;METTL15
MIR_7077_3P	1.66991	0.00321682	0.0127536	TNRC6B;RC3H2;ATXN1;KDM7A;THBS1;QRICH1;BDP1;FMO1;RGS7BP;TLE3;CTDSPL2;WNT5A;EPM2AIP1;TIMMDC1;CD44;TRIB2;ITCH;PPP4R2;PPP3CA;EBNA1BP2;CREB1;PPP1R9A;TOB1;CDK5RAP1;HMGCR;RANBP9;TARDBP;DNM1L;ARL15;ADAMTSL3;RBBP5;POLDIP3;SPPL3;KHNYN;PREX2;ARID1B;ZCCHC4;NCK1;NR2F1;STAG2;PIGG;FAM135A
SALL1_TARGET_GENES	1.66778	1.89832e-08	4.76328e-07	MCC;NFIA;ZBTB20;NUCKS1;TMEM38B;INO80D;TCF4;FKBP5;ATXN1;RBM47;MED18;TRPS1;TNNT1;NUFIP2;CDK6;CDKN1A;TPH1;SBNO1;RBFOX2;KLHL34;AKAP13;ANK3;SATB1;MDM4;EDN1;TFRC;TBX3;MED1;U2SURP;SNURF;NRIP1;MC5R;LUC7L2;PHIP;GSR;CBX5;EBF1;AASDH;TET2;PRKCI;TNFRSF11A;LIX1;PCF11;CYYR1;HNRNPU;BPNT1;ZBTB38;HSP90AA1;FUBP1;PIKFYVE;CEP170;CHD2;RSL24D1;MAGT1;JAG1;IDH1;PLET1;GABPB2;TRIO;TFDP2;MTF2;NFIB;TBC1D4;NME1;MYO10;APOBEC1;…
MIR_7067_3P	1.66767	0.0136349	0.0395163	DYRK1A;USP31;PBX1;PAXBP1;ATXN7;USP34;GPBP1L1;INMT;KRIT1;GLI3;TMEM69;ARHGAP5;CLEC12A;AFF4;SEC63;LIN7C;CHD6;CPSF6
MIR_7027_5P	1.66736	0.000554691	0.00303964	CREB5;TNRC6B;FIGN;GSTM2;AGO3;MDM4;MED13;KLF12;CBL;TSHR;THRB;PDE5A;KMT2A;MGA;HIPK3;TLR4;NUP155;PTBP3;TMEM168;GLCCI1;SLC8A1;NFAT5;GLS;SH3PXD2A;APPBP2;GSS;GRIPAP1;SLC26A2;KHSRP;LRIG2;GRK4;PIK3CB;TTC39B;FCHO2;GIGYF1;AR;AFF1
MIR_709	1.66688	0.00162145	0.00729268	CREB5;MOB3B;SAMD8;TTN;YWHAZ;THBS1;TXLNG;YPEL2;CBX5;DIXDC1;AHR;EPHA4;RGS7BP;KMT2A;RRP1B;SPECC1;MYCBP2;PTBP3;RALBP1;LENG8;STK40;KLHL9;GK5;SLC25A37;TMEM179;MYC;VCL;TXNIP;MAU2;WDR76;IQGAP2;STK35;PDXK;TTC19;CAPRIN2;CDKN1B;LMBR1L;FCHO2;NAV1;SEC22B;TRIB2;AFF1;CREB1;LRP6;GNPDA1;FBXO27;PLXNA2;KDM3B;FLCN;MTR
MIR_7024_3P	1.6668	0.00419732	0.0154822	LSM12;FIGN;PPARGC1A;PRR14L;SLC5A3;VEGFA;CHD2;HIPK3;NAA30;SKIL;ARHGAP26;ATP2B1;RNF111;SLC8A1;PPP6C;PGGT1B;RBM48;NSD1;NOTCH2;ERRFI1;TAB3;DIDO1;GCC2;SRPK2;TMEM154;CPSF4;HMG20A;MECOM;EHHADH;GOT1;ETNK1
PWWP2B_TARGET_GENES	1.66675	5.34487e-06	6.51678e-05	DPYSL2;ZBTB20;LRRC58;TBL1XR1;ANKRD12;LSM12;ATRX;CSDE1;YWHAZ;RB1CC1;ATP1B1;SDC4;PFKFB2;MED13;MED1;NRIP1;CAMK2D;NR2C2;PBRM1;FNBP4;CDCA7;SLC25A36;ARID4A;TBCK;AHR;HSP90AA1;CDK12;CHD8;PTGES3;YOD1;SP1;PARG;RNF38;KMT2A;CSPP1;MTF2;KLF6;MYO10;WDR1;RIF1;CCL25;ZBTB41;OTUD4;PTP4A1;GPBP1L1;TNPO2;KLHL9;HK2;PSAT1;ARHGEF12;PAPOLA;PHF3;GTPBP10;EZH2;SNTB2;CDC42BPA;USP53;MARK2;ADAM17;SLC16A6;NOTCH2;RTN4IP1;PURA;PDS…
MIR_369_3P	1.66639	0.000543774	0.00300573	INO80D;RC3H1;CCDC88A;EFNA5;UBE3A;MED13;ZFHX4;NUP107;PRRC2C;DYRK1A;CHD7;GSK3B;ARID4A;NIPBL;RGS7BP;PIKFYVE;RNF38;FZD5;BRAF;DMD;PRIM1;CEBPB;CDYL2;JADE1;EVI5;CEACAM1;OCRL;ARID2;MYO9A;MMD;EP300;EGR1;ZDHHC17;HOXB3;KAT6A;CEP350;SETD2;SRPK2;RBM41;SUV39H2;NCBP2;TRAPPC8;FBXO30;CCDC82;PRKCA;RAB11FIP2;ZFR;HPS3;GOLGA1;PLXNA2;FGD6;RANBP9;SLC15A5;ELOVL5;SPAG9;ATP11C
MIR_6335	1.66599	0.00430706	0.0157953	IRF2BP2;KDSR;TAOK1;UBE3A;PFKFB2;SATB1;ACVR1C;TXLNG;NRIP1;PHIP;ADAM23;EPHA4;DNM3;PLCB1;UTRN;UBFD1;TSHZ1;FBXO33;VEZF1;YTHDC1;KLF13;SLCO5A1;ATAD2B;ZDHHC2;TPK1;MAST4;FAM214A;SPATA1;ITSN2;SEMA6D;PIGA;NAA15;PEX5;NR4A3
MIR_6979_5P	1.66587	0.00148	0.00683382	TNRC6B;ATXN1;AFAP1;SAMD8;EMC1;UBE3A;YWHAZ;ADTRP;NR6A1;PIM1;CBX5;PRKACA;PIK3R1;GMIP;SUSD1;USP45;LENG8;ANKRD49;CDYL2;TEAD1;PHACTR4;SLC8B1;DDX51;ACSF2;RPS15A;NAV1;ITPRIPL1;CDR2L;UHRF2;TRMT10A;HSPE1;GNL3L;ATXN1L;PLA2R1;ZHX3;NRF1;FAM168A;RBBP5;KNOP1;DPF3;RBMS2;ST3GAL4;AHDC1;DTWD2
MIR_12191_3P	1.66539	0.00987925	0.0308343	FN3KRP;GPNMB;SREK1;TSC22D3;CLVS1;LONRF3;TCF20;DTX3L;TCF7L2;TPK1;PDE3B;FNDC3A;MAX;ZC2HC1A;KCTD20;ABHD5;RARB
MIR_675_3P	1.66311	0.0161494	0.0446742	ATXN1;TLR7;SFI1;KCTD18;BRAF;PAPOLA;PURA;NUP160;MC2R
MIR_12187_3P	1.6629	0.0012445	0.00591835	RC3H1;CCDC88A;NUFIP2;RUNX1T1;FOS;B3GALT1;EDN1;PHIP;LPP;NR2C2;TET2;ZBTB10;RAPGEF4;RETN;IRS1;SKIL;ZCCHC8;EML4;CALR3;HOOK3;SHPRH;GJA1;NUAK1;SLC16A9;CPEB4;ZFC3H1;TAB3;PAQR3;MAPK6;ADHFE1;YAE1D1;LIN7A;PDGFRA;MST1R;SRPK2;ZBP1;PHLDB2;YTHDF3;TAF1;MFHAS1;BNIP2;AHCYL1;IRAK4;TRIM2;SOCS6;AKAP10;AP5M1;LRIF1;ITGA1;DENND1B;APC;SPN;RPS6KB1
MIR_5116	1.66182	0.00772339	0.0252633	FLI1;FAM199X;RORA;PRPF39;PIK3R1;SOX5;EHMT1;UEVLD;PAPOLA;TEAD1;SLC16A9;EPM2AIP1;RBMS1;PPP4R2;RPGRIP1L;BMPR2
MIR_6972_3P	1.66114	0.00193204	0.00846986	IKZF2;FIGN;ADRB2;UBE3A;RORA;FAM126B;TET3;MED13;GCA;EBF2;MKX;FUBP1;CHD2;HIPK3;MPHOSPH9;FHL1;SCAI;UTRN;PPP1CB;YWHAG;RAPGEF2;SLC19A2;ETAA1;P2RY1;SLC25A30;TGFBR1;SYNE2;ACTR6;SP4;YTHDF3;RPE;SEMA6D;TOB1;PLXNA2
MIR_221_3P	1.6609	0.00274758	0.0111482	ATXN1;FOS;ATP1B1;TET1;MIER3;ESR1;HIPK1;TSHR;FOXN2;PIK3R1;DCUN1D1;TLE3;BRAF;SCAI;PTBP3;DDIT4;TNRC6C;SMARCA5;FRY;CHSY1;SHPRH;MLLT6;BRWD1;MAPK6;CDKN1B;TRABD2B;REV3L;HMBOX1;FNDC3A;MYLIP;FAM214A;BCL2L11;ST6GALNAC3;SEMA6D
MIR_686	1.66004	0.00259365	0.0106058	CREB5;TNRC6B;ZMAT3;BBX;LMTK2;SBNO1;KDM7A;CPNE3;LRRC8A;FUBP1;DNM3;DCBLD2;PAQR9;TFDP2;NEGR1;AGAP1;SCAI;ASH1L;CANX;SLC8A1;ING3;EP300;LIN7A;CDKN1B;GCC2;SSH2;TNPO1;SUV39H2;TMED8;PPP4R2;ABCD2;DENND5B;BMPR2;ETV1;ZDHHC20;MTSS1;NUMB;AHCYL1;SRPX;MECP2;SNAP23;DLC1
MIR_124_3P	1.65903	1.65548e-06	2.49022e-05	TNRC6B;LRRC58;IRF2BP2;ZMAT3;RBMS3;SEMA6A;ROCK1;SIX4;CDK6;RLIM;PAN3;CTDSPL;ZFP36L1;DDX6;EFNA5;ELK4;PRR14L;SREK1;TET1;PTPRJ;TFAP4;CHUK;SLC27A1;WIPF2;SH3RF1;AMOTL1;EEA1;SLC16A1;LPP;PIM1;NAP1L5;CASQ2;HIPK1;MOB1B;AHR;MKX;EML6;GPATCH8;SP1;PAQR9;ETS1;CSPP1;MAGT1;HIPK3;JAG1;KIF2A;EDEM1;TFDP2;ALDH9A1;NFIB;KLF6;MYO10;ACSS1;SHQ1;OSBPL8;DNAJC1;CRTC3;CHST1;GPT2;PTBP3;RALBP1;USP45;PPP2R1B;JADE1;HDAC4;YIPF6;CFL…
MIR_3090_5P	1.65841	0.0117435	0.0351569	RBMS3;CPEB2;SMC3;KLHL34;ZBTB44;ZBTB26;NLK;METTL4;DNMT3A;EIF2AK2;CDYL2;OPCML;PPCDC;SCN4B;CD53
MIR_7656_5P	1.65755	0.014655	0.04163	ELAVL1;TSHZ3;TAOK1;KLF12;EBF2;PAXBP1;WDR76;ZMIZ1;PDXK
MIR_7048_3P	1.65558	0.0017193	0.00766051	TNRC6B;RC3H2;ATXN1;KDM7A;THBS1;QRICH1;CARF;BDP1;FMO1;ATP8B1;RGS7BP;TLE3;SKIL;RBBP6;CTDSPL2;ZKSCAN8;MAP3K1;OCRL;WNT5A;EPM2AIP1;TIMMDC1;ARL4A;CD44;TRIB2;ITCH;PPP4R2;PPP3CA;EBNA1BP2;CREB1;CD38;PPP1R9A;TOB1;CDK5RAP1;HMGCR;RANBP9;TARDBP;DNM1L;CCNT2;ARL15;ADAMTSL3;RBBP5;POLDIP3;SPPL3;KHNYN;PREX2;ARID1B;ZCCHC4;NCK1;NR2F1;STAG2;PIGG;FAM135A
MIR_470_5P	1.65482	0.00278896	0.0112681	CREB5;CXCL13;GDPD1;SMC2;EDN1;PHF20L1;CD47;ALDH1A1;APOBEC1;FAM107B;RASSF2;NFAT5;IGSF6;STK35;NF1;ZDHHC17;CNOT6;XIRP2;MS4A7;HMBOX1;PPP4R2;TGIF1;STK38;EVA1A;LIN7C;JMJD1C;PPP6R3;TARDBP;DLC1
MIR_3069_5P	1.65405	0.00326783	0.0129022	TBL1XR1;ROCK1;PAN3;ANK3;PPP1R12A;PHIP;EEA1;KCNJ2;CBFA2T3;DIXDC1;ARID4A;FOXN2;EPHA4;NUDT13;GALNT7;HECW2;PKP4;HOOK3;EML5;NSD1;MMD;BNC2;CASP2;PER2;PDGFRA;GNAQ;NAV1;E2F5;LPCAT3;PHC3
MIR_7646_3P	1.6538	0.0111346	0.0337074	TNRC6B;IGF1R;AFAP1;RB1CC1;TAF3;KMT2E;OSBPL8;TIPARP;EZH2;PPP1R15B;STARD13;MC2R;GULP1;CDKL2;ARC;CCDC127;ETNK1;DIP2B;NAMPT
MIR_6920_3P	1.65331	0.0151186	0.0425238	FLI1;SATB1;GALNT7;CD84;MLLT6;FNDC3A;RND3;CWC25;ATAD1;OTUD7B
MIR_3154	1.65329	0.00719787	0.0239679	ZBTB20;INO80D;HIPK3;FHL1;KMT2C;BRAF;ENO2;NFAT5;CEACAM1;NFIX;CAMK1D;ETAA1;DDX17;NAV1;DTX4;AFF1;ARHGEF6;PLXNA2;ABHD5;MBIP;MIA3;LDLRAD3;PLAGL2
MIR_6985_3P	1.65317	0.000375202	0.002229	TNRC6B;INO80D;PPM1K;SEMA6A;AFAP1;ADRB2;UGCG;PRR14L;ZBTB34;DUSP18;KBTBD8;SYN2;DYRK1A;NLK;CHD7;ZBTB10;DNAJA1;SLC25A25;HIPK3;BTG1;BRAF;USP45;CSNK1G1;RNF111;ODF2;CPEB3;PPARG;ATP13A3;ZEB2;APPBP2;TEAD1;PTBP2;MMD;TCF7L2;DMXL2;C2CD5;XPO1;TAB3;GZF1;ACER2;ATAD2B;LIN7A;LARP4;RAPH1;GCC2;TIA1;DPYD;DTX4;SLC35A3;FNDC3A;TRAPPC8;CREB1;CDS1;ITSN2;ST6GALNAC3;RPGRIP1L;RUNX1;CDS2;LPIN1;AP1G1;NAA15;ARL6IP1;MAP3K2;STRB…
HNRNPK_TARGET_GENES	1.65294	0.00442751	0.0161439	CCNB1IP1;GTF2A1;SMC3;QRICH1;HSP90AA1;FNIP2;KMT2A;CUX2;SUZ12;MATR3;YWHAG;TRMT13;SASS6;BRWD1;ZFP62;DYNLL1;KAT6A;YWHAE;BAZ1B;ABCG2;DDB2;CDK8;ZNRF1;AP1G1
MIR_7094_3P	1.6527	0.00909098	0.0288942	IRF2BP2;FLI1;UBE3A;SATB1;GLUL;EEA1;UVSSA;NLK
MIR_6541	1.65193	0.00464382	0.0167406	ZMAT3;ARID4B;RB1CC1;DUSP18;KLF12;RBM27;TMOD2;GATAD2B;MTF2;ARL4D;UTRN;AHCYL2;BRD8;USP32;FGD4;CDKN1B;FCHSD1;MAF;E2F5;LRCH3;CKS2;WDFY3;DNAJB5
MIR_7684_3P	1.65157	0.0175935	0.0477251	NFIA;SIX4;UBFD1;LAIR1;CCR5;PCM1;PIBF1;CCDC77;HSPA9;SFMBT1;LRCH3;BMPR2;SEC63
LET_7F_5P	1.65094	0.00020379	0.00134473	IGF1R;FIGN;IGF2BP2;PPARGC1B;ADRB2;CCND2;RBFOX2;CPEB2;MDM4;TET3;EDN1;THRSP;ACVR1C;TXLNG;EEA1;NR6A1;CBX5;TGFBR3;TSPAN5;TMOD2;YOD1;ERCC6;FNIP2;PBX1;PPP1R16B;SKIL;DNAJC1;DMD;AGAP1;INTS2;UTRN;SLC38A9;STK40;NPHP3;CFLAR;CCNJ;MXD1;MAP3K1;LGR4;SLC20A1;POGZ;LRIG3;BRWD1;ARL5A;SLC25A27;YBEY;GPATCH3;MAPK6;PCDH19;KDM3A;LRIG2;ZBTB39;STARD13;BRD3;SENP2;MIER1;HOMER2;RAB8B;GNPTAB;ZFYVE26;RBPJ;TGFBR1;FRMD4B;AHCTF1;…
MIR_200B_5P	1.65003	0.0113807	0.0343946	LMTK2;UBE3A;MSR1;KMT2E;CHD7;KLF6;GLS;SHPRH;RIPPLY3;USP53;IRAK2;ZBTB11;FSD1L;CRLF3;DZIP3;WNT5A;SRSF6;ACTR6;ATP6V1A;NAMPT;KCNS3;HMGCS1;SP3;MFAP3L;ARMC1;C1D;CHML;PAPOLG
MIR_488_3P	1.64945	0.00404376	0.0150909	INO80D;IGF1R;RBMS3;EMC1;LIFR;TTN;CERS6;REL;RBM27;CEP170;SHQ1;SCAI;TMEM168;TBCEL;TACC1;ATAD2B;CEP350;EIF3A;TNFSF10;TAOK3;EDNRB;AFF4;HS1BP3;CGNL1;RABEP1;PAFAH1B1;UBXN2A;CYB5B;RFESD;TMEM68;TXNRD1
MIR_6934_3P	1.64799	0.0050634	0.0179478	FN3KRP;TSHZ3;CNOT4;CBL;RBM27;GSTZ1;CSNK1G1;CSNK2A1;ANO4;SH3PXD2A;CNNM4;ZMIZ1;NFIX;EP300;SRSF1;SSH2;FNDC3A;ADCY6;PHLDB2;BCL2L11;HARS2;RPRD2;SLC25A44;FMO5;NRF1
MIR_196A_5P	1.64766	0.010302	0.031847	GTF2A1;AQP4;TET1;NR6A1;NR2C2;CBFA2T3;EPHA4;DNM3;PBX1;LRRTM3;PCDH19;LRIG2;CEP350;PSMD11;OSMR;ZMYND11;MECP2;CHD6;ZCCHC3;RBMS2;HOXA5;NRAS
MIR_467F	1.64747	0.000356458	0.00214437	INO80D;BBX;FLI1;CASP8AP2;TSHZ3;SBNO1;RBFOX2;SMAD7;ARID4B;RB1CC1;FAM126B;EIF5B;TXLNG;U2SURP;EEA1;TGFBR3;RBM27;FOXN2;PARG;JAG1;MTF2;KMT2C;HERC1;KLF6;RBBP6;ZBTB41;USP34;P2RY12;HSP90B1;PRDM15;ZMYM6;SLC8A1;NFAT5;CFLAR;HMGXB4;PCDH18;DMXL1;MMD;TCF7L2;G2E3;CAB39;SDAD1;RBM5;MAPK6;USP32;KDM3A;CLIP1;P2RY1;DIDO1;SCP2;RAPH1;PDE3A;CDKN1B;REV3L;DDX21;PDE3B;SECISBP2L;PPP4R2;XRN2;CCDC82;LRP6;RAB11FIP2;PDGFC;CKS2;…
LET_7G_5P	1.64664	0.000268455	0.0016785	IGF1R;FIGN;IGF2BP2;PPARGC1B;ADRB2;CCND2;RBFOX2;CPEB2;MDM4;TET3;EDN1;THRSP;ACVR1C;TXLNG;EEA1;NR6A1;CBX5;TGFBR3;TSPAN5;TMOD2;YOD1;ERCC6;FNIP2;PBX1;PPP1R16B;SKIL;DNAJC1;DMD;AGAP1;INTS2;UTRN;SLC38A9;STK40;NPHP3;CFLAR;CCNJ;MXD1;MAP3K1;LGR4;SLC20A1;POGZ;LRIG3;BRWD1;ARL5A;SLC25A27;YBEY;GPATCH3;MAPK6;PCDH19;KDM3A;LRIG2;ZBTB39;STARD13;BRD3;SENP2;HOMER2;RAB8B;GNPTAB;ZFYVE26;RBPJ;TGFBR1;FRMD4B;AHCTF1;DTX4;F…
MIR_7015_5P	1.64639	0.00248254	0.0102472	TNRC6B;CSDE1;SIX4;RORA;MSI2;PPARA;CERS6;MIER3;LPP;MUSK;ARNTL;CRTC3;AGAP1;GLCCI1;RAPGEF2;CDC42BPA;MARK2;RAPGEF6;STK35;ACSL1;STAT2;INO80;MYBPC1;RBMS1;KAT6A;CEP350;PALLD;RAPH1;ATP2C1;SLC35A3;SEC22B;ANG;SP4;MYLIP
MIR_1961	1.64614	6.052e-05	0.000510671	KLHL31;IGF1R;IKZF2;FIGN;IGF2BP2;PPARGC1B;ADRB2;CCND2;UGCG;GDPD1;RBFOX2;CPEB2;AGO3;MDM4;TET3;EDN1;THRSP;ACVR1C;TXLNG;EEA1;NR6A1;CBX5;TGFBR3;TSPAN5;TMOD2;EPHA4;YOD1;ERCC6;FNIP2;PBX1;NAA30;PPP1R16B;SKIL;DNAJC1;DMD;AGAP1;INTS2;UTRN;SLC38A9;STK40;GALE;CPEB3;NPHP3;CFLAR;HK2;CCNJ;MXD1;ING3;MAP3K1;LGR4;SLC20A1;NLRC5;POGZ;LRIG3;BRWD1;ARL5A;SLC25A27;YBEY;GPATCH3;MAPK6;PPP1R15B;PCDH19;KDM3A;LRIG2;ZBTB39;STA…
LET_7B_5P_LET_7K	1.64495	0.000331267	0.00201187	IGF1R;FIGN;IGF2BP2;PPARGC1B;ADRB2;CCND2;RBFOX2;CPEB2;MDM4;TET3;EDN1;THRSP;ACVR1C;TXLNG;EEA1;NR6A1;CBX5;TGFBR3;TSPAN5;TMOD2;YOD1;ERCC6;FNIP2;PBX1;PPP1R16B;SKIL;DNAJC1;DMD;AGAP1;INTS2;UTRN;SLC38A9;STK40;NPHP3;CFLAR;CCNJ;MXD1;MAP3K1;LGR4;SLC20A1;POGZ;LRIG3;BRWD1;ARL5A;SLC25A27;YBEY;GPATCH3;MAPK6;PCDH19;KDM3A;LRIG2;ZBTB39;STARD13;BRD3;SENP2;HOMER2;RAB8B;GNPTAB;ZFYVE26;RBPJ;TGFBR1;FRMD4B;AHCTF1;DTX4;F…
MIR_7094_1_5P	1.64425	0.00171381	0.00766003	CSRP3;IGF1R;NUFIP2;ANK3;UBXN7;ESR1;LPP;CNOT4;SLC25A36;MOB1B;ATXN7;SLC1A3;GPT2;CCNC;CNTFR;PDP2;PKD2L2;CCNJ;TEAD1;SPICE1;ACOX1;PDZD2;KCNA1;HSPD1;ATAD2B;API5;CEP350;WDR82;PSMD11;SRSF1;SON;DUSP6;KANSL1;XDH;FOXK2;PHC3;CREB1;TDRD3;BMPR2;PYROXD1;TTC9C;OSBPL3;AHCYL1;FST;POLA1;PAG1;FMO5
MIR_6355	1.64341	0.00556898	0.0194506	TBL1XR1;PDK4;FOS;PPARGC1A;SMG1;KCNMA1;PHIP;DYRK1A;KMT2E;EPHA4;PIGN;SP1;PIK3R1;HIPK3;KLF6;PTBP3;UEVLD;AHCYL2;PTBP2;PLEKHF2;VEZF1;KCNA1;BCLAF1;LIN7A;ANGPT1;SRPK2;REV3L;XRN1;PHC3;CSTF2T;MTSS1;HPS3;NAMPT;ATXN1L;NAA15;ETV5;OSBPL3;PAFAH1B2;CCNT2;HNRNPC;GTF2E1
MIR_150_5P	1.64278	0.00616465	0.0211059	IGF1R;IKZF2;PPARGC1A;AMER1;LCOR;PIGN;SP1;CHD2;PIK3R1;GPR160;MGME1;KLHL24;GRIPAP1;TMEM245;GGNBP2;KCNJ15;GDI1;NAT10;FADS6;THEM4;FBXO21;CMIP;PLEKHM3;RMI1;TARDBP;POMK;GPD2;COQ3;FBXW11;MYLK;EIF5
MIR_673_5P	1.64274	0.000483435	0.00276021	TNRC6B;INO80D;PPM1K;AFAP1;ADRB2;UGCG;PRR14L;ZBTB34;DUSP18;KBTBD8;SYN2;DYRK1A;NLK;CHD7;ZBTB10;DNAJA1;E2F7;SLC25A25;HIPK3;BTG1;BRAF;USP45;CSNK1G1;RNF111;ODF2;CPEB3;PPARG;ATP13A3;ZEB2;APPBP2;TEAD1;PTBP2;MMD;TCF7L2;DMXL2;C2CD5;XPO1;TAB3;GZF1;ACER2;ATAD2B;LIN7A;LARP4;RAPH1;GCC2;TIA1;DPYD;DTX4;SLC35A3;FNDC3A;TRAPPC8;CREB1;CDS1;ITSN2;ST6GALNAC3;RPGRIP1L;RUNX1;CDS2;LPIN1;AP1G1;NAA15;ARL6IP1;MAP3K2;STRBP;…
MIR_3473C	1.6423	0.00616465	0.0211059	DPYSL2;REST;PPARGC1A;MED1;CBL;TMOD2;KMT2A;IRS1;FZD5;NAA30;AGAP1;PLB1;RALBP1;ZEB2;OGT;SNPH;CHD4;DAAM1;RBM41;PRKCA;NOS1;RIOK3;FAM122A;PLXNA2;EVA1A;VPS13C;CNOT7;TARDBP;UBE2R2
MIR_1928	1.64058	0.00212811	0.00916067	INO80D;ATXN1;FOS;ATP1B1;TET1;MIER3;ESR1;HIPK1;TSHR;FOXN2;EML6;CHD2;PIK3R1;DCUN1D1;TLE3;SYNE1;DHX36;BRAF;SCAI;PTBP3;DDIT4;TNRC6C;SMARCA5;FRY;NFAT5;CHSY1;SHPRH;MLLT6;BRWD1;MAPK6;ATAD2B;PHACTR4;CDKN1B;TRABD2B;REV3L;HMBOX1;FNDC3A;DCAF17;EGFR;FBXO30;MYLIP;FAM214A;BCL2L11;YTHDF3;ST6GALNAC3;SEMA6D
MIR_6361	1.64015	0.00124849	0.00592256	RC3H2;HSPB7;ZBTB37;TAOK1;UGCG;LMTK2;NADK2;AGO3;INSIG1;APBA1;MED13;STC2;EBF2;NLK;SLC25A25;PIGM;PPP1R16B;KLF6;PDE1A;MATR3;ZXDB;APPL2;IL1R1;CCDC58;RAPGEF2;MAU2;ALDH5A1;FSD1L;TMEM245;BRD8;TMEM164;CNOT6;ATAD2B;PER2;PDGFRA;RPS15A;CREBL2;CDKN1B;LMBR1L;TBC1D24;RANBP10;TMED8;NFXL1;PLOD2;BCL2L11;TPMT;DYRK2;DEPDC5;POLR3D;FST;RMI1;MECP2;SLC25A44;MIA3;DLC1
MIR_12182_3P	1.63997	0.0167166	0.0458026	INO80D;TSHZ3;KDM7A;PBRM1;CDKN2C;KMT2A;ATP2B1;CPEB3;HOOK3;NFAT5;ZEB2;USP32;PALLD;EIF3A;PDZD8
LET_7A_5P_LET_7C_5P_LET_7E_5P_MIR_98_5P	1.63946	0.000530198	0.0029564	IGF1R;FIGN;IGF2BP2;PPARGC1B;ADRB2;CCND2;RBFOX2;CPEB2;MDM4;TET3;EDN1;THRSP;ACVR1C;TXLNG;EEA1;NR6A1;CBX5;TGFBR3;TSPAN5;TMOD2;YOD1;ERCC6;FNIP2;PBX1;PPP1R16B;SKIL;DNAJC1;DMD;AGAP1;INTS2;UTRN;SLC38A9;STK40;NPHP3;CFLAR;CCNJ;MXD1;MAP3K1;LGR4;SLC20A1;POGZ;LRIG3;BRWD1;ARL5A;SLC25A27;YBEY;GPATCH3;MAPK6;PCDH19;KDM3A;LRIG2;ZBTB39;STARD13;BRD3;SENP2;HOMER2;RAB8B;GNPTAB;ZFYVE26;RBPJ;TGFBR1;FRMD4B;AHCTF1;DTX4;F…
MIR_188_3P	1.63766	0.00498218	0.0176928	INO80D;ATXN1;TSHZ3;NCEH1;MED1;NR6A1;RGS7BP;FZD5;DNMT3A;NEGR1;GMEB2;SET;CSNK2A1;FRY;PTBP2;FAH;PLEKHF2;ELP4;SENP2;TMTC3;NRN1;DNAJC3;ZMYND11;TARDBP;RNASEH2B;PAG1;ELL2;IPPK
MIR_6410	1.63766	0.00107167	0.00529448	RC3H2;HSPB7;ZBTB37;TAOK1;UGCG;LMTK2;NADK2;AGO3;INSIG1;APBA1;MED13;STC2;EBF2;NLK;SLC25A25;PIGM;PPP1R16B;PDE1A;SPECC1;MATR3;ZXDB;APPL2;IL1R1;CCDC58;RAPGEF2;MAU2;ALDH5A1;FSD1L;TMEM245;BRD8;TMEM164;CNOT6;ATAD2B;PER2;PDGFRA;RPS15A;CREBL2;CDKN1B;LMBR1L;TBC1D24;RANBP10;TMED8;NFXL1;PLOD2;BCL2L11;TPMT;DYRK2;DEPDC5;POLR3D;FST;RMI1;MECP2;SLC25A44;MIA3;DLC1
MIR_8095	1.63739	0.012488	0.0366944	LRRC58;KLHL31;TECPR2;ARID4B;SMG1;SCO1;MED13;LUC7L2;CTDSPL2;SGTB;SMARCA5;LCORL;FBXO33
MIR_6912_5P	1.63636	0.0086784	0.0278615	DPYSL2;CSDE1;PEG3;UBE3A;SYN2;TGFBR3;DCUN1D1;ANKRD17;CDYL2;TRPM7;SRSF10;TACC1;CDC42EP3;TAB3;WDR82
MIR_219A_5P	1.63627	0.0056224	0.0196013	RBMS3;KLB;FAM199X;UBE3A;PPARGC1A;SREK1;KBTBD8;MIER3;CHD7;KCNJ2;LRRC8A;THRB;DCBLD2;SCAI;ASH1L;ANKRD44;ZEB2;CRLF3;TTC19;MMS19;CAMK1D;PCDH19;SLC16A7;PDGFRA;CLOCK;ELMOD2;CD2AP;MECOM;SFMBT1;SP4
MIR_7008_5P	1.63553	0.00891137	0.0284656	IGF2BP2;CDK6;NR6A1;HNRNPU;GRB10;CP;PTP4A1;PMM2;ZMIZ1;STK35;TRPC3;BPTF;XIRP1;ACER2;FAM53C;SCN4B;DLG4;DTNA;ACSF2;MYEF2;KDM2A;PARP11;TNFSF13;ATXN1L;AP1G1;MIEF1
LET_7I_5P	1.63468	0.00054797	0.00302017	IGF1R;FIGN;IGF2BP2;PPARGC1B;ADRB2;CCND2;RBFOX2;CPEB2;MDM4;TET3;EDN1;THRSP;ACVR1C;TXLNG;EEA1;NR6A1;CBX5;TGFBR3;TSPAN5;TMOD2;YOD1;ERCC6;FNIP2;PBX1;PPP1R16B;SKIL;DNAJC1;DMD;AGAP1;INTS2;UTRN;SLC38A9;STK40;NPHP3;CFLAR;CCNJ;MXD1;MAP3K1;LGR4;SLC20A1;POGZ;LRIG3;BRWD1;ARL5A;SLC25A27;YBEY;GPATCH3;MAPK6;PCDH19;KDM3A;LRIG2;ZBTB39;STARD13;BRD3;SENP2;HOMER2;RAB8B;GNPTAB;ZFYVE26;RBPJ;TGFBR1;FRMD4B;AHCTF1;DTX4;F…
MIR_29A_5P	1.63432	0.00370353	0.0141734	TBL1XR1;ARID4B;MYSM1;FAM126B;INSR;LPP;RFC1;THRB;ETS1;MTF2;AGAP1;SCAI;AHCYL2;FGF7;LRRTM3;SLC8A1;ZXDB;TRPM7;IQGAP2;G2E3;CAB39;RAB21;WNT5A;MAPK6;KCNA1;PDCL
MIR_7229_3P	1.63373	0.000189611	0.0012732	TNRC6B;ZMAT3;MOB3B;IGF1R;IKZF2;ATRX;RORA;FAM126B;UBXN7;WIPF2;TXLNG;YPEL2;CAMK2D;EEA1;DYRK1A;GNG2;HIPK1;TNFRSF11A;ZBTB10;CBFA2T3;CACNA1C;ARID4A;MAP3K8;SLC38A6;FUBP1;CHD2;HIPK3;IRS1;DONSON;DHX36;PTBP3;USP34;PSPC1;INPP4B;KIF1B;PRDM15;LRRCC1;PCDH7;MGME1;GOSR1;CDYL2;HOOK3;PAPOLA;TSHZ1;SH3PXD2A;PCDH18;HLF;OGT;SRSF10;ARID2;NF1;BNC2;ZRANB3;TAB3;PPP1R15B;FAM53C;PPTC7;MIER1;PYGO1;RHPN2;CDKN1B;RAB8B;CLOCK;F…
MIR_211_5P	1.63341	0.000593819	0.00324474	CREB5;ZFHX3;TNRC6B;LNPEP;PPM1K;GCNT1;ZFP36L1;PPARGC1A;PFKFB2;TET1;SMC2;ZFHX4;YPEL2;ESR1;DYRK1A;EBF2;EPHA4;INPP4A;SGIP1;LARP4B;PLCB1;SYNJ2;MYO10;CLMP;ATP2B1;GPBP1L1;SLC38A9;CORO1C;GPATCH11;HOOK3;FRY;NIN;SLC16A6;SHC1;G2E3;NUAK1;TMEM164;ZRANB3;ACER2;FRS2;LIN7A;LGALS3;BRD3;AOAH;ALCAM;GRK4;ANGPT1;SSH2;RBM41;DCUN1D3;CD2AP;XRN1;LRRC8D
MIR_664_3P	1.63329	0.00156309	0.00708032	ZFHX3;INO80D;SEMA6A;TSHZ3;NUFIP2;FAM199X;UBE3A;RB1CC1;LPP;TET2;EBF2;RBM27;LPAR4;SFI1;KMT2A;HERC1;RBM26;SCAI;FGF7;HOOK3;MYOG;ZXDB;PCDH18;LAIR1;LCORL;FBXO33;TCF7L2;DMXL2;G2E3;SLCO5A1;ZFP62;PDLIM5;JAK2;CLIP1
MIR_3470B	1.63291	0.0111356	0.0337074	GTF2A1;LMTK2;SMG1;MKX;USP37;JAG1;KBTBD2;PPP1R16B;SLFN5;RNF111;ZMYM6;REEP3;PWWP2A;TAB3;ZFYVE26;CCDC125;TCEANC;TAF1
MIR_5129_3P	1.63283	0.0122016	0.0360752	TNRC6B;TBL1XR1;AQP4;KCNJ2;HECW2;CDC14B;YIPF6;RIN2;ARSK;CDKN1B;CLOCK;TNPO1;DPYD;MYLIP
MIR_216A_3P	1.63278	0.00656794	0.0222866	DPYSL2;FAM126B;GLUL;MED1;SH3RF1;STC2;PHF20L1;TMTC4;PIGM;GALNT7;MYCBP2;FRY;TSHZ1;NSD1;TACC1;CASP2;ARNTL2
MIR_761	1.6323	0.00227815	0.0095392	IRF2BP2;TBL1XR1;LSM12;RC3H1;NUFIP2;FIGN;C5AR1;CDK6;NADK2;AKAP13;PRR14L;EPS8L1;PTPRJ;SLC16A1;PIM1;CBL;ZBTB10;HNRNPU;DCUN1D1;KBTBD2;NAA30;GALNT7;ATP8A1;ZBTB41;CNTNAP1;PHF6;PRDM15;SLC8A1;PPP6C;NOL10;ERRFI1;TAB3;ZBTB39;DDX17;LUZP1;GCC2;CPSF4;FCHSD1;HMG20A;MECOM;CREB1;BCL2L11;TCHP;SIGMAR1;NFATC2;TMEM209;REXO1;NAA15;TWF1;ABCC5
MIR_204_5P	1.63125	0.00038111	0.00225707	CREB5;ZFHX3;TNRC6B;LNPEP;PPM1K;GCNT1;ZFP36L1;PPARGC1A;PFKFB2;TET1;SMC2;ZFHX4;YPEL2;ESR1;DYRK1A;EBF2;EPHA4;INPP4A;SGIP1;LARP4B;PLCB1;SYNJ2;MYO10;CLMP;ATP2B1;GPBP1L1;SLC38A9;CORO1C;GPATCH11;HOOK3;FRY;NIN;SLC16A6;SHC1;G2E3;NUAK1;TMEM164;ZRANB3;ACER2;FRS2;LIN7A;LGALS3;BRD3;AOAH;ALCAM;GRK4;ANGPT1;SSH2;RBM41;DCUN1D3;CD2AP;XRN1;LRRC8D
MIR_3103_3P	1.62626	0.0156625	0.0436672	TNRC6B;PM20D2;TNFAIP2;SLC1A3;TMPPE;ZFX;NADK;RGS7;MBD4;ATP2C1;RALB;PTS;FAM117A;ST3GAL4;NUDT3;PANK3;CCDC6
MIR_6947_5P	1.62574	0.0109949	0.0334809	ANKRD12;FLI1;PAN3;CAMK2D;VEGFA;GSK3B;MPZL2;TRIO;CDO1;RIN2;RAPGEF2;RSF1;INO80;CAMK1D;SENP2;ABCA1;YWHAE;MYEF2;ATP1B4;WDFY3;SMARCAD1;ERLIN1;GPHN;FBXO5;RBM4
MIR_665_3P	1.6257	0.00720167	0.0239679	TNRC6B;TBL1XR1;NHSL2;TTN;SMAD7;PRR14L;TGFB3;AKAP8;PLEC;ENO2;SMC1A;MLLT6;SNTB2;JPH1;ACOX1;RTN4IP1;CNNM4;STK35;GIGYF2
MIR_24_3P	1.62541	0.00116292	0.00564298	RC3H2;HSPB7;ZBTB37;TAOK1;UGCG;LMTK2;NADK2;AGO3;INSIG1;APBA1;MED13;STC2;EBF2;NLK;SLC25A25;PIGM;PPP1R16B;PDE1A;SPECC1;MATR3;ZXDB;APPL2;IL1R1;CCDC58;RAPGEF2;MAU2;ALDH5A1;FSD1L;TMEM245;BRD8;TMEM164;CNOT6;ATAD2B;PER2;PDGFRA;RPS15A;CREBL2;CDKN1B;LMBR1L;TBC1D24;RANBP10;TMED8;NFXL1;PLOD2;BCL2L11;TPMT;DYRK2;DEPDC5;POLR3D;FST;RMI1;MECP2;SLC25A44;MIA3;DLC1
MIR_6950_3P	1.62413	0.0101238	0.0313919	FIGN;CD300A;ABHD15;AMOTL1;EBF1;KLHL42;AGO2;RECQL;EIF2AK2;SHANK3;ATXN7;CPEB3;NFAT5;CFLAR;PTBP2;NF1;ZDHHC17;ANKRD33B;AR;NCBP2;ARC
MIR_6922_5P	1.62408	0.00893471	0.0284925	IGF2BP2;CDK6;NR6A1;HNRNPU;GRB10;CP;PTP4A1;PMM2;ZMIZ1;STK35;TRPC3;BPTF;XIRP1;ACER2;FAM53C;SCN4B;DLG4;DTNA;ACSF2;MYEF2;PARP11;TNFSF13;ATXN1L;AP1G1
MIR_7670_3P	1.62338	0.00106841	0.00529209	CREB5;ZFHX3;TNRC6B;LNPEP;PPM1K;GCNT1;ZFP36L1;PPARGC1A;PFKFB2;TET1;SMC2;ZFHX4;YPEL2;ESR1;DYRK1A;EBF2;EPHA4;INPP4A;SGIP1;LARP4B;PLCB1;SYNJ2;MYO10;CLMP;ATP2B1;GPBP1L1;SLC38A9;CORO1C;GPATCH11;HOOK3;FRY;NIN;SLC16A6;SHC1;G2E3;NUAK1;TMEM164;ZRANB3;ACER2;FRS2;LIN7A;LGALS3;BRD3;AOAH;ALCAM;GRK4;ANGPT1;SSH2;RBM41;DCUN1D3;CD2AP;XRN1;LRRC8D
MIR_6413	1.62276	0.00122445	0.00584785	RC3H2;HSPB7;ZBTB37;TAOK1;UGCG;LMTK2;NADK2;AGO3;INSIG1;APBA1;MED13;STC2;EBF2;NLK;SLC25A25;PIGM;PPP1R16B;PDE1A;SPECC1;MATR3;ZXDB;APPL2;IL1R1;CCDC58;RAPGEF2;MAU2;ALDH5A1;FSD1L;TMEM245;BRD8;TMEM164;CNOT6;ATAD2B;PER2;PDGFRA;RPS15A;CREBL2;CDKN1B;LMBR1L;TBC1D24;RANBP10;TMED8;NFXL1;PLOD2;BCL2L11;TPMT;DYRK2;DEPDC5;POLR3D;FST;RMI1;MECP2;SLC25A44;MIA3;DLC1
MIR_195A_3P	1.62148	0.00607305	0.0209427	ROCK1;TRPS1;KDM7A;RORA;MIER3;PHIP;MOB1B;NABP1;MTF2;NEGR1;OSBPL8;PTBP3;LRRCC1;IPO8;TSHZ1;ZFX;KIF5B;FSD1L;ZDHHC17;PDLIM5;BTBD8;TTC39B;SECISBP2L;LRRC8D;GABRA3;DIP2B;IDI1;RAD51D;MBD5;PAFAH1B1;ACER3;GADD45B
MIR_6343	1.62085	0.00691517	0.0233402	IGF1R;ZFP36L1;PPARGC1A;ATP1B1;TET1;ZC3H12C;SETD7;FUBP1;CLVS1;RRP1B;HECW2;ATP8A1;ASXL2;SLC38A9;PCDH7;LRRTM3;GLS;ING3;SHPRH;ZEB2;SASS6;TMEM245;CNOT6
MIR_7676_5P	1.61988	0.013764	0.0398151	ZFHX3;TNRC6B;TTN;UCN;TAF3;ACSM5;GATAD2B;KMT2A;PLCB1;KLHL9;ETV6;KRIT1;PCM1;TLCD1;NEURL1B;MAX;TSPAN9
MIR_181B_1_3P_MIR_181B_2_3P	1.61918	0.00806671	0.0262512	TNRC6B;ATRX;CSDE1;IMPACT;ZBTB21;PRKCI;MOB1B;TSPAN5;YOD1;PIK3R1;BRAF;ASXL2;MEIS2;MATR3;FABP5;ZMYM6;TCF20;NCF1;KIF5B;TBC1D8B;PCDH19;DNAJC21;LARP4;DUSP6;ADCY6;ZDHHC20;CKS2;ERLIN1;KCNS3;PDIA6;RHBDL3;DDX3X;DENND1B;SH2B2;ENTPD6;FBXW11;MTTP;ZHX1;TSC1;PKN2
MIR_6949_3P	1.61889	0.0110081	0.0334809	IKZF2;CCND2;RORA;ADRA1A;GLUL;SETBP1;HSP90AA1;CLVS1;NFIB;KLF6;KLF11;TMEM127;BNC2;ACSL1;SRSF1;RBBP4;SRSF6;LPCAT3
MIR_142A_5P	1.61673	0.00148764	0.00683596	LRRC58;GTF2A1;TBL1XR1;ZBTB37;FIGN;FAM199X;ATP1B1;ZC3H12C;KIF15;TAF3;PGM3;LPP;HIPK1;FAM102B;DMD;OTUD4;USP45;SET;HOOK3;ZXDB;APPL2;ATP13A3;KLF11;GHR;NCAPG2;ARID2;STK35;TMEM245;RSF1;SLC16A9;RANBP1;ABCA1;CAPRIN2;SRSF6;PIK3CA;LGALS8;FCHO2;PIGW;MDH1;PRPF4B;ZFR;ETV1;TRDMT1;GOLGA1;SYNJ1;CEP57;REXO1;PTPN4;PPIP5K2;ADAMTS1;MTG1;SPAG9;BRD1;HNRNPH3;UBE4A;ACADSB;TRIM2
MIR_1271_5P	1.61641	0.000836193	0.00433321	LRRC58;ATXN1;FIGN;GCNT1;LMTK2;ZFP36L1;TET1;ZFHX4;MED1;PHIP;PHF20L1;CBFA2T3;SPEN;RAPGEF4;AHR;IRS1;DCUN1D1;NUDT13;SOX5;CHST1;ZBTB41;PTP4A1;ASH1L;CORO1C;DGKH;ITPR2;ATXN3;YWHAG;HOOK3;YIPF6;TBL1X;EBF3;BCL2L12;OGT;MAP2K3;SH3KBP1;BRWD1;TCF7L2;CASP2;CEP97;SLC16A9;ZFC3H1;MITF;FRS2;PHACTR4;PALLD;WDR82;RHPN2;RAB8B;GULP1;CLOCK;TGFBR1;FOXK2;BRMS1L;E2F5;ADCY6;STAG1;PLOD2;ST6GALNAC3;RBM20
MIR_142B	1.6149	0.00335081	0.0130943	ATXN1;SLC4A4;ROCK1;C5AR1;CPEB2;KDM7A;PRR14L;SLC5A3;ZC3H12C;PHIP;BDP1;CASQ2;LIX1;ATP8B1;USP37;HIPK3;ISG20L2;CTDSPL2;PPP1CB;KIF1B;SLC25A37;HOOK3;EVI5;TIPARP;SYDE2;OCRL;DMXL1;ALDH5A1;FBXO33;LRIG3;RWDD3;GLI3;FGF10;PIK3CB;CLOCK;NFKBIZ;ITCH;PPP4R2;MYLIP;DNAJC3;THAP4;UBXN2A;XIAP;TARDBP;TBC1D15;DAPP1;ARL15;CCSER2;TMEM65;CPSF6
MIR_6346	1.6145	0.0149361	0.0420727	ROCK1;FIGN;RLIM;SOWAHC;SLC5A3;THRB;BRAF;CTXN3;SCN7A;ACAP2
MIR_6350	1.6145	0.0149361	0.0420727	ROCK1;FIGN;RLIM;SOWAHC;SLC5A3;THRB;BRAF;CTXN3;SCN7A;ACAP2
MIR_6983_3P	1.61104	0.0118236	0.0352305	ATXN1;RGS2;RORA;SYN2;SLC25A36;CHD2;LARP4B;HIPK3;UTRN;TNIK;SH3KBP1;BRD8;TSPAN12;NOX4;N4BP2L2;ATF1;MAP3K2;ATP11C;FMO5;ELL2;TMEM67;KCTD6;CHMP5;ITGA4;FMR1;MYNN;AFG3L2;ASXL1
MIR_6957_5P	1.60923	0.00484137	0.0172893	KLHL31;RC3H2;MED18;PDK4;TRAM1;KCNMA1;EEA1;CBL;FOXN2;USP37;PBX1;TFDP2;RBM4B;SPECC1;NUP155;DENND4A;NFAT5;PSAT1;RIN2;FITM2;LCORL;ATP2C1;TMEM154;DAPK1;EDNRB;TRIB2;RAD54L2;RRNAD1;CDR2L;CDS1;AFF4;PHF21A;DNAJC3;ATXN1L;TRAM2;PHLPP2;MECP2;POMK;RSBN1;SNAP23
MIR_7656_3P	1.60712	0.00858436	0.027606	PLAC8;SLC4A4;CCDC88A;RGS2;EFNA5;ALS2CL;PFKFB2;NEK1;KCNMA1;AGAP1;ZKSCAN8;MAU2;TEAD1;GABPA;TBC1D8B;ZMIZ1;NFIX;SNPH;EFCC1
MIR_5124B	1.60705	0.00257532	0.0105616	RC3H2;HSPB7;ZBTB37;TAOK1;UGCG;CD300A;LMTK2;NADK2;AGO3;INSIG1;APBA1;MED13;STC2;EBF2;NLK;SLC25A25;PIGM;PPP1R16B;PDE1A;GGPS1;MATR3;ZXDB;APPL2;IL1R1;CCDC58;RAPGEF2;MAU2;ALDH5A1;FSD1L;TMEM245;BRD8;TMEM164;CNOT6;ATAD2B;PER2;PDGFRA;RPS15A;CREBL2;CDKN1B;LMBR1L;TBC1D24;RANBP10;MRPL1;TMED8;NFXL1;PLOD2;BCL2L11;BMPR2;TPMT;DYRK2;DEPDC5;POLR3D;FST;RMI1;MECP2;SLC25A44;MIA3;DLC1
MIR_6998_5P	1.60568	0.0146698	0.04163	CREB5;SOAT1;TTN;CPEB2;UCN;DBNDD1;KMT2A;KLHL9
MIR_449C_5P	1.60283	0.00370871	0.0141734	TNRC6B;TBL1XR1;PPARGC1B;ARID4B;MDM4;CBFA2T3;DIXDC1;FOXN2;PLCB1;GALNT7;ARHGAP26;CORO1C;AHCYL2;PKP4;EML5;VCL;LGR4;POGZ;NOTCH2;BNC2;RAB21;CASP2;SLC25A27;ACSL1;TMEM164;TTC19;DDX17;DAAM1;PDGFRA;MET;PPP2R5A;FOXJ2;NAV1;TMED8;ITCH;E2F5;FBXO30;NOS1;GABRA3;SYNJ1;DGKZ
MIR_6958_3P	1.60281	0.00833909	0.0269536	CDK6;FOS;PRKCI;NLK;CHD2;MYCBP2;INTS2;PPP1CB;NAPEPLD;ST3GAL5;HLF;RAPGEF2;TUBGCP5;LAIR1;PPFIBP2;REXO4;PPP1R15B;KDM3A;EPHX2;NEURL1B;PIK3CA;RBPJ;ARC;NFYA;MAST4;ACVR2B;JARID2;NPEPPS;ARHGEF6;MTDH;ELOVL5;PLAGL2;IL15RA;PPFIA1;UNK;BCL9;DLG2;STX3;URM1
MIR_677_5P	1.60276	0.00748672	0.024701	RC3H1;ITGB6;SOWAHC;TBX3;CAMK2D;TET2;AGO2;GPATCH8;DCBLD2;GCLC;B4GALT5;CLCN5;CTDSPL2;SUZ12;RNASEL;CANX;ZEB2;TEAD1;FAM210A;RGS7;PAPSS2;CBLB;P2RX5;FAM3C;ZFYVE26;SYNCRIP;E2F5;TRA2A;ITSN2;ORC5;SBF2;ERAP1;JMY;SGMS2;SOCS6;RB1;GINM1;DLG2;MLLT10
MIR_544_5P	1.60193	0.00998251	0.0311056	ZFHX3;RUNX1T1;PAN3;SYT12;ARID4A;EXD2;OSBPL8;SCAI;CP;AMN1;TIAL1;PTBP2;EP300;PLP1;POSTN;NR4A2;E2F5;TYW5;PHF21A;TNFSF13;PEX13;G3BP2;FBXL12
MIR_6373	1.60065	0.00939427	0.0296114	ZFHX3;KDM7A;ZFHX4;IMPACT;GNG2;THRB;SKA2;CLCN5;CCNC;HOOK3;RGS5;TMEM245
MIR_7066_5P	1.60052	0.0147656	0.0417155	MOB3B;PEG3;RORA;TMOD2;SUSD1;CEP128;AHNAK;KLHL24;NSD1;NEU2;ATP1B4;PPP3CA;KIDINS220;ZNRF1;RABEP1
MIR_7084_3P	1.60012	0.0107098	0.0327826	GOLGA4;MYOM3;NADK2;CBL;RBM15B;SGIP1;DNMT3A;ANKRD17;TIPARP;SASS6;EP300;TAB3;RAPH1;CLOCK;TGFBR1;GNAQ;PPP1R3B;BCL2L11;AFF4;TOB1;AHCYL1
MIR_96_5P	1.59913	0.000416535	0.00242796	LRRC58;ZBTB37;ATXN1;RGS2;FIGN;GCNT1;LMTK2;ZFP36L1;CELF2;SMAD7;TET1;ZFHX4;MED1;PHIP;PHF20L1;DDHD1;CBFA2T3;SPEN;RAPGEF4;AHR;IRS1;DCUN1D1;FHL1;NUDT13;SOX5;CHST1;ZBTB41;PTP4A1;ASH1L;CORO1C;DGKH;ITPR2;ATXN3;YWHAG;HOOK3;YIPF6;TBL1X;EVI5;EBF3;BCL2L12;OGT;MAP2K3;SH3KBP1;BRWD1;TCF7L2;SDAD1;CASP2;CEP97;SLC16A9;ZFC3H1;MITF;FRS2;PHACTR4;PALLD;WDR82;RHPN2;PDZD8;RAB8B;GULP1;CLOCK;TRABD2B;EDNRB;TGFBR1;FOXK2;BRM…
MIR_183_5P	1.59894	0.00548768	0.0192019	NUFIP2;CTDSPL;CELF2;SMC3;ZBTB34;RORA;CYYR1;FOXN2;EPHA4;CHD2;IRS1;KIF2A;NOC3L;OSBPL8;ATM;TERF1;DMXL1;HAUS2;RAB21;CEP97;DAAM1;IDH2;RAB8B;FCHO2;ZFYVE26;TMPO;BAZ1B;IKZF5;PLA2R1;PTPN4;MAP3K2;PDCD4
MIR_542_3P	1.59757	0.00767808	0.0252016	ZFHX3;RORA;TET3;ZFHX4;LPP;DCBLD2;HIPK3;PBX1;CEP164;TLR4;DMXL1;ACOX1;CNNM4;ALCAM;RPS15A;NUDT7;ARHGAP5;MYLIP;NUP98;FBXO9;PLEKHM3;PTEN;RPS6KB1;FBXW11;IVD;NCK1
MIR_145B	1.59747	0.00227261	0.0095392	SEMA6A;RC3H1;FLI1;NUFIP2;CDK6;KIF21A;INSIG1;SOX9;ACTB;ZFHX4;CAMK2D;SLC16A1;DYRK1A;USP31;ZBTB10;SLC25A36;CYYR1;GRB10;ATXN2;IRS1;MPZL2;TRIO;RASA2;BTG1;SLC35D1;CDO1;MTX3;MYO5A;GATAD2A;RIN2;RAPGEF2;EBF3;PI4K2B;OGT;SIRPA;RGS7;NUAK1;YTHDC1;INO80;USP32;CAMK1D;ETAA1;SENP2;DDX17;ABCA1;DUSP6;NUDT7;PAN2;SSH2;REV3L;XRN1;NR4A2;PPP4R2;SMCR8;PPP3CA;IFNAR1;SP4;YES1;ERLIN1;HNRNPH2;AP1G1;NAA15;CHCHD3;MYL12A;PDCD4;…
MIR_182_5P	1.59689	0.000196563	0.00131525	PPM1K;IGF1R;ZBTB37;NUFIP2;RGS2;FIGN;GCNT1;LMTK2;ZFP36L1;SLC5A3;FAM126B;INSIG1;MED1;KDELR2;PHIP;EBF1;PHF20L1;CBFA2T3;MOB1B;FOXN2;AHR;PDIA4;DCUN1D1;TAF15;NUDT13;SKIL;BRAF;CHST1;SLC35D1;NUP155;ATP8A1;ZBTB41;SPRY4;CORO1C;CDO1;DGKH;NCOA4;YWHAG;HOOK3;EVI5;PCDH18;HLF;EBF3;BCL2L12;OCRL;DMXL1;WDR76;SH3KBP1;TACC1;NF1;BNC2;CASP2;NUAK1;SLC16A9;RALGPS2;ZFC3H1;MITF;FRS2;STARD13;PALLD;EIF3A;PDZD8;ZDHHC2;CLOCK;T…
MIR_101A_5P	1.59673	0.014706	0.0416306	AQP4;RORA;PHIP;EEA1;NR2C2;CBX5;HSP90B1;FFAR4;ANKRD17;MTX3;SLC8A1;CRYBG3;INO80;ZDHHC17;SCP2;SLC25A30;REV3L;NR2F2;PRPF4B;RAD51;RBM20;LMBRD2;JMJD1C;GPD2;GADD45A;PREX2;PIGO;PANK3;ATP7A;AK2;CYFIP1;FAR1;ZFP91;SPOPL;MBNL2;USP25;CSE1L;LATS2;CPNE8
MIR_6922_3P	1.59648	0.0136117	0.0395092	PPM1K;BBX;RLIM;CPEB2;TGFBR3;PTP4A1;PCDH7;KLF9;HDAC4;TEAD1;NADK;PPFIBP2;CREBL2;FAM3C;DTX4
MIR_32_3P	1.59642	0.00342062	0.0132854	KLHL31;ATRX;CCDC88A;TSHZ3;PPARGC1A;ACTB;MED13;CAMK2D;TSHR;ZBTB10;DCBLD2;USP37;LARP4B;NAA30;HECW2;MYCBP2;CTDSPL2;CD84;INPP4B;PPP6C;NHLRC2;NIN;LGR4;TEAD1;KIF5B;ZBTB11;LRIG3;MMD;CEP97;PCDH19;DNAJC21;PIBF1;SRSF1;GNPTAB;SRSF6;IFIH1;ACTR2;SMCR8;DDX60;TMTC3;SNX18
MIR_7042_5P	1.59561	0.00563577	0.0196121	NHSL2;EMC1;EFNA5;MYSM1;PTAR1;YPEL2;VEGFA;SLC12A8;RGS7BP;DNM3;NABP1;DNMT3A;NFIB;ZBTB41;ASH1L;SET;IL1R1;MXD1;SGPL1;ARL14EP;RAPGEF6;TEAD1;TSPAN12;PDLIM5;DNAJC21
MIR_669H_3P	1.59447	0.00509827	0.0180379	ROCK1;CPEB2;SOWAHC;SMC2;MED13;NRIP1;CAMK2D;MAP3K8;GRB10;CEP170;HIPK3;GALNT7;AGAP1;SMARCA5;GLCCI1;HOOK3;PPARG;SYDE2;WDR76;RAB21;CPEB4;FRS2;SCN4B;MIER1;XIRP2;SRPK2;EDNRB;TDRD3;RAD51D;RGS4;ADAMTSL3;SP3;STK4;RIC8B;DHX57;KCTD6;MBNL1;PRRG1;PKN2;TRIM8;MFAP3L;COX15;RNF6;CLTC;SRSF7;CDK17;PANK3;SEC62;TRMT2A;FAR1;ABI1;AGBL3;TTC28;SLC25A53;ZNHIT6;CHRDL1;AZI2;KLHL15;ILDR2;BAZ2A;MAGI1;FAM120A
MIR_26A_5P	1.59402	0.000199352	0.00132461	TNRC6B;REST;LSM12;UBN2;TAOK1;CDK6;SBNO1;TET1;KBTBD8;TET3;NCEH1;ZFHX4;ACVR1C;SH3RF1;MIER3;DYRK1A;NAP1L5;PHF20L1;TET2;KLHL42;ADAM23;GSK3B;KCNJ2;CACNA1C;E2F7;SLC38A6;MICAL3;GRB10;CHD2;NABP1;JAG1;PLCB1;DNMT3A;TBC1D4;GALNT7;KCTD18;SOX5;INTS2;OTUD4;PCNP;TMED2;LYVE1;TNRC6C;SCAPER;MAT2A;CSNK1G1;SUZ12;PHF6;MATR3;DENND4A;MDN1;YPEL1;CCNJ;PCDH18;EZH2;DMXL1;ALDH5A1;ADAM17;TRPC3;EP300;SLC19A2;THAP2;ZFC3H1;TAB3…
MIR_7030_3P	1.59386	0.0178332	0.0483068	TBL1XR1;GSTA3;RORA;LUC7L2;LPP;RAPGEF4;GPR160;PNPT1;TIAL1;DCLRE1C;ZEB2;GABPA;ACOX1;PDLIM5;PCDH19;GLIPR2;SRSF1;NAV1;TEX2;GPHN;STRBP;CHD6
MIR_26B_5P	1.593	0.000160318	0.001124	TNRC6B;REST;LSM12;UBN2;TAOK1;CDK6;SBNO1;TET1;KBTBD8;TET3;NCEH1;ZFHX4;ACVR1C;SH3RF1;MIER3;DYRK1A;NAP1L5;PHF20L1;TET2;KLHL42;ADAM23;GSK3B;KCNJ2;CACNA1C;E2F7;SLC38A6;MICAL3;GRB10;CHD2;NABP1;JAG1;PLCB1;DNMT3A;TBC1D4;GALNT7;KCTD18;SOX5;INTS2;OTUD4;PCNP;TMED2;LYVE1;TNRC6C;SCAPER;MAT2A;CSNK1G1;SUZ12;PHF6;MATR3;DENND4A;MDN1;YPEL1;CCNJ;PCDH18;EZH2;DMXL1;ALDH5A1;ADAM17;TRPC3;EP300;SLC19A2;THAP2;ZFC3H1;TAB3…
MIR_6369	1.59241	0.00253085	0.010424	RC3H2;HSPB7;ZBTB37;TAOK1;UGCG;LMTK2;NADK2;AGO3;INSIG1;APBA1;MED13;STC2;EBF2;NLK;SLC25A25;PIGM;PPP1R16B;PDE1A;MATR3;ZXDB;APPL2;IL1R1;CCDC58;RAPGEF2;MAU2;ALDH5A1;FSD1L;TMEM245;BRD8;TMEM164;CNOT6;ATAD2B;PER2;PDGFRA;RPS15A;CREBL2;CDKN1B;LMBR1L;TBC1D24;RANBP10;TMED8;NFXL1;PLOD2;BCL2L11;TPMT;DYRK2;DEPDC5;POLR3D;FST;RMI1;MECP2;SLC25A44;MIA3;DLC1
MIR_466G	1.58986	0.00395697	0.0148803	NFIA;ZFHX3;ATXN1;ATF3;RBMS3;NKTR;ENTPD7;LPP;LIX1;ADAM23;RAPGEF4;HNRNPU;AHR;DCUN1D1;LMOD2;SCAI;CTDSPL2;RAD1;FAT1;NFAT5;TSGA10;RHOU;FLRT2;CEP97;PWWP2A;PPP1R15B;TMEM202;FOSL2;PPP4R2;NFYA;B3GNTL1;AFF4;RASSF9;PPP1R9A;IDI1;NAA16;BNIP3;GPHN;DCK;CSTF3;CPSF6;STON2;RPS6KB1;DLG2;FRYL;RHOB;CDC73;E2F3;FGF9;ZCCHC14;NUP205;SRSF7;EXD1;CAND1;CDK14;MRPL15;TRHDE;TFDP1;SPRED1;AAK1;PML;UNC50;NOTCH1;MBNL2;RNF41;HSD17B…
MIR_3066_5P	1.58899	0.0111163	0.0337074	TCF4;KCNMA1;ENTPD7;SYNE1;C3AR1;GPT2;ANKRD49;MYO5A;PRKAR2B;ANO5;WDR35;EPHX2;FGF10;PDE3B;PRKCA;AFF4;TMEM243;G3BP2;UBR1;CCNA2;NOVA1;KCTD6
MIR_145A_5P	1.58891	0.00225756	0.0095247	SEMA6A;RC3H1;FLI1;NUFIP2;CDK6;KIF21A;INSIG1;SOX9;ACTB;ZFHX4;CAMK2D;SLC16A1;DYRK1A;USP31;ZBTB10;SLC25A36;CYYR1;GRB10;ATXN2;IRS1;MPZL2;TRIO;RASA2;BTG1;SLC35D1;CDO1;MTX3;MYO5A;GATAD2A;RIN2;RAPGEF2;EBF3;PI4K2B;OGT;SIRPA;RGS7;NUAK1;YTHDC1;INO80;USP32;CAMK1D;ETAA1;SENP2;DDX17;ABCA1;DUSP6;NUDT7;PAN2;SSH2;REV3L;XRN1;NR4A2;PPP4R2;SMCR8;PPP3CA;SP4;YES1;ERLIN1;HNRNPH2;AP1G1;NAA15;CHCHD3;MYL12A;PDCD4;SLC44A3…
MLLT3_TARGET_GENES	1.58809	1.21957e-06	1.97467e-05	LNPEP;IRF2BP2;GTF2A1;INO80D;TBL1XR1;PABPC1;RBM47;ATF3;RGS2;CDK6;UBE3A;YWHAZ;ELK4;AKAP13;KLF7;KMT2D;ZC3H12C;ACTB;MED13;IFRD1;TFRC;ZFHX4;INSR;PHIP;DHRS3;TET2;KMT2E;GSK3B;CD47;DENND2D;HNRNPU;HSP90AA1;CDK12;FUBP1;PARG;CHD2;KMT2A;NABP1;GSTCD;KBTBD2;TNFAIP2;EDEM1;TAF15;MTF2;CDT1;NME1;MYO10;USP18;SKIL;APOBEC1;GALNT7;PARVG;IKBKE;ATXN7;RBBP6;HELQ;ISG20;BCL6;USP34;TMED2;SIGLEC1;CEBPB;SET;PCDH7;MGME1;CCNT1;…
MIR_7093_3P	1.58784	0.00573828	0.0198601	NFIA;RBMS3;EGLN3;ANK3;SLC5A3;TXLNG;MIER3;NR2C2;QRICH1;RBM27;FIBIN;PDE5A;HIPK3;UCP3;CLVS1;PDE1A;ATXN7;SCAI;SCAF11;RASSF2;FAM193A;CRLF3;GLI3;GLCE;ATAD2B;CTCF;ADARB1;POLR3F;ZFR;NAMPT;TRIM68;UPF2;XIAP;PRICKLE1;TMEM65;RRM2B;NCOR1;DENND1B
MIR_6969_5P	1.58773	0.00622174	0.0212251	CCNB1IP1;ZMAT3;IKZF2;ZBTB34;VEGFA;CBFA2T3;CACNA1C;ZBTB43;PM20D2;CYB5R2;SPIDR;UBFD1;RNF111;ST3GAL5;STX16;ANO5;PFDN2;YBEY;PPP2R2C;KPNA6;MYEF2;ITSN2;ST6GALNAC3;PEX13;ATXN1L;CNOT7;STRBP;MECP2;ARL15;RMND5A
MIR_34B_5P	1.58686	0.00406042	0.015094	TNRC6B;TBL1XR1;PPARGC1B;ARID4B;MDM4;CBFA2T3;DIXDC1;FOXN2;PLCB1;GALNT7;ARHGAP26;CORO1C;AHCYL2;PKP4;EML5;VCL;LGR4;POGZ;NOTCH2;BNC2;RAB21;CASP2;SLC25A27;ACSL1;TMEM164;TTC19;DDX17;DAAM1;PDGFRA;MET;FOXJ2;NAV1;TMED8;ITCH;E2F5;FBXO30;NOS1;GABRA3;SYNJ1;DGKZ
MIR_449B	1.58686	0.00406042	0.015094	TNRC6B;TBL1XR1;PPARGC1B;ARID4B;MDM4;CBFA2T3;DIXDC1;FOXN2;PLCB1;GALNT7;ARHGAP26;CORO1C;AHCYL2;PKP4;EML5;VCL;LGR4;POGZ;NOTCH2;BNC2;RAB21;CASP2;SLC25A27;ACSL1;TMEM164;TTC19;DDX17;DAAM1;PDGFRA;MET;FOXJ2;NAV1;TMED8;ITCH;E2F5;FBXO30;NOS1;GABRA3;SYNJ1;DGKZ
MIR_669K_3P	1.58612	0.00717779	0.0239679	ROCK1;CPEB2;SOWAHC;SMC2;MED13;NRIP1;CAMK2D;MAP3K8;GRB10;CEP170;HIPK3;GALNT7;AGAP1;SMARCA5;GLCCI1;HOOK3;PPARG;SYDE2;WDR76;RAB21;CPEB4;FRS2;SCN4B;MIER1;XIRP2;SRPK2;EDNRB;TDRD3;RGS4;ADAMTSL3;SP3;STK4;RIC8B;DHX57;KCTD6;MBNL1;PRRG1;PKN2;TRIM8;MFAP3L;COX15;RNF6;CLTC;SRSF7;CDK17;PANK3;SEC62;TRMT2A;FAR1;ABI1;AGBL3;TTC28;SLC25A53;ZNHIT6;CHRDL1;AZI2;KLHL15;ILDR2;BAZ2A;MAGI1;FAM120A
MIR_3618_5P	1.5855	0.00442409	0.0161439	IKZF2;NHSL2;RLIM;PEG3;ANK3;CPNE3;NBEAL1;AHR;NIPBL;ETS1;DONSON;PLCB1;HECW2;PEX1;CSAD;FAM107B;ASXL2;PHF6;PRDM15;FGF7;NHLRC2;KLF11;SCN7A;POGZ;STRIP2;MAP2K3;GIGYF2;PDLIM5;HSPD1
MIR_7007_5P	1.58546	0.00393499	0.0148595	TNRC6B;TBL1XR1;ZMAT3;LSM12;IKZF2;CDK6;EMC1;NADK2;TET1;CPNE3;MED1;LPP;DYRK1A;PBRM1;INPP4A;CEP170;USP37;TRIO;EDEM1;RBM4B;SLC1A3;CYP26B1;ZKSCAN8;KALRN;APPL2;GTPBP10;PGGT1B;OGT;NOTCH2;PDCL;MC2R;RAPH1;KANSL1;SSH2;TNPO1;HMG20A;SLC25A19;MAF;TMED8;JARID2;ABCD2;DHRS11;ZFR;TTC14
HELLS_TARGET_GENES	1.58504	0.0165587	0.0454995	NUFIP2;SMAD7;SOWAHC;GLUL;TFRC;DNAJA1;CEP70;MKX;PTGES3;MPHOSPH9;ATR;CUL5;MAT2A;STRIP2;PTBP2;ACOX1;ZFP62;SETD2;WDFY1;SP4;SRRT;CBX1;PEX13;AP1G1;TRMT11
MIR_669E_5P	1.58363	0.0165821	0.0454995	IRF2BP2;MED18;IKZF2;CCDC88A;PGM3;PDZD7;THRB;HIPK3;NOC3L;CP
MIR_3620_3P	1.58312	0.0129629	0.0380312	PABPC1;UBN2;LPP;CACNA1C;NAA30;NEGR1;FAM102B;SRSF10;AOX1;ALCAM;KAT6A;ILF3;FBXO27;NAA15;MAP3K2;S100A4;ZHX3;BBS1;PPFIA1;TRRAP
MIR_34C_5P	1.58223	0.00469423	0.0168269	TNRC6B;TBL1XR1;PPARGC1B;ARID4B;MDM4;CBFA2T3;DIXDC1;FOXN2;PLCB1;GALNT7;ARHGAP26;CORO1C;AHCYL2;PKP4;EML5;VCL;LGR4;POGZ;NOTCH2;BNC2;RAB21;CASP2;SLC25A27;ACSL1;TMEM164;TTC19;DDX17;DAAM1;PDGFRA;MET;FOXJ2;NAV1;TMED8;ITCH;E2F5;FBXO30;NOS1;GABRA3;SYNJ1;DGKZ
MIR_146A_3P	1.58163	0.00885879	0.0283452	GOLGA4;IGF2BP2;ZFHX4;TAF3;ATP8B1;YOD1;NFIB;B4GALT5;CTDSPL2;PPP2R1B;INPP4B;SLC6A6;PCDH7;MYO9A;SH3KBP1;GBP7;PCDH19;EPM2AIP1;STT3B;GDI1;FAM3C;PEX13;SAMD5;MTF1;ACER3;SPN;DLG2;FAT4;CHST11;TSC22D2;RPRD1A;B3GNT2;SLC30A7;MAP2
MIR_669E_3P	1.5788	0.00567477	0.0197118	LNPEP;TBL1XR1;TRPS1;NADK2;ZBTB44;MYSM1;EDN1;PHF21B;SPAG1;GCA;LUC7L2;PGM3;RAPGEF4;CACNA1C;BIRC3;OSBPL8;SCAI;PTBP3;CANX;HOOK3;ING3;PHF3;HLF;FLRT2;HAUS2;TIMM21;METTL6;EPM2AIP1;KCNJ15;MBD4;PIK3C2A;NUP35;KANSL1;CD2AP;ARHGAP19;MDH1;TRAPPC8;UHRF2;LRCH3;DMTF1;BMPR2;TAB2
MIR_7052_5P	1.57848	0.016506	0.045487	TAOK1;PDK4;EFNA5;ATP1B1;KLF12;PAQR9;LYVE1;ZMIZ1;CASP2;HDDC3;RALGPS2;GLI3;KAT6A;PDE3A;NUDCD1;TBP;TPK1;UHRF2;AP1G1;ATP11C;SURF2;UBE2W;UNK;RIOK1;HLTF;ATRN;EMCN;DHX9;GOLPH3;POLR3K;MAP1B
MIR_6911_3P	1.57539	0.010659	0.0327213	GPNMB;FAM126B;INSIG1;MED13;SH3RF1;CECR2;SLC25A10;HERC1;P2RY12;UBE2L6;SCAF11;TMEM168;CPEB4;PCDH19;DNAJC21;CAPRIN2;SKAP2;GNPDA1;TMX4;ERLIN1;RND3;ELOVL5;CPSF6;TMEM33;ACVR2A;RDH10;CHMP5;PRRG1
MIR_103_2_5P	1.57539	0.00924846	0.0292	TNRC6B;BBX;SLC15A2;NHSL2;MYSM1;U2SURP;DYRK1A;USP31;RBM27;DNM3;NAA30;ASH1L;SLC8A1;KLHL24;PDZD2;PWWP2A;BBS10;HCCS;SON;RPS15A;RNPC3;TNPO1;NAV1;SIGMAR1;TAF12;THUMPD3;MTR;TARDBP;DLC1;AKAP10;ADAR;GINM1;FAM120B;FXR1;TMX2;TSC22D2;TOR1A;ZBTB5;ATRN
MIR_6964_3P	1.57515	0.0121878	0.0360752	RC3H1;CDK6;VEGFA;LPP;RASSF6;NLK;RAPGEF4;MYO19;NIPBL;PDZD7;SKIL;NEGR1;DMD;USP34;ASH1L;ANKRD49;CPEB3;PRKAR2B;CFLAR;DMXL1;BCLAF1;TMEM116;PLP1;RNPC3;SPP1;PDE3B;SYNCRIP
MIR_5134_5P	1.57268	0.0069951	0.0235267	TNRC6B;TBL1XR1;ACSM3;ATRX;PPP1R12A;UBXN7;PHIP;PRKCI;DIXDC1;MPHOSPH9;NUDT13;PHF6;HOOK3;NFAT5;SPTBN1;PAPOLA;MMD;USP48;CASP2;NUAK1;DAAM1;PDGFRA;KDM2A;LPCAT3;STAG1;MCM7;YES1;ST6GALNAC3;ATF1;FBXO27;TAF12
MIR_106A_3P_MIR_17_3P	1.57141	0.00919035	0.0291614	TNRC6B;HSPB7;PAN3;SREK1;PRRC2C;CNOT4;EBF1;ALDH1A1;NFIB;RASAL2;FGF1;PHF3;VEZF1;KCNA1;USP32;SYNCRIP;GTF2H1;DHX58;BCL2L11;LIN7C;JMY;STAT1;RMND5A;ERGIC2;MBNL1;OTUD7B;AEBP2
ZFP319_TARGET_GENES	1.57041	4.29398e-05	0.000386256	CREB5;NFIA;ZFHX3;ZBTB20;RBM15;TCF4;RBMS3;FLI1;TAOK1;MED13L;PPARGC1B;CCND2;ZFP36L1;PHF21B;TBX3;ZFHX4;PPP1R12A;PRRC2C;WIPF2;VEGFA;NR6A1;EBF1;TET2;TGFBR3;RBM27;MYO19;SLC38A6;FUBP1;NIPBL;EXD2;HMOX1;IRS1;TGFB3;KMT2C;NFIB;DNAJC24;RASAL2;CEP128;IKBKE;EML4;SPIDR;FAM102B;SOX5;CLMP;BCL6;HSD17B7;CP;GDF11;ZCWPW1;MEIS2;ANKRD17;PCDH7;GK5;SLC11A1;PPP6C;SMC1A;RIN2;FITM2;ETV6;GHR;OCRL;ADAM17;OPCML;GNGT2;LCORL;INP…
MIR_5110	1.56997	0.00883049	0.0283021	AFAP1;GNAL;NHSL2;TAOK1;C5AR1;RUNX1T1;YWHAZ;GCA;PGM3;LINGO1;CBL;SETBP1;GPATCH8;THRB;KMT2A;BRAF;SLC35D1;AHCYL2;SLC8A1;CCBE1;CIAPIN1;ARSK;LIN7A;MBD4;PSMD11;WASF2;FOXJ2;NAV1;DTX4;FNDC3A;LRRC8D;AR;MANSC1;ST6GALNAC3
MIR_6903_5P	1.56947	0.00458407	0.0166162	ZFHX3;PPM1K;KDM7A;MSI2;TFRC;NR2C2;PHF20L1;KCNJ2;CACNA1C;PIGN;SKA2;AKAP8;INTS2;UEVLD;YWHAG;HOOK3;MYC;ATP6V1G2;PSAT1;ZEB2;PDZD2;ARL5A;LATS1;MMS19;PCDH19;FAM53C;KCNC1;DIDO1;ATG4C;TNPO1;GTF3C2;SP4;MANSC1
MIR_6391	1.56935	0.00728855	0.0241726	SLC4A4;UBN2;CTDSPL;TTN;YWHAZ;SMG1;FAM126B;PFKFB2;ENTPD7;LPP;AHR;GRB10;KBTBD2;TBC1D4;GALNT7;ACSS1;MYCBP2;ATP8A1;CSNK1G1;STK40;AHCYL2;TMEM179;MYC;TSGA10;IQGAP2;TACC1;NUP160;CEP97;MCCC1;SLC22A15;PLEKHF2;DAAM1;CAPRIN2;ST6GALNAC2;LMBR1L;GNPTAB;FCHO2;GNAQ;KDM2A;ZC3H11A;TRIB2
MIR_3073A_5P	1.56816	0.011927	0.0354281	RC3H2;BBX;ATRX;UBXN7;DYNC1LI2;NR6A1;TBCK;LDHB;SP1;HIPK3;IDH1;RBM4B;GPATCH11;SLC8A1;DDHD2;GLS;RGS5;DMXL2;TPM3;KCNC1;RNPC3;CDK8;OGFOD1;PPP6R3;MAP3K2;YIPF4;MECP2;PCED1B;HPSE;TMEM65
MIR_107_5P	1.56727	0.0100332	0.0311737	TNRC6B;BBX;SLC15A2;NHSL2;MYSM1;U2SURP;DYRK1A;USP31;RBM27;DNM3;NAA30;ASH1L;SLC8A1;KLHL24;PDZD2;PWWP2A;BBS10;HCCS;SON;RPS15A;RNPC3;TNPO1;NAV1;SIGMAR1;TAF12;THUMPD3;MTR;TARDBP;DLC1;AKAP10;ADAR;GINM1;FAM120B
MIR_27A_3P_MIR_27B_3P	1.56531	0.000400859	0.00235937	ZFHX3;TNRC6B;INO80D;KLHL31;FN3KRP;PPM1K;ZMAT3;SEMA6A;AFAP1;CTH;UGCG;LIFR;ZBTB34;RORA;FAM126B;TET1;KBTBD8;MDM4;ACVR1C;HEG1;WIPF2;TXLNG;PPARA;MIER3;NRIP1;NLK;CHD7;TGFBR3;ZBTB10;CECR2;CBFA2T3;HSP90AA1;E2F7;PRPF39;SLC25A25;PIKFYVE;PAQR9;NABP1;EDEM1;KMT2C;RSBN1L;GALNT7;CLCN5;RBBP6;ATP2B1;CCNC;CPEB3;HOOK3;MDN1;PPARG;CCNJ;STX16;RAPGEF2;APPBP2;TEAD1;ALDH5A1;SLC26A2;MMD;BRWD1;DOT1L;XPO1;SLCO5A1;TAB3;PDLIM…
MIR_124_5P	1.56495	0.0172254	0.0469268	SAMD8;RORA;ATP1B1;PRRC2C;YPEL2;ZBTB10;NABP1;TRIP11;MXD1;ZEB2;POGZ;BCLAF1;HNRNPH1;API5;CD53;REV3L;MTDH;STRBP;ZHX3;TXNRD1;SPPL3
MIR_1187	1.56231	0.00401302	0.0150056	RBMS3;DUSP7;ATRX;NHSL2;SOWAHC;PFKFB2;AMOTL1;VEGFA;PHF20L1;MUSK;XRCC3;RETN;STAR;KLF6;SOX5;SCAI;ELOVL6;PRC1;NFAT5;TSHZ1;ROCK2;TEAD1;FSD1L;PAPSS2;NOX4;TIMM21;CAT;LARP4;GTF2H2;ENPP6;NAPB;CCDC93
MIR_669A_3_3P_MIR_669A_3P_MIR_669O_3P	1.56101	0.0172254	0.0469268	SETD7;TET2;EBF2;EML6;CEP170;KMT2C;SHQ1;CDC14A;SCAF11;CPEB3;CNNM4;NF1;EGR1;ATL3;BRD3;HCCS;ANGPT1;SECISBP2L;PPP4R2
MIR_935	1.55998	0.0123167	0.0363017	CREB5;SEMA6A;RC3H1;FLI1;PFKFB2;ZFHX4;USP31;ZBTB10;MPZL2;CLCN5;CDO1;AHCYL2;MYO5A;RIN2;RAPGEF2;EBF3;NUAK1;INO80;PAN2;FNDC3A;PPP3CA;RBM20;SYNJ1;LMBRD2;PAFAH1B2;PDCD4;CSTF3;LDLRAD3;ADPGK;UBA6;NAA50;ZCCHC4;CASZ1;TM9SF4
MIR_338_3P	1.55833	0.0161642	0.0446742	TNRC6B;MSI2;ZFHX4;PRRC2C;PHF20L1;ZBTB10;ETS1;PAXBP1;CANX;RIN2;TPM3;ADAMTS20;FKTN;LARP4;MLKL;KANSL1;ACTR2;HSPA9;TDRD3;B4GALT7;TBC1D15;CDC25B;PREX2;SH2D4A;SOX6;SLC30A7;MAP2;ZBTB18;DIP2C
MIR_3092_5P	1.55821	0.00625388	0.0212967	INO80D;TBL1XR1;RC3H1;NUFIP2;RUNX1T1;ACSS3;LIFR;THBS1;PTPRJ;TET3;ZFHX4;SLC16A1;GNG2;AGO2;FUBP1;PDZD7;PARG;MGA;NFIB;NEGR1;BRAF;PTBP3;ZBTB41;MAT2A;SLC38A9;CDYL2;KALRN;YPEL1;PAPOLA;ZFX;STRIP2;FLRT2;PLEKHF2;KCNA1;YAE1D1;ZBTB39;TRMT61A;KAT6A;HCCS;TAOK3;SSH2;RBPJ;MRPL1;ABCG1
MIR_9769_5P	1.557	0.00293814	0.0117218	TNRC6B;TSHZ3;TAOK1;CDK6;PAN3;CTDSPL;NADK2;UBE3A;KDM7A;ELK4;ZBTB44;IRF4;ZFHX4;MED1;EEA1;LPP;SPEN;EPHA4;SP1;KIF2A;FHL1;CLVS1;CHST1;PHF6;DGKH;AHCYL2;PDSS1;PRC1;CDYL2;HOOK3;TBL1X;SPTBN1;TSHZ1;MARK2;SH3KBP1;CEP97;EGR1;ZDHHC17
MIR_7A_2_3P	1.55699	0.0163562	0.0451393	CTH;NUFIP2;RORA;SCO1;PBRM1;SKIL;RBM26;MYO5C;ATP2B1;TMED2;HOOK3;LRRTM3;RAPGEF6;TCF7L2;CNOT6;YAE1D1;FGD4;SON;SSH2;SLC35A3;NFYA;PPP1R9A;ARHGEF6;HNRNPH2;SLMAP;MTDH;TTC8;IPPK;HOXA5;ERLEC1;NUSAP1;MBNL1;SMAD1;RNF6;CREBZF
MIR_382_3P	1.55427	0.00464251	0.0167406	TMEM38B;RC3H1;NUFIP2;SOWAHC;EDN1;CERS6;SLC25A25;PAQR9;RETN;PDE5A;MTF2;KMT2C;NFIB;SKIL;EML4;ATXN7;MTX3;HOOK3;ZSCAN26;ANO4;SCHIP1;NUAK1;CPEB4;ZFC3H1;HUS1;DIDO1;TNPO1;TRIB1;THEM4;CREB1;ACVR2B;TMPO;BCL2L11;YTHDF3;TAF1;AFF4;IKBKG
MIR_7053_5P	1.55318	0.00365381	0.014048	INO80D;TBL1XR1;RC3H1;SIX4;NUFIP2;RUNX1T1;ACSS3;LIFR;THBS1;PTPRJ;TET3;ZFHX4;SLC16A1;GNG2;AGO2;FUBP1;PDZD7;PARG;LARP4B;MGA;NFIB;NEGR1;BRAF;PTBP3;ZBTB41;CD84;MAT2A;SLC38A9;CDYL2;KALRN;ARHGEF12;YPEL1;PAPOLA;ZFX;STRIP2;FLRT2;PLEKHF2;KCNA1;YAE1D1;ZBTB39;TRMT61A;KAT6A;HCCS;TAOK3;SSH2;SDE2;RBPJ;MRPL1;ABCG1
MIR_6540_5P	1.55259	0.00100779	0.00503587	LRRC58;IRF2BP2;ZMAT3;RBMS3;ELAVL1;ROCK1;PLIN3;CDK6;ELK4;SREK1;SOX9;ACTB;AMOTL1;LUC7L2;SLC16A1;LPP;ZKSCAN3;KCNJ2;AHR;EML6;YOD1;SP1;MAGT1;HIPK3;JAG1;MYO10;AHNAK;CHST1;OTUD4;HDAC4;EML5;YIPF6;NHLRC2;HMGXB4;CHSY1;EBF3;ROCK2;DMXL1;TEAD1;FSD1L;TACC1;SDAD1;ACSL1;GLI3;PTPN1;MITF;GZF1;ZBTB39;PPTC7;RBMS1;PIK3C2A;HACE1;FAM219B;PIK3CA;NAPB;PDE3B;MED26;CASC3;TOR3A;FBXO30;MYLIP;TRIM14;RBM20;SEMA6D;ETV1;ZDHHC20;…
MIR_136_5P	1.55254	0.0185494	0.0499628	CPEB2;SGIP1;KMT2A;MAGT1;SYNE1;BRAF;RIF1;GLCCI1;MDM1;MAP3K1;IRAK2;BPTF;ATL3;PCDH19;STT3B
MIR_466A_5P_MIR_466P_5P	1.55112	0.00691343	0.0233402	RBMS3;DUSP7;ATRX;NHSL2;SOWAHC;PFKFB2;AMOTL1;VEGFA;PHF20L1;MUSK;XRCC3;RETN;STAR;KLF6;SOX5;SCAI;ELOVL6;PRC1;NFAT5;TSHZ1;ROCK2;TEAD1;FSD1L;PAPSS2;NOX4;TIMM21;CAT;LARP4;GTF2H2;ENPP6;NAPB;CCDC93;FNDC3A
MIR_16_1_3P	1.55009	0.0103039	0.031847	BBX;CASP8AP2;KDM7A;UBXN7;PPARA;TET2;SEC24A;SPEN;PDIA4;PDE5A;DONSON;STAR;CLVS1;MATR3;RIN2;HLF;KLHL24;TEAD1;SLC19A2;USP32;LARP4;KAT6A;PIK3C2A;RARA;PDE3B
MIR_103_1_5P	1.5491	0.0141033	0.0405046	TNRC6B;BBX;SLC15A2;NHSL2;MYSM1;U2SURP;DYRK1A;USP31;RBM27;DNM3;NAA30;ASH1L;SLC8A1;PDZD2;PWWP2A;BBS10;HCCS;SON;RPS15A;RNPC3;TNPO1;NAV1;TAF12;MTR;TARDBP;DLC1;AKAP10;ADAR;GINM1;FAM120B;FXR1;TMX2;TSC22D2;TOR1A;ZBTB5;ATRN
MIR_7036B_3P	1.54737	0.0121336	0.0359857	RBMS3;SNED1;FAM126B;SLC2A3;LINGO1;IRS1;PLET1;NFIB;CSNK1G1;SLC22A15;CHD4;TIA1;LPCAT3;ILF3;MAST4;DOK3;PLEKHM3;MTF1;HNRNPC;LOXL3;ACVR2A;KCTD6;ADPRM;KATNBL1
MIR_299A_5P	1.54718	0.013467	0.0393286	NUCKS1;RORA;MED1;ENTPD7;EBF1;ZBTB26;MAP3K8;GPATCH8;SP1;RALBP1;MAT2A;DDHD2;STX16;TIPARP;CAB39;SDAD1;ACSL1;FAM53C;ZBTB39;DIDO1;CEP350;SUCNR1;FAM3C;MYEF2;RASSF9;GOLGA1;MTDH;FST;TARDBP;RSBN1;ZDHHC5;CCSER2
MIR_1668	1.54696	0.0147137	0.0416306	SIX4;PPARGC1A;AGO3;CNOT4;RFC1;SLC25A36;LCOR;CEP170;PIK3R1;AKAP8;OSBPL8;ZBTB41;SMARCA5;GATAD2A;ING3;SH3PXD2A;TRIM25;TEAD1;PTBP2;RAB21;WNT5A;CDC5L;CEP350
MIR_5624_3P	1.54619	0.000411418	0.00240667	LRRC58;IRF2BP2;ZMAT3;RBMS3;ELAVL1;ATRX;ROCK1;PLIN3;CDK6;ELK4;SREK1;SOX9;ACTB;PPARA;AMOTL1;LUC7L2;SLC16A1;LPP;ZKSCAN3;RFC1;KCNJ2;AHR;EML6;YOD1;SP1;ETS1;MAGT1;HIPK3;JAG1;NFIB;PAXBP1;MYO10;DNAJC1;AHNAK;CHST1;OTUD4;HDAC4;EML5;YIPF6;NHLRC2;HMGXB4;CHSY1;ADAT1;EBF3;ROCK2;DMXL1;TEAD1;FSD1L;TACC1;SDAD1;ACSL1;KLF13;GLI3;PTPN1;MITF;GZF1;ZBTB39;PPTC7;RBMS1;PIK3C2A;HACE1;CDK13;FAM219B;PIK3CA;NAPB;PDE3B;MED26;…
MIR_1906	1.5445	0.00150785	0.0069122	TNRC6B;INO80D;PPM1K;FKBP5;RC3H1;NUFIP2;CDK6;SBNO1;CPEB2;PRR14L;PTPRJ;APBA1;NKTR;UBXN7;MED1;VEGFA;NR6A1;PIM1;ZBTB10;CACNA1C;ZBTB43;ARID4A;MMP19;CHD2;RNF38;EXD2;GALNT7;CRTC3;SPRY4;UBFD1;KIF1B;AHCYL2;CPEB3;TBCEL;SAFB2;TEAD1;KIF5B;ACOX1;TACC1;TMEM245;CAB39;ZCCHC2;ACSL1;CLIP1;TRMT61A;LUZP1;TAOK3;PPP2R5A;NAV1;DENND6A;DHX58;ARHGAP5;TSPAN9;NUP98;FBXO21;TAB2;HARS2;NAA20;GOLGA1;PLXNA2;FBXO9;ATXN1L;TMEM243;…
MIR_7081_5P	1.54285	0.0082034	0.0266052	GNAL;NHSL2;TAOK1;C5AR1;RUNX1T1;YWHAZ;GCA;PGM3;LINGO1;CBL;GPATCH8;KMT2A;BRAF;SLC35D1;SLC8A1;CCBE1;CIAPIN1;ARSK;LIN7A;MBD4;PSMD11;WASF2;GDI1;FOXJ2;NAV1;DTX4;FNDC3A;LRRC8D;AR
MIR_128_3P	1.54219	0.00121533	0.00582321	ZFHX3;INO80D;FN3KRP;CCDC88A;MED13L;UGCG;ZFP36L1;KDM7A;SREK1;SLC5A3;FAM126B;TET1;MSI2;SETD7;ACVR1C;SH3RF1;YPEL2;ESR1;LPP;CBX5;SEC24A;CECR2;E2F7;PIKFYVE;SP1;CHD2;RNF38;KMT2A;PIK3R1;NABP1;IRS1;JAG1;KMT2C;RSBN1L;SCAI;ATP8A1;SCAF11;SUZ12;PHF6;STK40;CPEB3;SLC8A1;MDN1;PPARG;PXMP2;DCLRE1C;RAPGEF2;POGZ;NCAPG2;NSD1;FBXO33;NF1;MMD;DOT1L;KRIT1;GIGYF2;CNOT6;TAB3;PANK1;KDM3A;PHACTR4;XIRP2;PALLD;GLIPR2;PDGFRA;P…
GM14412_TARGET_GENES	1.5421	6.4423e-05	0.000538836	GTF2A1;INO80D;TCF4;PABPC1;RBMS3;MED18;SLC4A4;GRAMD1B;NHSL2;PAN3;LMTK2;HSPA4L;CELF2;CPEB2;TECPR2;AKAP13;RORA;EIF5B;TRAM1;AMER1;IFRD1;SLC2A3;SETD7;PPARA;CERS6;NRIP1;TAF3;PHIP;QRICH1;DHRS3;DYRK1A;CDCA7;EBF2;TGFBR3;NIPBL;CDKN2C;PIK3R1;JAG1;DNMT3A;HERC1;ARNTL;ARHGAP26;RAD50;AGAP1;MYCBP2;SPRY4;SGTB;OTUD4;TMED2;CUX2;PTP4A1;LENG8;CUL5;CSNK1G1;ENO2;ANKRD17;MATR3;CPEB3;NCOA4;PPHLN1;YWHAG;PPARG;PRKAR2B;SAFB…
MIR_7025_3P	1.54089	0.00831351	0.0269166	SBNO1;KIF21A;SMG1;ZC3H12C;U2SURP;FHL1;RASAL2;WDR1;USP34;TNFRSF21;AMN1;NFAT5;WRN;CLK1;SLC20A1;DMXL1;SH3KBP1;RSF1;ZFC3H1;RBMS1;ATG4C;CEP350;RAPH1;KDM2A;SYNCRIP;CABLES1;TCEANC;CREB1;CSTF2T;NFKBIA;SEMA6D;ATP6V1A;NPEPPS
MIR_499_3P	1.53875	0.0114826	0.0346478	ZFHX3;NUFIP2;PAN3;UBE3A;ZFHX4;PHIP;RECQL;GPATCH8;DNMT3A;SCAI;ASH1L;PCDH7;FGF7;PPP6C;ZXDB;HK2;TCF7L2;CPEB4;ATAD2B;PALLD;WDR82;PDGFRA;RAPH1;CTCF;GCC2;PDE3B;CLK4;SP4;ORC5;BNIP2;FGD6;SF3B1;SURF2
MIR_653_3P	1.53615	0.0122612	0.0361951	TBL1XR1;IKZF2;SLC4A4;MED13;CERS6;PRKCI;TSPAN5;PLCB1;HERC1;NEGR1;MATR3;ATP13A3;TSTD2;TIPARP;FSD1L;ZDHHC17;DUSP6;GULP1;CLOCK;KBTBD11;ETNK1;CKS2;G3BP2;TOMM20;RNASEH2B;PDIA6;QSOX2;UBE2W;STON2
MIR_712_5P	1.53591	0.0105981	0.0326505	DUSP7;UBN2;TAOK1;CPEB2;LPL;RORA;SORBS1;PTPRJ;NEK1;MIER3;RAPGEF4;PRPF39;KMT2A;PLCB1;CDC27;NEGR1;ARHGAP26;ATXN7;NNMT;KATNAL1;TRIM5;CCNJ;ZEB2;NF1;ACSL1;IRF2BPL;DDX52;DENND6A;ZC3H11A;AFF1;E2F5;NUPL2;ETNK1;LRCH3;SLC7A6;LRRK2;CGNL1;LYSMD3;STRBP;TOMM70A;HNRNPH3;FAM168A;PRKCE;CPSF6;HSD17B10;TMEM68;TBC1D32;PUM1
MIR_20B_3P	1.53565	0.0140113	0.040301	TNRC6B;HSPB7;PAN3;SREK1;PRRC2C;CNOT4;EBF1;ALDH1A1;NFIB;RASAL2;FGF1;PHF3;VEZF1;KCNA1;USP32;SYNCRIP;GTF2H1;DHX58;BCL2L11;LIN7C;JMY;STAT1;RMND5A;ERGIC2;MBNL1;OTUD7B;AEBP2
RTF1_TARGET_GENES	1.53448	0.00387119	0.0147059	PABPC1;ZBTB37;ATF3;IKZF2;NUFIP2;CDKN1A;TTN;FOS;YWHAZ;AKAP13;KLF7;ACTB;PGM3;HSP90AA1;ATXN2;NABP1;FHL1;MTF2;KMT2C;NME1;RBBP6;ANKRD17;MGME1;CFLAR;STX16;MLLT6;SLC20A1;CCNL1;SGPL1;ARID2;DDX5;PDLIM5;GIN1;TOB2;DUSP6;YWHAE;WDFY1;OFD1;ANG;PPP4R2;HNRNPK;KLHL28;THRAP3;TGIF1;ZBTB7A;DMTF1;SEC63;EFCAB2;RUNX1;DHCR7;CEP57;INTS10
MIR_374B_5P	1.53428	0.00569874	0.0197591	ATXN1;CCDC88A;UBE3A;PPARGC1A;RORA;PFKFB2;TET3;MED13;EEA1;CHD7;RBM27;ARID4A;MKX;NIPBL;RGS7BP;DCUN1D1;ABRA;SHANK3;MYO5C;SCAI;ZBTB41;NAPEPLD;PCDH7;PDE10A;LRRTM3;PPWD1;NHLRC2;CHORDC1;NIN;SYDE2;OCRL;DMXL1;TACC1;RSF1;WNT5A;MAPK6;PDLIM5;KAT6A;CEP350;SETD2;SRPK2;RBM41;TRAPPC8;SP4;ACVR2B;HOXA10;TMC7;TPMT;SMARCAD1;NUMB;TMEM209
MIR_6715_5P	1.53147	0.00795303	0.0259255	CREB5;TNRC6B;INO80D;CSDE1;ALS2CL;ESR1;QRICH1;SLC25A25;DCBLD2;TRIO;RSBN1L;CEP164;ATXN7;CNTNAP1;AHCYL2;PCDH7;NPHP3;SLC25A42;SLC8A1;FAT1;APPL2;ARL5A;REEP3;ZDHHC17;MMS19;STXBP4;TAOK3;TPK1;PPP4R2;NR2F2;JARID2;UHRF2;IKBKG;MTSS1;NAA20;SBF2;FBXO9;BTBD7;PAFAH1B1
MIR_7046_3P	1.53131	0.0138824	0.0400509	LARS2;TNRC6B;KLHL31;ATXN1;KLB;FIGN;ATXN7;MAP3K1;ZEB2;EP300;DTNA;NUDCD1;SRPK2;SDE2;TRIM39;NR2F2;YTHDF3
MIR_214_3P	1.53051	0.0115319	0.0347414	IRF2BP2;TBL1XR1;LSM12;RC3H1;NUFIP2;FIGN;C5AR1;NADK2;AKAP13;PRR14L;EPS8L1;PTPRJ;SLC16A1;PIM1;CBL;ZBTB10;HNRNPU;DCUN1D1;KBTBD2;NAA30;GALNT7;ATP8A1;ZBTB41;CNTNAP1;PHF6;PRDM15;SLC8A1;PPP6C;NOL10;TAB3;ZBTB39;DDX17;LUZP1;GCC2;CPSF4;FCHSD1;HMG20A;MECOM;CREB1;TSPAN9;BCL2L11;TCHP;SIGMAR1;NFATC2;TMEM209;REXO1;NAA15;TWF1;ABCC5
MIR_9B_3P	1.52981	0.0151858	0.0426498	GPC4;TRPS1;CCDC88A;LPL;KLHL34;MED13;PDPK1;LPAR4;LARP4B;FHL1;ALDH1A1;KMT2C;MYCBP2;CD84;RSF1;NFIX;HOXC6;CD2AP;MDH1;NR4A2;GPX8;RPGRIP1L
MIR_876_3P	1.52889	0.013611	0.0395092	DPYSL2;NUCKS1;MED13;HEG1;VEGFA;DYNC1LI2;NLK;DNM3;KBTBD2;KLF9;HDAC4;SLC16A6;GABPA;MMD;ARSK;VEZF1;CEP350;DTNA;PDGFRA;RBBP4;DCUN1D3;SLC36A2;TGFBR1;MPV17;SRCAP;YES1
MIR_6984_3P	1.52467	0.0171772	0.0469268	ZFHX3;RC3H1;SMG1;RORA;ZC3H12C;TSHR;MICAL3;SGIP1;GCLC;NEGR1;CTDSPL2;ATP8A1;UEVLD;FAM107B;GDA;SLC8A1;IL1R1;CHORDC1;KLF10;PTBP2;CBLB;WNT5A;MITF;DPYD;ILF3;ITPRIPL1;FBXO5;TBK1;MAP3K2;XIAP;FBXO11;NECAP1;ARL15;ADAMTSL3;BMP6;SRR;TRAPPC13;ASF1A;PSMC3IP
MIR_297B_5P	1.5238	0.0123353	0.0363017	DUSP7;AGO3;PFKFB2;SNURF;AMOTL1;ZBTB43;SFI1;GPATCH8;CLEC5A;XRCC3;DNM3;PTBP3;FGF7;GLCCI1;ANO4;DCLRE1C;ZFX;ROCK2;LCORL;MYO9A;TCF7L2;PAPSS2;PANK1;WDR82;TBC1D24;GNAQ
MIR_7226_3P	1.52213	0.0139341	0.0401394	TNRC6B;ZMAT3;TNNI1;SMG1;RORA;ZC3H12C;MDM4;FANCA;EEA1;HIPK1;ZBTB43;THRB;LARP4B;KMT2A;HIPK3;DONSON;CEP128;ATP8A1;OTUD4;PHF6;MGME1;GLCCI1;CDYL2;TBCEL;MXD1;TSHZ1;ZEB2;SPICE1;C2CD5;CAB39;EPM2AIP1;FGF10;SDE2;TTC39B;NAPB;MPV17;CLK4;TMPO;AFF4;TAL1;WDFY3
MIR_693_3P	1.51483	0.00951242	0.0299343	DPYSL2;TNRC6B;TAOK1;MED13L;DYRK1A;TET2;RECQL;ETS1;SCAI;GPT2;SUZ12;STK40;GOSR1;FRY;PSAT1;USP33;TCF7L2;PWWP2A;GLCE;KCNA1;SENP2;LARP4;ABCA1;DTNA;HCCS;DNASE1;NUDCD1;NUP54;CALCRL;EIF2S1;SKAP2;TMX4;MYO1B;G3BP2;PRICKLE1;DLC1;UHMK1;RAB23;FAM168A;RMND5A;GTF2E1;TMEM68;BACH1
MIR_873B	1.51248	0.0157188	0.0436965	NUFIP2;MYSM1;FAM126B;UBXN7;SH3RF1;NRIP1;DYRK1A;ZBTB10;DCBLD2;SLC1A3;CANX;TBL1X;IL1R1;ING3;ZEB2;RAPGEF6;OGT;SLC16A6;INO80;API5;CTCF;GNPTAB;TRABD2B;PPM1H;OFD1;SYCP3;ETNK1;RBM20;IKZF5;MTA1;TAF12;THUMPD3;MAP3K2;STRBP
MIR_449A_5P	1.51064	0.00852595	0.027511	TNRC6B;TBL1XR1;PPARGC1B;ARID4B;MDM4;USP31;CBFA2T3;DIXDC1;FOXN2;PLCB1;GALNT7;ARHGAP26;ISG20;BCL6;CORO1C;AHCYL2;PKP4;EML5;VCL;LGR4;POGZ;NOTCH2;BNC2;RAB21;CASP2;SLC25A27;ACSL1;TMEM164;TTC19;DDX17;DAAM1;PDGFRA;MET;PPP2R5A;FOXJ2;NAV1;TMED8;ITCH;E2F5;FBXO30
PDX1_TARGET_GENES	1.50962	0.00955196	0.0300092	ZBTB20;TCF4;SLC15A2;CCDC88A;CTDSPL;GCK;RBFOX2;PPARGC1A;SMAD7;RORA;CHUK;ZFHX4;LUC7L2;ADAM23;CHD7;DIXDC1;TSPAN5;MAP3K5;MAP3K8;CEP170;FZD5;HERC1;MYO10;NNMT;OTUD4;MEIS2;MATR3;CPEB3;FRY;ING3;TSHZ1;RAPGEF2;FSD1L;GRIPAP1;VEZF1;HNRNPH1;SETD2;CREBL2;DUSP6;CCDC77;DCUN1D3;SPRED2;PPM1H;LRRC8D;MDH1;SLC4A1AP;ZC3H7A;HNRNPK;MECOM;CALCRL;ABCD2;ETV1;NPEPPS
MIR_7239_3P	1.50757	0.0153471	0.0429765	LIFR;ADRA1A;SYT2;ADAM12;QRICH1;DYRK1A;DIXDC1;SLC25A34;GPATCH8;EXD2;ARNTL;CLCN5;GMEB2;NCF1;ZMIZ1;EGR1;BCLAF1;GRK5;SCP2;FGD4;USP54;TRABD2B;TYW3;DTX4;ARC;CDR2L;TTC5;APOL6;ARFIP2;HMGCR;PIGA;WDR20;TWF1;RAB27A;NECAP1;MFSD8;AHDC1;RASSF1
MIR_199A_5P_MIR_199B_5P	1.50682	0.0117231	0.035155	INO80D;TAOK1;PAN3;LPL;PPARGC1A;EIF5B;CBL;CECR2;MICAL3;RNF38;ETS1;CLVS1;ATXN7;NPAS2;SLC25A37;ATXN3;CCNJ;CCNL1;WDR76;TMEM127;CLIP1;ABCA1;CLOCK;MYEF2;ACVR2B;NFIL3;PLXNA2;LIN7C;AP1G1;THUMPD3;APMAP;GPD2;TGFB2;MAB21L1;STK4;AFTPH;HSPA5
MIR_9_3P	1.50587	0.00610379	0.0210107	SLC15A2;CSDE1;NUFIP2;FIGN;PAN3;KDM7A;TET1;ZFHX4;PHIP;MKX;E2F7;YOD1;DCBLD2;LARP4B;HIPK3;GABPB2;MYO10;DMD;SCAI;ELOVL6;SLC25A51;CPEB3;PRKAR2B;DMXL1;STRIP2;FSD1L;FBXO33;RSF1;ZCCHC2;VEZF1;CNOT6;ARL4A;PDZD8;CLOCK;TRABD2B;RBPJ;TGFBR1;SUCO;SYNE2;ZC3H11A;TYW5;ETNK1;HOXA10;ITSN2;LRP6;BMPR2;NAA20;NAA15;GMCL1;ELOVL5;TBC1D15;FBXO11;RSBN1;KCNS3;TTC8;ZBTB33;CCSER2;QSOX2;RBBP5;SMARCC1
MIR_6985_5P	1.50413	0.018242	0.0492507	GTF2A1;RBMS3;ROCK1;FIGN;YWHAZ;MSI2;ESR1;FNIP2;RSBN1L;HELQ;YWHAG;PRKAR2B;RNF24;PDLIM5;PPP1R15B;SCN4B;HMBOX1;TRIB2;STAG1;RPE;STXBP5;TOMM20;PAFAH1B2
MIR_297A_5P	1.50239	0.0115515	0.0347456	DUSP7;AGO3;PFKFB2;SNURF;AMOTL1;ZBTB43;SFI1;GPATCH8;CLEC5A;XRCC3;DNM3;PTBP3;FGF7;GLCCI1;ANO4;DCLRE1C;ZFX;ROCK2;LCORL;MYO9A;TCF7L2;PAPSS2;PANK1;WDR82;TBC1D24;GNAQ
MIR_6967_3P	1.50217	0.0034002	0.0132601	GTF2A1;ZBTB37;TRPS1;RUNX1T1;CD300A;ZFP36L1;DDX6;PRR14L;FAM126B;SATB1;EEA1;PHF20L1;RBM27;DENND2D;MGA;NAA30;MTF2;TBC1D4;FAM102B;CALR3;ZBTB41;HSD17B12;USP45;TNRC6C;CEBPB;GALE;MTX3;CTXN3;SIPA1L1;TSTD2;RPL27A;SNTB2;ARL5A;PCDH19;ATAD2B;LARP4;DAAM1;CDKN1B;SRSF6;TRABD2B;NAV1;PPP4R2;SP4;SYCP3;GOLGA1;ISG15;FUBP3;ETV5;DCK;RBM4;ZMYND11;HPGDS;RSBN1;ELL2;DDX3X;MED20;HNRNPM;TNFAIP8;ERGIC2;OTUD7B;CDC73;AVL9;PRR3…
MIR_6932_3P	1.49406	0.0174355	0.0474314	SLC4A4;NUFIP2;SAMD8;CTDSPL;KDM7A;CARF;CYYR1;CDK12;MPZL2;BRAF;CALR3;CP;ASH1L;SLC8A1;NFAT5;WRN;MAP3K1;LCORL;ZCCHC2;XIRP1;USP54;PIK3CA;ERCC5;ACVR2B;RAB11FIP2;RPE
MIR_743A_5P_MIR_871_5P	1.49393	0.013591	0.0395092	MCC;B3GALT2;NUFIP2;KDM7A;EDN1;LPP;ADAM12;RBM27;MOB1B;PDIA4;TRIO;CCNC;ZBTB41;NFAT5;ROCK2;OGT;FBXO33;CNOT6;METTL6;GRK4;CD53;KANSL1;CDS1;MFHAS1;ZFR;MTSS1;CDK8;SMARCAD1;SLC7A6;SLMAP;SPAG9;YIPF4;HNRNPH3;ZBTB33;CPSF6;PFN1;ZCCHC3
MIR_122B_5P	1.49131	0.015545	0.0434031	INO80D;ATXN1;NUFIP2;TAOK1;SAMD8;MED13L;RLIM;RORA;NBEAL1;DDHD1;SETBP1;OSBPL8;CP;ASH1L;RNF111;NFAT5;DCLRE1C;TIPARP;ETV6;PCM1;DTNA;CDKN1B;CDK1;PIK3CA;FNDC3A;HNRNPK;ITSN2;TRIM14;BMPR2;ETV1
MIR_742_3P	1.49072	0.0145934	0.0416228	NUCKS1;BBX;FAM126B;PTPRJ;MED13;PDPK1;CNOT4;CBFA2T3;AGO2;PLCB1;RIF1;USP34;RALBP1;INPP4B;PHF6;MATR3;MYO5A;GLCCI1;PRKAR2B;GLS;GATAD2A;TEAD1;SPICE1;ZBTB11;PTBP2;TRPV1;NF1;MITF;CSRNP2;HUS1;CTCF;SRSF6;TNPO1;SDE2;AP4E1;AFF4;SEMA6D;MTSS1;TMX4;WIPI2;G3BP2;KDM3B;ELOVL5;RABGAP1;PAFAH1B2;RSBN1;PLAGL2;PDIA6;ACER3;RBBP5;VAV1;BCL9;RIC8B;RAI14;ARID3A;MBNL1;CASZ1;AVL9;KLHL20;MAP2;UTP15;INTS6
MIR_6938_3P	1.4902	0.0182592	0.0492507	EGLN3;ADORA1;PRRC2C;AMOTL1;SLC25A34;PBX1;CDC27;DMD;ZBTB41;USP34;MEIS2;FGF7;JADE1;CCNJ;LAIR1;FLRT2;ZMIZ1;STK35;MID1IP1;DYNLL1;STT3B;FAM219B;TGFBR1
MIR_7660_3P	1.49019	0.00982071	0.0307522	ZFP36L1;TECPR2;GLUL;MED13;PHIP;IMPACT;SETBP1;CECR2;DCBLD2;TRIO;RASAL2;EML4;SCAI;CP;ASH1L;TNRC6C;CD84;GPBP1L1;PCDH7;DENND4A;ATXN3;ANO4;WRN;TRPM7;CRYBG3;FAM210A;ARID2;LCORL;TMEM245;MMD;BRWD1;KRIT1;GGNBP2;RBM5;KDM3A;ATAD2B;RRP15;SSH2;NUP54;XRN2;NR2F2;TRA2A;AFF4;HIPK4;GPHN;BNIP3L;ATP11C;PLAGL2;CCNT2;SOCS6;DTYMK;HMGCS1;NPAT;RAI14;UBR5
MIR_7035_5P	1.48501	0.00697535	0.0235018	FAM227A;ELAVL1;EGLN3;ZKSCAN1;CYP2E1;LIFR;LPL;ALS2CL;MED1;CAMK2D;UVSSA;RASSF6;GPATCH8;PBX1;GABPB2;CRTC3;GTF2H3;SLFN5;FGF1;TMPPE;SLC11A1;MLLT6;NVL;CEACAM1;MAU2;POGZ;SASS6;TACC1;PDZD2;HAUS2;SLC22A15;ARNTL2;FAM83A;LIN7A;BIRC5;DIDO1;RAPH1;ACSF2;FBLIM1;RBBP4;CHEK2;SLC17A5;TBC1D24;OPHN1;NAV1;GALM;MPV17;YEATS2;DCAF17;IFNAR1;NOS1;L3MBTL2;ADARB1;TAF1;APOLD1;BMPR2;ZDHHC20;RIOK3;DNAJB5;STXBP5;LSS
MIR_7064_5P	1.48465	0.014313	0.0409834	RBM15;KLB;CTDSPL;SBNO1;AKAP13;SMG1;SYT2;ZFHX4;SLC27A1;AMOTL1;PGM3;EPHA4;CNTF;PIK3R1;TBC1D4;PLEC;RBM4B;STK40;GPATCH11;TSGA10;MAU2;KIF5B;NOTCH2;TOB2;DAGLB;SSH2;SECISBP2L;SYNCRIP;ZC3H11A;TRIB2;PPP3CA;CCDC127;EHHADH;AFF4;SMUG1;ZC2HC1A
MIR_342_3P	1.48133	0.0152086	0.0426513	INO80D;KDSR;ZKSCAN1;FAM126B;SH3RF1;EEA1;ZBTB26;CACNA1C;USP37;SNAPC1;TFDP2;SUSD1;ANKRD49;JADE1;HOOK3;NSD1;CASP2;CEP97;EP300;FAM53C;ETAA1;KDM6B;TULP3;FGF10
MIR_672_3P	1.47982	0.00811593	0.0263664	MOB3B;IGF1R;SBNO1;PRR14L;ZBTB34;ZC3H12C;DUSP18;RALGAPA2;MSI2;SH3RF1;CBX5;STC2;CBL;TNFRSF11A;SETBP1;DCBLD2;RNF38;LARP4B;ETS1;MGA;HMOX1;EDEM1;LONRF3;TBC1D4;KLF6;SHQ1;ARHGAP26;UBFD1;KLHL9;HOOK3;ZKSCAN8;TRIM5;KLF11;TBL1X;EVI5;MAP3K1;ZEB2;ROCK2;SLC22A15;ZCCHC2;EP300;FAM53C;LARP4;HOXC6;GCFC2;CTCF;SRSF1;N4BP2L2;CREBL2;DUSP6;FOXK2;WDFY2;HMG20A;ARHGAP19;DTX4;MAX;XRN2;PHC3;CREB1;PLOD2;USP15;IKBKG;STK38;NPE…
MSX1_TARGET_GENES	1.47654	0.00280911	0.0113255	MCC;LNPEP;PPM1K;TCF4;TNNI1;CSDE1;GPNMB;PDK4;TNFRSF14;LIFR;RBFOX2;YWHAZ;AKAP13;HSD11B1;SCO1;NKTR;TBX3;ZFHX4;DHRS3;ARID4A;MAP3K8;PDIA4;SYNJ2;USP18;SUSD1;B4GALT5;OSBPL8;TLR4;MYCBP2;PLB1;OTUD4;FAM107B;ASXL2;CP;PTP4A1;SCAF11;BANP;STK40;PDSS1;KALRN;MYC;PPARG;GATAD2A;IL1R1;HMGXB4;RIN2;RAPGEF2;RORC;SLC26A2;SCHIP1;BNC2;FBP2;NFIX;SLC16A9;SLC19A2;ZFP62;PANK1;FAM111A;CAT;ME2;HOXC6;KCTD7;SLC22A4;DUSP6;ANGPT1;…
MIR_145A_3P	1.476	0.0135109	0.0393964	TNRC6B;GCK;AGO3;SMG1;PHIP;QRICH1;SC5D;CD47;RBM14;IRS1;DNAJC1;FAM102B;CSNK1G1;PRDM15;HOOK3;STRIP2;GABPA;CPEB4;KCNA1;FAM53C;CDR2;KDM2A;SEC22B;SP4;RBM20;DIP2B;PLEKHM3;MECP2;HNRNPC;ACVR2A;DLG2;KCTD6;KATNBL1;NRP1;RNF144B;ATRN;CHML;ARHGAP12
MIR_3078_3P	1.47413	0.00905167	0.0288172	TNRC6B;KLHL31;CYP2E1;PAN3;LIFR;EFNA5;ALS2CL;MED1;DECR2;PDE4C;KMT2A;PBX1;CRTC3;FGF1;SLC6A6;PDE10A;PRC1;SLC11A1;ANKLE2;MXD1;NVL;CEACAM1;MAU2;LGR4;POGZ;PDZD2;HAUS2;VEZF1;CENPQ;RBBP4;SLC17A5;TBC1D24;OPHN1;HMG20A;DEK;MPV17;YEATS2;DCAF17
MIR_9_5P	1.47146	0.00275601	0.0111586	LARS2;CREB5;RBMS3;ELAVL1;SOAT1;ZKSCAN1;IGF2BP2;FAM199X;CPEB2;ZBTB44;SLC5A3;FAM126B;INSIG1;PPARA;YPEL2;LPP;CBX5;PBRM1;PHF20L1;KCNJ2;SLC25A36;FOXN2;FNIP2;MGA;MAGT1;HIPK3;PTBP3;ZBTB41;UHRF1;UBFD1;GPBP1L1;RNF111;SLC6A6;PCDH7;CDYL2;SLC8A1;VCL;DDHD2;GLS;HK2;MAP3K1;DSE;TRPM7;CSNK1A1;NHSL1;SHC1;SFXN2;SLC19A2;NOX4;CPEB4;GZF1;PIM3;ZBTB39;STARD13;PPTC7;CEP350;STT3B;GIN1;PIK3CB;EIF4E3;CLOCK;SRSF6;CNNM2
MIR_21A_3P	1.46994	0.0118655	0.0353003	NUFIP2;TAOK1;CPEB2;RORA;TET1;MSI2;CPNE3;U2SURP;INPP4A;FNIP2;USP37;RNF38;TRAF5;RRP1B;USP34;OTUD4;CYP26B1;KIF1B;CDC14B;ING3;HLF;PTBP2;TBC1D8B;FLRT2;MAP2K3;INPP1;TOP2A;KRIT1;LATS1;TIMM21;ATL3;EPM2AIP1;FRS2;SETD2;DTNA;GCFC2;SRSF1;SRSF6;PIK3CA;SSH2;IFIH1;CD2AP;HMG20A;NAV1;ZC3H7A;TRA2A;RGMB;PAF1;RCC2;ETV1;SMARCAD1;SYNJ1;LYSMD3;ATXN1L;NAA15;TARDBP;VAPA;PCED1B
UBN2_TARGET_GENES	1.46577	0.0130578	0.0382507	MCC;INO80D;CSDE1;TNNT1;GSTA3;IFRD1;PDPK1;CARF;KLF12;DNAJA1;PEPD;SFI1;MGA;CSPP1;TRAF5;RASA2;HELZ;APOC4;CYP20A1;STAT5A;PTP4A1;CEBPB;SMARCA5;SLC11A1;ATP6V1G2;STX16;TSTD2;MORC3;BCL2L12;RORC;TRMT13;INPP1;PPFIBP2;CIAPIN1;VEZF1;SLCO5A1;CDC5L
KLF15_TARGET_GENES	1.4649	0.0132602	0.0387842	CREBBP;REST;CTH;UBN2;NHSL2;PAN3;KLF7;TET3;ACTB;TXLNG;NRIP1;USP31;SETBP1;RBM15B;LCOR;HSP90AA1;GSTCD;SYNJ2;DNMT3A;ALDH9A1;KMT2C;KCTD18;ZKSCAN8;FRY;ATP13A3;HNRNPL;GMNN;PURA;DMXL2;PLIN5;EP300;LRRC56;LRRC40;REEP3;ZDHHC17;USP32;PIM3
MIR_126B_5P	1.46108	0.000631723	0.00340309	CREB5;INO80D;PPM1K;ANKRD12;ATXN1;SEMA6A;BBX;ELAVL1;UBN2;TAOK1;RGS2;RUNX1T1;PDK4;FAM199X;HSPA4L;PPARGC1A;SORBS1;PFKFB2;HSD11B1;TFRC;PDPK1;AMOTL1;UVSSA;KLF12;PCF11;LPAR4;PRPF39;PTGES3;RNF38;MPZL2;TRIO;EDEM1;RSBN1L;DHX36;ARNTL;SHANK3;SCAI;PARP2;ISG20;ZBTB41;DDIT4;SCAF11;UBFD1;SLC38A9;LRRCC1;SMARCA5;LEO1;KLHL9;NPAS2;SLC25A37;FAT1;HMGB2;APPL2;SPTBN1;STX16;HLF;LAIR1;PIM2;ZEB2;SCARB2;DTX3L;SIRPA;FSD1L;W…
MIR_383_3P	1.45323	0.0154594	0.0432275	TNRC6B;INO80D;ATXN1;AFAP1;PAN3;GCNT1;CELF2;PRR14L;SYN2;MIER3;PDPK1;CBX5;DYRK1A;EXOC8;NLK;CHD7;ZBTB10;AGO2;CSPP1;DNMT3A;GMEB2;GLCCI1;YWHAG;TBL1X;SPTBN1;MXD1;ZEB2;ARL14EP;PTBP2;TCF7L2;DMXL2;EGR1;GLCE;GZF1;RABL3;ATAD2B;PALLD;WASF2;DPYD;DTX4;MAF;FNDC3A;KDM2A;EGFR;ZC3H18;SNUPN;RUNX1;CDS2;AP1G1;G3BP2;ARL6IP1;MAP3K2;TARDBP;NECAP1;ADAMTSL3;ZBTB33;SPATA2;GCH1;TXNL4A;AMMECR1L;OSBPL11;NRAS;SLC47A1
MIR_6539	1.44944	0.00857404	0.027606	FN3KRP;CCDC88A;ZFP36L1;KDM7A;SREK1;SLC5A3;FAM126B;MSI2;SETD7;ACVR1C;SH3RF1;ESR1;CBX5;SEC24A;CECR2;PIKFYVE;SP1;CHD2;RNF38;KMT2A;PIK3R1;IRS1;JAG1;KMT2C;RSBN1L;SCAI;ATP8A1;SCAF11;PHF6;STK40;SLC8A1;MDN1;PPARG;PXMP2;DCLRE1C;RAPGEF2;POGZ;NCAPG2;NSD1;NF1;MMD;DOT1L;KRIT1;GIGYF2;PANK1;KDM3A;PHACTR4;XIRP2;PALLD;GLIPR2;PDGFRA;PDE3A;GCC2;MET;TGFBR1;DTX4;CASC3;CDS1;ITSN2;ANKRD6;ST6GALNAC3;AFF4;SEMA6D;RIOK2;MA…
MIR_7214_5P	1.43051	0.0106726	0.0327213	ATXN1;RBMS3;SLC4A4;CDK6;UGCG;CELF2;SMG1;RORA;B3GALT1;INSR;PHIP;LPP;NR2C2;CNOT4;DNAJA1;CBFA2T3;PIGN;THRB;TRIM56;PIGM;GABPB2;ISG20L2;PDE1A;SHANK3;EML4;DMD;CP;P2RY12;SMC6;TNIK;MATR3;KLF9;HOOK3;TBL1X;TIPARP;LCORL;MYO9A;NF1;PPFIBP2;RSF1;PAPSS2;CLIP1;STX18;FGF10;PALLD;PDGFRA;TAOK3;PDZD8;NUP35;PIK3CA;SSH2;FOXK2;GNAQ;TMED8;TRIB2;PHC3;DDX60;YES1;THRAP3;ST6GALNAC3;G3BP1;DMTF1
MIR_148A_3P_MIR_148B_3P_MIR_152_3P	1.43016	0.0117245	0.035155	CXCL13;TBL1XR1;ATXN1;PDK4;DDX6;KDM7A;ESR1;AGO2;GPATCH8;RNF38;KMT2A;UCP3;KLF6;B4GALT5;HECW2;SLC35D1;ATP8A1;OTUD4;RALBP1;CUL5;TNRC6C;CANX;CTXN3;USP33;PHF3;MLLT6;AMACR;DMXL1;NAT14;MMD;USP48;ERRFI1;ZCCHC2;AKAP1;STK38L;INO80;ZDHHC17;CBLB;CNOT6;KCNA1;USP32;STARD13;ABCA1;CEP350;MRPL19;CDKN1B;TNPO1;FCHO2;ZFYVE26;DCUN1D3;HMG20A;LBR;BCL2L11;JARID2;ITSN2;CDK8;IDI1;JMY;ZNRF1;ARL6IP1;MBIP;GPR183;SLC25A44;TOMM…
MIR_1953	1.42999	0.0160879	0.0446575	NFIA;INO80D;MOB3B;KDM7A;YWHAZ;PPARGC1A;RORA;ATP1B1;SATB1;TFRC;KMT2E;KCNJ2;KMT2A;HECW2;STXBP6;LENG8;ANKRD17;RAD1;NCOA4;YWHAG;HOOK3;EBF3;ZEB2;APPBP2;SIRPA;SH3KBP1;USP48;TMEM164;FAM53C;DAAM1;TRABD2B;SRPK2;TBP
MIR_7026_5P	1.42057	0.0165666	0.0454995	ZFHX3;TNRC6B;IKZF2;RHOF;AQP4;ENTPD7;PPARA;AMOTL1;LIX1;SLC12A8;ZBTB43;CEP70;SP1;TGFB3;BIRC3;SPECC1;BCL6;ASXL2;KLF9;GLCCI1;ZKSCAN8;SLC8A1;NFAT5;HLF;MREG;CEP97;ACSL1;LRIG2;PIGH;ENPP6;TIA1;TMEM154;TRIB1;AFF1;FBXO30;ACVR2B;ZFR;RBM20;NUDT12;TAF2;SLC7A6;CDS2;FUBP3;NAA15;ARL6IP1;LSM1
SOX30_TARGET_GENES	1.41939	0.000553075	0.00303952	DPYSL2;AQP7;IRF2BP2;TBL1XR1;TCF4;HIPK2;SLC4A4;NUFIP2;RUNX1T1;UGCG;HSPA4L;ZFP36L1;CPEB2;SMC3;NADK2;ZBTB44;ATP1B1;ACOT4;INSIG1;EIF5B;DUSP18;SLC2A3;SH3RF1;PPARA;CAMK2D;SLC16A1;ADAM12;QRICH1;DYRK1A;CBL;PRKCI;DDHD1;RFC1;SETBP1;PPP1R3E;GOLGB1;SFI1;PTGES3;GATAD2B;GRB10;FNIP2;CDKN2C;PAQR9;CHD2;NABP1;KBTBD2;KIF2A;ISG20L2;FHL1;EDEM1;NFIB;PAXBP1;HIRIP3;RBM26;SHQ1;SPECC1;CYP20A1;RBBP6;ATP2B1;BCL6;USP34;OTUD4…
NFIL3_TARGET_GENES	1.41117	5.97744e-05	0.000508883	CREB5;NFIA;ZBTB20;CSRP3;ELANE;REST;BDH1;RC3H2;UGT3A1;FKBP5;ATXN1;LCN2;RBM47;ACSM3;KLB;CYP2E1;FIGN;GSTA3;ALB;GCK;ACSS3;FOS;NADK2;ADTRP;AKAP13;ZBTB44;ATP1B1;POP1;HPD;ACOT4;HSD11B1;AHSG;IFRD1;ZFHX4;ABHD15;THRSP;TSC22D3;CERS6;NRIP1;CAMK2D;GSR;UVSSA;NR6A1;DHRS3;SEC24A;FMO1;ZBTB43;TBCK;SFI1;SLC25A25;SLC38A6;FUBP1;ATXN2;CHD2;LARP4B;KMT2A;PIK3R1;DCUN1D1;MPZL2;GABPB2;ISG20L2;TRIO;NAA30;NUDT13;ALDH9A1;LONR…
SRSF1_TARGET_GENES	1.40952	0.010564	0.0325978	CCNB1IP1;ANKRD2;ROCK1;CCDC88A;KLF7;SDC4;DUSP18;RALGAPA2;GLUL;TFRC;MED1;PPARA;RBM14;SFI1;FUBP1;PARG;CSPP1;NABP1;PDIK1L;CEP164;RBM4B;RBBP6;CTDSPL2;PEX1;MATR3;PPHLN1;ANKLE2;ATP13A3;DNTTIP2;BIN2;FANCL;CIAPIN1;ERCC6L2;PLIN5;KRIT1;NDUFA10;STAT2;FTSJ3;TAB3;MAPK6;CCDC62;GTF2H2;SON;YWHAE;PPP2R5A;CNNM2;SDE2;PIGW;PDE3B;FILIP1L;KDM2A;MRPL1;ITCH;PPP4R2;IFNAR1;RRNAD1;TTLL4;UHRF2;ABCG2;TTC14;TRDMT1;DNAJB5;HSPE1…
GLI2_TARGET_GENES	1.40446	0.000271927	0.00168914	MCC;LNPEP;GTF2A1;INO80D;TBL1XR1;RBM15;BDH1;TCF4;SEMA6A;RC3H1;GRAMD1B;KDSR;RUNX1T1;PAN3;HYAL1;MYH2;ZFP36L1;CELF2;AKAP13;SMAD7;KMT2D;SATB1;SOX9;TFAP4;NFATC2IP;MN1;GLUL;ENTPD7;U2SURP;CAMK2D;SFXN1;LUC7L2;ESR1;NR2C2;PIM1;DHRS3;FNBP4;ZKSCAN3;AASDH;PRKCI;HIPK1;TNFRSF11A;DNAJA1;RBM15B;CYYR1;HNRNPU;HSP90AA1;MKX;SFI1;E2F7;CDK12;ATXN2;XRCC3;DNM3;THRB;USP37;KMT2A;IRS1;TLE3;DNMT3A;NAA30;TATDN3;RASAL2;DHX36;SK…
DPF2_TARGET_GENES	1.40094	0.000209962	0.00137211	CCNB1IP1;MCC;LNPEP;LRRC58;INO80D;TBL1XR1;GPC4;RBM47;DUSP7;SEMA6A;ATRX;CCDC88A;SOAT1;TSHZ3;KDSR;IGF2BP2;CDK6;CDKN1A;ACSS3;CELF2;SMC3;NADK2;ELK4;SMAD7;ARID4B;AGO3;KLF7;ZBTB34;MYSM1;SLC5A3;B3GALT1;TET1;PTPRJ;MSI2;MN1;GLUL;TBX3;ACVR1C;PPP1R12A;MED1;WIPF2;INSR;U2SURP;KDELR2;PDPK1;AMOTL1;PHIP;PIK3C2B;PIM1;REL;QRICH1;SLC25A36;CBFA2T3;ATP8B1;HNRNPU;ZBTB38;HSP90AA1;FUBP1;SLC25A10;GATAD2B;ATXN2;SP1;KMT2A;C…
NR1I2_TARGET_GENES	1.39972	0.000108417	0.000827001	SCGB1A1;LARS2;CREB5;NFIA;ZBTB20;NUCKS1;GTF2A1;PPM1K;TCF4;TREM2;LCN2;BBX;CSDE1;UBN2;NUFIP2;IGF2BP2;RLIM;S100A8;CELF2;LPL;ADTRP;AKAP13;PRR14L;ANK3;SDC4;FAM126B;HSD11B1;MDM4;SOX9;IFRD1;CPNE3;HEG1;TSC22D3;CERS6;CAMK2D;TAF3;PHIP;LPP;EBF1;CDCA7;LIX1;HP;CD47;SPEN;ZBTB43;DIXDC1;PEPD;FOXN2;MMP19;SFI1;MAP3K8;LDHB;SLC25A25;FUBP1;RECQL;DUSP11;ATXN2;RETN;ETS1;PIGM;TNFAIP2;SLC18B1;SYNJ2;TAF15;FABP4;SNAI3;MTF2;…
DLX2_TARGET_GENES	1.38694	0.000164164	0.00114065	MCC;NFIA;ZBTB20;NUCKS1;CREBBP;TBL1XR1;MOB3B;TCF4;FKBP5;RBMS3;DUSP7;SEMA6A;IKZF2;TRPS1;GRAMD1B;NUFIP2;GOLGA4;EMC1;CCND2;DDIT3;RBFOX2;CELF2;CPEB2;SMAD7;KLF7;ZBTB44;TET1;PRIMA1;TRAM1;SATB1;RALGAPA2;APBA1;NFATC2IP;MN1;GLUL;ZFHX4;CEP290;MAMDC4;NR6A1;PIM1;LINGO1;FNBP4;EBF1;ZBTB26;LIX1;ADAM23;TGFBR3;CECR2;RBM14;HNRNPU;DIXDC1;ARID4A;AGO2;GATAD2B;CEP170;CHD2;KMT2A;EXD2;PIGM;JAG1;IDH1;TLE3;PLCB1;TTC37;GABP…
HOXA13_TARGET_GENES	1.38181	0.000710131	0.00379333	MCC;PPM1K;MOB3B;RC3H2;TCF4;TNNI1;RBMS3;SEMA6A;MYOZ2;FLI1;MIB1;SLC15A2;TPH1;ACSS3;RBFOX2;CPEB2;LPL;UBE3A;ARID4B;PRR14L;ZBTB44;MYSM1;AMER1;RALGAPA2;GLUL;TFRC;NUP107;NBEAL1;HEG1;ESR1;PHIP;ADAM12;DHRS3;CARF;KMT2E;NLK;DDHD1;CYTL1;TGFBR3;CECR2;SLC25A36;SPEN;LPAR4;BPNT1;HSP90AA1;EML6;CDK12;SLC25A25;GATAD2B;ATXN2;FNIP2;PIKFYVE;CHD2;GABPB2;TAF15;ALDH1L1;KMT2C;CLVS1;HERC1;DNAJC24;MYO10;ARL4D;KCTD18;ASNS;IL…
FOXA3_TARGET_GENES	1.3771	0.00400324	0.0149984	ZBTB20;LRRC58;GTF2A1;FKBP5;ACSM3;KLF5;UBN2;POLE2;SAMD8;MED13L;PDK4;TNFRSF14;UBE3A;ELK4;SMAD7;KLF7;RORA;POP1;SDC4;TRAM1;AHSG;TFAP4;ACTB;TBX3;ZFHX4;PPARA;PDPK1;SLC38A3;AASDH;RASSF6;SYT12;FMO1;SPEN;MKX;DNM3;MGA;MPZL2;TTC37;DNMT3A;NAA30;RSBN1L;DNAJC24;ANKS3;CCDC107;RIF1;EHMT1;NNMT;SLC1A3;ALKBH8;RBBP6;PARP2;SLC35D1;RALBP1;USP45;SCAF11;GMEB2;FGF1;ANKRD17;KLF9;NCOA4;JADE1;FRY;TTC36;NHLRC2;LIN52;NICN1;IL…
TEAD2_TARGET_GENES	1.37437	0.0157061	0.0436965	TCF4;RBM47;RBMS3;FLI1;NXPE2;RUNX1T1;CDK6;GCK;RBFOX2;ACOT4;HSD11B1;SATB1;IFRD1;NUP107;PRRC2C;ZKSCAN3;SYT12;NLK;GOLGB1;ZBTB38;ERBB3;CDK12;SLC25A25;DUSP11;MUSK;SP1;PARG;ETS1;PIK3R1;BIRC3;MTF2;MYO10;EHMT1;OTUD4;PRIM1;FAM107B;USP45;ASH1L;ZCWPW1;FGF1;STK40;GALE;YWHAG;HDAC4;PPP6C;NFAT5;CHORDC1;SHPRH;RAPGEF2;GTPBP10;CDC42BPA;RORC;HNRNPL;POGZ;DMXL1;SCARB2;SCHIP1;PDS5A;TRPC3;DOT1L;NUAK1;HINFP;FTSJ3;PWWP2A;…
NRD1_TARGET_GENES	1.3721	0.0061811	0.0211243	NFIA;IRF2BP2;RBM15;PABPC1;ZBTB37;ATF3;CTH;CSDE1;TNFRSF12A;CCND2;DDIT3;FOS;YWHAZ;SDC4;SOX9;ACTB;GLUL;IFRD1;TBX3;PRRC2C;MED1;CAMK2D;CBX5;KMT2E;ZBTB38;MKX;NABP1;HMOX1;DNAJC24;KLF6;PLEC;BTG1;NR1H3;HELQ;CCNC;BCL6;DDIT4;TNRC6C;MAT2A;RNF111;SUZ12;TNPO2;TMEM138;RAD1;CCNT1;YWHAG;ZSCAN26;MYC;CHORDC1;KLF10;DNTTIP2;STX16;PGGT1B;CLK1;ZBTB6;UTP14A;DNAJB14;SCHIP1;METTL21A;CD68;REXO4;GPATCH3;THAP2;ZFC3H1;HNRNPH1…
RELB_TARGET_GENES	1.37114	0.000469779	0.0026984	NUCKS1;GTF2A1;INO80D;ZBTB37;ATF3;DUSP7;CSDE1;TRPS1;GPNMB;SAMD8;GAN;PAN3;EMC1;CD300A;FOS;AKAP13;MYSM1;FAM126B;EIF5B;RALGAPA2;ACTB;MED13;IFRD1;NBEAL1;ENTPD7;CERS6;ARID5B;EEA1;GSR;NR6A1;PBRM1;FNBP4;GNG2;AASDH;DNAJA1;RBM27;HNRNPU;TBCK;BPNT1;INPP4A;EML6;SLC25A25;CLEC5A;CHD2;HMOX1;KBTBD2;TNFAIP2;GABPB2;CTRC;SYNJ2;BIRC3;MTF2;C3AR1;PAXBP1;TBC1D4;PLEC;RASA2;SKIL;IL18RAP;ARHGAP26;BRAF;EML4;WDR1;RAD50;INTS2…
SOX10_TARGET_GENES	1.36058	0.000368484	0.00220282	NFIA;TMF1;GTF2A1;RBM15;PABPC1;SEMA6A;ROCK1;CCDC88A;UBN2;TAOK1;ZKSCAN1;PAN3;EMC1;SBNO1;DDIT3;ZFP36L1;CELF2;SMAD7;KIF21A;MYSM1;EIF5B;TRAM1;ACTB;IFRD1;TFRC;KIF15;WIPF2;U2SURP;CAMK2D;DYNC1LI2;SLC38A3;NR2C2;ADAM12;QRICH1;CBX5;AASDH;ZBTB26;CASQ2;CBL;SC5D;SIK2;LRRC8A;HNRNPU;FOXN2;ZBTB38;HSP90AA1;GPATCH8;MICAL3;ATXN2;FNIP2;SGIP1;CHD2;ETS1;KMT2A;GSTCD;HIPK3;PBX1;IDH1;TLE3;CMC4;EDEM1;MTF2;TBC1D4;DNAJC24;NM…
NR5A1_TARGET_GENES	1.35284	0.00026987	0.00168184	LARS2;NFIA;ZFHX3;ZBTB20;AQP7;LNPEP;PLAC8;ZDHHC23;PPM1K;GPC4;TCF4;PABPC1;FKBP5;RBM47;ATRX;ROCK1;CCDC88A;SOAT1;GRAMD1B;CYP2U1;MED13L;PDK4;GSTA3;PAN3;LIFR;SMC3;UBE3A;ALS2CL;RB1CC1;KLF7;SMG1;ZBTB44;APBA1;MSI2;MN1;TFRC;PPARA;U2SURP;CERS6;LUC7L2;ESR1;PHIP;REL;QRICH1;CNTLN;CASQ2;TET2;KMT2E;PRKCI;SETBP1;ZBTB10;KCNJ2;RBM15B;SLC25A36;CBFA2T3;RAPGEF4;CACNA1C;CEP70;ARID4A;PEPD;AGO2;TMOD2;MAP3K8;SLC25A25;SLC3…
RUVBL2_TARGET_GENES	1.34257	0.000143029	0.00103709	LARS2;TMF1;GTF2A1;RBM15;PABPC1;ZBTB37;UBN2;GRAMD1B;NUFIP2;RUNX1T1;CDK6;EMC1;DDX6;SMC3;AKAP13;AGO3;KMT2D;INSIG1;EIF5B;PFAS;SCO1;MED13;IFRD1;CHUK;SLC2A3;UBXN7;PRRC2C;MED1;U2SURP;TAF3;PHIP;NR2C2;PIM1;ZBTB21;CNOT4;DYRK1A;TET2;CDKAL1;KMT2E;SEC24A;CBL;DBT;HNRNPU;ARID4A;PRDM9;SFI1;METTL4;GATAD2B;CEP170;SP1;CHD2;RNF38;RSL24D1;KMT2A;CSPP1;GSTCD;GABPB2;MPHOSPH9;CDC27;MTF2;CDT1;TATDN3;NME1;DHX36;ASNS;ZCCHC8…
PHF2_TARGET_GENES	1.33981	0.000210098	0.00137211	LNPEP;LRRC58;GTF2A1;TBL1XR1;REST;ZMAT3;GPC4;RBM15;PABPC1;ZBTB37;FAM227A;DUSP7;HIPK2;SOAT1;EGLN3;UBN2;NUFIP2;KDSR;RGS2;TNFRSF12A;MED13L;LMTK2;DDX6;YWHAZ;ARID4B;KLF7;SOWAHC;FAM126B;INSIG1;PRIMA1;ZC3H12C;FANCA;RALGAPA2;ACTB;MED13;IFRD1;RCCD1;MED1;NBEAL1;NR6A1;CBX5;DYRK1A;CARF;GNG2;TET2;USP31;DDHD1;RFC1;DNAJA1;SLC25A36;ARID4A;MAP3K5;TEX9;NIPBL;RRAGB;PNPLA3;USP37;RNF38;LARP4B;CSPP1;TRAF5;HMOX1;DCUN1D1…
ZFP467_TARGET_GENES	1.33929	0.0145894	0.0416228	GTF2A1;INO80D;ZMAT3;RC3H2;GNMT;ATRX;RHOF;NHSL2;IGF2BP2;PPARGC1B;PAN3;GCK;FOS;TECPR2;SMG1;MYSM1;KMT2D;FAM126B;DUSP18;SATB1;SH3RF1;NRIP1;LPP;RBM15B;DBT;SLC38A6;NABP1;GSTCD;HIPK3;TNFAIP2;SLC18B1;NAA30;RASAL2;ARHGAP26;MYCBP2;CDC14A;ABCD4;RIMS4;PPP1CB;SET;PLCB4;SLC6A6;PDE10A;MYO5A;FRY;PRKAR2B;NFAT5;VCL;SFXN4;SLC25A22;RAPGEF2;HNRNPL;NSD1;DNAJB14;ZMIZ1;CAB39;RSF1;SMG7;STK38L;GFOD1;CNOT6;ADHFE1;JAK2;EFCC…
ELL2_TARGET_GENES	1.29887	0.00259723	0.0106058	GTF2A1;TBL1XR1;ZMAT3;GPC4;TCF4;PABPC1;ZBTB37;SEMA6A;CIART;CCDC88A;KLF5;NUFIP2;ADRB2;CDKN1A;CCND2;LMTK2;ZFP36L1;KDM7A;YWHAZ;SMAD7;RB1CC1;AGO3;INSIG1;APBA1;TET3;ACTB;NFATC2IP;GLUL;IFRD1;TFRC;SLC2A3;TBX3;U2SURP;VEGFA;NR2C2;PIM1;TET2;KMT2E;NLK;HIPK1;USP31;CECR2;DNAJA1;SLC25A36;HNRNPU;AGO2;BPNT1;HSP90AA1;SLC25A34;CHD8;RECQL;METTL4;XRCC3;CHD2;ETS1;PIGM;NABP1;HMOX1;IDH1;BIRC3;MTF2;GCLC;ARNTL;ARL4D;ARHGA…
SPEN_TARGET_GENES	1.29667	0.0175016	0.0475437	MCC;NFIA;PLAC8;FN3KRP;TCF4;FLI1;RHOF;SAMD8;DCDC2B;CD300A;S100A8;UBE3A;ELK4;RB1CC1;RORA;PRIMA1;FANCA;PFAS;PTAR1;SPAG1;SYT12;TANGO2;MMP19;AHR;SFI1;INPP4A;PTGES3;RECQL;DUSP11;PDZD7;CSPP1;HMOX1;SLC18B1;PLCB1;SYNJ2;DNMT3A;PPP1R16B;KMT2C;DNAJC24;PLEC;MYO10;CEP128;ABRA;FAM102B;HECW2;GPR160;RBBP6;GPT2;PTBP3;KATNAL1;PPP2R1B;PPP1CB;ANKEF1;CSNK1G1;CORO1C;ST3GAL5;BBS2;MEIS2;CPEB3;LGALS4;PPHLN1;PDSS1;ANKLE2;F…
ZFP953_TARGET_GENES	1.29599	0.00540986	0.0189643	AQP7;INO80D;TCF4;IGF1R;RBM47;RBMS3;MED18;NHSL2;C5AR1;EMC1;CDKN1A;LIFR;CELF2;SMC3;MYOM3;NADK2;ELK4;SMAD7;RORA;MYSM1;ANK3;TET1;HSD11B1;TRAM1;FANCA;IFRD1;TFRC;SLC2A3;MED1;NRIP1;MAMDC4;ESR1;DHRS3;FNBP4;EBF2;SLC25A36;RAPGEF4;ZBTB43;MAP3K5;HSP90AA1;MKX;MAP3K8;CHD8;PTGES3;NIPBL;RECQL;ERCC6;ATXN2;DCBLD2;SP1;ETS1;PIK3R1;CSPP1;PIGM;MPZL2;TLE3;MPHOSPH9;OAS2;MTF2;HERC1;MYO10;ARNTL;ARHGAP26;DHTKD1;CEP164;RAD5…
ARID1A_TARGET_GENES	1.28877	0.00210913	0.00910271	DPYSL2;MCC;NFIA;CSRP3;TMEM38B;ELANE;TCF4;PABPC1;FKBP5;LCN2;GNMT;LSM12;FAM227A;RC3H1;CTH;CSDE1;CIART;ROCK1;CCDC88A;TNNT1;GSTA3;DDIT3;ZFP36L1;ADTRP;SMAD7;KLF7;SMG1;POP1;INSIG1;ACTB;TFRC;CHUK;TBX3;NBEAL1;PPARA;U2SURP;CAMK2D;TAF3;LPP;PIM1;CBX5;DHRS3;AASDH;PRKCI;CHD7;LETM2;GSK3B;SLC12A8;FMO1;SPEN;MOB1B;FOXN2;ZBTB38;SFI1;SLC25A34;LDHB;SLC25A25;CHD8;FNIP2;RNF38;RSL24D1;NABP1;HIPK3;HMOX1;MPZL2;SYNJ2;DNMT…
ZFP938_TARGET_GENES	1.27127	0.0106514	0.0327213	RC3H2;TCF4;RBM47;MED18;ATRX;CSDE1;CCDC88A;NHSL2;PAN3;CDKN1A;NADK2;ELK4;SMAD7;RB1CC1;RORA;POP1;MYSM1;TET1;TET3;TFRC;SLC2A3;NKTR;PRRC2C;TLR7;MAMDC4;PBRM1;FNBP4;SYT12;EBF2;CD164L2;SLC25A36;FMO1;HNRNPU;ZBTB43;TANGO2;MMP19;EML6;TEX9;PTGES3;RECQL;PNPLA3;ATXN2;SP1;LARP4B;SSH1;MPZL2;OAS2;MTF2;ARNTL;ZCCHC8;RBM26;ARHGAP26;AGAP1;STAT5A;RBBP6;BCL6;SPRY4;UHRF1;RALBP1;CP;PTP4A1;PPP1CB;CSNK1G1;TNIK;AHCYL2;LGALS…
FOXG1_TARGET_GENES	1.26645	0.0146018	0.0416228	LARS2;CREB5;NFIA;TNRC6B;TCF4;BBX;UBN2;RUNX1T1;PDK4;PEG3;TNFRSF14;ITGB6;NADK2;ARID4B;KLF7;YPEL4;TFAP4;ACTB;TBX3;INSR;YPEL2;STC2;ZBTB26;USP31;LIX1;SLC25A36;DENND2D;GOLGB1;MKX;SFI1;TEX9;CHD2;RNF38;TFDP2;MTF2;RSBN1L;PAXBP1;DNAJC24;KLF6;ARNTL;PDE1A;ZCCHC8;BTG1;B4GALT5;RBM4B;SOX5;EHMT1;ALKBH8;GGPS1;PEX1;STXBP6;CUX2;LENG8;PPP2R1B;STK40;MEIS2;AHCYL2;SLC25A42;ATXN3;TBCEL;ATP6V1G2;ING3;TXNIP;PHF3;CEP95;FIT…
LHX6_TARGET_GENES	1.24884	0.00980137	0.0307421	DPYSL2;TNRC6B;LRRC58;IRF2BP2;TBL1XR1;PPM1K;IGF1R;ATF3;AVIL;DUSP7;MED18;FLI1;CSDE1;CIART;CCDC88A;CASP8AP2;GRAMD1B;MED13L;GAN;CCND2;NADK2;YWHAZ;PFKFB2;DUSP18;SOX9;APBA1;PFAS;MSI2;MN1;MED13;TFRC;RCCD1;SPAG1;NKTR;ZFHX4;UBXN7;ENTPD7;VEGFA;LUC7L2;CBX5;DYRK1A;EBF1;NAP1L5;AASDH;ADAM23;GSK3B;TGFBR3;RBM15B;HNRNPU;DIXDC1;ARID4A;PEPD;AGO2;GOLGB1;NIPBL;GPATCH8;METTL4;GATAD2B;ERCC6;FNIP2;PDIA4;CEP170;CHD2;RNF3…
ZFP652_TARGET_GENES	1.23779	0.0109723	0.0334809	INO80D;TBL1XR1;REST;RC3H2;RC3H1;SLC4A4;TRPS1;TNNT1;PAN3;CTDSPL;EMC1;DDX6;UBE3A;SMG1;ZBTB44;ATP1B1;KBTBD8;RALGAPA2;KCNMA1;ACTB;MN1;IFRD1;SLC2A3;ACVR1C;CEP290;KDELR2;CAMK2D;REL;CNOT4;LINGO1;ZBTB43;GOLGB1;SFI1;MAP3K8;EML6;GRB10;CEP170;THRB;PDE5A;RNF38;PDIK1L;KBTBD2;TLE3;SYNJ2;NAA30;GSTZ1;BIRC3;NUDT13;NFIB;HELZ;CEP128;ASNS;ZCCHC8;RRP1B;IKBKE;AGAP1;EHMT1;ATP2B1;CALR3;OTUD4;TMED2;KATNAL1;UHRF1;CUX2;RAL…
ELL3_TARGET_GENES	1.21309	0.0146628	0.04163	NFIA;ZBTB20;INO80D;TBL1XR1;TCF4;PABPC1;FKBP5;RBM47;SEMA6A;ATRX;TNNT1;NUFIP2;MED13L;RUNX1T1;CDK6;DCDC2B;CDKN1A;YWHAZ;KLHL34;SMAD7;ANK3;PFKFB2;TET3;GLUL;SLC2A3;TBX3;PRRC2C;WIPF2;TXLNG;MC5R;PIM1;TET2;KMT2E;CBL;PRKCI;USP31;LIX1;PCF11;GSK3B;CECR2;TMTC4;CYYR1;HNRNPU;ZBTB38;E2F7;CDK12;GATAD2B;ATXN2;SP1;CHD2;EXD2;G0S2;CSPP1;PBX1;SYNE1;SKA2;DNMT3A;MTF2;KMT2C;NFIB;KLF6;PLEC;MYO10;SKIL;ZCCHC8;ACSS1;NR1H3;RI…
MIR_6971_5P	-1.40286	0.0161469	0.0446742	DLK1;WDR89;KCNC3;MEST;COL1A1;SOX12;SAP25;COL6A1;CRABP1;PVALB;WDTC1;SAMD1;SLC1A1;USP4;HMGA1;ASIC1;NCDN;RAB6B;NOTCH4;HRAS;PRR12;NACC1;CAPN6;ABTB1
MIR_92A_2_5P	-1.42994	0.00739328	0.0244774	DLK1;MDK;APLNR;TUBG2;HDAC11;FOXP4;COL5A1;VAT1;PRX;HMGA1;GNAO1;PDXP;NOG;JUP;RHOG;ISLR2;SLC6A8;MYLK2;MAFB;CARM1;LRCH4;EMC10;BAHCC1;NACC1;INTS5;PIP5K1C;SLC48A1;NDN;RAB40C;TNFSF12;PHOSPHO1;ZBTB22;PTGFRN;MIER2;ZRSR2;KDM4B;SGSM2;PITPNM2;SDC3;LAMC3;BAK1;NPTXR;TYW1;GAS7;UBL7;DAGLA;TPCN1;CDK18;CSK;NFIC;RGP1;CHD3;CITED2;FSTL3;MYL6B;PBX2;CXCR4;CRTC1;MAMSTR;AGPAT1;SAMD4B;BCL2L1;PPP2R5B;LSM10;APH1A;SEMA5A
MIR_6904_5P	-1.43595	0.00703287	0.0235707	DLK1;FSCN1;MYCL;TTYH3;KY;TBC1D16;KREMEN1;COL5A1;MDGA1;USP4;CHPF;COL5A3;GNAO1;ARID3B;EPHB3;RIN3;THBS3;ATXN7L3;IGFBP5;LRCH4;TBX2;NACC1;FBXL16;SLCO2B1;PSMC4;EXTL1;SOX10;ATCAY;TANC2;SERF2;SLC9A1;HSPB3;MAG;PITPNM2;FBXL19;FBXO10;AMMECR1;TGFBR2;PEF1;STRN4;ATN1;CACNB1;TMEM104;BTRC;TBX4;DAGLA;NCALD;ARRB1
MIR_6986_5P	-1.67351	0.00269127	0.010943	FSCN1;COL1A1;TTYH3;FXN;WDTC1;LFNG;FOXP4;DUSP8;LRRC32;TMEM98;CHODL;GNG11;WDR81;GNG7;CTDSP1;PPT2;BAHD1;CDH4;INSL3;SPRYD3;GNAI2;UBL7;LIMK1;KIF2C;NFIC

## Sheet: Heart
Regulatory targets	NES	pval	padj	Genes
MIR_124_3P	2.2545	2.20117e-18	1.04831e-15	VAT1L;NAT8L;ILDR2;STT3A;ECE1;NTRK2;GPD2;MYLK4;ATP7A;GSN;BMP6;CDON;NRP1;CEBPA;MYRF;GNAI1;FOLR1;LPIN1;FNDC3B;PTPN11;P4HA1;BMPR1A;GPAM;MAN2A1;EPS8;TWSG1;LMBRD1;RAB11FIP1;ITPRIP;PPP1R3B;CPD;LIMCH1;TMEM104;MYRIP;LCLAT1;FURIN;HIPK3;SH3PXD2A;ENPP4;CASK;ABCA9;FZD4;RHBDD1;ANTXR2;CASQ2;MAPK4;ARFGEF2;PRKG1;CAND2;ZMPSTE24;ACADSB;NFIC;PAPSS2;STEAP3;GLCE;SHROOM4;NFIX;NR3C2;EFNA5;AMOTL1;SLC35A4;SLC16A1;FRMD4B;T…
MIR_9_5P	2.24448	1.41126e-12	2.68846e-10	LARS2;CREB5;CRIM1;SLC8A1;EMB;THBS2;SORT1;TGFBR2;MME;PPARA;ADCY5;NRP1;KIRREL;MYRF;PTPRB;FNDC3B;PCSK6;FYCO1;CNNM2;PCDH7;PLXNA4;INHBB;DIO2;TNS1;RMND5A;VCL;HIPK3;SOCS5;UHRF1;VANGL1;ANTXR2;SLC20A2;ANO1;ARFGEF2;XPR1;EPHA7;INSIG1;SHROOM4;PDGFRB;TXNDC5;COLEC12;EHD4;SLC7A8;STT3B;CEP104;MAN1A2;EPHB4;EDEM3;TMEM109;KIF13A;STARD13;ATOH8;ABL2;MYO1C;COL4A2;ESRRB;TRIM16;ICMT;CSGALNACT1;PEAK1;UBE3C;MEF2C;SLC10A3;…
MIR_466D_5P	2.11695	5.65983e-19	4.26794e-16	ELOVL6;SPOCK2;NAT8L;ILDR2;PCDHGC3;CHRDL1;CCDC3;SLC8A1;LCP2;ECE1;BDH1;ADTRP;FAM107A;MYLK4;ATP7A;NPR3;SCN5A;CHST11;PTGFR;BST1;MMP28;PCDHGB2;LGALS12;RRM2;FLT4;ANGPT2;OGDH;CACNA2D2;PTPRB;LRRC32;PCDHGB6;TUBB4A;DOCK5;EXTL3;CNTN2;TGFA;CDS2;SLC4A4;ABCC9;CAMK2A;PECAM1;PRSS23;DDR1;ORAI2;FZD7;ITGAM;IGFBP3;NID1;LIPE;RAB11FIP1;DIO2;SLCO3A1;TNS1;ITGA9;TTLL7;CMKLR1;TMEM104;XK;TMOD2;MYRIP;LCLAT1;SERINC3;ARHGEF17…
MIR_466K	2.11644	6.72117e-19	4.26794e-16	ELOVL6;SPOCK2;NAT8L;ILDR2;PCDHGC3;CHRDL1;CCDC3;SLC8A1;LCP2;ECE1;BDH1;ADTRP;FAM107A;MYLK4;ATP7A;NPR3;SCN5A;CHST11;PTGFR;BST1;MMP28;PCDHGB2;LGALS12;RRM2;FLT4;ANGPT2;OGDH;CACNA2D2;PTPRB;LRRC32;PCDHGB6;TUBB4A;DOCK5;EXTL3;CNTN2;TGFA;CDS2;SLC4A4;ABCC9;CAMK2A;PECAM1;PRSS23;DDR1;ORAI2;FZD7;ITGAM;IGFBP3;NID1;LIPE;RAB11FIP1;DIO2;SLCO3A1;TNS1;ITGA9;TTLL7;CMKLR1;TMEM104;XK;TMOD2;MYRIP;LCLAT1;SERINC3;ARHGEF17…
MIR_6903_3P	2.1021	8.28097e-14	1.7528e-11	ELOVL6;NAT8L;ILDR2;PCDHGC3;MYH11;CCDC3;SLC8A1;LCP2;ECE1;BDH1;THBS2;FAM107A;NPR3;CHST11;PCDHGB2;ADCY5;LGALS12;ANGPT2;CACNA2D2;PTPRB;LRRC32;PCDHGB6;DOCK5;CDS2;SLC4A4;ABCC9;FYCO1;CAMK2A;PRSS23;ORAI2;ITGAM;NID1;RAB11FIP1;SFRP1;DIO2;TNS1;ITGA9;TMEM104;XK;TMOD2;SERINC3;ARHGEF17;SLCO2A1;CASK;THSD4;VANGL1;PRRC2B;BGN;AAK1;ACSM5;ARRB1;MFAP3L;ENPP6;SKI;TMEM47;XPR1;EPHA7;PCDHGA10;PAPSS2;RAB6B;SNURF;ZBTB7C;LB…
MIR_466L_5P	2.07891	2.68003e-15	7.29351e-13	ELOVL6;NAT8L;ILDR2;PCDHGC3;CCDC3;SLC8A1;LCP2;ECE1;BDH1;THBS2;SLA;FAM107A;NPR3;CHST11;PTGFR;PCDHGB2;LGALS12;ZBTB4;ANGPT2;OGDH;CACNA2D2;ENC1;PTPRB;LRRC32;PCDHGB6;TUBB4A;DOCK5;EXTL3;CNTN2;SLC16A7;TGFA;ITIH5;CDS2;SLC4A4;ABCC9;FYCO1;CAMK2A;PRSS23;ITGAM;IGFBP3;NID1;CACHD1;RAB11FIP1;SFRP1;SLCO3A1;TNS1;ITGA9;KLHL34;CDH5;SOWAHC;TMEM104;XK;TMOD2;SERINC3;ARHGEF17;SLCO2A1;CASK;THSD4;VANGL1;PRRC2B;BGN;AAK1;SL…
MIR_466I_5P	2.07571	4.48007e-17	1.42242e-14	ELOVL6;SPOCK2;NAT8L;ILDR2;PCDHGC3;CHRDL1;CCDC3;SLC8A1;LCP2;ECE1;BDH1;ADTRP;FAM107A;MYLK4;NPR3;SCN5A;CHST11;PTGFR;BST1;MMP28;PCDHGB2;LGALS12;RRM2;FLT4;ANGPT2;OGDH;CACNA2D2;PTPRB;LRRC32;PCDHGB6;TUBB4A;DOCK5;EXTL3;CNTN2;TGFA;CDS2;SLC4A4;ABCC9;CAMK2A;PECAM1;PRSS23;DDR1;ORAI2;FZD7;ITGAM;IGFBP3;NID1;LIPE;RAB11FIP1;DIO2;SLCO3A1;TNS1;ITGA9;TTLL7;CMKLR1;TMEM104;XK;TMOD2;LCLAT1;SERINC3;ARHGEF17;SLCO2A1;CAS…
MIR_486A_3P_MIR_486B_3P	2.07532	5.86112e-05	0.00190188	SPOCK2;NAT8L;CIDEC;COL18A1;NSG1;FLNC;SGCD;CAMK2A;CTSD;BGN;ACOT11;PRKAR2A;ITPKB;MAOB;EDEM3;TADA2B;AIF1L;TRABD2B;MFN2;SDC3;SLC19A1;PLCB1;CHST15;LUZP1;TGFBRAP1;GLIS2;AIFM2;CTDSP2;CDC42EP1;OSGIN1;RHBDD2;CPLX2;MECP2;AP1B1;RERG;CARHSP1;ZC4H2;TRAF3;GAB1;ARID1B;LY6E;NOL10;PTPRJ;RNF44;MAPRE1
MIR_326_5P	2.06707	0.000195708	0.0046603	SPOCK2;NAT8L;CIDEC;COL18A1;NSG1;FLNC;SGCD;CAMK2A;CTSD;BGN;ACOT11;PRKAR2A;ITPKB;MAOB;TADA2B;AIF1L;TRABD2B;MFN2;SDC3;SLC19A1;PLCB1;CHST15;LUZP1;TGFBRAP1;GLIS2;CTDSP2;CDC42EP1;OSGIN1;CPLX2;MECP2;AP1B1;RERG;CARHSP1;ZC4H2;TRAF3;ARID1B;LY6E;NOL10;PTPRJ;RNF44;MAPRE1
MIR_504_5P	2.03146	0.00363624	0.0398106	CREB5;ELOVL6;PLXNA4;FZD7;LRRC8A;PRRC2B;ATOH8;MECOM;UBE3C;HIP1;STK24
MIR_7046_3P	2.02535	0.000504028	0.00969872	LARS2;PFKFB3;GPM6A;ENC1;CACHD1;CPD;SLCO3A1;PRKAR2A;AMOTL2;USP24;ARIH1;KIFAP3;GEMIN5;PHKA1;PTHLH;BICD2;FIGN;VAPB;CBX6;RDH13;SLU7;AXIN2;SEC22A
MIR_7092_5P	2.01934	2.27786e-09	2.71208e-07	CREB5;VAT1L;DAG1;STT3A;MYLK4;ERMP1;SORCS2;SEMA3D;BMP6;GABRA3;CDON;PDE3B;SIAE;MYRF;LPIN1;NEGR1;BMPR1A;HIPK3;CASK;VANGL1;FZD4;ANTXR2;ARHGAP44;MAPK4;NR3C2;AMOTL1;SLC16A1;SC5D;PDE2A;KPNA1;NRP2;NCAM1;AP3M1;SASH1;ERC1;PIK3R1;SERPINE2;SLC1A4;NEK9;COL4A1;CSGALNACT1;MYLIP;MYO10;SPRY1;ORMDL3;MYADM;CPNE3;SLC36A2;EFCAB14;CHST1;TMEM129;KIFAP3;SURF4;GLUD1;STK24;PLEKHM3;EPN2;FERMT2;ELL2;RNF216;SEMA6A;IGF2R;MYH9…
MIR_3473B_MIR_3473E	2.01218	0.000594244	0.0111094	CDH11;ITGAM;RAB11FIP1;UHRF1BP1;AAK1;SHROOM4;PLIN4;NDST1;MPZL2;HECTD1;XPO7;NACC2;ALDH6A1;PLEC;PLEKHM3;TPCN1;EFNB3;APOE;HDLBP;N4BP1;CPLX2;CBFA2T3;XBP1;RERE;ZNRF3;SFRP5;SRF;PDK2;TMED8;CLOCK;MAPK9;LAMC2;TST;PTPRF;DNAJC27;ZDHHC7;NEDD9;UBE2QL1;IGSF8;DDAH1;TMEM248;PSD3;MPEG1
MIR_6940_5P	2.00967	5.89035e-05	0.00190188	CREB5;SLC8A1;CYP26B1;ZBTB4;COL1A1;RAP1GAP2;KCNK3;TAGLN;SH3PXD2A;THBS4;ACOT11;KREMEN1;PDPN;NFIX;FKBP5;DAGLA;PRKCA;GPRC5C;XPO7;SDC3;WDFY3;ZHX3;HIP1;SAMD4B;ATG4B;ABCF2;PIK3C3;PLEKHB2;NCSTN;CBX6;RNF150;CBFA2T3;OSBPL5;STK40;RAPGEF1;JMJD8;LARP1;GPR107;MRAS;CRAT;TXLNA;PACS1
MIR_7067_5P	2.00754	0.000376371	0.00770953	MAP1A;SMPD3;TSPAN9;RGMA;TUBB4A;GDF10;FZD7;BCL2L13;KCNK3;PLVAP;ATG9A;HR;NFIC;NFIX;TRIB1;DCHS1;NACC2;AHDC1;FAM20B;CANX;JADE2;MKNK2;PAQR7;HSP90B1;RAB43;SAMD4B;PARVB;PGAM1;PDZD7;TSPAN7;TMEM63B;SEMA3F;CAMSAP1;SPSB1;EIF4G1;STXBP1;RGS2;RAPGEF1;USP9X;ATN1;ZCCHC24;PACS1
MIR_7648_3P	2.0072	8.91218e-05	0.00265277	CREB5;SLC8A1;CYP26B1;ZBTB4;COL1A1;RAP1GAP2;KCNK3;TAGLN;SH3PXD2A;THBS4;ACOT11;PDPN;NFIX;FKBP5;DAGLA;PRKCA;GPRC5C;XPO7;SDC3;WDFY3;ZHX3;HIP1;SAMD4B;ATG4B;ABCF2;PIK3C3;PLEKHB2;NCSTN;CBX6;RNF150;CBFA2T3;OSBPL5;STK40;RAPGEF1;JMJD8;LARP1;GPR107;MRAS;CRAT;TXLNA;PACS1
MIR_135A_5P	1.97301	6.64869e-06	0.000301566	CREB5;ELOVL6;ILDR2;SLC8A1;DAG1;NTRK2;FBLN5;LMTK2;MFHAS1;PDE1A;CADM3;ANGPTL2;CPD;ENTPD4;YWHAG;TNPO1;SETBP1;NR3C2;FOXO1;DIP2C;EDEM3;HIF1AN;ARHGAP11A;LATS2;BACE1;C2CD2;RGL1;MANEA;SSR1;LMBRD2;AREL1;FERMT2;UBOX5;RASAL2;ACVR1B;GSK3B;CHSY1;PPP6R3;PLEKHB2;KCNB1;BMPER;ITM2B;SLFN5;SNTB2;EBF1;MYOCD;JADE1;KIF3B;CPLX2;MTUS1;SLC30A4;NCLN;SETD7;ADO;ARHGAP6;ATG14;ACTR3B;MTMR12;JAK2;TOPORS;SNX18;PGGT1B;ZCCHC14;KA…
MIR_302C_3P	1.9723	0.000121778	0.00346249	CREB5;TMEM38B;SLC24A3;IL6ST;TGFBR2;TMTC1;PDE3B;CYP26B1;APP;FYCO1;PCDH7;FLT1;SLCO3A1;WNT5A;SLC22A23;USP24;EDNRB;UBAP1;VLDLR;ANKRD52;ADAMTSL3;RASAL2;FKTN;ASF1B;KCNB1;CDK19;RBPJ;ITFG1;FIGN;TNFAIP1;SLC16A9;ZBTB41;RNF150;NUDT12;MTMR3;CAMSAP1
MIR_7026_5P	1.96691	2.06847e-05	0.000810151	TMEM45B;CHRDL1;SLC8A1;SORCS2;NPR3;KCNN4;ITGA8;PPARA;NSG1;TENM3;ACSL1;PPM1L;CDS2;DIO2;ITGA9;NFE2L1;ENPP4;FBXW11;PANK3;AAK1;ENPP6;PCYT1A;PRKAR2A;SSPN;AMOTL1;IL1RAP;TRIB1;SRPR;LPGAT1;ICMT;GFPT2;TLN2;HLF;KLF9;ALDH6A1;CAPN5;ATG4B;NCS1;TOLLIP;FBXO30;SPECC1;AP2A2;DUSP16;TGFB3;PRDM16;AFF1;MAML1;KIF3B;EDA2R;NUDT12;CAMSAP1;TCEANC2;ZNRF3;BCL6;TRAK2;SLC38A2;TSPAN2;MRAS;CEPT1;CNOT6L
MIR_762	1.96166	0.000323819	0.00696622	CREB5;SLC8A1;CYP26B1;ZBTB4;COL1A1;RAP1GAP2;KCNK3;TAGLN;SH3PXD2A;THBS4;ACOT11;PDPN;NFIX;FKBP5;DAGLA;PRKCA;GPRC5C;SDC3;WDFY3;ZHX3;HIP1;SAMD4B;ATG4B;ABCF2;PIK3C3;PLEKHB2;NCSTN;CBX6;RNF150;CBFA2T3;STK40;RAPGEF1;JMJD8;LARP1;GPR107;MRAS;CRAT;PACS1
MIR_135B_5P	1.95702	3.28093e-05	0.00115744	CREB5;ELOVL6;ILDR2;SLC8A1;DAG1;NTRK2;FBLN5;LMTK2;MFHAS1;PDE1A;CADM3;ANGPTL2;CPD;ENTPD4;YWHAG;TNPO1;SETBP1;NR3C2;FOXO1;DIP2C;EDEM3;HIF1AN;ARHGAP11A;LATS2;BACE1;C2CD2;RGL1;MANEA;SSR1;LMBRD2;AREL1;FERMT2;UBOX5;RASAL2;ACVR1B;GSK3B;CHSY1;PPP6R3;PLEKHB2;KCNB1;BMPER;SLFN5;SNTB2;EBF1;MYOCD;JADE1;KIF3B;CPLX2;MTUS1;SLC30A4;NCLN;SETD7;ADO;ARHGAP6;ATG14;ACTR3B;MTMR12;JAK2;TOPORS;SNX18;PGGT1B;ZCCHC14;KALRN;PD…
MIR_1249_5P	1.95417	0.000147733	0.00380312	CTSB;NPTXR;C1QTNF1;CNTN2;PARVG;GAS1;PLXNA4;SFRP1;LRRC8A;VANGL1;PRRC2B;AAK1;SOGA1;THBD;CCBE1;NFIX;C5AR1;SYP;APBA1;AGAP1;ZFP36L1;ADRA1A;SASH1;ZDHHC9;ERC1;SLC22A23;ST3GAL1;CYYR1;CREB3L1;PRRG3;ZMIZ1;MAPK10;PLEKHO2;EYA3;TAPBP;HEATR5A;RASAL2;RBFOX2;PARD3B;POMK;FIGN;WDTC1;LRP4;N4BP1;UBQLN2;FGF12;COX10;ARF3;TCF20;RAB11FIP5;PHLPP2;RAPGEF1
MIR_206_5P	1.94864	0.000180498	0.00435252	VAT1L;SATB1;GPD2;THBS2;FMOD;PCDH7;PANK3;TNPO1;TTC28;DLC1;CPE;ANK3;PHLPP1;NRIP1;ASAH2;MECOM;CLIP3;BCAR3;TOB2;B3GALT2;TBX20;PKP2;LRP12;LIG4;FERMT2;FAT1;B3GNT2;DCAF7;CREBRF;PGRMC2;CAMSAP2;ACVR2A;CDK19;RAB18;ITFG1;PRKAA1;APBB2;THSD7A;DCUN1D4
MIR_6998_5P	1.93235	0.0016659	0.0220385	CREB5;NAT8L;CYBRD1;SLC24A3;MAP1A;TSPAN9;FNDC3B;PDZD8;CLIC5;SKI;RPS6KA2;ACSS2;PCM1;SRPR;FUT10;CNP;DCAF7;GPX3;CPEB2;FOXC2;MAML1
MIR_7218_5P	1.92144	0.00384072	0.0404231	NRP1;LGALS12;PTPRB;IL33;WNT5A;ABCA2;SH3PXD2A;ABL2;JADE2;SULF1;MFSD6;VWA5A;RTN4;ZC3H4;FAM117B;SZRD1
MIR_17_5P	1.90976	2.69976e-08	2.33775e-06	CREB5;GPC6;APCDD1;CDCA7;TGFBR2;SMOC1;TSPAN9;ST6GALNAC3;PDE3B;ZBTB4;RGMA;SLC2A4;APP;WFS1;FYCO1;FLT1;PCSK5;PPP1R3B;PDGFRA;ZBTB9;SORL1;TIMP2;SH3PXD2A;TMCC3;RASD1;VANGL1;AAK1;BMPR2;ENPP5;CHRM2;MAPK4;MFAP3L;TNFRSF21;EPHA7;EPHA4;HEG1;SERTAD2;SLC17A7;SASH1;NAPEPLD;ZC3H12C;LPGAT1;SLC22A23;MFN2;USP24;NEK9;C2CD2;RASGRF2;ATL3;ADAM9;MYLIP;WDFY3;B3GALT2;UBE3C;OSR1;ATXN1L;ST3GAL1;TBC1D8B;S1PR1;HLF;ORMDL3;TNKS1…
MIR_20B_5P	1.90976	2.69976e-08	2.33775e-06	CREB5;GPC6;APCDD1;CDCA7;TGFBR2;SMOC1;TSPAN9;ST6GALNAC3;PDE3B;ZBTB4;RGMA;SLC2A4;APP;WFS1;FYCO1;FLT1;PCSK5;PPP1R3B;PDGFRA;ZBTB9;SORL1;TIMP2;SH3PXD2A;TMCC3;RASD1;VANGL1;AAK1;BMPR2;ENPP5;CHRM2;MAPK4;MFAP3L;TNFRSF21;EPHA7;EPHA4;HEG1;SERTAD2;SLC17A7;SASH1;NAPEPLD;ZC3H12C;LPGAT1;SLC22A23;MFN2;USP24;NEK9;C2CD2;RASGRF2;ATL3;ADAM9;MYLIP;WDFY3;B3GALT2;UBE3C;OSR1;ATXN1L;ST3GAL1;TBC1D8B;S1PR1;HLF;ORMDL3;TNKS1…
MIR_93_5P	1.90976	2.69976e-08	2.33775e-06	CREB5;GPC6;APCDD1;CDCA7;TGFBR2;SMOC1;TSPAN9;ST6GALNAC3;PDE3B;ZBTB4;RGMA;SLC2A4;APP;WFS1;FYCO1;FLT1;PCSK5;PPP1R3B;PDGFRA;ZBTB9;SORL1;TIMP2;SH3PXD2A;TMCC3;RASD1;VANGL1;AAK1;BMPR2;ENPP5;CHRM2;MAPK4;MFAP3L;TNFRSF21;EPHA7;EPHA4;HEG1;SERTAD2;SLC17A7;SASH1;NAPEPLD;ZC3H12C;LPGAT1;SLC22A23;MFN2;USP24;NEK9;C2CD2;RASGRF2;ATL3;ADAM9;MYLIP;WDFY3;B3GALT2;UBE3C;OSR1;ATXN1L;ST3GAL1;TBC1D8B;S1PR1;HLF;ORMDL3;TNKS1…
MIR_6954_5P	1.90608	0.000498119	0.00968282	SPOCK2;NAT8L;CIDEC;COL18A1;NSG1;FLNC;SGCD;DUSP8;CAMK2A;CTSD;BGN;ACOT11;PRKAR2A;DAB2IP;ITPKB;MAOB;TADA2B;AIF1L;TRABD2B;MFN2;WASF2;SDC3;SLC19A1;CLEC16A;TNKS1BP1;PLCB1;CHST15;LUZP1;TGFBRAP1;CHSY1;GLIS2;TMEM185B;AIFM2;CTDSP2;CDC42EP1;OSGIN1;CLMN;RHBDD2;CPLX2;MECP2;AP1B1;RERG;UNC119B;CARHSP1;ZC4H2;TRAF3;GAB1;ARID1B;LY6E;NOL10;PTPRJ;RNF44;MAPRE1
MIR_12196_5P	1.90324	0.000229795	0.00533854	CYBRD1;APCDD1;THBS1;BNC1;GPD2;NPR3;CDH11;FLRT2;SYT12;PTPRB;PLXNA4;VCL;TMEM33;SH3BP4;LOXL2;NFIX;AMOTL1;KIF1B;PNPLA3;ABL2;ARHGAP32;RGS4;DNAJB5;SOCS7;DYRK1A;HSPA2;CANX;JUN;LIG4;F13A1;SLC35B4;LBH;RASAL2;ARHGAP15;TPPP;PRKCE;PARD3B;WEE1;LRP4;KLF12;THSD7A;ZBTB41;DCAF5;NUDT12;ABLIM1;SPSB1
MIR_106A_5P	1.90201	5.48929e-08	4.02196e-06	CREB5;GPC6;APCDD1;CDCA7;TGFBR2;SMOC1;TSPAN9;ST6GALNAC3;PDE3B;ZBTB4;RGMA;SLC2A4;APP;WFS1;FYCO1;FLT1;PCSK5;PPP1R3B;PDGFRA;ZBTB9;SORL1;TIMP2;SH3PXD2A;TMCC3;RASD1;VANGL1;AAK1;BMPR2;ENPP5;CHRM2;MAPK4;MFAP3L;TNFRSF21;EPHA7;EPHA4;HEG1;SERTAD2;SLC17A7;SASH1;NAPEPLD;ZC3H12C;LPGAT1;SLC22A23;MFN2;USP24;NEK9;C2CD2;RASGRF2;ATL3;ADAM9;MYLIP;WDFY3;B3GALT2;UBE3C;OSR1;ATXN1L;ST3GAL1;TBC1D8B;S1PR1;HLF;ORMDL3;TNKS1…
MIR_129B_5P	1.88815	0.000139288	0.00379062	TMEM38B;SATB1;CRIM1;HIPK2;MEGF9;TMEM33;MYRIP;AAK1;ADIPOR2;VGLL3;B3GALT1;TTC28;ECHDC1;ZYG11B;SERTAD2;NRP2;ARHGAP32;MDFIC;KLF13;AHDC1;B3GALT2;CYFIP1;CADM1;PLXNA2;PRKACB;STRN3;CMIP;F13A1;MPDZ;CREBRF;ARHGAP15;PPP3CA;KCNB1;SGMS1;PRDM16;MAML1;TBL1X;EBF1;TMTC4;THSD7A;TMEM158;CPSF2;BCL6;SEMA3C;PKN2;TEAD1;SETD7;WAC;TSHZ1;MEF2A;SLC6A6;PDE4A;ARID1B;EPHB1;CD2AP;RBFOX1;DTNA;ARHGEF9;KLF6;CXXC5;SLC17A5;RAB14;ST…
MSX1_TARGET_GENES	1.88365	2.88121e-08	2.38639e-06	PCDHGC3;ACTA2;COL18A1;SERPINE1;PRELP;SEMA3D;TGFBR2;SCN5A;KCNAB1;ADAMTSL1;KCNN4;FAM107B;STOM;HEATR5B;OGDH;TIMP3;PDIA4;TLR4;CAMK2A;GAS7;GPNMB;CTIF;IL33;TNS1;PCOLCE2;SH3BP4;TMCC3;HSD11B1;GFRA1;COL5A2;THBD;USP6NL;ST3GAL2;TNPO1;TGM2;ARHGAP28;ZBTB7C;NFIX;CP;SLC10A6;LNPEP;ALPL;PDK4;SERTAD2;ITGB5;NCAM1;PPARG;RASSF5;LIFR;TRIM16;WLS;SORBS2;ARHGAP24;GCAT;ACTN4;TSPAN14;IGFBP6;PMP22;SLCO2B1;RIN2;CACUL1;VGLL4;…
MIR_6896_3P	1.87719	2.56533e-05	0.000958227	CREB5;GPC6;SATB1;SLIT3;BACE2;NPR3;CDON;ATP1A2;ENC1;PTPRB;PLXNA4;UHRF1BP1;PTGFRN;ENTPD1;KREMEN1;MYLK;DEPTOR;PTPN14;PHLPP1;DIP2C;MAN1A2;PDK4;ZFP36L1;PAM;PIK3R1;RASGRF2;PMEPA1;SOCS7;TOB2;MANEA;RTN4RL1;PLXNA2;RIN2;JADE2;CPM;PDIA6;ZMIZ1;CADPS2;RNF216;ATP2B1;FKTN;SNX27;ZC3H7B;GSK3B;TPPP;RBFOX2;COG7;MAGT1;SGMS1;CPEB2;PRRX1
MIR_12201_3P	1.87275	0.000491934	0.00966118	TMEM38B;FZD1;ENC1;DOCK5;CDS2;CLPB;ITGA9;SH3PXD2A;CLIC5;EPHA4;SLC35F6;TXNDC5;SLC45A4;AMOTL1;OLFML1;PDE2A;FUT10;WDFY3;ASAP2;IGSF3;SEMA5A;ITPRIPL2;ERLIN2;GLUD1;ELL2;CAMSAP2;IRX1;DNAJC28;CD300LG;SLC12A7;BTBD3;FIGN;PRDM16;IMMT;IL1R1;PODN;PPM1F;ETV1;SLC40A1;PDE8A;ADAMTS15;USP9X;RAP1GDS1;KCTD9;PKM;PPP1R3D;MEF2A;DIP2B;NT5C2;CYB561A3;SUCO;NR2C2;TTLL12;WDR47;MAP2K4;STK3
MIR_6991_3P	1.87005	0.00442687	0.04462	GAS7;SLC45A4;PIK3CG;ARHGAP32;OTUD7B;ITGB3;CREB3L2;MAPK10;HEYL;OSBP2;IGF2R;DCAF7;PLEKHM1;SHC1;KLF12;PKIA;RALGAPA2;ACP2;ZCCHC24;PTPN3;ELOVL1;MAP2K4;SOX6;SPCS3;ABHD3;EGLN3;CDK18;GNAO1
MIR_3083_5P	1.86618	0.000133433	0.0036839	NAT8L;CD247;CHAD;SMPD3;GPC1;TBC1D16;MMRN2;RAB11FIP1;KCNK3;TMEM104;AAK1;NFIC;SHROOM4;NFIX;ENG;NDST1;ACVR1;NFAM1;DAGLA;DHCR24;ZFP41;KPNA6;TRABD2B;HECTD1;DNAJB5;FOXK1;GSTA3;AGL;SLCO2B1;PPP1R7;MKNK2;SLC45A3;MAL;TSKU;SAMD4B;TPCN1;EPSTI1;SLC37A1;GM2A;RASSF4;KCNE4;N4BP1;CPLX2;CBFA2T3;RERE;DENND1A;STK40;TBC1D20;PTPRA;FAM53B;RAPGEF1
MIR_6951_3P	1.86567	1.32646e-21	2.5269e-18	CREB5;GPC6;GPC3;SATB1;ADCY9;PRKAR2B;CHRDL1;NPNT;CRIM1;MIA3;SLC8A1;FMO2;DAG1;ENPP2;NTRK2;GPD2;ADTRP;CLSTN3;MYLK4;ABCD2;ATP7A;SORCS2;SEMA3D;GOLM1;MAP1A;NPR3;CYTIP;CHST11;ADORA1;SRPX;SMPD3;PPARA;CDH11;TENM3;GLG1;PM20D2;NRP1;FLRT2;CYP26B1;OGDH;LYVE1;ACSL1;PDZD2;APOD;PTPRB;APP;LPIN1;FNDC3B;HIPK2;PPM1L;ITIH5;SLC4A4;MFHAS1;P4HA1;RELN;LRRN2;FYCO1;MMRN2;PCDH7;CAMK2A;COL1A2;PLXNA4;CLPB;SULF2;FAM120C;MAN2A1…
MIR_5624_3P	1.86514	4.1745e-08	3.18097e-06	VAT1L;TMEM45B;ERMP1;BMP6;PPARA;CDH11;PDE3B;MYRF;ACSL1;LPIN1;PCSK6;FZD8;GAS1;PRKAA2;PAWR;LIMCH1;ABCA2;HIPK3;TMCC3;ENPP4;CASK;ANTXR2;ADIPOR2;KCNJ5;MAPK4;NR3C2;AMOTL1;SLC16A1;FRMD4B;NRP2;HDAC4;SASH1;SNX13;SLC1A4;ABCC4;SFT2D2;AHR;KLF13;CREB3L2;CPNE5;MYLIP;MYO10;SLC9A6;SPRY1;CPT1A;DNAJC3;EFCAB14;CHST1;TOR3A;ALDH6A1;TMEM129;MTDH;RHOQ;RNF128;RAP2A;FBXL7;PLEKHM3;EPN2;FERMT2;ELL2;RNF216;LRIG1;SLC39A9;SAMD…
MIR_6931_5P	1.86141	7.5129e-05	0.00227176	PCDHGC3;CXCR4;NPTXR;LMOD1;NUCB1;BMP6;IGFBP5;MYO1D;HYOU1;SOD3;TUBB4A;RTN4R;FZD8;GAS7;EHD1;MFGE8;TMCC3;PTGFRN;AAK1;ARRB1;NFIC;PCDHGA10;NFIX;EFNA5;BCAM;CRISPLD2;DAGLA;ZFP36L1;SLC7A1;ATP1B2;ITGA3;ANTXR1;DAAM2;DNAJB5;SLC16A2;PELI2;TTYH1;ATF3;CHST1;CMIP;SEMA6A;PLTP;TPCN1;CXCL14;VAT1;ZC3H7B;NOL6;PARVB;PIP4K2B;ANKFY1;PPP1R9B;PCDHGB7;WDTC1;CLMN;PCDHGA11;FGF1;MYO18A;COX10;OTUD1;MECP2;SYT7;AP1B1;NCLN;KCTD11…
MIR_410_3P	1.85569	4.10141e-05	0.00139521	CREB5;VAT1L;PRKAR2B;SLIT3;SLC8A1;ERMP1;CDH11;LMTK2;KIRREL;PCSK5;FRZB;SMAD6;HIPK3;BMPR2;JMY;BOC;ARID5B;TMEM106B;STARD13;AHR;HIVEP1;TMEM108;KAT6A;SDR42E1;PLXNA2;GPR155;IRAK3;PLA2G4A;RGMB;AFF4;MYH9;PPFIBP1;SLC37A1;LDLRAD3;BMPER;PRRX1;PRKAA1;RREB1;ZBTB41;FGF12;RORA;MTUS1;RERE;NR3C1;USP25;HOMER1;OSBPL3;WNT5B
MIR_106B_5P	1.84591	3.55166e-08	2.81913e-06	CREB5;GPC6;APCDD1;CDCA7;TGFBR2;SMOC1;TSPAN9;MYO1D;ST6GALNAC3;PDE3B;FICD;ZBTB4;RGMA;SLC2A4;APP;FNDC3B;WFS1;FYCO1;FLT1;PCSK5;PPP1R3B;PDGFRA;ZBTB9;SORL1;TIMP2;SH3PXD2A;TMCC3;RASD1;VANGL1;AAK1;BMPR2;ENPP5;CHRM2;MAPK4;MFAP3L;TNFRSF21;EPHA7;EPHA4;HEG1;SERTAD2;SLC17A7;SASH1;FBXO21;NAPEPLD;ZC3H12C;LPGAT1;SLC22A23;MFN2;USP24;NEK9;C2CD2;RASGRF2;ATL3;ADAM9;MYLIP;WDFY3;B3GALT2;UBE3C;OSR1;ATXN1L;ST3GAL1;TBC1D…
MIR_6969_5P	1.84579	0.00172916	0.0227176	CCNB1IP1;NAT8L;PM20D2;ST6GALNAC3;DOCK5;RMND5A;ACAT2;SKI;COL6A1;SLC46A1;PAM;ERC1;KPNA6;SLC22A23;GABARAPL1;ARL15;CLEC16A;UBE3C;ATXN1L;TTC17;FBXL7;ST3GAL5;BMX;NPLOC4;SYNPO2L;TSPYL5;TNKS;IL13RA1;CBFA2T3;MECP2;TEAD4;SPIDR;TSR1;CNOT6L;PEX13;SERPINI1;DSEL;YAP1;TRAF3;SRR;CYB561A3
MIR_182_5P	1.84278	7.81553e-07	4.02394e-05	IKZF1;ILDR2;CDO1;THBS2;CFH;NUAK1;TSPAN9;LMTK2;TNS3;FNDC3B;PDIA4;USP13;FAM120C;BCL2L13;CADM3;NID1;GPRC5B;SLCO3A1;RECK;MYRIP;SH3BP4;RAPGEF5;DOCK1;FBXW11;NCOA4;PDZD8;YWHAG;PCDH18;NDRG1;PNPLA2;XPR1;INSIG1;RAB6B;NTN4;WWC2;TNFRSF1B;GPR146;FOXO3;ZFP36L1;STARD13;PARVA;ATOH8;EPAS1;MYO1C;MECOM;TRABD2B;AHR;NCKAP1;C2CD2;EDNRB;FAM171A1;MEF2C;AATK;CREB3L1;HLF;ABCB10;IGSF3;NCALD;PRKACB;CHST1;ALDH6A1;PRRG3;TEX2;…
MIR_96_5P	1.839	6.1223e-06	0.000284463	VAT1L;GPC3;SORT1;NSG1;IRS1;ST6GALNAC3;LMTK2;CACNA2D2;TNS3;FNDC3B;SLC38A4;EHD1;SLCO3A1;RECK;ABCA2;MYRIP;ATG9A;DOCK1;SOGA1;PDZD8;YWHAG;MFAP3L;NTN4;TNFRSF1B;FOXO1;DEPTOR;SLC7A8;ZYG11B;ZFP36L1;ITGA3;TRABD2B;DLAT;AHR;PMEPA1;EDNRB;CREB3L2;ARHGAP24;FAM171A1;EIF4EBP2;NCALD;CHST1;PRRG3;ANKIB1;RAD23B;RHPN2;LRIG1;B3GNT2;TSKU;CAMSAP2;SDC2;LNX2;PLEKHM1;ABCD1;PRKCE;PARD3B;PPP1R9B;PRRX1;FIGN;PRDM16;MITF;SLC16A9…
MIR_8108	1.83639	0.000325456	0.00696622	ADCY9;ERMP1;SUSD2;ZBTB4;TBC1D15;KCNK3;SH3PXD2A;ACOT11;RAB6B;B3GALT1;EHD2;NKD1;GPR37L1;PLXNA1;PTPRCAP;CYP2S1;DAGLA;ADRA1A;XPO7;PDXK;ATXN1L;ABHD4;UBIAD1;LBH;HEYL;HMOX1;VAT1;TGFBRAP1;SFXN1;CCNA2;DCUN1D3;GAB2;LZTS3;LRSAM1;MECP2;PSKH1;TEX261;SIDT2;TSPAN2;TMED5;RABGAP1;TMEM209;CTSO;ADORA2A;PGGT1B;PRKAR1B;ITGA5;ATP8B2;RNF44;LASP1;MEIS2;SOX6;PLAGL1;MICAL2;PTPRF;PPP1R1B;NUMA1;TBKBP1;TANC2;WDR48;SYT3;FAM10…
MIR_20A_5P	1.83356	1.35143e-07	8.87753e-06	CREB5;GPC6;APCDD1;CDCA7;TGFBR2;SMOC1;TSPAN9;ST6GALNAC3;PDE3B;FICD;ZBTB4;RGMA;SLC2A4;APP;FNDC3B;WFS1;FYCO1;FLT1;PCSK5;PPP1R3B;PDGFRA;ZBTB9;SORL1;TIMP2;SH3PXD2A;TMCC3;RASD1;VANGL1;AAK1;BMPR2;ENPP5;CHRM2;MAPK4;MFAP3L;TNFRSF21;EPHA7;EPHA4;HEG1;SERTAD2;SLC17A7;SASH1;FBXO21;NAPEPLD;ZC3H12C;LPGAT1;SLC22A23;MFN2;USP24;NEK9;C2CD2;RASGRF2;ATL3;ADAM9;MYLIP;WDFY3;B3GALT2;UBE3C;OSR1;ATXN1L;ST3GAL1;TBC1D8B;S1P…
MIR_6383	1.83356	1.35143e-07	8.87753e-06	CREB5;GPC6;APCDD1;CDCA7;TGFBR2;SMOC1;TSPAN9;ST6GALNAC3;PDE3B;FICD;ZBTB4;RGMA;SLC2A4;APP;FNDC3B;WFS1;FYCO1;FLT1;PCSK5;PPP1R3B;PDGFRA;ZBTB9;SORL1;TIMP2;SH3PXD2A;TMCC3;RASD1;VANGL1;AAK1;BMPR2;ENPP5;CHRM2;MAPK4;MFAP3L;TNFRSF21;EPHA7;EPHA4;HEG1;SERTAD2;SLC17A7;SASH1;FBXO21;NAPEPLD;ZC3H12C;LPGAT1;SLC22A23;MFN2;USP24;NEK9;C2CD2;RASGRF2;ATL3;ADAM9;MYLIP;WDFY3;B3GALT2;UBE3C;OSR1;ATXN1L;ST3GAL1;TBC1D8B;S1P…
MIR_7001_5P	1.83302	0.000147144	0.00380312	NAT8L;MPZ;PRELP;CHAD;NUCB1;TSPAN9;MYO1D;CYP26B1;MYRF;FAM120C;GPRC5B;EFNB2;TMEM104;ATG9A;VANGL1;HEPH;MAPK4;ADAMTS1;NDRG1;NFIX;RPS6KA2;PLXNA1;SOX10;DUSP27;DIP2C;DAGLA;HK1;RGS7BP;RIN3;COL4A2;BACE1;JPH2;DCHS1;PBX1;SEL1L;BTBD9;STRN;JADE2;MKNK2;PLEKHO2;SV2A;RAB43;RAPGEF2;ATG4B;ABCD1;MAFB;CACNA2D1;STMN2;LRP4;BAHD1;CBX6;ITM2C;CBFA2T3;TMEM127;CSDC2;MECP2;LRRC61;DDX3X;PPTC7;STAG1;TLN1
EED_TARGET_GENES	1.83266	1.4708e-07	9.33956e-06	IKZF1;NPY;SATB1;CCDC3;WNT2B;BNC1;NTRK2;ST8SIA6;ADRA1D;BACE2;SEMA3D;ADORA1;TMTC1;BMP6;NSG1;NRP1;ACE;LTBP2;TGFA;RELN;FZD8;ALDH1A2;PCDH7;DDR1;INHBB;CPD;PDGFRA;SLC35A5;TIMP2;TMCC3;GFRA1;PTPRM;ISM1;ANTXR2;HR;TNFRSF21;ADAMTS1;EPHA7;PCDHGA10;CCBE1;NTN4;SETBP1;ZBTB42;NFIX;EFNA5;PCDH1;SPON1;ATP8B1;PTH1R;SNTB1;NRP2;SFRP2;PPARG;PENK;PARVA;SRPR;ATOH8;GPRC5C;MPP2;COL4A2;MECOM;TRABD2B;ESRRB;RASGRF2;DACT1;TOR4A…
MIR_344E_3P	1.82453	0.000166059	0.00413182	CREB5;VAT1L;PRKAR2B;SLIT3;SLC8A1;ERMP1;CDH11;LMTK2;KIRREL;PCSK5;FRZB;SMAD6;HIPK3;BMPR2;BOC;ARID5B;TMEM106B;STARD13;AHR;HIVEP1;TMEM108;KAT6A;SDR42E1;PLXNA2;GPR155;IRAK3;PLA2G4A;RGMB;AFF4;MYH9;PPFIBP1;SLC37A1;LDLRAD3;BMPER;PRRX1;PRKAA1;RREB1;ZBTB41;FGF12;RORA;RERE;NR3C1;USP25;HOMER1;OSBPL3;WNT5B
MIR_935	1.82158	0.0018313	0.0237322	CREB5;CDO1;PTGFR;NUAK1;LOX;ANGPT2;CACHD1;PCSK5;KLHL38;PLCE1;SPSB4;MPZL2;MDFIC;RIN2;LMBRD2;USP31;SEMA6A;PAFAH1B2;RAPGEF2;CAMSAP2;ACVR1B;PPP3CA;LDLRAD3;AHCYL2;TM9SF4
MIR_343	1.81578	0.0041837	0.0428492	CREB5;PTGER3;CD247;EDN1;DLL4;KPNA1;ABHD2;XPO7;AMIGO1;PLCB1;HMOX1;GLIS2;ZBTB41;DDX3X;ZNRF3;COPG2;FAM117B;ENAH;ATG14;CTSO;FRMD5;FAM168B;MTPN;AMOT;APH1A;SHPRH;RRM2B;GHR
MIR_1271_5P	1.80943	2.98678e-05	0.00107355	VAT1L;GPC3;SORT1;NSG1;IRS1;ST6GALNAC3;LMTK2;CACNA2D2;TNS3;FNDC3B;SLCO3A1;RECK;MYRIP;ATG9A;DOCK1;SOGA1;YWHAG;NTN4;TNFRSF1B;FOXO1;SLC7A8;ZYG11B;ZFP36L1;DLAT;AHR;PMEPA1;ARHGAP24;FAM171A1;EIF4EBP2;NCALD;CHST1;PRRG3;ANKIB1;RHPN2;LRIG1;TSKU;CAMSAP2;SDC2;LNX2;PLEKHM1;ABCD1;PRKCE;PARD3B;PPP1R9B;PRRX1;FIGN;PRDM16;MITF;SLC16A9;TBL1X;FAM168A;IQSEC1;FEM1B;PNPLA8;BSDC1;ARHGEF3;ZBTB41;GCNT1;MTOR;CBFA2T3;PHACTR…
MIR_466J_MIR_466M_5P_MIR_669M_5P	1.80848	0.000817628	0.0131998	TMEM38B;ADCY9;CHST11;FLRT2;CACNA2D2;APP;CYP1B1;ORAI2;INHBB;LRRC8A;ANTXR2;ENPP6;TMEM47;TNFRSF1B;EFNA5;FGFRL1;AMOTL1;CEP104;NCAM1;ABL2;WSCD1;RGS4;CACUL1;CHST1;MAPK10;RSPO1;TNRC18;ADAMTSL3;HYAL1;TMBIM6;LUZP1;MBD5;TGFBRAP1;DNAJC28;TPPP;FBXO30;ANKFY1;CCSER2;VAPB;NFATC3;CYB5B;KAT7;ZNRF3;LHFP;TEAD1;DAAM1
MIR_574_5P	1.80171	0.00501333	0.0484792	NTRK2;BACE2;RGMA;FYCO1;PLXNA4;IL33;INSIG1;APMAP;IARS2;KIF1B;DAAM2;ATP1B1;RGS5;MMGT1;MFSD6;SAMD4B;SEMA7A;CAT;SLC41A1;IARS;TNFAIP1;IDH1;MSN;GOLPH3L;TCF20;TEAD1
MIR_3473C	1.79837	0.00350656	0.0388372	IRS1;ITIH5;FZD5;GPRC5B;DIO2;HOMEZ;TMOD2;UHRF1BP1;GTF3C4;PRICKLE2;BOC;CDH2;PLXNA1;PRKCA;AGAP1;ROR1;SMPDL3B;NEK9;RTN4RL1;PLXNA2;RNF216;DDO;MAPT;RREB1;LRP4;MTMR4;CPLX2;CMTR2
MIR_467A_5P	1.78654	0.00184536	0.0237528	TMEM38B;CXCR4;RRM2;MYRF;HIPK3;SOCS5;ARHGEF12;EPHA7;MYLK;EIF5A2;SERTAD2;KCND2;ZC3H12C;B3GALT2;UBE3C;OSR1;S1PR1;RNF216;LMAN2;PAFAH1B2;ZBTB7A;E2F2;RAB5B;RCAN3;DCUN1D3;MTMR4;MYOCD;THSD7A;ZBTB41;RTN4;ARHGEF28;ZNRF3;RTN1;ZBTB5;RBL2;SYNPO2
MIR_6540_5P	1.78445	7.51527e-06	0.000325377	VAT1L;TMEM45B;ERMP1;BMP6;PDE3B;MYRF;ACSL1;LPIN1;PCSK6;FZD8;GAS1;PRKAA2;PAWR;LIMCH1;ABCA2;HIPK3;CASK;ANTXR2;ADIPOR2;KCNJ5;MAPK4;NR3C2;AMOTL1;SLC16A1;NRP2;HDAC4;SASH1;SLC1A4;ABCC4;AHR;CPNE5;MYLIP;MYO10;SPRY1;CPT1A;DNAJC3;EFCAB14;CHST1;TOR3A;ALDH6A1;MTDH;RHOQ;RNF128;RAP2A;PLEKHM3;EPN2;FERMT2;ELL2;RNF216;LRIG1;SLC39A9;SAMD4B;TBC1D9B;PGRMC2;OSBP;CHSY1;ITPR3;AK4;FBXO30;RNF144A;ANKFY1;MAGT1;ZBTB39;ATP6V…
MIR_466H_5P	1.78411	0.00110125	0.0161376	TMEM38B;ADCY9;CHST11;FLRT2;CACNA2D2;APP;CYP1B1;ORAI2;INHBB;LRRC8A;ANTXR2;ENPP6;TMEM47;EFNA5;FGFRL1;AMOTL1;CEP104;ABL2;WSCD1;RGS4;CACUL1;CHST1;MAPK10;RSPO1;TNRC18;ADAMTSL3;HYAL1;TMBIM6;LUZP1;MBD5;TGFBRAP1;DNAJC28;TPPP;FBXO30;ANKFY1
MIR_7670_5P	1.77966	0.0014508	0.0202273	MAP1A;KCNAB1;TGFA;TYMS;FAM120C;GPC4;TMEM33;ART3;PLS3;GFRA1;TMEM47;CP;IARS2;APBA1;PIK3CG;AIF1L;ZC3H12C;MECOM;CLCC1;CXADR;CDH13;CDC73;ITPRIPL2;RHOQ;CYTH3;BBX;USP31;ARHGAP15;NIPA2;SLC25A24;AHCYL2;DUSP16;CAMK2D;PRKAA1;FEM1B;TM9SF3;THSD7A;RPA1;PDHA1;TBL1XR1;FAM117B;WAC;TMED5;MED13L;UFL1;PGGT1B;GLT8D2;LYSMD3;AGO2;STAM2;MAPK9;CCDC85A;ESYT2;AP1AR;ZBTB33
MIR_6379	1.77509	0.00290092	0.0340828	ILDR2;KLHDC7A;THBS1;LGALS12;FZD7;NID1;TKT;SOGA1;PLCE1;DAB2IP;APBA1;PRKCA;AGAP1;OTUD7B;RAB3D;CPNE5;MLEC;KAT6A;UBE3B;UNC5A;PAQR7;THY1;CD274;PARVB;SDC2;KLHL24;CLDN12;ITGB1;MTR;BICD2
MIR_218_5P	1.7747	2.12638e-05	0.000810151	IKZF1;WNT2B;ERMP1;ACSL1;EXTL3;SLC16A7;MFHAS1;RELN;CPED1;MAN2A1;INHBB;PDGFRA;FZD4;ADIPOR2;PRKG1;TSPAN5;GLCE;EIF5A2;FN1;SETBP1;LGR4;AMOTL1;EBF2;SORBS1;MPZL2;AGAP1;SERTAD2;KCND2;CTTNBP2NL;CALCRL;AIF1L;NAPEPLD;OTUD7B;MDFIC;SPECC1L;HIVEP1;SH3RF1;UBE2H;B3GALT2;FAM20B;TBC1D8B;HLF;JADE2;KLF9;RHOQ;PLEKHG1;ZMIZ1;MID2;SV2A;ELL2;SEMA6A;MAST4;VAT1;ARHGAP15;TMEM151A;PQLC3;GPR153;KCNB1;NACC1;KLHL13;FAM3C;MITF;S…
MIR_7002_3P	1.7747	2.12638e-05	0.000810151	IKZF1;WNT2B;ERMP1;ACSL1;EXTL3;SLC16A7;MFHAS1;RELN;CPED1;MAN2A1;INHBB;PDGFRA;FZD4;ADIPOR2;PRKG1;TSPAN5;GLCE;EIF5A2;FN1;SETBP1;LGR4;AMOTL1;EBF2;SORBS1;MPZL2;AGAP1;SERTAD2;KCND2;CTTNBP2NL;CALCRL;AIF1L;NAPEPLD;OTUD7B;MDFIC;SPECC1L;HIVEP1;SH3RF1;UBE2H;B3GALT2;FAM20B;TBC1D8B;HLF;JADE2;KLF9;RHOQ;PLEKHG1;ZMIZ1;MID2;SV2A;ELL2;SEMA6A;MAST4;VAT1;ARHGAP15;TMEM151A;PQLC3;GPR153;KCNB1;NACC1;KLHL13;FAM3C;MITF;S…
MIR_344D_3P	1.77097	0.000369686	0.00765491	CREB5;VAT1L;PRKAR2B;SLIT3;SLC8A1;ERMP1;CDH11;LMTK2;KIRREL;PCSK5;FRZB;SMAD6;HIPK3;BMPR2;BOC;ARID5B;TMEM106B;STARD13;AHR;HIVEP1;TMEM108;KAT6A;SDR42E1;PLXNA2;GPR155;IRAK3;PLA2G4A;RGMB;AFF4;MYH9;PPFIBP1;SLC37A1;LDLRAD3;BMPER;PRRX1;PRKAA1;RREB1;ZBTB41;FGF12;RORA;RERE;NR3C1;USP25;HOMER1;OSBPL3;WNT5B
MIR_686	1.76999	0.00135044	0.0191984	CREB5;VAT1L;SLC8A1;GLB1L2;ABCD2;SRPX;CDH11;LMTK2;ENC1;NEGR1;WDR7;PRKAA2;LRRC8A;UHRF1BP1;PRRC2B;BMPR2;PLCE1;TNPO1;DLC1;ACVR1;DOLK;AGAP1;LAMP1;CPNE3;CANX;CDC73;HOXA5;BBX;SSH2;LNX2;KCNB1;ARHGEF10L;CACNA2D1;LRP4;GPM6B;KIF3B;C1QTNF7;ABLIM1;GOLPH3L;MECP2;ETV1
MIR_7030_5P	1.76922	6.14605e-05	0.00195137	SPOCK2;PCDHGC3;GPD1;FAM107A;IGFBP5;C1QTNF1;LMTK2;MYRF;SPTB;CLSTN1;SLC2A4;CNTN2;TBC1D16;GAS7;TMEM104;MMP17;ATG9A;SH3PXD2A;SOGA1;KCNJ5;NFIC;PCDHGA10;MYL9;NKD1;NFIX;APBA1;NFAM1;EPHB4;CTNND1;ITGA3;MLLT1;ATP2A3;DAAM2;S1PR3;RAB3D;XPO7;NIPAL3;CREB3L2;TOB2;HERPUD1;CYFIP2;HLF;SEMA5A;SLCO2B1;HIP1;ZMIZ1;TNRC18;RNF216;SPRY4;VAT1;PARVB;TMEM8B;NACC1;PPP1R9B;DUSP3;CACNA2D1;PRDM16;HSPB7;HS6ST1;RREB1;PCDHGB7;WDTC…
MIR_7649_3P	1.76611	0.00482472	0.0468934	IRS1;ITIH5;FZD5;GPRC5B;DIO2;HOMEZ;TMOD2;UHRF1BP1;GTF3C4;PRICKLE2;BOC;CDH2;PLXNA1;PRKCA;AGAP1;ROR1;SMPDL3B;NEK9;RTN4RL1;PLXNA2;RNF216;DDO;MAPT;RREB1;LRP4;MTMR4;CPLX2;CMTR2
MIR_7006_5P	1.76128	0.00152413	0.0207391	ILDR2;CXCR4;SCN4A;CTSB;IGFBP5;XIRP1;RGMA;SOD3;GAS7;RAB11FIP1;GPRC5B;KCNK3;CDH5;TMEM104;TMOD2;EFNA5;PTPN14;DAGLA;SLC7A1;ASAP2;NLRP10;MKNK2;FGFR1;TPCN1;SPRY4;ZC3H7B;IFNAR2;PARVB;MMP15;RCAN1;GPX3;ZBTB39;PJA2;ZSWIM4;TTC9;TMEM132A
MIR_7684_5P	1.76078	0.00152413	0.0207391	GPD1;EDNRA;DOCK5;TIMP3;SULF2;FAM120C;VCL;VANGL1;AAK1;NCOA4;PRICKLE2;STEAP4;FN1;CP;ASB15;ATP1B2;ADRA1A;SASH1;ARHGAP32;S1PR3;PRRG3;MCM6;AFF4;CDK19;CACNA2D1;GATA2;SYNPO;VSTM4;BAHD1;KCNE4;MYOCD;PHF2;IDH1;ACSF2;CHM;RORA;HOMER1
MIR_141_3P	1.75918	3.94139e-05	0.00136516	CD247;NTRK2;MME;TMTC1;NRP1;CCDC80;CYP26B1;AKAP6;PPM1L;PLXNA4;LMBRD1;ANGPTL2;PDGFRA;RECK;MYRIP;LRRC8A;GCNT2;ACO1;SIPA1L2;ATRNL1;YWHAG;URGCP;EPHA7;NKD1;SAMD8;PHLPP1;FKBP5;SLC30A1;ZYG11B;ABL2;BACE1;CLASP2;NIPAL3;SORBS2;WDFY3;MYADM;RTN4RL1;CANX;PRKACB;ITPRIPL2;CYTH3;MAPK1;RHPN2;ST3GAL5;SEMA6A;CREBRF;SPRY4;SNX27;PGRMC2;TGFB2;CAMSAP2;PPFIBP1;KIF1C;AK4;ATP6V1A;PRKCE;BICD2;DUSP3;ACVR2A;TM4SF1;C3AR1;ULK2;…
MIR_6999_5P	1.75466	0.00029244	0.0065541	CREB5;SPOCK2;CHRDL1;PFKFB3;MYLK4;CHAD;ZBTB4;SYT12;SUOX;MMP17;ENPP4;THSD4;TRIM32;TMEM252;RAB6B;SETBP1;DAB2IP;EBF2;C5AR1;BCAM;DIP2C;PDK4;OXSM;ATP6AP1;ITGA3;DAAM2;MECOM;CLCC1;EDNRB;ST3GAL1;SLC3A2;PLXNA2;CYSLTR1;PRKACB;ZBTB16;PRRG3;VLDLR;ZDHHC5;ATG4C;SSH2;CREBRF;CD274;PGRMC2;OSBP;TMX4;SFXN3;CD300LG;ATG13;MCC;PRRX1;SDC4;FAM168A;RNF150;ADD1;ALS2;RALGAPA2;SPIDR;TEAD1;TLE1;TMEM184B;ABCB7;ADO;RAP1GDS1;TSC…
MIR_146A_3P	1.74689	0.00405107	0.0419418	CHST11;PCDH7;MAN2A1;CMKLR1;SSPN;STT3B;ATP8B1;ICMT;SLC25A32;NSDHL;INPP4B;NFATC1;B4GALT5;F13A1;B3GNT2;EHD3;DCAF7;CAMSAP2;FAM3C;PDZRN3;THSD7A;RTN4;LMBR1;MINPP1;UNC119B;CITED2;MYO9A;ARHGAP6;CTDSPL2;TSC22D2;FAT4;PEX13;SERPINI1;SLC6A6;ASAP1;PLCL1;RHOBTB1
MIR_200A_3P	1.74289	6.84064e-05	0.00210184	CD247;NTRK2;MME;TMTC1;NRP1;CCDC80;CYP26B1;AKAP6;PPM1L;LMBRD1;ANGPTL2;PDGFRA;RECK;MYRIP;LRRC8A;GCNT2;ACO1;SIPA1L2;ATRNL1;YWHAG;URGCP;EPHA7;NKD1;SAMD8;PHLPP1;FKBP5;SLC30A1;ZYG11B;ABL2;BACE1;CLASP2;NIPAL3;SORBS2;WDFY3;MYADM;RTN4RL1;CANX;PRKACB;ITPRIPL2;CYTH3;MAPK1;RHPN2;ST3GAL5;SEMA6A;CREBRF;SPRY4;SNX27;PGRMC2;TGFB2;CAMSAP2;PPFIBP1;KIF1C;ATP6V1A;PRKCE;BICD2;DUSP3;ACVR2A;TM4SF1;C3AR1;ULK2;DCUN1D3;APB…
MIR_7231_3P	1.73877	0.00145467	0.0202273	CREB5;VAT1L;SLC8A1;GLB1L2;ABCD2;SRPX;CDH11;LMTK2;ENC1;NEGR1;WDR7;PRKAA2;LRRC8A;UHRF1BP1;PRRC2B;BMPR2;PLCE1;TNPO1;DLC1;ACVR1;DOLK;AGAP1;LAMP1;CPNE3;CANX;CDC73;BBX;SSH2;LNX2;KCNB1;ARHGEF10L;CACNA2D1;LRP4;GPM6B;KIF3B;C1QTNF7;ABLIM1;GOLPH3L;MECP2;ETV1
MIR_7005_5P	1.72169	0.00505459	0.0486313	ADCY9;ERMP1;SUSD2;ZBTB4;TBC1D15;KCNK3;SH3PXD2A;RAB6B;B3GALT1;EHD2;GPR37L1;PLXNA1;CYP2S1;DAGLA;XPO7;SDC3;ATXN1L;UBIAD1;LBH;HEYL;HMOX1;VAT1;SFXN1;CCNA2;DCUN1D3;GAB2;LZTS3;LRSAM1;MECP2;PSKH1;TEX261;SIDT2;TSPAN2;PLXNC1;TMEM209;CTSO;PGGT1B;PRKAR1B;ITGA5;ATP8B2;RNF44;MEIS2;SOX6;PLAGL1;MICAL2;PTPRF;NUMA1;TANC2;WDR48;FAM102A
LET_7F_2_3P	1.71162	9.65737e-05	0.00278747	CREB5;SATB1;MPZ;SLC8A1;SORT1;TENM3;AKAP6;SGCD;FNDC3B;TIMP3;CDS2;TGFBR3;VCL;HIPK3;ART3;VCAM1;ISM1;NPY1R;AAK1;BMPR2;OLFML2B;NRIP1;DAGLA;CRISPLD1;CTTNBP2NL;STARD13;PCM1;SASH1;RGS4;NCKAP1;GOLIM4;TRAPPC10;UBE3C;SUN1;ASAP2;RIN2;HIP1;PRRG3;PLEKHG1;MAPK1;PLEKHM3;CALU;SMURF2;EPN2;FERMT2;DCAF7;OSBP;TGFB2;IRX1;PAFAH1B1;BTBD3;RAB18;PRDM16;PRKAA1;RALGDS;RAB11FIP2;IQSEC1;TSPAN12;TMTC4;DCUN1D4;PRICKLE1;MTOR;GOL…
MIR_7049_5P	1.70979	0.00367147	0.0399665	CAND1;SLC1A3;NEGR1;WNT5A;SOCS5;AAK1;COL5A2;EPHA7;FOXO1;ANK3;SLC22A3;SLC7A8;KPNA1;KCND2;PARVA;ZDHHC9;AHR;CADM1;ZHX3;KLF9;TNFAIP2;SLC7A7;EYA3;PROS1;AFF4;EXOC6B;SAMD4B;PGRMC2;TM9SF2;PIK3CB;MITF;DCUN1D3;SNAP29;RPA1;HSPD1;DDI2;SPTY2D1;TCEANC2;FYTTD1;FGD6;PKNOX2;FMO5;ACTR3B;KCNJ2;LARP4;RIPK1;XPC
MIR_12205_5P	1.70448	0.00378662	0.040165	SATB1;SLC8A1;LRRC32;PPM1L;FYCO1;PDE1A;TTLL7;YWHAG;ECHDC1;NKD1;EGFR;INSR;RGS4;LATS2;SLC16A2;FOXK1;SEMA5A;FOS;KLF9;PROS1;GALNT16;SEMA6A;HEYL;ADAMTSL3;OSBP;CAMSAP2;HS1BP3;G3BP2;CADM4;PKIA;KCNE4;TMOD1;MAVS;MTOR;RORA;TBL1XR1;ACAP2;WNK2;CPOX;PUM2;TSC22D2;JAM2;GPATCH2L;PEX14;M6PR;CHMP7;MTPN;MEIS2;FAM210B;SHPRH;ROCK2;KLF6;CAPRIN1;CRK;TAB2;PRKAB2;TIPARP;RIC8B;TRIM2;ADAMTS5;TMEM164;MFSD11;RRAS2
MIR_3473A	1.7036	0.00335698	0.0380658	SLC8A1;NTRK2;ST6GALNAC3;CLSTN1;ENC1;PLXNA4;KLHL34;ZMPSTE24;ARL8B;APBA1;KIF1B;AGAP1;SLC7A1;IKBKG;RAB3D;SLC16A2;CREB3L2;HIPK1;CYYR1;EYA3;HEYL;FKTN;NOL6;GSK3B;RBFOX2;IGF1;SLC41A1;ANKFY1;SGMS1;SYNM;NR1D1;CBFA2T3;RORA;RERE;TSPAN18;TEAD1;PHLPP2;PCDHB16;TMED5;FLOT2;ZSCAN20;AGO1;ZCCHC14;NUCB2;NOTCH2;ROCK2;ARHGEF9;TRPC4AP;RPRD2;PPP2R1B;RALGAPB;TCF12;TMEM41A;TSPAN11;ELP4;PLEKHB1;PAK2
MIR_7661_5P	1.70335	8.37279e-06	0.000354448	CREB5;IKZF1;GPC6;THBS1;MYLK4;NTN1;CDH11;TENM3;ST6GALNAC3;PDZD2;APP;LRRN2;CADM3;HOMEZ;SMAD6;SLC35E1;PLS3;ACO1;SOGA1;PRICKLE2;MAPK4;ANO1;TNFRSF21;PRKG1;TSPAN5;B3GALT1;DEPTOR;ANK3;EBF2;SLC22A3;TMTC3;DCK;SPON1;DIP2C;APBA1;PDK4;PDE2A;ZFP36L1;ROR1;RASSF5;INSR;IGFBP4;PIK3R1;SERPINH1;MN1;PCYOX1;KPNA6;VWA7;STXBP6;ICMT;GOLIM4;ITPRIPL1;SDC1;IDS;CMTM4;PBX1;SEL1L;AFAP1L2;DYRK1A;HSD17B12;EXT1;DAGLB;NLRP10;ORMD…
MIR_7243_3P	1.70185	0.00106607	0.0158661	ENPP2;NPR3;ADAMTSL1;TMTC1;FLT4;GNAI1;VCL;TMEM33;ECM2;ACOT11;PRICKLE2;ST3GAL2;ARID5B;ALKBH5;CTTNBP2NL;ADNP;CLASP2;SLC22A23;CHTF8;RRAGB;ANKLE2;ITPRIPL2;RASAL2;ERBB2;DSP;PSME4;SNRK;SDC2;TMEM59;LNX2;SLC25A24;SPECC1;BTBD3;IRF2BPL;C3AR1;RAB18;RREB1;KCTD12;IQSEC1;TSPAN12;CRKL;CNST;RALGAPA2;RORA;CSF1;DAAM1;ADO;CNOT6L;DCAF6;SPRED1;GPATCH2L;SALL2;EMP2;PTPN3;PTPRJ;TSPAN3;RBFOX1;SPIN1;IRF6;MLYCD;CREBL2;LRRC4…
MIR_346_3P	1.70021	0.00067356	0.0116707	NAT8L;MPZ;CHAD;NUCB1;TSPAN9;MYO1D;MYRF;FAM120C;GPRC5B;EFNB2;TMEM104;ATG9A;VANGL1;HEPH;MAPK4;ADAMTS1;NDRG1;EHD2;NFIX;PLXNA1;SOX10;DUSP27;DIP2C;DAGLA;AGAP1;HK1;RGS7BP;RIN3;COL4A2;BACE1;JPH2;DCHS1;PBX1;SEL1L;BTBD9;STRN;JADE2;MKNK2;PLEKHO2;SV2A;RAB43;RAPGEF2;ATG4B;ABCD1;RPRD1B;MAFB;CACNA2D1;STMN2;LRP4;BAHD1;CBX6;ITM2C;CBFA2T3;TMEM127;CSDC2;MECP2;LRRC61;DDX3X;KY;PPTC7;STAG1;TLN1
MIR_6344	1.68671	7.27279e-06	0.000322202	CREB5;GPC6;ACTA2;PCK1;NTRK2;MYLK4;ABCD2;BACE2;TENM3;PM20D2;NRP1;LGALS12;PTPRB;HIPK2;PPM1L;RELN;USP13;ERAP1;PCDH7;NEGR1;BMPR1A;TMEM33;SH3PXD2A;ENTPD4;BMPR2;PRKG1;SKI;VGLL3;NFIX;DAB2IP;EBF2;SLC16A1;SC5D;DCK;TRIL;ZYG11B;KPNA1;RGS7BP;LRIG3;OTUD7B;LIFR;SLC22A23;C2CD2;RGS5;XPO7;IGFBP2;RHOU;SORBS2;CTDSPL;MLEC;TOB2;FKBP9;SLC9A6;LRP5;DYRK1A;SDR42E1;CADM1;CDH13;ZBTB16;HSD17B11;AMIGO2;HOXA5;CMIP;ST3GAL5;TNR…
MIR_92A_2_5P	1.68582	0.00291627	0.0340828	CXCR4;NPTXR;KCNAB2;ZBTB4;KIRREL;ENC1;RGMA;GAS7;CTIF;ITPKA;PTGFRN;AAK1;ANO1;SKI;NFIC;TSPAN5;NFIX;DAGLA;HADHA;DAAM2;DNAJB5;SDC3;MLEC;FSTL3;SEMA5A;TNKS1BP1;MKNK2;CLUH;INTS5;SAMD4B;TPCN1;SPRY4;VAT1;LUZP1;NACC1;EDEM1;PPP1R9B;MAFB;NDN
MIR_466Q	1.6773	0.00317434	0.0364285	CCNB1IP1;PSD4;GPC6;SLC24A3;SCARA3;MAMDC2;PCDH7;HIPK3;CASK;AAK1;JMY;PRKG1;OLFML2B;AMOTL1;XXYLT1;ITPR1;NDUFS1;ATOH8;AIF1L;LIFR;ADAM10;GFPT2;HIVEP1;HPS6;AHDC1;WDFY3;PEAK1
MIR_185_5P	1.66999	0.00313594	0.0362058	NTRK2;ST6GALNAC3;CLSTN1;ENC1;PLXNA4;KLHL34;ZMPSTE24;ARL8B;AMOTL1;APBA1;KIF1B;AGAP1;SLC7A1;IKBKG;MPP2;RAB3D;SLC16A2;CREB3L2;HIPK1;CYYR1;HEYL;FKTN;NOL6;GSK3B;RBFOX2;IGF1;SLC41A1;ANKFY1;SGMS1;SYNM;NR1D1;CBFA2T3;RORA;RERE;TSPAN18;TEAD1;PHLPP2;PCDHB16;TMED5;FLOT2;ZSCAN20;AGO1;NUCB2;NOTCH2;ROCK2;ARHGEF9;TRPC4AP;RPRD2;PPP2R1B;RALGAPB;TCF12;TSPAN11;ELP4;PLEKHB1;PAK2
MIR_6976_5P	1.66658	0.0034892	0.0388372	WNT2B;SMPD3;OLFML2A;C1QTNF1;SOD3;PPM1L;SCN4B;ST3GAL2;PCYT1A;EPHA4;CCBE1;ZBTB7C;OLFML1;SLC22A23;SDC1;PBX1;ARIH1;VLDLR;ZDHHC5;RAP2A;MID2;RAB43;DCAF7;KLHDC10;PARVB;GSK3B;EDEM1;FAM168A;EDA2R;ZC3H4;RORA;NUDT15;TMEM245;SLC10A7;CBX8
MIR_669C_3P	1.66442	2.35777e-10	3.45505e-08	CREB5;PSD4;SPOCK2;ADCY9;CRIM1;PCK1;SLC8A1;FAM107A;ATP10A;ERMP1;SORT1;NEO1;CYTIP;FLT4;ZBTB4;CACNA2D2;SGCD;PTPRB;GJA5;TNS3;FNDC3B;CNTN2;SLC16A7;ITIH5;CDS2;MS4A4A;SLC1A3;SLC4A4;WFS1;LRPPRC;TLR4;TBC1D16;TBC1D15;FZD5;ADAMTS2;RTN4R;IL17RA;USP13;PDE1A;PLXNA4;ITGAM;FAM120C;CADM3;UNC5B;GAS7;PPP1R3B;PRKAA2;CTIF;WDR89;RMND5A;CMKLR1;WNT5A;SMAD6;NCEH1;SH3PXD2A;PDP2;ENPP4;FBXW11;ECM2;PANK3;GTF3C4;PTGFRN;MCAM;N…
MIR_5101	1.66274	6.28984e-07	3.32837e-05	GPC6;PRKAR2B;CHRDL1;AOC3;CRIM1;CDO1;SLC8A1;ENPP2;NTRK2;GPD2;PTPN7;ABCD2;SCN5A;ADAMTSL1;PPARA;FLRT2;LYVE1;PTPRB;ABHD15;ITIH5;MFHAS1;ABCC9;ATF6;PDE1A;PCDH7;CXCL13;CACHD1;RAB11FIP1;SLCO3A1;TMOD2;ABAT;THSD4;FZD4;AAK1;MMP19;KCNJ12;PDZD8;ANO1;CDH2;XPR1;EPHA7;NFIC;EPHA4;ARHGAP28;EIF5A2;SSPN;COL23A1;DIP2C;ATP8B1;KIF1B;AGAP1;TRIL;DSG2;WNT9A;ZYG11B;EGFR;ROR1;ATP1B2;CKAP4;NCAM1;KCND2;INSR;ETV5;RASGRF2;MAP6;…
MIR_7649_5P	1.65938	0.00379512	0.040165	ELOVL6;SUSD5;TAT;COL14A1;USP13;BMPR1A;H6PD;PRRC2B;ARHGAP44;EPHA7;TSPAN5;SNX19;TBC1D2B;EPHB4;ART4;CABLES1;RASGRF2;GABARAPL1;MYO10;UPK1B;LRP12;APC;MYH9;CAMSAP2;KCNB1;ELOVL5;CPSF2;HSPD1;ARF3;DCAF10;ADAMTS15;MOB1A;USP9X;GFPT1;PJA1;ZSCAN20;TRAF3;MTMR12;ARID1B;KPNA3;RAB8A;ASB1;PPARGC1B;AGFG1;HBEGF;SLC39A10
MIR_7015_5P	1.65739	0.00470211	0.0464423	SLC24A3;PCK1;ATP10A;SORT1;PPARA;KIRREL;ACSL1;GNAI1;ABCA2;ARL8B;AGAP1;CDC42BPA;MYLIP;KAT6A;APLP2;RTN4RL1;RHOQ;CLUH;IGF2R;RAPGEF2;CREBRF;BAMBI;ANG;CS;NPLOC4;PRKAA1;TNKS;TJP1;FAM114A1;TM9SF3;COL8A1;ATP2C1;RORA;LEMD3;SPTY2D1;CRTC3;TNFAIP3;SLC11A2;USP9X;PHTF2;SPRED1;ING5;DSEL;MGRN1
MIR_6918_5P	1.65652	0.00375806	0.040165	CHST4;FZD1;IRS1;STOM;CYP26B1;GJA5;FBXW8;CADM3;ANGPTL2;SOGA1;CLIC5;ACSM5;FEM1A;HTRA3;RAB6B;TTC28;TNFRSF1B;ADRB3;DAGLA;ABL2;XPO7;PMEPA1;GJA1;PEAK1;TSPAN14;AQP8;RHOQ;LRIG1;RNF185;SNX27;GLIS2;RBFOX2;PDE7B;ATG13;DTX4;N4BP1;RNF150;MAP3K3;CSDC2;STAM;DDI2;CAB39;PXK;RAB11FIP5;AFF3;RNF145;LRRC59;NF2;GNPTAB;ABR;FDFT1;STAT3;ZCCHC14
MIR_6987_5P	1.65257	0.00460664	0.0459458	DAG1;SMOC1;ST6GALNAC3;CYP26B1;AKAP6;ABHD15;PLXNA4;MMP17;MAPK4;PRKG1;ACACB;FITM2;NDST1;CDC42BPA;MLLT1;RGS7BP;TADA2B;ATP2A3;ANTXR1;XPO7;CPNE5;GJA1;CALR;DZIP1;ZMIZ1;FBXL7;PLA2G15;TMBIM6;KCNB1;NACC1;TMEM201;DUSP3;CDK19;TMED10;KLF12;EMC10;C2CD2L;CRTC3;IGDCC4;CRY2;SZRD1;SPAG9;PPME1;SNX18;CYB561A3;B4GALT1;SLC23A2;TUFM;MMAB;DPAGT1;NOTCH3;OXR1;ELMO2;MICALL1;GALNT2;SLC25A13;ZADH2
MIR_7064_5P	1.64458	0.00481005	0.0468934	ITGAL;SMPD3;APOD;TBC1D16;NYNRIN;LIMCH1;SOGA1;TMEM47;EPHA4;SLC35F6;COLEC12;AMOTL1;SYNE3;WNT9A;PDE2A;SLC27A4;CTNND1;PIK3R1;SLC16A2;ITGB3;CTDSPL;MLEC;TOB2;MMP14;DAGLB;SPRY1;RAP2A;PLEC;SLC2A12;CAPN5;GALNT16;AFF4;SSH2;TMEM151A;TM9SF2;PPP3CA;RNF144B;MYOT;TSPAN7;EMC10;CPLX2;ERGIC1;MYO18A
MIR_7076_5P	1.64333	0.00197976	0.0253118	SPOCK2;GPD1;C1QTNF1;MYRF;SPTB;CLSTN1;SLC2A4;CNTN2;TBC1D16;TMEM104;SOGA1;KCNJ5;NFIC;MYL9;NKD1;NFIX;APBA1;NFAM1;EPHB4;CTNND1;MLLT1;ATP2A3;DAAM2;S1PR3;RAB3D;NIPAL3;TOB2;HERPUD1;CYFIP2;HLF;SEMA5A;SLCO2B1;HIP1;TNRC18;RNF216;SPRY4;VAT1;PARVB;TMEM8B;NACC1;PPP1R9B;DUSP3;CACNA2D1;PRDM16;HSPB7;HS6ST1;RREB1;TMEM63B;KDM5C;DENND1A;CHDH;TSPAN2;ZCCHC24;CRY2;SCAMP4;DHDDS;RASL10B;PDE4A;RAB35;NXN;DDB1;STAT3;MMAB;M…
MIR_7075_5P	1.64087	0.00249424	0.030655	SPOCK2;GPD1;C1QTNF1;MYRF;SPTB;CLSTN1;SLC2A4;CNTN2;TBC1D16;TMEM104;SOGA1;KCNJ5;NFIC;MYL9;NKD1;NFIX;APBA1;NFAM1;EPHB4;CTNND1;MLLT1;ATP2A3;DAAM2;S1PR3;RAB3D;NIPAL3;TOB2;HERPUD1;CYFIP2;HLF;SEMA5A;SLCO2B1;HIP1;TNRC18;RNF216;SPRY4;VAT1;PARVB;TMEM8B;NACC1;PPP1R9B;DUSP3;CACNA2D1;PRDM16;HSPB7;HS6ST1;RREB1;TMEM63B;KDM5C;DENND1A;CHDH;TSPAN2;ZCCHC24;CRY2;SCAMP4;DHDDS;RASL10B;PDE4A;RAB35;NXN;DDB1;STAT3;MMAB;M…
MIR_3473F	1.63625	0.0027896	0.0334226	CDH11;MYRF;FZD2;ENC1;TGFA;P4HA1;TBC1D15;ALDH1A2;PCDH7;NEGR1;DIO2;SH3PXD2A;PDGFC;SKI;ZBTB7C;EFNA5;PLXNA1;SLC39A8;SORBS1;WNT9A;STARD13;ASAH2;ITGA3;WLS;EIF4EBP2;AHDC1;PMP22;PKP2;GPR155;CYTH3;ANKIB1;ST3GAL5;ELL2;AFF4;RAB43;IGF2R;CD274;ATE1;ACVR2A;ANKRD1;RCAN2;NR1D1;MECP2;KIFC3;OSBPL3;TEX261;WAC;ZC4H2;ENAH;AMER1;POMGNT2;YAP1
MIR_5107_5P	1.63533	0.00535167	0.0499751	NAT8L;CYBRD1;SLC24A3;TSPAN9;COL1A1;FAM120C;LMBRD1;SLCO2A1;SCN4B;USP6NL;NFIC;RPS6KA2;APBA1;ACSS2;PARVA;PCM1;SRPR;MFN2;FUT10;PBX1;WFIKKN2;TNFAIP2;AR;CHST15;CNP;DCAF7;TGFBRAP1;GPX3;CPEB2;PRDM16;FOXC2;TCF7L1;MAML1;CLMN;NEK6;MYO18A;ZDHHC3;ZNRF3;NUMBL;MSRB3;CRTC3;SIDT2
MIR_7047_5P	1.63181	0.0030038	0.0348917	NPNT;AOC3;SERPINE1;PRELP;TSPAN9;FLRT2;FBXW8;PLXNA4;GAS7;TMEM104;SOGA1;PRICKLE2;STEAP3;CCBE1;SYP;ZFP36L1;SLC7A1;ATP1B2;SASH1;KPNA6;SDC1;MUL1;ATP13A3;FAM171A1;CLEC16A;ST3GAL1;CYYR1;CREB3L1;CHST1;GOT2;EYA3;FGFR1;TPPP;RNF144A;LDLRAD3;DUSP16;RAB5B;IFFO2;WDTC1;DTX4;LIMD2;THSD7A;RNF150;MECP2;ARF3
MIR_6965_5P	1.62293	0.00521692	0.049444	NPNT;AOC3;SERPINE1;PRELP;TSPAN9;FLRT2;FBXW8;PLXNA4;GAS7;TMEM104;SOGA1;PRICKLE2;SYP;ZFP36L1;SLC7A1;ATP1B2;SASH1;KPNA6;MUL1;FAM171A1;ST3GAL1;CYYR1;CREB3L1;CHST1;GOT2;EYA3;FGFR1;TPPP;LDLRAD3;DUSP16;RAB5B;IFFO2;WDTC1;DTX4;LIMD2;THSD7A;RNF150;MECP2;ARF3
MIR_5616_5P	1.60915	0.00388606	0.0406755	ILDR2;SLC8A1;ENPP2;SEMA3G;FZD1;CDH11;IGFBP5;PTPRB;PPM1L;LRPPRC;DIO2;PIGG;VCL;SH3PXD2A;FZD4;CDH2;FRMD4B;AGAP1;PDE3A;FAM210A;LPGAT1;SDC3;EDNRB;FAM20B;SEMA5A;UTRN;MAPK10;POMT2;GSK3B;RBFOX2;KCNB1;ATMIN;CDK19;ZSCAN25;LRP4;EBF1;JADE1;DCAF5;ETV1;STAM;DDR2;LHFP;FAM43A;TSPAN2;KBTBD11;RAP1GDS1;ZCCHC24;MED13L;PKNOX2;TRAF3;JAG1;PDCL;ATP8B2;EMC3;MAPRE1
MIR_7074_5P	1.60897	0.00356727	0.0392813	WNT2B;PFKFB3;SMPD3;C1QTNF1;LYVE1;SOD3;TIMP3;SRL;GAS7;PTGFRN;SOGA1;ST3GAL2;EPHA4;AMOTL1;PLXNA1;CYP2S1;ATP1B2;CARD6;DAAM2;CLASP2;ICMT;XPO7;CD99L2;PBX1;PRRG3;ARIH1;SLC2A12;GLUD1;PLA2G15;RAB43;TBC1D9B;TGFBRAP1;PAQR4;ACER2;SLC41A1;EDEM1;POMK;PJA2;RREB1;TMEM43;DTX4;GCNT1;MECP2;OSBPL5;OGN;SLC10A7;LARP1;SIDT2;SRF;S1PR2;CCDC127;NXN;LARP4;FMNL3;PEX19;IDH3A;PATL1
MIR_7670_3P	1.60144	0.000412302	0.0083557	CREB5;MMRN1;NTRK2;GPM6A;TGFBR2;NUAK1;EPHB6;UCP1;OGDH;SIAE;ATF6;MGAT3;GCNT2;ISM1;MAPK4;SKI;EPHA7;EPHA4;VGLL3;ZBTB7C;ARL8B;NR3C2;EBF2;ITPR1;LNPEP;ALPL;ZFP36L1;AP3M1;SASH1;EPDR1;ARHGAP11A;SNX13;MYO10;LAMP1;DYRK1A;MMGT1;TTYH1;ABCB10;PLXNA2;ANKRD13A;LRRN4CL;PLEKHM3;PLCB1;MFSD6;SLC39A9;ATP2B1;IGF2R;EFNB3;SSH2;GXYLT2;TGFBRAP1;CLMP;TPPP;ACER2;ANKFY1;AP2A2;PRRX1;SHC1;RREB1;DCUN1D3;WEE1;SLC39A11;CRKL;NFATC…
MIR_881_5P	1.60068	0.000631768	0.0112692	CYBRD1;GPD2;MYLK4;ERMP1;SMOC1;ST6GALNAC3;CAMK2A;PCSK5;KCNK3;SLC35A5;WNT5A;TMOD2;HIPK3;GFRA1;AAK1;YWHAG;TNFRSF21;ARHGAP28;RAB6B;SHROOM4;DLC1;CD36;EFNA5;DEPTOR;AMOTL1;SLC7A8;KIF1B;RYR2;CTNND1;NCAM1;PNPLA3;CALCRL;SEC23A;PARD6B;SLC16A2;FOXK1;FAM171A1;PDXK;MMGT1;ASAP2;CYYR1;AGL;PLEKHM3;AFF4;CD93;EFNB3;SSH2;SFXN3;KCNB1;EDEM1;PRKCE;SPECC1;IARS;PRRX1;KANK2;PTPN1;FIGN;ADRA1B;SLFN5;KCTD12;LRP4;MYOCD;LZTS3;…
MIR_204_5P	1.60054	0.00077531	0.0129558	CREB5;MMRN1;NTRK2;GPM6A;TGFBR2;NUAK1;EPHB6;UCP1;OGDH;SIAE;ATF6;MGAT3;GCNT2;ISM1;MAPK4;SKI;EPHA7;EPHA4;VGLL3;ZBTB7C;ARL8B;NR3C2;EBF2;ITPR1;LNPEP;ALPL;ZFP36L1;AP3M1;SASH1;EPDR1;ARHGAP11A;SNX13;MYO10;LAMP1;DYRK1A;MMGT1;TTYH1;ABCB10;PLXNA2;ANKRD13A;LRRN4CL;PLEKHM3;PLCB1;SLC39A9;ATP2B1;IGF2R;EFNB3;SSH2;GXYLT2;TGFBRAP1;CLMP;TPPP;ACER2;ANKFY1;AP2A2;PRRX1;SHC1;RREB1;DCUN1D3;WEE1;SLC39A11;CRKL;NFATC3;GCNT…
MIR_7054_5P	1.59925	0.0010293	0.0154395	CREB5;SPOCK2;CHRDL1;BNC1;PFKFB3;MYLK4;CHAD;ATP1A2;ZBTB4;SYT12;SUOX;TTLL7;MMP17;ENPP4;THSD4;SOGA1;TRIM32;TMEM252;RAB6B;EIF5A2;SETBP1;DAB2IP;EBF2;C5AR1;PTPN14;BCAM;DIP2C;PDK4;OXSM;ATP6AP1;ITGA3;TRIM56;MECOM;EDNRB;ST3GAL1;SLC3A2;PLXNA2;CYSLTR1;PRKACB;ZBTB16;PRRG3;VLDLR;ZDHHC5;SAP30BP;ATG4C;SSH2;DCAF7;CD274;PGRMC2;TMX4;SFXN3;AK4;CD300LG;ATG13;MCC;PRRX1;SDC4;FAM168A;RNF150;ERGIC1;ADD1;ALS2;RALGAPA2;SP…
MIR_19A_3P	1.59428	5.02529e-05	0.0016795	ADCY9;MYH11;SLC24A3;ATP10A;SMOC1;PPARA;FLNC;CAND1;ZBTB4;ACSL1;ENC1;PLXNA4;IGFBP3;PCSK5;SLC35A5;HIPK3;SYT11;PSAP;FZD4;SLMAP;ADIPOR2;SOGA1;BMPR2;PRICKLE2;ANO1;TMEM47;NR3C2;TNFRSF12A;EBF2;PHLDA3;CNTFR;ARHGAP11A;KPNA6;MECOM;OTUD7B;MDFIC;RGL1;KLF13;PMEPA1;SDC1;PDE5A;MYLIP;WDFY3;SLC9A6;HIC1;ATXN1L;MMGT1;ASAP2;S1PR1;IGSF3;RIN2;CACUL1;SMURF1;MTMR10;CHST1;KLF9;RHOB;GPR155;MAPK1;ANKIB1;B4GALT5;SULF1;EPN2;P…
MIR_211_5P	1.59324	0.000886961	0.0139641	CREB5;MMRN1;NTRK2;GPM6A;TGFBR2;NUAK1;EPHB6;UCP1;OGDH;SIAE;ATF6;MGAT3;GCNT2;ISM1;MAPK4;SKI;EPHA7;EPHA4;VGLL3;ZBTB7C;ARL8B;NR3C2;EBF2;ITPR1;LNPEP;ALPL;ZFP36L1;AP3M1;SASH1;EPDR1;ARHGAP11A;SNX13;MYO10;LAMP1;DYRK1A;MMGT1;TTYH1;ABCB10;PLXNA2;ANKRD13A;LRRN4CL;PLEKHM3;PLCB1;SLC39A9;ATP2B1;IGF2R;EFNB3;SSH2;GXYLT2;TGFBRAP1;CLMP;TPPP;ACER2;ANKFY1;AP2A2;PRRX1;SHC1;RREB1;DCUN1D3;WEE1;SLC39A11;CRKL;NFATC3;GCNT…
MIR_200C_3P	1.59264	0.000435201	0.00872693	VAT1L;ACACA;ADAMTS8;CHRDL1;GPM6A;SCN5A;FNDC3B;EPS8;RECK;EFNB2;HIPK3;FBXW11;GTF3C4;ADIPOR2;HSPA13;YWHAG;PRKG1;DLC1;ARHGAP20;PTPN14;CKAP4;AMFR;SERINC1;LATS2;CLASP2;SEC23A;DNAJB5;NEK9;RGL1;HIPK1;TLN2;MMGT1;CLASP1;IGSF3;JUN;ARIH1;TEX2;DPY19L1;SULF1;CLIC4;ERRFI1;RAPGEF2;OAT;DESI2;NCS1;FRMD6;RBFOX2;ZFPM2;RUSC2;CRTAP;SFXN1;PPP1R9B;ULK2;PIK3CB;MGP;RAB11FIP2;TJP1;PKIA;HS3ST1;CRKL;MMD;GATA4;SEMA3F;MSN;PPM1…
MIR_7027_5P	1.58811	0.00524609	0.0494742	CREB5;MPZ;SLC8A1;FBLN5;HYOU1;C1QTNF1;DOCK5;TLR4;ORAI2;GAS7;GPRC5B;HIPK3;SH3PXD2A;PRRC2B;AAK1;CLIC5;XPR1;GPR146;ATP1B2;PAM;CREB3L2;PDE5A;CHTF8;MMP14;MYADM;HIP1;ARCN1;MAN1C1;AR;OSBP2;DCAF7;SNX27;ZC3H7B;CD300LG;FIGN;PIK3CB;AFF1;KLF12;FEM1B;LZTS3;PHF2;CPSF2;MECP2;ARF3;KAT7;CASP9;ELP3;RDX;LARP1;AP3S2;DUSP10;SBK3;CD164;PKM;ACTR3B;AGO1
MIR_3473G	1.57923	0.00146883	0.0202762	CREB5;CRIM1;GPD2;GPM6A;NEO1;SMOC1;GNAI1;APP;GPC4;PDGFRA;SOWAHC;XK;SH3BP4;HIPK3;BMPR2;SKI;EPHA7;SORBS1;CRISPLD1;SERTAD2;CTNND1;PPARG;SASH1;ZC3H12C;LPGAT1;SEC23A;DNAJB5;UBE3C;ASAP2;TBC1D8B;MKNK2;ARIH1;CYTH3;ERLIN2;BBX;APC;CTSC;DESI2;OSBP;PSME4;PPP3CA;CAMK2D;ULK2;CACNA2D1;MAML1;TJP1;THSD7A;GRAMD4;MEX3D;MECP2;TMEM163;RDX;SPTY2D1;FYTTD1;REEP3;RNF145;CUL4B;FGD6;ZFP36L2;GAB1;COL3A1;CTSO;TOPORS;SGPL1;RYB…
MIR_7010_5P	1.57344	0.00470518	0.0464423	CREB5;MPZ;SLC8A1;FBLN5;HYOU1;DOCK5;TLR4;ORAI2;GPRC5B;HIPK3;SH3PXD2A;PRRC2B;AAK1;CLIC5;XPR1;ATP1B2;PAM;CREB3L2;PDE5A;CHTF8;MMP14;HIP1;ARCN1;MAN1C1;AR;OSBP2;DCAF7;ZC3H7B;CD300LG;FIGN;PIK3CB;AFF1;KLF12;FEM1B;LZTS3;PHF2;CPSF2;MECP2;ARF3;ELP3;RDX
MIR_19B_3P	1.5733	9.61541e-05	0.00278747	ADCY9;MYH11;SLC24A3;ATP10A;SMOC1;PPARA;FLNC;CAND1;ZBTB4;ACSL1;ENC1;PLXNA4;IGFBP3;PCSK5;SLC35A5;HIPK3;SYT11;PSAP;FZD4;SLMAP;ADIPOR2;SOGA1;BMPR2;PRICKLE2;ANO1;TMEM47;NR3C2;TNFRSF12A;EBF2;CDC42BPA;PHLDA3;CNTFR;ARHGAP11A;KPNA6;MECOM;OTUD7B;MDFIC;RGL1;KLF13;PMEPA1;SDC1;PDE5A;MYLIP;WDFY3;SLC9A6;HIC1;ATXN1L;MMGT1;ASAP2;S1PR1;IGSF3;RIN2;CACUL1;SMURF1;MTMR10;CHST1;KLF9;RHOB;GPR155;MAPK1;ANKIB1;B4GALT5;SUL…
MIR_7026_3P	1.56961	0.000551514	0.0105064	CREB5;PRKAR2B;WNT2B;ERMP1;GOLM1;ACSL1;PDZD2;CPED1;PCDH7;INHBB;PDGFRA;TTLL7;CASK;SCN4B;FZD4;ADIPOR2;HTRA3;PRKG1;GLCE;EIF5A2;SETBP1;LGR4;SLC22A3;SAMD8;SERTAD2;CTTNBP2NL;RASSF5;ABL2;NAPEPLD;OTUD7B;USP24;SPECC1L;ATL3;HIVEP1;GJA1;SH3RF1;UBE2H;HLF;STRN;JADE2;KLF9;TMEM129;GPR155;MID2;RGMB;SEMA6A;HMOX1;TPCN1;RASAL2;MAST4;VAT1;SDC2;VWC2;GPR153;KCNB1;NACC1;CDK19;FAM3C;MITF;TNFAIP1;KLF12;TACC1;JADE1;THSD7A;…
MIR_3059_5P	1.56634	0.00430986	0.0439053	ILDR2;SLC8A1;ENPP2;SEMA3G;FZD1;CDH11;IGFBP5;PTPRB;PPM1L;LRPPRC;DIO2;PIGG;VCL;SH3PXD2A;FZD4;CDH2;FRMD4B;AGAP1;PDE3A;FAM210A;SDC3;EDNRB;FAM20B;SEMA5A;UTRN;MAPK10;POMT2;GSK3B;RBFOX2;KCNB1;ATMIN;CDK19;ZSCAN25;LRP4;EBF1;JADE1;DCAF5;ETV1;STAM;DDR2;LHFP;FAM43A;TSPAN2;KBTBD11;RAP1GDS1;ZCCHC24;MED13L;PKNOX2;TRAF3;JAG1;PDCL;ATP8B2;EMC3;MAPRE1
MIR_1A_3P	1.56496	0.000607062	0.0111094	CREB5;THBS1;GPD2;MAP1A;EDN1;NRP1;FOLR1;FNDC3B;TIMP3;TBC1D15;CPED1;PLXNA4;TGFBR3;LRRC8A;HIPK3;SERPINF1;CASK;NDRG1;MYLK;MAN2B1;GLCE;FN1;SETBP1;ANK3;PTPN14;CTTNBP2NL;SASH1;UST;MECOM;GJA1;UBE2H;PEAK1;KAT6A;ATXN1L;PRKACB;SLC37A3;ARCN1;UTRN;TEX2;PLA2G4A;SULF1;HSP90B1;ZC3H7B;TPPP;CHSY1;GLIS2;IGF1;ATP6V1A;PRKCE;ATG13;STMN2;FAM168A;MYOCD;NFATC3;MMD;RNF150;SP2;HSPD1;ARF3;SPIRE1;TNKS2;UNC119B;RNF145;WBP1L;C…
MIR_320_3P	1.5645	0.00451632	0.045282	CREB5;BDH1;GNAI1;SFRP1;CPD;HIPK3;NCOA4;BMPR2;ARHGAP44;PDZD8;CDH2;TMEM47;ARL8B;AP3M1;TRABD2B;OTUD7B;ICMT;PELI2;TMEM108;CXADR;PBX1;MTDH;RAP2A;QSOX2;SMURF2;ELL2;CXCL14;SPRY4;ZC3H7B;TMEM64;CCSER2;DUSP3;ITM2B;FIGN;CTBS;TRAP1;FEM1B;PFKM;PIGK;FGF12
MIR_195A_5P	1.55756	0.000143509	0.00380312	FASN;ATP7A;KCNN4;FBLN5;CYP26B1;LRRC32;EXTL3;SLC4A4;WFS1;RELN;ATF6;PLXNA4;BMPR1A;DNAJC16;RAB11FIP1;CPD;NYNRIN;TGFBR3;RECK;NFE2L1;SLC20A2;SKI;EPHA7;PRKAR2A;AMOTL1;NLRX1;KIF1B;SPSB4;ITPR1;DLL4;KPNA1;PENK;SRPR;PAM;ABL2;PIK3R1;FBXO21;TRABD2B;BACE1;HECTD1;MFN2;ISLR;XPO7;ABTB2;PDXK;ATXN1L;PLXNA2;CACUL1;SMURF1;ARIH1;ERLIN2;RAD23B;USP31;PLEKHM3;FERMT2;AFF4;LRIG1;PLA2G15;PACSIN2;IGF2R;DCAF7;CREBRF;LUZP1;NC…
MIR_16_5P	1.55541	0.000154048	0.00391282	FASN;ATP7A;KCNN4;FBLN5;CYP26B1;LRRC32;EXTL3;SLC4A4;WFS1;RELN;ATF6;PLXNA4;BMPR1A;DNAJC16;RAB11FIP1;CPD;NYNRIN;TGFBR3;RECK;NFE2L1;SLC20A2;SKI;EPHA7;PRKAR2A;AMOTL1;NLRX1;KIF1B;SPSB4;ITPR1;DLL4;KPNA1;PENK;SRPR;PAM;ABL2;PIK3R1;FBXO21;TRABD2B;BACE1;HECTD1;MFN2;ISLR;XPO7;ABTB2;PDXK;ATXN1L;PLXNA2;CACUL1;SMURF1;ARIH1;ERLIN2;RAD23B;USP31;PLEKHM3;FERMT2;AFF4;LRIG1;PLA2G15;PACSIN2;IGF2R;DCAF7;CREBRF;LUZP1;NC…
MIR_200B_3P_MIR_429_3P	1.55479	0.000842003	0.0133668	VAT1L;ADAMTS8;CHRDL1;GPM6A;SCN5A;FNDC3B;EPS8;RECK;EFNB2;HIPK3;FBXW11;GTF3C4;ADIPOR2;HSPA13;YWHAG;PRKG1;DLC1;ARHGAP20;PTPN14;CKAP4;AMFR;SERINC1;LATS2;CLASP2;SEC23A;DNAJB5;NEK9;RGL1;HIPK1;TLN2;MMGT1;CLASP1;IGSF3;JUN;ARIH1;TEX2;DPY19L1;SULF1;CLIC4;ERRFI1;RAPGEF2;OAT;DESI2;NCS1;FRMD6;RBFOX2;ZFPM2;RUSC2;CRTAP;SFXN1;PPP1R9B;ULK2;PIK3CB;MGP;RAB11FIP2;TJP1;PKIA;HS3ST1;CRKL;MMD;GATA4;SEMA3F;MSN;PPM1F;OSBP…
MIR_7116_5P	1.5501	0.0037577	0.040165	GPC6;SORT1;IRS1;RELN;PCDH7;KCNK3;TGFBR3;XK;RPTOR;PLS3;MAPK4;TMEM47;SLC45A4;SSPN;SLC16A1;SORBS1;CKAP4;KCND2;SASH1;FAM210A;CLASP2;TRIM16;ADAM9;PBX1;SEL1L;AFAP1L2;HLF;AR;PLEKHG1;STRN3;CTSC;MYH9;RFTN1;CRTAP;TM9SF2;RNF144A;KCTD12;FAM168A;TACC1;IL13RA1;CAMSAP1;AGA;API5;SPTY2D1;ZDHHC3;TEX261;VPS4B;CITED2;UBE2Z;SLC38A2;SEC23B;WDR36;ANGPT1;ENAH;PPP1R3D;PTDSS1;COL3A1;PDCL;CHMP7;TMED8;FAM168B;NR2C2;EPHB1;PL…
MIR_206_3P	1.54403	0.00201762	0.0256238	CREB5;THBS1;GPD2;MAP1A;EDN1;NRP1;FOLR1;FNDC3B;TIMP3;TBC1D15;CPED1;PLXNA4;TGFBR3;LRRC8A;HIPK3;SERPINF1;CASK;NDRG1;MYLK;MAN2B1;GLCE;FN1;SETBP1;ANK3;CTTNBP2NL;SASH1;UST;MECOM;GJA1;UBE2H;PEAK1;KAT6A;ATXN1L;PRKACB;SLC37A3;ARCN1;UTRN;TEX2;PLA2G4A;SULF1;HSP90B1;ZC3H7B;TPPP;CHSY1;GLIS2;IGF1;ATP6V1A;PRKCE;ATG13;STMN2;FAM168A;MYOCD;NFATC3;MMD;RNF150;SP2;HSPD1;ARF3;SPIRE1;TNKS2;UNC119B;RNF145;WBP1L;CITED2;N…
MIR_6349	1.54277	0.00108336	0.0159984	CREB5;THBS1;GPD2;MAP1A;EDN1;NRP1;FOLR1;FNDC3B;TIMP3;TBC1D15;CPED1;PLXNA4;TGFBR3;LRRC8A;HIPK3;SERPINF1;CASK;NDRG1;MYLK;MAN2B1;GLCE;FN1;SETBP1;ANK3;CTTNBP2NL;SASH1;UST;MECOM;GJA1;PBX1;UBE2H;PEAK1;KAT6A;ATXN1L;PRKACB;SLC37A3;ARCN1;UTRN;TEX2;PLA2G4A;SULF1;HSP90B1;ZC3H7B;TPPP;CHSY1;GLIS2;IGF1;ATP6V1A;PRKCE;ATG13;STMN2;FAM168A;MYOCD;NFATC3;MMD;RNF150;SP2;HSPD1;ARF3;SPIRE1;TNKS2;UNC119B;RNF145;WBP1L;CIT…
MIR_195B	1.53969	0.000348236	0.007371	FASN;ATP7A;KCNN4;FBLN5;CYP26B1;LRRC32;SLC4A4;WFS1;RELN;ATF6;PLXNA4;BMPR1A;DNAJC16;RAB11FIP1;CPD;NYNRIN;TGFBR3;RECK;NFE2L1;SLC20A2;SKI;EPHA7;PRKAR2A;AMOTL1;NLRX1;KIF1B;SPSB4;ITPR1;DLL4;KPNA1;PENK;SRPR;PAM;ABL2;PIK3R1;FBXO21;TRABD2B;BACE1;HECTD1;MFN2;ISLR;XPO7;ABTB2;PDXK;ATXN1L;PLXNA2;CACUL1;SMURF1;ARIH1;ERLIN2;RAD23B;USP31;PLEKHM3;FERMT2;AFF4;LRIG1;PLA2G15;PACSIN2;IGF2R;DCAF7;CREBRF;LUZP1;NCS1;AAR…
MIR_669B_5P	1.53728	0.000741963	0.0125083	ELOVL6;NTRK2;EMB;ADAMTSL1;RETN;TMTC1;ADCY5;ZBTB4;MFHAS1;CDKN1A;SMAD6;NCEH1;ENPP4;CASK;THSD4;MMP19;ANO1;URGCP;ENPP6;CDH2;PRKG1;SPRED2;WWC2;SSPN;CD36;EFNA5;EBF2;ENDOD1;SLC16A1;COL23A1;SC5D;KIF1B;ZYG11B;SERTAD2;NCAM1;INSR;SNX13;EDNRB;PDE5A;IDS;EIF4EBP2;TOB2;AHDC1;SEL1L;SPPL2A;TTYH1;TBC1D8B;HLF;IGSF3;RIN2;CACUL1;SLC36A2;FOS;KLF9;ALDH6A1;NFATC1;AR;ZMIZ1;SYNRG;ATRN;CMIP;MFSD6;EXOC6B;LBH;CREBRF;BAMBI;ZB…
MIR_6353	1.53141	0.000311146	0.00681303	FASN;ATP7A;KCNN4;FBLN5;CYP26B1;LRRC32;EXTL3;SLC4A4;RELN;ATF6;PLXNA4;BMPR1A;DNAJC16;RAB11FIP1;CPD;NYNRIN;TGFBR3;RECK;NFE2L1;SLC20A2;SKI;EPHA7;PRKAR2A;AMOTL1;NLRX1;KIF1B;SPSB4;ITPR1;DLL4;KPNA1;PENK;SRPR;PAM;ABL2;PIK3R1;FBXO21;TRABD2B;BACE1;HECTD1;MFN2;ISLR;XPO7;ABTB2;PDXK;ATXN1L;PLXNA2;CACUL1;SMURF1;ARIH1;ERLIN2;RAD23B;USP31;PLEKHM3;FERMT2;AFF4;LRIG1;PLA2G15;PACSIN2;IGF2R;DCAF7;CREBRF;LUZP1;NCS1;AA…
MIR_7A_1_3P	1.52789	0.000917449	0.0143257	CCNB1IP1;SATB1;CRIM1;BNC1;SLC8A1;GPM6A;HSPA5;PTGFR;CYP26B1;AKAP6;SLC4A4;FZD8;PCDH7;RAP1GAP2;PRKAA2;RMND5A;TMEM33;TMOD2;LCLAT1;CASK;PANK3;GCNT2;ARHGEF12;ARHGAP44;PDZD8;PCDH18;CDH2;TNPO1;GLCE;EIF5A2;FOXO1;PHLPP1;SGCE;CKAP4;MLLT1;SASH1;AHR;UHMK1;DACT1;IDS;SLC9A6;DGAT2;APLP2;ANKLE2;CLASP1;HSP90AA1;TMEM41B;MTDH;RHOQ;ARIH1;HOXA5;SLC7A7;PRKD3;ERRFI1;CORIN;SSH2;MAST4;TGFB2;SDC2;TM9SF2;MGST1;HERC2;CPEB2;R…
MIR_15B_5P	1.52727	0.000297476	0.00658943	FASN;ATP7A;KCNN4;FBLN5;CYP26B1;LRRC32;SLC4A4;RELN;ATF6;PLXNA4;BMPR1A;DNAJC16;RAB11FIP1;CPD;NYNRIN;TGFBR3;RECK;NFE2L1;SLC20A2;SKI;EPHA7;PRKAR2A;AMOTL1;NLRX1;KIF1B;SPSB4;ITPR1;DLL4;KPNA1;PENK;SRPR;PAM;ABL2;PIK3R1;FBXO21;TRABD2B;BACE1;HECTD1;MFN2;ISLR;XPO7;ABTB2;PDXK;ATXN1L;PLXNA2;CACUL1;SMURF1;ARIH1;ERLIN2;RAD23B;USP31;PLEKHM3;FERMT2;AFF4;LRIG1;PLA2G15;PACSIN2;IGF2R;DCAF7;CREBRF;LUZP1;NCS1;AAR2;KIF…
MIR_7092_3P	1.52695	0.00370108	0.0400599	CREB5;GPD2;MYLK4;KCNAB1;SLC4A4;CDKN1A;EPS8;WDR7;WNT5A;NPY1R;TRIM32;ARHGEF12;ENTPD1;ARFGEF2;ST3GAL2;ADAMTS1;VGLL3;SAMD8;MPZL2;UST;ANTXR1;FAM210A;DLAT;AKAP12;CTDSPL;VLDLR;ST3GAL5;PSME4;DNAJC28;SCAMP1;AIFM2;PDHX;KANK2;ULK2;ADRA1B;IL1R1;GPM6B;GRAMD4;ALS2;DDI2;BCL6;VPS4B;MYO9A;TSC22D2;GATA6;EP300;PDE4A;NT5E;AZIN1;VPS26B;SOS1;IDH3A;QSER1;GNG2;TTC3;ELK3;MLYCD;ETV6;CLINT1;GABPA;FMNL2;GOLGA4;TCF12
MIR_7683_3P	1.52181	0.00476105	0.0467516	CREB5;MPZ;SLC8A1;FBLN5;HYOU1;C1QTNF1;DOCK5;TLR4;ORAI2;GPRC5B;HIPK3;SH3PXD2A;PRRC2B;AAK1;CLIC5;XPR1;ATP1B2;PAM;CREB3L2;PDE5A;CHTF8;MMP14;HIP1;ARCN1;MAN1C1;AR;OSBP2;DCAF7;ZC3H7B;CD300LG;FIGN;PIK3CB;AFF1;KLF12;FEM1B;LZTS3;PHF2;CPSF2;MECP2;ARF3;KAT7;CASP9;ELP3;RDX;LARP1;AP3S2;DUSP10;SBK3;CD164;PKM;ACTR3B;AGO1
MIR_291B_3P	1.52082	0.00265307	0.0323981	APCDD1;TGFBR2;SMOC1;TSPAN9;ST6GALNAC3;ZBTB4;MYRF;TBC1D15;PCSK5;PDGFRA;SORL1;LCLAT1;SH3PXD2A;TMCC3;RASD1;PTGFRN;AAK1;ADIPOR2;BMPR2;MFAP3L;JMY;TNFRSF21;MYLK;HEG1;ITPR1;HIF1AN;ALDH1B1;NRP2;KCND2;JAK1;SASH1;RASGRF2;ATL3;SORBS2;WDFY3;B3GALT2;ATXN1L;CYYR1;TNKS1BP1;MAN1C1;ARHGEF11;ZNFX1;MAPK1;BBX;ANKIB1;PLCB1;MFSD6;ITGB4;RNF216;LRIG1;BTBD7;SEMA7A;SNRK;FRMD6;ACER2;LAMP2;PTHLH;E2F2;PAFAH1B1;SFMBT1;FIBIN;P…
MIR_7A_5P	1.51869	0.00518415	0.049379	SATB1;ADCY9;ADAMTS8;ATP10A;CTSB;CDON;ZBTB4;MEGF9;CADM3;PTGFRN;RHBDD1;DKK3;MAPK4;NFIC;PLXNA1;KIF13A;CKAP4;STARD13;RGS7BP;CLASP2;SLC22A23;STXBP6;XPO7;IDS;EIF4EBP2;APLP2;TBX20;ARIH1;GHITM;STRN3;PLEC;PLEKHO2;CALU;BCORL1;CREBRF;CAT;RNF144A;MCC;SLC16A9;FAM168A;HDLBP;KLF12;JADE1;DNAJC5;LZTS3;ZC3H4;PDHA1;MECP2;DDIT4;OSBPL11;CASP9;SPTY2D1;MAFK;TEX261;ZBTB22;SLC38A2;ZC4H2;CNNM4;TMCO4;SRF;PDE4A;FAM168B;PBX3…
MIR_374C_5P	1.51626	0.00344005	0.0385488	TMEM38B;GPC6;ACTA2;ECE1;GPM6A;SMPD3;TENM3;ADCY5;LRRC32;FNDC3B;TGFA;PCDH7;GAS7;GPRC5B;ART3;CASK;BMPR2;CDH2;EPHA4;ANK3;SAMD8;TRDMT1;CRISPLD1;ROR1;KCTD21;DCN;KPNA6;SEC23A;ADAM10;CXADR;IDS;TOB2;CYFIP1;TBC1D8B;CYFIP2;SEMA5A;VEGFC;UBIAD1;ANKIB1;APC;CLIC4;FERMT2;ATG4C;C1GALT1C1;ZC3H7B;SCAMP1;STK38L;BICD2;PRKD1
MIR_6342	1.514	0.0009739	0.0149367	FASN;ATP7A;FBLN5;CYP26B1;LRRC32;SLC4A4;ATF6;PLXNA4;BMPR1A;DNAJC16;RAB11FIP1;CPD;TGFBR3;RECK;SLC20A2;SKI;EPHA7;PRKAR2A;AMOTL1;NLRX1;KIF1B;SPSB4;ITPR1;DLL4;KPNA1;PENK;SRPR;PAM;ABL2;PIK3R1;FBXO21;TRABD2B;BACE1;HECTD1;MFN2;ISLR;XPO7;ABTB2;PDXK;PLXNA2;CACUL1;SMURF1;ARIH1;ERLIN2;RAD23B;USP31;PLEKHM3;FERMT2;AFF4;LRIG1;PLA2G15;PACSIN2;IGF2R;DCAF7;CREBRF;LUZP1;NCS1;AAR2;KIF1C;SLC7A2;PAFAH1B1;ZBTB39;IARS;A…
MIR_497A_5P	1.51182	0.000680026	0.0116707	FASN;ATP7A;FBLN5;CYP26B1;LRRC32;SLC4A4;ATF6;PLXNA4;BMPR1A;DNAJC16;RAB11FIP1;CPD;TGFBR3;RECK;SLC20A2;SKI;EPHA7;PRKAR2A;AMOTL1;NLRX1;KIF1B;SPSB4;ITPR1;DLL4;KPNA1;PENK;SRPR;INSR;PAM;ABL2;PIK3R1;FBXO21;TRABD2B;BACE1;HECTD1;MFN2;ISLR;XPO7;ABTB2;PDXK;PLXNA2;CACUL1;SMURF1;ARIH1;ERLIN2;RAD23B;USP31;PLEKHM3;FERMT2;AFF4;LRIG1;PLA2G15;PACSIN2;IGF2R;DCAF7;CREBRF;LUZP1;NCS1;AAR2;KIF1C;SLC7A2;PAFAH1B1;ZBTB39;I…
MIR_322_5P	1.51174	0.000680026	0.0116707	FASN;ATP7A;FBLN5;CYP26B1;LRRC32;SLC4A4;ATF6;PLXNA4;BMPR1A;DNAJC16;RAB11FIP1;CPD;TGFBR3;RECK;SLC20A2;SKI;EPHA7;PRKAR2A;AMOTL1;NLRX1;KIF1B;SPSB4;ITPR1;DLL4;KPNA1;PENK;SRPR;PAM;ABL2;PIK3R1;FBXO21;TRABD2B;BACE1;HECTD1;MFN2;ISLR;XPO7;ABTB2;PDXK;PLXNA2;CACUL1;SMURF1;ARIH1;ERLIN2;RAD23B;USP31;PLEKHM3;FERMT2;AFF4;LRIG1;PLA2G15;PACSIN2;IGF2R;DCAF7;CREBRF;LUZP1;NCS1;AAR2;KIF1C;SLC7A2;PAFAH1B1;ZBTB39;IARS;A…
MIR_15A_5P	1.50891	0.000600517	0.0111094	FASN;ATP7A;KCNN4;FBLN5;CYP26B1;LRRC32;SLC4A4;RELN;ATF6;PLXNA4;BMPR1A;DNAJC16;RAB11FIP1;CPD;NYNRIN;TGFBR3;RECK;NFE2L1;SLC20A2;SKI;EPHA7;PRKAR2A;AMOTL1;NLRX1;KIF1B;SPSB4;ITPR1;DLL4;KPNA1;PENK;SRPR;PAM;ABL2;PIK3R1;FBXO21;TRABD2B;BACE1;HECTD1;MFN2;ISLR;XPO7;ABTB2;PDXK;ATXN1L;PLXNA2;CACUL1;SMURF1;ARIH1;ERLIN2;RAD23B;USP31;PLEKHM3;FERMT2;AFF4;LRIG1;PLA2G15;PACSIN2;IGF2R;DCAF7;CREBRF;LUZP1;NCS1;AAR2;KIF…
MIR_6382	1.50888	0.0015391	0.0207942	CREB5;THBS1;GPD2;MAP1A;EDN1;NRP1;FOLR1;FNDC3B;TIMP3;TBC1D15;CPED1;PLXNA4;TGFBR3;LRRC8A;HIPK3;SERPINF1;CASK;NDRG1;MYLK;MAN2B1;GLCE;FN1;SETBP1;ANK3;CTTNBP2NL;SASH1;UST;MECOM;GJA1;UBE2H;PEAK1;KAT6A;ATXN1L;PRKACB;SLC37A3;ARCN1;UTRN;TEX2;PLA2G4A;SULF1;HSP90B1;ZC3H7B;TPPP;CHSY1;GLIS2;IGF1;ATP6V1A;PRKCE;ATG13;STMN2;FAM168A;MYOCD;NFATC3;MMD;RNF150;SP2;HSPD1;ARF3;SPIRE1;TNKS2;UNC119B;RNF145;WBP1L;CITED2;N…
MIR_692	1.50816	0.00270129	0.0327768	SATB1;CHRDL1;SPP1;BDH1;GPD2;EMB;IL6ST;ABCD2;NPR3;IGFBP5;CDON;KIRREL;PDZD2;ENC1;DIO2;TGFBR3;TTLL7;SMAD6;MGAT3;CASK;GTF3C4;PTGFRN;AAK1;ARHGEF12;TMEM47;EPHA7;PAPSS2;GLCE;AMOTL1;DIP2C;SMPD1;CRISPLD1;BHLHE40;PIK3R1;TRABD2B;LPGAT1;ADAM10;RGL1;MLEC;ITPK1;KAT6A;TBC1D8B;UTRN;RPN2;RSPO1;ST3GAL5;LBH;KLHDC10;RBFOX2;ANKFY1;CCSER2;SGMS1;CPEB2;SYNM;MYOT;RAB11FIP2;VPS33A;TWIST1;ZBTB41;FGF12;ABLIM1;RORA;SPTY2D1;C…
MIR_6419	1.49965	0.00156273	0.0209648	FASN;ATP7A;FBLN5;CYP26B1;LRRC32;SLC4A4;ATF6;PLXNA4;BMPR1A;DNAJC16;RAB11FIP1;CPD;TGFBR3;RECK;SLC20A2;SKI;EPHA7;PRKAR2A;AMOTL1;NLRX1;KIF1B;SPSB4;ITPR1;DLL4;KPNA1;PENK;SRPR;PAM;ABL2;PIK3R1;FBXO21;TRABD2B;BACE1;HECTD1;MFN2;ISLR;XPO7;ABTB2;PDXK;PLXNA2;CACUL1;SMURF1;ARIH1;ERLIN2;RAD23B;USP31;PLEKHM3;FERMT2;AFF4;LRIG1;PLA2G15;PACSIN2;IGF2R;DCAF7;CREBRF;LUZP1;NCS1;AAR2;KIF1C;SLC7A2;PAFAH1B1;ZBTB39;IARS;A…
MIR_350_5P	1.4995	0.00343924	0.0385488	APCDD1;TGFBR2;SMOC1;TSPAN9;ST6GALNAC3;ZBTB4;MYRF;TBC1D15;PCSK5;PDGFRA;SORL1;LCLAT1;SH3PXD2A;TMCC3;RASD1;PTGFRN;AAK1;ADIPOR2;BMPR2;JMY;TNFRSF21;MYLK;HEG1;ITPR1;HIF1AN;ALDH1B1;NRP2;KCND2;JAK1;SASH1;RASGRF2;ATL3;SORBS2;WDFY3;B3GALT2;ATXN1L;CYYR1;TNKS1BP1;MAN1C1;ARHGEF11;ZNFX1;MAPK1;BBX;ANKIB1;PLCB1;MFSD6;ITGB4;RNF216;LRIG1;BTBD7;SEMA7A;SNRK;FRMD6;ACER2;LAMP2;PTHLH;E2F2;PAFAH1B1;SFMBT1;FIBIN;PRDM16;P…
MIR_203_3P	1.48621	0.00513763	0.0491818	CDO1;SLC8A1;PTGFR;SLC4A4;ATF6;SFRP1;DIO2;CASK;AAK1;PRKG1;TNPO1;ZMPSTE24;GLCE;BCHE;SETBP1;CP;PRPF19;C1RL;SLC39A8;RGS7BP;TADA2B;LATS2;NAPEPLD;RGS5;RGL1;GABARAPL1;GYS1;PTPN9;IDS;WDFY3;MEF2C;AFAP1L2;S1PR1;NSDHL;SEMA5A;CPNE3;ZMIZ1;ELL2;AFF4;SEMA6A;RCN2;CREBRF;PSME4;NFIL3;LNX2;DDX6;CACNA2D1;TNKS;B3GALNT1;PNPLA8;THSD7A;CYB5B;SP2;OSMR;DCAF10;CAB39;NR3C1;HOMER1;ADAMTS15;SRC;MAFK;LGALSL;RAPGEF1;ARHGAP42;SY…
MIR_7234_5P	1.48184	0.000147307	0.00380312	ELOVL6;SATB1;SLC8A1;FMO2;NTRK2;ABCD2;NEO1;TMTC1;PPARA;ADCY5;ST6GALNAC3;ANGPT2;PTPRB;LRRC32;MFHAS1;ABCC9;UNC5B;PRKAA2;SLCO3A1;TMOD2;SMAD6;TMCC3;THSD4;PDZD8;LMAN1;ENPP6;PRKG1;XPR1;EPHA4;SPRED2;SSPN;FOXO1;DEPTOR;ENDOD1;COL23A1;AGAP1;TRIL;MSR1;DSG2;ZYG11B;CDC42BPA;NRP2;NCAM1;KCND2;CTTNBP2NL;HDAC4;INSR;SERINC1;ZC3H12C;MDFIC;XPO7;EDNRB;ARL15;SORBS2;CXADR;IDS;PBX1;TOB2;AHDC1;FAM20B;CADM1;IGSF3;PLXNA2;CP…
MIR_145B	1.46773	0.00533715	0.0499751	CDO1;ECE1;TGFBR2;PTGFR;NUAK1;IRS1;LOX;ANGPT2;MYRF;CACHD1;PCSK5;KLHL38;ACO1;PLCE1;URGCP;INSIG1;NTN4;DLC1;SLC16A1;SLC7A8;SPSB4;MPZL2;CTNND1;EPN3;MDFIC;GABARAPL1;SOCS7;SMCR8;SUN1;DYRK1A;ASAP2;CYYR1;PMP22;ABCB10;RIN2;ITPRIPL2;USP31;SIRPA;SEMA6A;SLC35F5;RAPGEF2;EFNB3;SSH2;FLNB;SNX27;ARHGAP15;CAMSAP2;PPP3CA;LDLRAD3;CAMK2D;TM9SF4;FAM174B;RREB1;TMOD1;CRKL;RPA1;VWA8;TWIST2;STAM;GATAD2A;ABCA1;ADD3;ERLIN1;U…
MIR_466L_3P	1.4671	2.27173e-07	1.35239e-05	CREB5;LEP;SATB1;ADCY9;PCDHGC3;CRIM1;SLC8A1;LCP2;NTRK2;GPD2;THBS2;FASN;ATP10A;SEMA3D;MAP1A;CYTIP;SOST;CHST11;ADAMTSL1;EDN1;ITGA8;TMTC1;FZD1;PCDHGB2;CDON;HYOU1;HEATR5B;PDE3B;FICD;AKAP6;LMTK2;ENC1;GNAI1;RGMA;PCDHGB6;DUSP8;APP;TNS3;DOCK5;FNDC3B;CDS2;EFEMP1;TBC1D15;FZD5;FZD8;ALDH1A2;TMED7;PECAM1;FZD7;IGFBP3;PTPN13;ATP2A2;PRKAA2;HOMEZ;RMND5A;OPA1;EFNB2;PARM1;LIMCH1;WNT5A;TMEM33;SMAD6;PCOLCE2;MYRIP;CASK…
MIR_335_3P	1.46329	0.00114037	0.0165833	CREB5;ENPP2;NTRK2;SEMA3D;ITGA8;TMTC1;COL1A2;SULF2;TWSG1;KLHL34;TMEM33;ABCA9;CCNB2;ATRNL1;ANGPTL1;JMY;TMEM47;EPHA7;ANK3;TMTC3;CRISPLD2;IL1RAP;CRISPLD1;MSR1;RYR2;ITGB2;EDEM3;ZFP36L1;TMEM106B;RGS7BP;ARHGAP32;LRIG3;TRABD2B;DNAJB5;LIFR;AHR;ADAM10;NCKAP1;ARL15;B3GALT2;DYRK1A;SLCO2B1;DNAJC3;FOS;CDC73;SSR1;MAPK1;RAP2A;MFSD6;TTC21B;CREBRF;TM7SF3;ZBTB7A;TBC1D9;IGF1;ATP6V1A;PPP3CA;KCNB1;PPAT;FLYWCH1;ACVR2A;…
MIR_30F	1.45923	0.00164311	0.021889	CREB5;VAT1L;SATB1;MPZ;BNC1;ATP10A;ADAMTSL1;FZD1;NSG1;LOX;AKAP6;PTPRB;ABCC9;TMED7;COL1A2;PTPN13;GAS7;ATP2A2;PCSK5;PRKAA2;TGFBR3;RMND5A;VSIG4;LIMCH1;XK;HIPK3;SERINC3;FBXW11;PANK3;AAK1;TNPO1;AMOTL1;SAMD8;DIP2C;SLC39A8;SLC30A1;ROR1;ABCC4;SEC23A;RGS5;UPK1B;MANEA;SUN1;HLF;VEGFC;CPNE3;ARIH1;NFATC1;MYO1E;MAPK1;SLC45A3;ATP2B1;SPRY4;FRMD6;PPP6R3;LAMP2;ALDH5A1;EDEM1;AKAP1;KLHL13;CPEB2;DUSP16;RPS6KA3;CAMK2D;…
MIR_338_5P	1.45826	0.00329066	0.0375372	VAT1L;IKZF1;SLIT3;SLC8A1;SMPD3;TENM3;CYP26B1;ERAP1;BMPR1A;FZD7;TMEM33;XK;PTPRM;GCNT2;AAK1;USP6NL;RAB6B;ID4;AMOTL1;DCK;PHLPP1;DAGLA;ITPR1;ITGB2;UST;ACKR3;ANGPTL7;DAAM2;MECOM;DLAT;GOLIM4;KLF13;ABTB2;HIVEP1;DYRK1A;FGL2;SPPL2A;CREB3L1;SMG8;ARIH1;MAPK1;HOXA5;BBX;LIG4;ATRN;FEM1C;MID2;RGMB;SPRY4;MBD5;PPP6R3;TM9SF2;BICD2;SGMS1;ACVR2A;PDHX;MITF;PJA2;PAPSS1;NR1D1;KIF3B;ETS2;FGF12;WIF1;ATP2C1;SP2;RORA;SPIRE…
MIR_467B_3P_MIR_467C_3P_MIR_467D_3P_MIR_467E_3P	1.45585	0.000986042	0.0149367	SLC8A1;NTRK2;PFKFB3;IRS1;HEATR5B;AKAP6;MYRF;PTPRB;TIMP3;FZD8;PCDH7;RAP1GAP2;PCSK5;TGFBR3;EFNB2;TTLL7;CASK;AAK1;BMPR2;GFOD1;ARFGEF2;USP6NL;ADAMTS1;EPHA7;EPHA4;OLFML2B;B3GALT1;EIF5A2;NR3C2;DCK;TJP2;IL1RAP;ITPR1;MFSD1;KIF13A;HDAC4;STARD13;CNTFR;TADA2B;RGS4;ZC3H12C;FAM210A;DLAT;LIFR;GOLIM4;XPO7;KANK1;HIVEP1;TOB2;SH3RF1;WDFY3;B3GALT2;UBE3C;FGL2;PMP22;SPRY1;MYADM;TMEM41B;PLXNA2;HIP1;ARHGEF11;MAPK1;STK2…
MIR_137_3P	1.45088	0.00226645	0.0285933	NAT8L;CYBRD1;PRKAR2B;SLC8A1;DAG1;SASH3;ATP10A;IGFBP5;MYO1D;DUSP4;LMTK2;RMND5A;SLC35A5;LIMCH1;TMEM33;FURIN;CPQ;PTGFRN;SIPA1L2;ARHGAP44;CLIC5;JMY;SKI;EPHA7;GLCE;SLC35A4;DIP2C;STT3B;TJP2;CTTNBP2NL;AKR1B10;OTUD7B;SGCG;USP24;CXADR;CLEC16A;B3GALT2;UBE3C;HIC1;ATXN1L;FGL2;HLF;VEGFC;EFCAB14;SLC45A3;ANKRD13A;MAPK10;B4GALT5;MID2;SMURF2;SV2A;PLCB1;PLA2G15;OSBP2;TPCN1;BCORL1;DSP;ZBTB7A;GXYLT2;SNRK;GLIS2;CTDSP…
MIR_669D_2_3P_MIR_669L_3P	1.44608	0.000806849	0.0131659	SLC8A1;NTRK2;PFKFB3;IRS1;HEATR5B;AKAP6;MYRF;PTPRB;TIMP3;FZD8;PCDH7;RAP1GAP2;PCSK5;TGFBR3;EFNB2;TTLL7;CASK;AAK1;BMPR2;GFOD1;ARFGEF2;USP6NL;ADAMTS1;EPHA7;EPHA4;OLFML2B;B3GALT1;EIF5A2;NR3C2;DCK;TJP2;IL1RAP;ITPR1;MFSD1;KIF13A;HDAC4;STARD13;CNTFR;TADA2B;RGS4;ZC3H12C;FAM210A;DLAT;LIFR;GOLIM4;XPO7;KANK1;HIVEP1;TOB2;SH3RF1;WDFY3;B3GALT2;UBE3C;FGL2;PMP22;SPRY1;MYADM;TMEM41B;PLXNA2;HIP1;ARHGEF11;MAPK1;STK2…
MIR_1907	1.44554	0.00274715	0.0331223	ATP7A;FBLN5;CYP26B1;LRRC32;SLC4A4;RELN;ATF6;PLXNA4;BMPR1A;DNAJC16;RAB11FIP1;CPD;TGFBR3;RECK;SLC20A2;EPHA7;PRKAR2A;AMOTL1;NLRX1;KIF1B;SPSB4;ITPR1;KPNA1;PENK;SRPR;PAM;ABL2;PIK3R1;FBXO21;TRABD2B;BACE1;HECTD1;MFN2;ISLR;XPO7;ABTB2;PDXK;ATXN1L;PLXNA2;CACUL1;SMURF1;ARIH1;ERLIN2;RAD23B;USP31;PLEKHM3;FERMT2;AFF4;LRIG1;PLA2G15;PACSIN2;IGF2R;DCAF7;CREBRF;LUZP1;NCS1;AAR2;KIF1C;SLC7A2;PAFAH1B1;ZBTB39;IARS;ACV…
MIR_669M_3P	1.44411	0.00142211	0.0200676	SLC8A1;NTRK2;PFKFB3;IRS1;HEATR5B;AKAP6;MYRF;PTPRB;TIMP3;FZD8;PCDH7;RAP1GAP2;PCSK5;TGFBR3;EFNB2;TTLL7;CASK;AAK1;BMPR2;GFOD1;ARFGEF2;USP6NL;ADAMTS1;EPHA7;EPHA4;OLFML2B;B3GALT1;EIF5A2;NR3C2;DCK;TJP2;IL1RAP;ITPR1;MFSD1;KIF13A;HDAC4;STARD13;CNTFR;TADA2B;RGS4;ZC3H12C;FAM210A;DLAT;LIFR;GOLIM4;XPO7;KANK1;HIVEP1;TOB2;SH3RF1;WDFY3;B3GALT2;UBE3C;FGL2;PMP22;SPRY1;MYADM;TMEM41B;PLXNA2;HIP1;ARHGEF11;MAPK1;STK2…
MIR_1192	1.42575	0.000238132	0.00546557	SATB1;CXCR4;MIA3;DAG1;THBS2;MYLK4;GPM6A;HSPA5;TMTC1;IGFBP5;CAND1;CYP26B1;AKAP6;CLN8;APOD;TYMS;CAMK2A;ORAI2;PRKAA2;KCNK3;TGFBR3;RMND5A;SYN2;SLC35A5;TTLL7;WNT5A;NFE2L1;LCLAT1;ECM2;PANK3;ENTPD4;SOGA1;TRIM32;PRICKLE2;PCDH18;BOC;CDH2;TNPO1;CCBE1;ARHGAP28;RAB6B;SNURF;EIF5A2;FOXO1;DEPTOR;EBF2;SLC16A1;SAMD8;PHLPP1;FKBP5;SGCE;IL1RAP;LNPEP;MARVELD1;EDEM3;ARID5B;CTNND1;CKAP4;CDC42EP4;ADRA1A;TMPPE;MLLT1;AP3M…
MIR_495_3P	1.41043	0.000213058	0.00501081	SATB1;CXCR4;MIA3;DAG1;THBS2;MYLK4;GPM6A;HSPA5;TMTC1;IGFBP5;CAND1;CYP26B1;AKAP6;CLN8;APOD;TYMS;CAMK2A;ORAI2;PRKAA2;KCNK3;TGFBR3;RMND5A;SYN2;SLC35A5;TTLL7;WNT5A;NFE2L1;LCLAT1;ECM2;PANK3;ENTPD4;SOGA1;TRIM32;PRICKLE2;PCDH18;BOC;CDH2;TNPO1;CCBE1;ARHGAP28;RAB6B;SNURF;EIF5A2;FOXO1;DEPTOR;EBF2;SLC16A1;SAMD8;PHLPP1;FKBP5;SGCE;IL1RAP;LNPEP;MARVELD1;EDEM3;ARID5B;CTNND1;CKAP4;CDC42EP4;ADRA1A;TMPPE;MLLT1;AP3M…
MIR_12200_5P	1.40129	0.00028091	0.00637064	SATB1;CXCR4;MIA3;DAG1;THBS2;MYLK4;GPM6A;HSPA5;TMTC1;IGFBP5;CAND1;CYP26B1;AKAP6;CLN8;APOD;TYMS;CAMK2A;ORAI2;PRKAA2;KCNK3;TGFBR3;RMND5A;SYN2;SLC35A5;TTLL7;WNT5A;NFE2L1;LCLAT1;ECM2;PANK3;ENTPD4;SOGA1;TRIM32;PRICKLE2;PCDH18;BOC;CDH2;TNPO1;CCBE1;ARHGAP28;RAB6B;SNURF;EIF5A2;FOXO1;DEPTOR;EBF2;SLC16A1;SAMD8;PHLPP1;FKBP5;SGCE;IL1RAP;LNPEP;MARVELD1;EDEM3;ARID5B;CTNND1;CKAP4;CDC42EP4;ADRA1A;TMPPE;MLLT1;AP3M…
MIR_669F_3P	1.3861	0.000694414	0.0118112	NPY;CRIM1;BNC1;SLC8A1;THBS2;SEMA3D;SMOC1;IRS1;CYP26B1;EDNRA;AKAP6;MAMDC2;FNDC3B;EXTL3;CDS2;TBC1D15;FZD8;GAS1;TMED7;EPS8;RAB11FIP1;PDGFRA;OPA1;TTLL7;WNT5A;TMEM33;DOCK1;NCEH1;VCAM1;ISM1;SLMAP;SLC20A2;ARHGAP44;ANO1;USP6NL;ADAMTS1;TEK;RAB6B;BCHE;DLC1;LGR4;FOXO1;EFNA5;ANK3;AMOTL2;IARS2;IL1RAP;DAGLA;MAN1A2;DLL4;EDEM3;ARID5B;SLC7A1;SFRP2;STARD13;PENK;TRIB1;RASSF5;PIK3R1;CNTFR;RGS4;ANTXR1;ZC3H12C;HECTD1;…
MIR_153_5P	1.38437	0.00228274	0.0286093	CREB5;LCTL;PTGER3;STT3A;NTRK2;ADAMTSL1;GABRA3;TENM3;NRP1;SLC4A4;P4HA1;PDE1A;PCDH7;NEGR1;LMBRD1;PRKAA2;DIO2;RMND5A;KLHL34;TTLL7;PANK3;AAK1;ENTPD1;ATRNL1;KREMEN1;PDZD8;MFAP3L;EPHA7;VGLL3;DEPTOR;EBF2;SAMD8;FRMD4B;SCPEP1;SORBS1;CAP2;CRISPLD1;ZFP36L1;TMEM106B;TRIB1;BHLHE40;DPYD;FAM210A;XPO7;EDNRB;CXADR;B3GALT2;HIPK1;HLF;SEMA5A;VEGFC;CDC73;PKP2;MTDH;RHOQ;PRRG3;GPR155;ARIH1;DSE;MID2;SMURF2;CDH19;ELL2;SA…
MIR_467A_3P	1.38437	0.00061233	0.0111094	NPY;CRIM1;BNC1;SLC8A1;THBS2;SEMA3D;SMOC1;IRS1;CYP26B1;EDNRA;AKAP6;MAMDC2;FNDC3B;EXTL3;CDS2;TBC1D15;FZD8;GAS1;TMED7;EPS8;RAB11FIP1;PDGFRA;OPA1;TTLL7;WNT5A;TMEM33;DOCK1;NCEH1;VCAM1;ISM1;SLMAP;SLC20A2;ARHGAP44;ANO1;USP6NL;ADAMTS1;TEK;RAB6B;BCHE;DLC1;LGR4;FOXO1;EFNA5;ANK3;AMOTL2;IARS2;IL1RAP;DAGLA;MAN1A2;DLL4;EDEM3;ARID5B;SLC7A1;SFRP2;STARD13;PENK;TRIB1;RASSF5;PIK3R1;CNTFR;RGS4;ANTXR1;ZC3H12C;HECTD1;…
MIR_669B_3P	1.37746	0.000632966	0.0112692	NPY;CRIM1;BNC1;SLC8A1;THBS2;SEMA3D;SMOC1;IRS1;CYP26B1;EDNRA;AKAP6;MAMDC2;FNDC3B;EXTL3;CDS2;TBC1D15;FZD8;GAS1;TMED7;EPS8;RAB11FIP1;PDGFRA;OPA1;TTLL7;WNT5A;TMEM33;DOCK1;NCEH1;VCAM1;ISM1;SLMAP;SLC20A2;ARHGAP44;ANO1;USP6NL;ADAMTS1;TEK;RAB6B;BCHE;DLC1;LGR4;FOXO1;EFNA5;ANK3;AMOTL2;IARS2;IL1RAP;DAGLA;MAN1A2;DLL4;EDEM3;ARID5B;SLC7A1;SFRP2;STARD13;PENK;TRIB1;RASSF5;PIK3R1;CNTFR;RGS4;ANTXR1;ZC3H12C;HECTD1;…
MIR_8118	1.31805	0.00175534	0.0229036	SATB1;ADCY9;CXCR4;SLC8A1;NTRK2;THBS2;MYLK4;GPM6A;NEO1;SEMA3D;HSPA5;CDH11;IGFBP5;FBLN1;NRP1;AKAP6;CLN8;APOD;TYMS;PCDH7;CAMK2A;ORAI2;ITPRIP;RMND5A;SYN2;SLC35A5;TTLL7;SOWAHC;WNT5A;TMOD2;SOCS5;CASK;ECM2;PANK3;ENTPD4;SIPA1L2;PRICKLE2;BOC;TNPO1;SKI;MYLK;CCBE1;EIF5A2;LGR4;FOXO1;DEPTOR;ANK3;EBF2;ASB15;SLC16A1;SAMD8;PHLPP1;KIF1B;LNPEP;ARID5B;CTNND1;NRP2;ADRA1A;SASH1;LGMN;SERINC1;LPGAT1;HECTD1;OTUD7B;CTNNA…
SP5_TARGET_GENES	1.30507	0.00283058	0.0337016	ELOVL6;LRRN4;COL18A1;GSN;MME;MMP28;TMEM119;FBLN1;FLRT2;FZD2;SPTB;ACSL1;PDZD2;GJA5;TBC1D16;SRL;FBXW8;GAS1;TMED7;DDR1;FZD7;RAB11FIP1;TGFBR3;TNS1;SYN2;MFGE8;PAWR;SOWAHC;LMNB1;CHPF;CPQ;ARHGEF17;PSAP;UHRF1;AXL;ADIPOR2;ACOT11;LMAN1;GFOD1;MFAP3L;NDRG1;KRT19;ARHGAP28;DLC1;SPRED2;RBM15B;DAB2IP;TNFRSF12A;FADS2;AMOTL2;NAALAD2;TCN2;BCAM;SLC2A1;ZFP36L1;ITGB5;NCAM1;ITGA3;TRIB1;PAM;ABL2;LONP1;UST;KCNQ1;ATP2A3;F…
BMI1_TARGET_GENES	1.304	0.000808612	0.0131659	LEP;ACACA;IKZF1;NPY;PSD4;SELL;SATB1;PCDHGC3;ADAMTS8;SLIT3;ALOX15;MPZ;BNC1;SEMA3G;ERMP1;FBLN5;NUCB1;TMTC1;CDH11;UCP1;FLT4;SYT12;GFRA3;FOLR1;GJA5;TNS3;SLC1A3;ABCC9;PCSK6;ADAMTS2;CPED1;ATF6;PDE1A;PCDH7;FZD7;SULF2;PCSK5;PDGFRA;ITGA9;LOXL1;LIMCH1;WNT5A;FRZB;PCOLCE2;LCLAT1;PRSS12;MANSC1;ART3;TMCC3;THSD4;VCAM1;GFRA1;GCNT2;ENTPD1;CHRM2;MAPK4;CLIC5;ANGPTL1;ASNS;HTRA3;FITM2;TMEM47;ACADSB;PCDHGA10;B3GALT1;N…
MIR_7119_3P	1.3028	0.000167008	0.00413182	TMEM38B;SELL;GPC6;SATB1;ILDR2;CCDC3;CILP;CXCR4;MIA3;SLC8A1;DAG1;STT3A;GPD2;THBS2;TUBB3;MYLK4;ATP7A;GSN;CYTIP;SOST;PTGFR;FAM107B;IRS1;TSPAN9;PM20D2;CAND1;EDNRA;LMTK2;CLN8;HSPA4L;GDF10;FNDC3B;COL1A1;SCARA5;TBC1D16;TBC1D15;COL14A1;CNNM2;ERAP1;PDE1A;NEGR1;TMED7;DDR1;TWSG1;RAB11FIP1;PPP1R3B;PRKAA2;CPD;CTIF;KCNK3;WNT5A;TMOD2;LRRC8A;HIPK3;SLC25A44;SYT11;UHRF1;PANK3;GFRA1;PLAT;AAK1;SLC38A10;SOGA1;ARHGEF1…
NR1I2_TARGET_GENES	1.23466	0.00236984	0.0293153	LARS2;CREB5;ACACA;ELOVL6;C3;SLPI;HP;SPP1;CDCA7;IL6ST;ADTRP;SERPINE1;STON1;ABCD2;XPNPEP2;KCNAB1;PTGFR;KCNN4;RETN;CFH;FAM107B;ENPP3;LOX;RRM2;C1QTNF1;ACLY;ACSL1;CLN8;APOD;TOP2A;SOD3;TNS3;SLC1A3;ATF6;ERAP1;GAS1;EPS8;GAS7;EHD1;IL33;TNS1;POR;PDGFRA;LIMCH1;SMAD6;LCN2;PCOLCE2;TMCC3;SERPINF1;HSD11B1;RPTOR;CASK;VCAM1;ACO2;GCNT2;NCOA4;ACAT2;ENPP5;MMP19;PRICKLE2;YWHAG;ARRB1;USP6NL;ST3GAL2;HTRA3;TNPO1;NDRG1;F…
HOXC12_TARGET_GENES	-1.28005	0.00393122	0.0409234	DENND1C;SFI1;HSD17B14;LENG8;GRK4;MID1;ZC3H7A;GMIP;FNBP4;PAXBP1;TLE2;TCIRG1;WDR66;PAN3;CEP95;SNED1;POLE2;IZUMO4;GIPC2;MAP4K2;ARRDC1;PHF21B;VAMP1;PLGRKT;RPL13A;GRAMD1A;SON;ARHGEF1;AKAP8L;RPL38;IQCB1;ACBD7;DALRD3;EMID1;GPR35;PNN;HMCN2;RPL39;PLEKHG2;TMIE;TOPBP1;RPL18A;MBD4;SFPQ;RPS19;EGFL7;PLCB2;RASGRP2;IFT80;RINL;NAT10;UPF3B;PARP4;PPOX;ATR;YBEY;RANGRF;KLHDC8B;STARD6;ZFP69;MROH1;PRKCD;CYCS;DOK3;ITGA2…
GSK3B_TARGET_GENES	-1.28225	0.00411262	0.0423489	HSD17B14;CCHCR1;FAM228B;MID1;ZC3H7A;RIIAD1;TCIRG1;AIM2;MROH2A;CCNL1;CEP95;MIIP;UBN2;RBM3;CSPP1;YBX2;MCM3AP;MYO19;SON;LINGO1;PAN2;TATDN3;ATPIF1;IFFO1;SPATA24;CORO6;KMT2D;DONSON;PTGES3L;PRR3;RPS25;CPEB1;RPS19;RDH5;PEX1;EGFL7;KIDINS220;NVL;GCHFR;TPT1;USP48;ANAPC4;NAT10;STXBP2;DLG4;RPS7;ROMO1;CREBZF;GTPBP2;ZBTB49;RPL24;PIN4;TIMM10B;TM7SF2;MLXIPL;RPL36AL;LYRM2;TESC;FAM133B;SLC4A1;THAP3;SMIM8;SAT2;TYW5…
NFKB1_TARGET_GENES	-1.3097	0.00116346	0.0166646	SFI1;AP1S3;IKBKE;MDM4;GRK4;MDN1;ALS2CL;FNBP4;TET2;CLK4;TCIRG1;RTEL1;PAN3;ATG16L2;MEIG1;HJURP;XPO6;CCNL1;CEP95;WDFY1;KCP;LUC7L;MAP4K2;RBM39;NME5;STARD9;HELQ;TRAF1;SMG1;GRAMD1A;RASGRP4;MYO19;RPS27L;PFKFB2;PAN2;ODF3B;DCLRE1C;TATDN3;ARHGEF1;TCEA2;CCL5;DGKZ;TRA2A;ACIN1;GSDMD;MALT1;CHKB;RPS2;TMIE;ZMYM6;DTNB;HNRNPDL;SFSWAP;SFPQ;RDH5;NVL;PRND;CCDC122;MTF2;IFT80;ZDHHC20;STK11IP;ZNRF1;PARP4;RPL22;ATR;CNTNA…
GLI3_TARGET_GENES	-1.33555	0.00290606	0.0340828	BRCA2;SLC25A27;XRCC3;GABBR1;WDR66;OGT;HJURP;CCNL1;DUSP11;UBN2;ATXN7L2;HOOK2;CCDC84;ZBTB48;RPL31;MAT2A;LSM7;MCM3AP;ULK3;SRSF2;ATPIF1;SPATA24;PDE7A;ANKS3;RPS14;RGL2;DALRD3;SMCHD1;EMID1;SRSF7;FAU;RPA3;RPS20;NFXL1;UVSSA;GINS2;C2CD5;SFXN2;RPS15A;ZNRF1;TELO2;CLCN2;DNAJC19;RPS6KB2;QTRT1;MITD1;REXO4;CREBZF;MRPL30;HPS3;UNK;DDX55;CUEDC1;DXO;RPL36AL;AP4M1;STK19;PIGP;SAT2;DOCK7;BAZ2B;LIMK2;TRMT1;RPS15;ITGB3B…
PCGF3_TARGET_GENES	-1.3404	0.00230901	0.0287494	FANCI;SAP25;SFI1;ACRBP;MID1;CLK4;ESPL1;SLC20A1;WDR66;PRPF39;BLM;CEP95;WDFY1;ZFP57;HOOK2;ANKRD16;HELQ;YBX2;EFTUD2;TTC14;RPL13A;PFKFB2;KRTCAP3;OSBPL7;EXOC1;RPS28;ZFYVE26;HAUS3;HOPX;RPS11;ANAPC13;RPL23;SRSF7;RPS2;RPS20;ZMYM6;GINS2;RPL26;SEC11C;RASA2;RCC1;NAT10;ABCC10;SUB1;QTRT1;MKS1;DPH3;MRPS18C;HPS3;SNX32;PIGP;MBTD1;NUP85;CCAR1;VPS16;RFESD;MLF1;TMEM80;ZCWPW1;GNA15;TMC6;SF3B1;RPS24;ARMC9;CMC1;CACNA1…
CCL5_TARGET_GENES	-1.37523	0.000364601	0.00763257	SFI1;ZC3H7A;VEGFA;TET2;ESPL1;SLC20A1;PRPF39;PAN3;XPO6;RBM39;HNRNPH1;VAMP1;PLGRKT;RBM5;TTC14;STK38;PKMYT1;SPATA33;CCL5;THOC2;RPS14;RPL27;DENND6B;IRF3;MUTYH;RPL12;SMCHD1;YBX1;STX16;CCDC73;ANAPC13;CHKB;TRIM39;PTGES3L;RPS2;RPS20;UVSSA;TOPBP1;TNIP2;RPS19;NVL;TSACC;TPT1;TRRAP;MTBP;HNRNPL;RCC1;RPL35A;CCDC34;ABCC10;ATR;SUB1;HEXIM2;YBEY;NMRK1;DSN1;APAF1;NOP56;RFC5;CAPN15;TOMM7;PTPMT1;CATSPER2;TBCA;YTHDC1;…
TBX20_TARGET_GENES	-1.39526	0.00115034	0.0166014	MYH7B;DFFB;GRK4;FANCA;WDFY1;NKTR;RBM39;LUC7L2;TTC14;CHUK;RPL17;SPATA33;RPS28;SRRT;KMT2D;RPL27;RPL12;RPS2;C2CD5;PAM16;RPS19;RNPC3;RPL26;MYSM1;MPC2;TPT1;IFT80;STAP2;PPCDC;HNRNPL;RPS15A;HEXIM2;CCDC62;RPS7;RFC5;CREBZF;GIN1;ERH;SRP19;TUBGCP5;SMDT1;LRIF1;PLEKHJ1;RPS6;RFESD;BAZ2B;UQCRQ;ATP5G2;TMEM134;KIN;TTC32;RPL10A;RPS15;HNRNPH3;FANCC;RPL7A;AP4E1;RAD51AP1;MAFG;NDUFA7;AGBL3;UHRF2;SSBP1;LSM8;MYEF2;RC3H2…
RUVBL1_TARGET_GENES	-1.39798	0.000961253	0.0148877	SFI1;ZFC3H1;RAD9B;CCNL2;RTEL1;PRPF39;SAFB2;PRDM9;CEP95;CAPRIN2;DOT1L;HNRNPH1;RBM5;TTC14;GRAMD1A;RPS27L;ST6GALNAC2;THOC1;TATDN3;CENPW;ARHGEF1;TCEA2;SAFB;POLM;SRRT;ACIN1;ATAD2;KMT2D;STX16;TIAL1;RPL23;ZBP1;ATRX;PLEKHG2;MTF2;STAP2;NAT10;SUB1;PHKG1;CREBZF;TUBGCP3;POLD3;YTHDC1;HPS3;GIN1;UBE2V2;SRSF1;NDOR1;ATAT1;ALKBH1;RAD52;TYW5;MAN2C1;ATP5L;PPIH;SLIRP;NUTF2;TMEM80;LSM4;PRDM15;EXOSC8;TSR3;RPL9;DEAF1;ND…
LRRFIP1_TARGET_GENES	-1.40491	2.0906e-06	9.95649e-05	E2F7;DFFB;BRCA2;ZFC3H1;CCHCR1;MDM4;GRK4;MDN1;SETD4;VEGFA;FNBP4;TLE2;RTEL1;PRPF39;AASDH;SAFB2;HJURP;WDFY1;SRSF11;NKTR;LUC7L;ANKRD16;APPL2;HNRNPH1;EFTUD2;TTC14;LSM7;MCM3AP;CHUK;MYO19;SON;RPL35;LINGO1;PKMYT1;TATDN3;DDX17;ATPIF1;G2E3;AKAP8L;SAFB;PDE7A;EXOC1;RPL38;RPS21;TRA2A;RPL37A;ACIN1;MUS81;ATAD2;RPS14;RPL27;RPS18;RGL2;NUP214;STX16;CCDC73;RPS11;PNN;RPS20;SFSWAP;RPS19;CDK10;NVL;CCDC88C;ZDHHC20;STK1…
PWWP2B_TARGET_GENES	-1.45376	0.000828582	0.0132643	ZFAND4;ZC3H7A;TIA1;FNBP4;DOT1L;WDFY1;SRSF11;CSPP1;HNRNPH1;RPL13A;PRPF38B;SON;RPS27L;SRSF2;PFKFB2;DDX17;G2E3;IQCB1;DENND6B;RPL30;SMCHD1;ANAPC13;ATRX;TOPBP1;HNRNPDL;RPS19;MTHFD2L;TPT1;MTF2;RPL15;TRRAP;ZNRF1;CHKA;SENP3;NOP56;VEGFB;YTHDC1;METTL8;SRP19;LYRM2;AP4M1;TYW5;MBTD1;DPY30;PPP1R9A;RPL21;GTPBP6;BAZ2B;RPL10A;SF3B1;ZC3H11A;SLC16A6;CHD8;BRF1;PCIF1;RPS5;RICTOR;PPAN;TIMM9;ORC4;MYLPF;ANKRD12;GGNBP2;R…
ETV2_TARGET_GENES	-1.45798	0.000667522	0.0116707	ZFC3H1;SETD4;GMIP;AIM2;HJURP;CCNL1;CAPRIN2;LSM5;APPL2;UBA7;EXOC1;GLB1L;RPL27;DTYMK;NUP214;CARF;TIAL1;SRSF7;COX17;TMA7;PTGES3L;TOPBP1;RPS19;RNPC3;EGFL7;MYSM1;RPL15;STK11IP;RPS17;SECISBP2;CEP41;TGIF2;TMEM126A;SUGCT;NFX1;DPH3;RPL36AL;LYRM2;TMEM258;USE1;RPS6;ITGB3BP;BIRC6;PPP1R11;TTPAL;TXNDC17;TATDN1;SSBP1;RPL6;SIRT6;FTH1;MED30;PPAN;ATP6V1G2;GLRX5;DPM3;MRPL52;MED10;ADPRM;MPLKIP;RPSA;BTF3;BCL6B;KCNK2;…
MYB_TARGET_GENES	-1.46154	1.34722e-05	0.000546055	DFFB;LENG8;GRK4;ZC3H7A;TCIRG1;AASDH;CNTROB;MEIG1;HJURP;XPO6;SRSF11;UBN2;LSM5;LMBR1L;LUC7L;RBM39;CSPP1;APPL2;HNRNPH1;HELQ;ENKD1;LUC7L2;EFTUD2;SRSF2;RBMX;IFFO1;UBA7;DGKZ;FAM71E1;HAUS3;GLB1L;RPL27;IRF3;MUTYH;ERCC6;UBE2T;RPS18;DTYMK;RGL2;NUP214;TIAL1;RPA3;PLEKHG2;ACYP1;ZMYM6;C2CD5;COX20;PEX1;RASGRP2;PPP1R35;IFT80;USP48;ZNRF1;NAT10;CEP57L1;RPL22;TRMT13;SUB1;HYLS1;DUT;RPS6KB2;EVI2B;TMEM126A;MITD1;RPL18…
ND5_UNIPROT_A0A023J5X2_UNREVIEWED_TARGET_GENES	-1.47652	0.000605964	0.0111094	SFI1;WDR90;RAD9B;MID1;SNAPC4;PRDM9;CEP95;THBS3;MAP4K2;CSPP1;ENKD1;STK38;MYO19;PFKFB2;ANKS3;KMT2D;RPL30;DALRD3;PTGES3L;PRR3;IFT80;STK11IP;RPL35A;TRMT13;CHKA;DOK2;CCDC77;NMRK1;KLF10;APAF1;SDCCAG8;MKS1;VPS45;PPP1R14B;ATAT1;PIGP;SLTM;SMDT1;CARS;CCDC146;ARMC9;VTI1B;ZGPAT;TSR3;CHCHD7;RAD51AP1;SPATA5;GLT8D1;ODF2;VPS51;GMPPA;SYCE2;ANKRD12;S100PBP;ADPRM;MOSPD3;PPRC1;FBXL18;ZFYVE19;IPO4;RFX1;HINT3;ATP6V0B;…
GCM2_TARGET_GENES	-1.49896	0.000125227	0.0035082	SFI1;LENG8;SLC25A27;STX1A;VEGFA;FNBP4;SAFB2;ABCC5;XPO6;SPATA1;LUC7L;RBM39;ANKRD16;HNRNPH1;LUC7L2;SAFB;PDE7A;GLB1L;RPL30;RPL12;SMCHD1;TIAL1;ANAPC13;PRUNE2;RPS20;RPL18A;TPT1;RPL15;TRRAP;USP48;ANAPC4;ZNRF1;TRAF3IP2;SUB1;CNTNAP1;CCDC77;DLG4;CYCS;ODF2L;SRSF1;TYW5;BOLA3;SLIRP;RPS10;HSPE1;TMEM134;KIN;BIRC6;FIS1;EXOSC8;TSR3;MEIS3;RBM4B;NDUFA5;TRPM7;GLT8D1;PCIF1;RPS5;SSBP1;RPL6;RC3H2;RPLP0;UBP1;IKBKB;SUMO…
PEX2_TARGET_GENES	-1.51632	1.75258e-06	8.56069e-05	MYH7B;DFFB;TNFRSF25;LENG8;MID1;XRCC3;MDN1;CLK1;VEGFA;TET2;RTEL1;PRPF39;ABCC5;OGT;PAN3;ATG16L2;XPO6;CCNL1;CEP95;DOT1L;WDFY1;NXF1;NEB;CRYBB3;TSTD1;RBM39;CSPP1;APPL2;MAT2A;EFTUD2;MCM3AP;SEC61A2;GRAMD1A;ST6GALNAC2;KRTCAP3;UNC13D;IFFO1;AKAP8L;SAFB;TEP1;PDE7A;DGKZ;KMT2D;LAMA5;MUTYH;PCF11;RPS18;GTF2A2;NUP214;DONSON;RPS11;SRSF7;TOPBP1;PAM16;RPLP2;NME2;ELMO3;RPS19;TNNT1;TPT1;MTF2;USP48;HNRNPL;RCC1;RPS15A;…
SPIB_TARGET_GENES	-1.52199	0.00439937	0.0445787	TIA1;TCIRG1;FGD2;SRSF2;PTPN18;POLM;RGL2;TNFRSF13B;RINL;NAPSA;PRKCD;RPS8;NCF4;LSP1;WDR75;RWDD1;SLC16A6;PKN3;MEIS3;CD37;TATDN1;SSBP1;ATP9B;IKBKB;PSMB8;GSTO2;ARPP19;ARL10;POLD1;ITGAV;ATP6V0B;CDK9;TMEM116;NDUFB9;ARAP1;RASSF1;RGS19;MYO1G;GLIPR1;CCDC12;SLC39A13;PRR14L;PHF14;BIRC3
AFF4_TARGET_GENES	-1.53554	0.000450631	0.00894222	HSD17B14;RPL5;TET2;GABBR1;SLC20A1;CCNL1;ZFP57;RPL31;RPL13A;TMEM253;RPL10;SRSF2;RPS28;RPS18;RPL12;RPS2;RPS20;RPL18A;RPLP2;NME2;HNRNPDL;SFPQ;RPL26;TPT1;RCC1;RPS15A;RPS17;RPL35A;SENP3;RPS27A;NOP56;CREBZF;CATSPER2;RPS9;TM7SF2;SRSF1;RPS8;RPS26;DPY30;RPL21;RPS10;RPL13;HSPE1;RPL10A;RPS15;BIRC6;EPC1;PLEKHA4;RPL7A;ITGA6;RPL9;RPL14;SLBP;NDUFA7;RPS5;SUMO1;RPL28;MKRN1;RPLP0;SUMO2;GPX4;NCL;MYLPF;WBP1;ING2;TFR…
THAP11_TARGET_GENES	-1.53628	1.91157e-08	2.02285e-06	SFI1;DFFB;RPL5;ZFC3H1;MDM4;GRK4;MDN1;TIA1;PAXBP1;ESPL1;LRRC45;SAFB2;BLM;ABCC5;HJURP;CAPRIN2;WDFY1;NXF1;FANCG;SRSF11;ATXN7L2;AMT;RRNAD1;CSPP1;HELQ;VAMP1;ZCCHC7;TTC14;RPS23;MCM3AP;RPL10;RPS27L;PFKFB2;THOC1;TATDN3;ARHGEF1;SAFB;SIRT4;DENND6B;IRF3;MUTYH;PCF11;ZKSCAN3;DTYMK;PCGF6;STX16;CARF;TIAL1;CSRNP2;AKAP8;RPS20;NFXL1;ZMYM6;MRPL42;RPL18A;RPLP2;HEMK1;SEC11C;NLE1;MTF2;RPL15;USP48;MTBP;PPCDC;RPS17;NAT1…
ELK4_TARGET_GENES	-1.53785	2.66635e-05	0.000976806	FANCI;SFI1;WDR90;LENG8;SETD4;SLC20A1;WDR66;PRDM9;WDFY1;RPS12;EFTUD2;RPL13A;STK38;YEATS2;RPL10;RPS27L;ACIN1;DNM3;ANKS3;E4F1;GLB1L;RPL27;IRF3;RPL30;RPL12;DALRD3;PTGES3L;RPS19;MPC2;PPP1R35;TRRAP;STK11IP;CBL;CLCN2;RPL35A;CCDC34;DOK2;DLG4;RPS27A;RPL18;CYCS;RFC5;MKS1;CATSPER2;TAF9;POLD3;BBIP1;PTPN6;PIN4;TIMM10B;ERH;THAP3;USE1;NUP85;MAST3;VPS16;HSPE1;RNF25;SCYL3;WDR75;ARMC9;COX7A2L;BCL2L12;ZC3H11A;PET10…
RFX2_TARGET_GENES	-1.55801	2.6967e-07	1.55673e-05	FANCI;POLR3H;DFFB;SPAG1;WDR90;LENG8;SETD4;RIIAD1;TPCN2;WDR66;SAFB2;MEIG1;WDFY1;TEX9;UBN2;NME5;ENKD1;CENPF;YBX2;ZBTB48;RBM5;EFTUD2;SEC61A2;YEATS2;RPL35;LINGO1;SPATA33;MUS81;ANKS3;E4F1;GLB1L;SNRPF;PCF11;RPL30;DALRD3;CCDC73;SRSF7;PTGES3L;RPA3;PRR3;ACYP1;RPGR;MBD4;COX20;NSMF;PLCB2;SFXN2;MTHFD2L;MPC2;STK11IP;ZNRF1;CEP57L1;RPL35A;SIVA1;CCDC34;CEP41;DLG4;CEP112;QTRT1;SH3BP1;RFC5;SDCCAG8;TUBGCP3;NAA40;MK…
POU3F1_TARGET_GENES	-1.57286	1.96465e-07	1.20731e-05	FANCI;SFI1;RPL5;LENG8;SLC25A27;MID1;STX1A;FNBP4;PAXBP1;TET2;CLK4;AASDH;XPO6;SLC15A2;CEP95;ZFP57;CCNT2;UBN2;AMT;HOOK2;RBM39;FYB;HNRNPH1;PHF21B;HELQ;VAMP1;EFTUD2;LSM7;RPS27L;ST6GALNAC2;ADCK5;THOC1;DDX17;G2E3;ATAD2;FAM71E1;THOC2;DNM3;ZFYVE26;RPS14;ZKSCAN3;RGL2;GTF2A2;STX16;ANAPC13;RPL23;FAU;PLEKHG2;ZMYM6;GINS2;PAM16;SFPQ;CDK10;HECTD2;MTF2;RWDD3;MTBP;NAT10;RPL35A;ABCC10;HEXIM2;MLH1;RPS6KB2;RPS27A;STA…
PCGF5_TARGET_GENES	-1.57358	0.000174702	0.00426676	SAP25;SFI1;AP1G2;TCIRG1;LRRC45;SAFB2;XPO6;MIIP;UBN2;CSPP1;HNRNPH1;COX6B2;SAFB;PABPN1;RPL37A;ACIN1;RGL2;PRUNE2;RPS2;PRR3;PLEKHG2;HNRNPDL;EGFL7;NAT10;TK1;CLCN2;HEXIM2;TBCE;CREBZF;RGS10;ERCC2;PLEKHA5;DDX55;SRSF1;TCHP;DOCK7;MDM1;LIMK2;SF3B1;WDR75;FIS1;NFRKB;VTI1B;MAPK8IP3;NPM3;MYL6B;AGBL5;ODF2;SUMO2;DDIT3;DHPS;CPSF1;PPRC1;DDX5;DNM1;TDRD7;ARL6IP4;ZMYND15;RASA1;IPO4;ANAPC10;SH3BP2;HPS5;SRSF9;COX19;DDX4…
UTP3_TARGET_GENES	-1.58399	1.15183e-07	8.12679e-06	SFI1;RAD9B;ZC3H7A;SAFB2;DOT1L;WDFY1;WSB1;RBM39;RRNAD1;HNRNPH1;RPL31;TTC14;SEC61A2;STK38;MYO19;RPS27L;SRSF2;SPATA33;SAFB;RPL27;CARF;TIAL1;ANAPC13;GPR35;RPL23;AKAP8;SRSF7;RPS2;RPS20;RPS19;PEX1;EGFL7;KIDINS220;TSACC;RPL26;MPC2;TRRAP;USP48;MTBP;STK11IP;RCC1;RPS17;ZNRF1;CYP27A1;GINS3;TRMT13;ANKZF1;KLHDC8B;CEP41;DSN1;ROMO1;NOP56;GTPBP2;CATSPER2;TAF9;POLD3;ERCC2;RALGPS2;PPP1R14B;ALDH9A1;PDCD5;TRMT2A;CCD…
ELK1_TARGET_GENES	-1.63595	1.3546e-06	6.79083e-05	FANCI;OVGP1;SFI1;MYH7B;LENG8;XRCC3;ZC3H7A;RNF207;FNBP4;RTEL1;LRRC45;SCAI;MROH2A;HJURP;XPO6;SNED1;RBM3;LUC7L;MAP4K2;NPHP3;NMRK2;NEK8;LSM7;IFFO1;SIRT4;DGKZ;MUS81;RPL27;IRF3;RPL30;EMID1;LAMB3;PLEKHG2;TOPBP1;CPEB1;SEC31B;CDK10;RPL26;CIRBP;RASGRP2;CROCC;TRRAP;SIRT7;NMRK1;DSN1;GTPBP2;IL20RB;DPH3;DOCK10;YLPM1;TYW5;MAST3;VPS16;POLR1B;TRMT1;SF3B1;SCYL3;PWWP2A;BCL2L12;PFDN4;AP4E1;CHD8;FBXW9;AGBL5;RAB37;PDS…
IRF7_TARGET_GENES	-1.68293	6.53858e-09	7.32706e-07	DFFB;ZC3H7A;TIA1;AP1G2;SAFB2;PAN3;XPO6;SRSF11;UBN2;LUC7L;RBM39;CSPP1;ARRDC1;EFTUD2;RPS23;SMG1;RPL13A;GRAMD1A;PRPF38B;RPS27L;SRSF2;UNC13D;RBMX;SRSF6;UBA7;RPS14;KMT2D;IRF3;RPS18;TIAL1;CHKB;RPS20;NFXL1;ZMYM6;TNIP2;SFSWAP;RPS19;RNPC3;PLCB2;MTF2;RPL15;TRRAP;STK11IP;SIRT7;MICAL1;RPL35A;TRMT13;SUB1;YBEY;CEP41;TMEM126A;RPS27A;NFKBIZ;REXO4;CREBZF;PTPMT1;RPS9;DPH3;TIMM10B;CSTF3;ALDH9A1;PDCD5;EML3;DXO;ERH;S…
NLRC5_TARGET_GENES	-1.71913	1.6281e-11	2.58461e-09	GRK4;TIA1;CCNL2;ESPL1;LRRC45;HYPK;HJURP;XPO6;CCNL1;DOT1L;WDFY1;TEX9;SNRNP70;RPS12;WSB1;ATXN7L2;LMBR1L;ENKD1;PLGRKT;RBM5;EFTUD2;RPS23;PRPF38B;ARHGEF1;SIRT4;RPL38;RPS21;ATAD2;RPS14;RPL27;IRF3;MUTYH;PCP4;RPS18;RTTN;CARF;TIAL1;CHKB;ZBP1;NFXL1;TRAF5;PLEKHG2;ZMYM6;RPL18A;TNIP2;RPLP2;RPS25;SFSWAP;CDK10;NVL;MCEE;MPC2;SEC11C;RPL15;USP48;PPCDC;NAT10;CEP57L1;RPL35A;CCDC77;ANKZF1;RPS27A;MITD1;RPS7;RPL18;MADD…
SAP18_TARGET_GENES	-1.7201	2.77576e-10	3.77702e-08	E2F7;SFI1;LIME1;DFFB;BRCA2;WDR90;MDN1;GABBR1;SLC20A1;AASDH;SAFB2;BLM;SNAPC4;XPO6;ZFP57;SRSF11;CCNT2;UBN2;RRNAD1;CSPP1;EFTUD2;RCCD1;RPS27L;KIF15;THOC1;SRSF6;CENPW;PFAS;POLR2K;SAFB;PDE7A;TRA2A;RPL37A;DNM3;ANKS3;E4F1;GLB1L;NUP214;TIAL1;RPL23;PNN;FAU;HMCN2;RPS29;PRR3;UVSSA;TOPBP1;HEMK1;SEC31B;CCDC58;RPS19;PEX1;RPL26;SEC11C;MTBP;NAT10;RPL22;TRMT13;ABCA5;SECISBP2;RPS6KB2;SENP3;RPL18;ROMO1;TUBGCP3;NAA40…
PRDM9_TARGET_GENES	-1.72582	4.30629e-07	2.41279e-05	FOCAD;ZFAND4;ZFC3H1;MPP3;FAM228B;GRK4;CLK1;PRPF39;AIM2;MEIG1;SNED1;RBM39;SLC12A9;CSPP1;STARD9;PIGN;LUC7L2;TTC14;PFKFB2;KIF15;DDX60;ARHGEF1;RPS28;ATAD2;RPS14;KMT2D;RPL27;RPL12;NUP214;EMID1;HOXB3;ANAPC13;RPS19;RNPC3;EGFL7;NVL;RPL26;MPC2;MTF2;USP48;STK11IP;RPS15A;PARP4;NMRK1;KLHDC8B;CCDC62;SERPINC1;RPS7;MADD;CREBZF;CETN3;ERH;HIRIP3;TYW5;GLMN;SMDT1;MBTD1;RFESD;CARS;KIN;SAP18;RPL10A;HNRNPH3;RPL7A;SMG9…
FEV_TARGET_GENES	-1.72977	2.01754e-08	2.02285e-06	ZFC3H1;GRK4;MDN1;XPO6;CAPRIN2;TEX9;NKTR;RPS12;RBM39;PIGN;LUC7L2;EFTUD2;TTC14;RPS23;CHUK;PFKFB2;RPL17;SPATA33;EXOC1;RPS28;RPL27;RPL30;RPL12;NUP214;RPS11;ANAPC13;TRIM39;RPS2;RPS29;UVSSA;RPS19;RNPC3;NVL;RPL26;MPC2;IFT80;NAT10;UPF3B;RPL35A;CEP41;CCDC62;KLF10;RPS27A;RPS7;RPL18;SH3BP1;REXO4;CREBZF;BCLAF1;TAF9;RPL24;DPH3;NDUFA4;SRP19;TUBGCP5;HPS4;SMDT1;RPL21;NUP85;RPS6;RFESD;BAZ2B;RPL13;KIN;SAP18;RPL10A…
NFAT5_TARGET_GENES	-1.73258	1.25639e-05	0.000520307	SFI1;ZFC3H1;GRK4;NKTR;RBM39;PIGN;LUC7L2;TTC14;CHUK;PFKFB2;RPS28;RPL12;RPS2;RPS19;RNPC3;RPL26;MYSM1;MPC2;RPS7;CREBZF;ERH;TUBGCP5;SMDT1;LRIF1;DPY30;PLEKHJ1;RFESD;BAZ2B;TMEM134;KIN;SAP18;TTC32;RPL10A;HNRNPH3;PLEKHA4;RPL7A;SPATA5;NDUFA7;UHRF2;SSBP1;LSM8;MYEF2;RC3H2;NDUFA11;LSM3;NAA38;MRPS14;FTH1;NUDT1;DDIT3;TIPIN;NUDT2;NASP;CENPT;ZMYND8;THAP2;RFX1;CNOT3;POP5;RBM26;SSR4;ZMYM3;BUD13;TMEM116;GPATCH3;ATF…
WDR5_TARGET_GENES	-1.73831	4.92608e-07	2.68119e-05	SFI1;RPL5;RAD9B;CCHCR1;CLK4;PRPF39;RPS12;UBN2;RBM39;RPL31;ULK3;RPL35;RPL17;CENPW;RPL37A;RPS14;RPL27;RPS18;RPL12;ANAPC13;RPL23;RPS2;RPL39;HNRNPDL;RPL26;SALL4;MTF2;RPL15;USP48;RPS15A;RPS17;TELO2;RPL35A;CEP57;HEXIM2;KLHDC8B;FAM76B;RPL18;RPL24;PIGP;MAN2C1;RPS8;PTS;VPS16;DHX30;MLF1;RPS10;RPL13;CCDC146;ZCWPW1;KIN;RPL10A;RPS15;RPL7A;CMC1;UQCC2;RPL9;MGMT;TJAP1;UHRF2;RPL6;RPL28;RPL8;MSH3;VPS51;FAM229B;GLR…
MLLT3_TARGET_GENES	-1.74336	1.33188e-09	1.69149e-07	IKBKE;RPL5;ZFC3H1;ZC3H7A;TET2;CCNL2;SLC20A1;OGT;CCNL1;CEP95;SRSF11;SNRNP70;RPS12;ATXN7L2;SPATA1;LUC7L;RBM39;HNRNPH1;HELQ;RPL31;TTC14;RPS23;GRAMD1A;PRPF38B;SON;RPL10;RPL35;SRSF2;PAN2;ARHGEF1;RPS21;DGKZ;RPL37A;RPS14;KMT2D;RPL27;DENND6B;RPL30;RPS18;RPL12;STX16;SRSF7;FAU;RPS2;RPS20;RPS29;RPL18A;RPLP2;RPS25;SFPQ;RPS19;NVL;TSACC;MCEE;TPT1;MTHFS;MTF2;RPL15;IFT80;RPS15A;RPS17;RPL35A;RPL22;TRMT13;CEP57;HE…
RUVBL2_TARGET_GENES	-1.747	6.04391e-15	1.43921e-12	POLR3H;COL26A1;SFI1;BRCA2;RPL5;RAD9B;GRK4;TET2;SAFB2;PRDM9;HJURP;XPO6;CCNL1;CEP95;DOT1L;SRSF11;SNRNP70;UBN2;WSB1;YPEL1;CSPP1;HNRNPH1;NPHP3;RPL31;RBM5;EFTUD2;TTC14;SEC61A2;RPL13A;CHUK;PRPF38B;SON;YEATS2;SRSF2;PAN2;TATDN3;DDX17;ATPIF1;SRSF6;PFAS;POLR2K;SAFB;PABPN1;TRA2A;ATAD2;KMT2D;HAUS3;RPL27;MUTYH;RPL30;RPS18;TIAL1;TAF1D;ANAPC13;TRIM39;FAU;MRPL42;C2CD5;HEMK1;COX20;HNRNPDL;SFPQ;HECTD2;TSACC;RPL26;…
GM14393_TARGET_GENES	-1.96796	0.000987938	0.0149367	SAG;CEP95;DDB2;ADAT1;SRSF1;MRPL14;S100PBP;IFT172;FAM81A;NFAT5;MLXIP;TSC22D4;UBE2I
PML_TARGET_GENES	-1.99006	0.000784729	0.0129992	SFI1;TCIRG1;MROH2A;DGKQ;PSMG4;SRRT;SNRPF;NAT10;SH3BP1;RPL24;CEP128;TLE6;TBC1D31;ANKRD24;ARAP1;CACNA1S;HSPB6;RBMS2;RPL3
CTR9_TARGET_GENES	-2.01612	1.96971e-17	7.5046e-15	SAP25;SFI1;ACRBP;DCDC2B;SPAG1;RPL5;GDPD3;GMIP;WDR66;CAPRIN2;NXF1;SRSF11;TSTD1;LUC7L;RBM39;RRNAD1;CSPP1;VAMP1;MCM3AP;SEC61A2;RPL13A;ULK3;SON;RPS27L;KIF15;KRTCAP3;ZFR2;CEP192;UNC13D;PKMYT1;IFFO1;PFAS;G2E3;ARHGEF1;PABPN1;ACIN1;MUS81;ANKS3;RPS14;E4F1;RPL27;RPL30;RPS18;RGL2;RPL12;GTF2A2;DONSON;RPS11;AKAP8;RPS2;PRR3;LUC7L3;PAM16;COX20;HNRNPDL;PNPLA6;ELMO3;SFPQ;RPS19;CIRBP;TPT1;RASGRP2;MTF2;RPL15;USP48;…
HDGFL2_TARGET_GENES	-2.03221	6.14058e-12	1.06344e-09	SAP25;SFI1;MID1;GMIP;RTEL1;PRPF39;NKTR;RPS12;RBM39;HELQ;RPL31;EFTUD2;RPS23;RPL13A;GRAMD1A;SON;SRSF2;PFKFB2;KRTCAP3;UNC13D;IFFO1;SAFB;SIRT4;DGKZ;ACIN1;RPS14;RPS18;DONSON;YBX1;RPL23;RPS2;RPS20;RPLP2;HNRNPDL;RPS19;RDH5;RPL26;MYSM1;RPL15;USP48;HNRNPL;RPS15A;RPS17;RPL35A;SECISBP2;RPS27A;RPS7;RPL18;RFC5;DOK3;CREBZF;TAF9;NME4;PIN4;TRMT2A;NDUFA4;SEC61B;SRSF1;TYW5;MAN2C1;ATP5L;RPS8;USE1;RPL21;NUP85;RPS10;…
LMX1B_TARGET_GENES	-2.15721	6.46049e-05	0.00201758	RPL5;ANKRD10;RPL17;SKIDA1;RPS14;RPS17;RPS8;RPS6;RPS10;RPL13;TTC32;RPL7A;TLE6;GTF3C6;EIF3F;DDX39B;RPL11

## Sheet: Cerebellum
Regulatory targets	NES	pval	padj	Genes
MIR_185_3P	2.23308	2.24755e-07	1.19345e-05	UNCX;WSCD2;KCNK3;COPS6;VASH1;THBS3;FLRT1;TOMM40L;SAMD4B;VAMP2;RAPGEF1;CTIF;CHGA;B3GAT3;ZMIZ2;B4GALT2;FMOD;FBXO41;FOXP4;ECE1;STARD10;MAPK8IP1;PDE1B;HYOU1;ZNRF1;PHLDB1;CBFA2T3;ADCY1;SLC7A5;IRF2BPL;MAPK8IP3;JRK;PNPLA3;BECN1;KLHL26;PRR5;CLUH;PPARD;MAP1A;SUN2;PML;PDGFRB
MIR_7048_5P	2.22016	1.4182e-07	9.34054e-06	UNCX;WSCD2;KCNK3;COPS6;VASH1;THBS3;FLRT1;TOMM40L;SAMD4B;VAMP2;RAPGEF1;CTIF;CHGA;B3GAT3;ZMIZ2;FMOD;FBXO41;FOXP4;ECE1;STARD10;MAPK8IP1;PDE1B;HYOU1;CACFD1;ZNRF1;PHLDB1;CBFA2T3;ADCY1;SLC7A5;IRF2BPL;MAPK8IP3;JRK;TMEM80;PNPLA3;PIP5K1C;BECN1;KLHL26;PRR5;CLUH;PPARD;MAP1A;SUN2;PML;PDGFRB
MIR_7067_5P	2.01445	2.16266e-06	7.9436e-05	KCNK3;SPTBN4;CHMP6;NFIC;SAMD4B;GGA1;RAPGEF1;SLC29A4;MID1;TTYH3;EIF4G1;CDK16;HR;TMEM63B;ATG9A;NFASC;CITED4;PLVAP;GRM1;SBNO2;PDZD7;USP5;PAQR7;PRRT2;AHDC1;RAVER1;TSPAN9;LIMK2;SLC9A5;UBTF;NACC2;CAMKV;MKNK2;MARK2;EIF1AD;FAM20B;ECEL1;PGAM1;SEC24C;MAP1A;RGMA;CAMSAP1;DEDD2;HS3ST2;DCBLD1;IQSEC2;SMPD3;ATN1
MIR_7075_5P	1.97275	2.10817e-07	1.19345e-05	TRHDE;ERF;RASL10B;KCNC3;SOGA1;ATXN7L3;CNOT3;CENPB;ADAP1;TNRC18;PFDN1;NFIC;FAM78A;DIRAS1;SCAMP5;VAMP2;CRTC1;BARHL1;NACC1;NOVA2;TTYH3;SRRM4;IGF2;BCL2L1;TMEM104;TMEM63B;NFASC;KDM6B;NKD1;IQSEC3;KIF5A;FBXO41;TWF2;PDE4A;GPD1;GPRIN1;PRR14L;LIMK1;DUSP3;ELAVL3;CTDSP1;PGS1;C1QTNF6;MEF2D;CACFD1;SHISA6;SCAMP4;PPP1R9B;GNG7;LENG8;TRIM3;DOK4;TBC1D16;DDB1;TSPAN11;BRINP2;ROGDI;POU2F2;DAAM2;SMARCD2;SLC6A8;SPTB;EPH…
MIR_7076_5P	1.95543	2.93047e-07	1.47295e-05	TRHDE;ERF;RASL10B;KCNC3;SOGA1;ATXN7L3;CNOT3;CENPB;ADAP1;TNRC18;PFDN1;NFIC;FAM78A;DIRAS1;SCAMP5;VAMP2;CRTC1;BARHL1;NACC1;NOVA2;TTYH3;SRRM4;IGF2;TMEM104;TMEM63B;NFASC;KDM6B;NKD1;IQSEC3;KIF5A;FBXO41;TWF2;PDE4A;GPD1;GPRIN1;PRR14L;LIMK1;DUSP3;ELAVL3;CTDSP1;PGS1;C1QTNF6;MEF2D;CACFD1;SHISA6;SCAMP4;PPP1R9B;GNG7;LENG8;TRIM3;DOK4;TBC1D16;DDB1;TSPAN11;BRINP2;ROGDI;POU2F2;DAAM2;SMARCD2;SLC6A8;SPTB;EPHA8;PIP5…
MIR_6931_5P	1.95501	5.89255e-08	4.16844e-06	ATP2B4;ERF;RASL10B;DNLZ;TBKBP1;ADAP1;CD164L2;DSCAML1;NFIC;FAM78A;ARHGAP33;DIRAS1;PIN1;MFGE8;RFNG;DNAJB5;TRAFD1;BEGAIN;NOVA2;RAI1;RGP1;ANK1;MIDN;RTN4R;RAP1GAP;KCNC4;PELI2;FAM53B;FOXP4;SNPH;WDTC1;SYT7;DDA1;ELAVL3;PHB;LMOD1;COX10;GRIN1;PLEKHM2;PIP4K2C;HYOU1;SLC8A2;IGLON5;RAVER1;PPP1R9B;ACTL6B;PITPNM2;GORASP1;ARRB1;GNG7;SLC25A33;ATCAY;PCDHGC3;UBTF;CSRP1;CNTNAP1;TUBB6;DAAM2;SLC6A8;PHOSPHO1;FAM102A;EPH…
MIR_12181_3P	1.9503	8.90417e-06	0.000274306	NRG4;PPFIA3;CHD3;RHOV;ENHO;DAB2IP;ZCCHC14;ZFR2;CRTC1;CNN2;SIRT3;NAT8L;TTYH3;OAZ2;SPNS2;EHMT2;SH3PXD2A;SYNPO;PAQR7;JPH3;PHB;TOM1L2;EFNB1;EMILIN2;ALS2CL;PPP2R2C;NAA60;SLC12A4;AGAP1;RAB4B;CCDC134;POLDIP2;PHC2;TSHZ1;ZC3H10;MRPS25;SFXN5;ARF4;NUDT13;ECEL1;OSGEP;DAG1;EDC3;MPPED1;CHD5;TPPP;PDGFRB
MIR_7001_5P	1.94888	9.11037e-07	3.95473e-05	ERF;ATXN7L3;GALNT2;FOXO4;IMPDH1;ZDHHC8;TLN1;ADAMTS10;CRTC1;NAT8L;SYVN1;TTYH3;CDK16;TMEM104;PEAR1;ATG9A;NFASC;RAP1GAP;SPTBN2;CBX6;HEPH;FOXP4;STARD3NL;UNK;ITSN1;TMEM132E;ITM2C;TOM1L2;PLXNA1;LRRC61;ACAP3;PHLDB1;SLC25A23;SHISA6;AGPAT1;TSPAN9;CBFA2T3;ZMYM3;TSC1;GIGYF1;LENG8;MICALL1;UBE2Z;UBTF;ZBTB40;GSE1;FAM102A;EPHA8;MKNK2;BTBD9;FBXL20;BAHD1;EIF5A;MARK2;JPH2;SFXN5;BACE1;VASN;LINGO1;ARC;ZER1;TRAPPC9;U…
MIR_346_3P	1.92087	1.19003e-06	4.88631e-05	ERF;ATXN7L3;GALNT2;FOXO4;IMPDH1;ZDHHC8;TLN1;ADAMTS10;CRTC1;NAT8L;SYVN1;TTYH3;CDK16;TMEM104;PEAR1;ATG9A;NFASC;RAP1GAP;SPTBN2;CBX6;HEPH;FOXP4;STARD3NL;UNK;ITSN1;TMEM132E;ITM2C;TOM1L2;PLXNA1;LRRC61;ACAP3;PHLDB1;SLC25A23;SHISA6;AGPAT1;TSPAN9;CBFA2T3;ZMYM3;TSC1;GIGYF1;LENG8;MICALL1;UBE2Z;UBTF;AGAP1;ZBTB40;GSE1;FAM102A;EPHA8;MKNK2;BTBD9;FBXL20;BAHD1;EIF5A;MARK2;JPH2;SFXN5;BACE1;VASN;LINGO1;ARC;ZER1;TRA…
MIR_6954_5P	1.9035	6.31195e-06	0.00020093	ATXN7L3;IMPDH1;ZDHHC8;DAB2IP;MMP24;VAMP2;CRTC1;GLIS2;NAT8L;LHFPL4;CPLX2;DUSP8;TTYH3;HRH3;CIDEC;KLHDC3;FBXO41;SNPH;ABCG4;STX1A;TMEM132E;UNC119B;PHB;TNKS1BP1;PER1;TRIM47;SYNDIG1L;PPP1CA;TSC1;TMEM141;MAP3K11;PCSK4;DGKD;ADAMTS4;FNDC5;SLC6A9;PSENEN;HMGA1;RAB4B;TUB;FAM102A;ACOT11;KCNA2;ITPKB;TADA2B;CTSD;CAMK2A;MARK2;PTPRJ;CELF4;NKX2-2;AIFM2;CTDSP2
MIR_7030_5P	1.88055	1.80422e-07	1.07689e-05	TRHDE;ERF;RASL10B;KCNC3;SOGA1;ATXN7L3;CNOT3;CENPB;FOXO4;ADAP1;TNRC18;MANBAL;PFDN1;NFIC;FAM78A;DIRAS1;SCAMP5;VAMP2;CRTC1;BARHL1;NACC1;NOVA2;TTYH3;SPHK2;SRRM4;IGF2;BCL2L1;TMEM104;TMEM63B;ATG9A;NFASC;KDM6B;NKD1;KLHDC3;IQSEC3;CD82;KIF5A;FBXO41;TWF2;PDE4A;SH3PXD2A;GPD1;GPRIN1;PRR14L;LIMK1;DUSP3;WDTC1;ELAVL3;DPYSL4;CTDSP1;PGS1;PDE1B;CARM1;C1QTNF6;MEF2D;CACFD1;SHISA6;SYNDIG1L;SCAMP4;LIMK2;PPP1R9B;ZMIZ1;…
SIX6_TARGET_GENES	1.8399	0.00527472	0.0394449	RDM1;UQCR11;RPL13A;TRIM45;SDC4;BAHCC1;LTBP1;CNPY3;RAPGEF3
MIR_92A_2_5P	1.82404	1.23439e-05	0.00036272	ATP2B4;CHD3;JUP;SLC6A17;FAM222A;SCRT2;NFIC;APH1A;DIRAS1;MLLT6;SAMD4B;CRTC1;CTIF;DNAJB5;SZRD1;NACC1;NOVA2;RGP1;BCL2L1;ADAM11;TNFSF12;NFASC;HDAC11;EMC10;PPP2R5B;FOXP4;PDXP;PI4KB;ITPKA;CHST2;SYT7;ELAVL3;MLEC;TNKS1BP1;TOM1L2;CARM1;SSBP3;SYNDIG1L;AGPAT1;RAB40C;BAHCC1;PPP1R9B;PITPNM2;ZBTB22;TUBG2;HMGA1;SGSM2;EVC2;POU2F2;DAAM2;SLC48A1;SLC6A8;LRCH4;PHOSPHO1;EPHA8;PIP5K1C;MKNK2;KCNAB2;AAK1;MYL6B;VEGFA;NKX…
MIR_7006_5P	1.75636	0.000394823	0.00613099	ERF;TBKBP1;FBXL19;KCNK3;FAM222A;TMEM132A;ENGASE;TFEB;KMT2D;VAMP2;CDK5R2;PGAP3;FXR2;IGF2;GPR3;TMEM104;RAB1B;SRC;PALM;FOXP4;GIT1;KIFC2;CTDSP1;MMP15;AGPAT1;TMEM86A;NWD1;RCAN1;CTNNBL1;ABLIM3;ILDR2;POU2F2;FGFR1;SGSM1;PHOSPHO1;NRN1;MKNK2;EIF5A;CACNA1C;TPCN1;TIMM17B;SOD3;ZSWIM4;RGMA;SMARCC2;IGFBP5;SNN
MIR_7117_5P	1.73199	0.000687754	0.00951891	ZBTB7B;SOGA1;CCDC142;AP1S1;RFNG;CRTC1;RARA;EFCAB2;RERE;KCTD17;TMEM63B;FBRS;NR4A1;ADCY9;ZYX;LIMK1;GADD45B;TOM1L2;C1QTNF6;SHISA6;PPP1R9B;CACNB1;HNRNPAB;KCNT1;JRK;ZFX;AGAP1
MIR_6955_5P	1.726	0.00386297	0.0313969	VASH1;KLHDC4;E2F1;NAT8L;RELL2;CAMKK1;LMOD1;PPP1R10;GNA13;ST3GAL3;TNFAIP2;FGFR3;EIF5A;PDZD4;PPT2;RIMKLA;LRRC41
DNMT1_TARGET_GENES	1.71336	0.00235479	0.0224882	ATP2B4;PLCH2;WSCD2;PTPN23;COL9A2;COL11A2;SLC39A3;TMEM59L;NRXN2;GABBR1;DEF8;ETFB;TBCB;RAP1GAP;CAMTA2;ITSN1;TMEM134;LIG1;GNG7;CAMSAP3;SPEG;ST3GAL3
MIR_1938	1.70419	0.00431671	0.0343538	TAF15;CHD3;SOGA1;MAZ;ZFHX2;MLLT6;SAMD4B;JPH4;WDTC1;MLEC;FAM53C;BAHCC1;MPG;ADCY1;RANBP10
MIR_296_5P	1.69955	0.00477474	0.0364681	ZDHHC7;PANX2;CHCHD4;RTN2;SYPL2;DYRK1B;SRF;ACAP3;R3HDM4;GIGYF1;HIPK1;HMGA1;ITGA3;PPARD
MIR_3475_3P	1.67671	0.00105579	0.0130945	MGAT5B;SOGA1;ST6GALNAC6;CHMP6;FRAT2;CUEDC1;FAIM2;BCL9L;DEF8;NDST1;GALNT10;SYPL2;TWF2;DPM2;ADCY5;JPH3;PNKD;COPRS;PARS2;MMP15;SHISA6;XXYLT1;SLC27A4;HID1;MADD;AIFM3;CCDC177;KREMEN1;ANKRD11;AGAP3;CRY2
MIR_7212_5P	1.67037	0.00161859	0.017175	ZBTB7B;CCDC142;AP1S1;RFNG;CRTC1;RARA;EFCAB2;RERE;KCTD17;TMEM63B;FBRS;NR4A1;ZYX;LIMK1;MNT;GADD45B;TOM1L2;C1QTNF6;SHISA6;PPP1R9B;CACNB1;HNRNPAB;KCNT1;JRK;ZFX;AGAP1
MIR_7058_5P	1.66273	0.00712215	0.0482709	CHD3;GPR25;ATXN7L3;PRRC2A;AQP6;VAMP2;NDST2;RAI1;SNPH;ZFYVE1;SYT7;INO80D;IGLON5;SRGAP2;GALNT6;HES3;LPCAT3;MARK2;USP1;RHOBTB2;PACSIN1
MIR_423_5P	1.65006	0.00186842	0.0191865	CHD3;ERF;DLGAP3;SHANK1;SOGA1;ST6GALNAC6;SAMD4B;CHGA;GLIS2;SPRYD3;ERI3;MAP1LC3A;RELL2;KCNQ2;FOXP4;SNPH;ADAR;BAP1;MYH14;ACAP3;RAB40C;SLC20A2;NUMBL;MICALL1;GJB1;CLIP2;THY1;FAM3A;AGAP3;PIP5K1C
ZBTB7B_TARGET_GENES	1.63353	3.06681e-06	0.000108474	CIC;TMEM240;TMEM198;ERF;NLGN2;TLX3;NYAP1;BCL7C;MBD3;FRS3;NR2F6;MAZ;ZDHHC8;SLC25A29;TFEB;CYHR1;RDM1;MCM3AP;FAM171A2;SLC39A3;TNK2;RPS6KA1;UPP2;SOCS7;DNAJB5;EML2;HOMER3;RELT;GLIS2;RARA;RCC2;VASP;TRABD;PPRC1;EFCAB2;PLEC;TMEM158;PHLDA3;MIDN;SMPD1;SRSF9;DDIT3;RNF220;MGLL;TWF2;DYRK1B;FOXP4;CHPF;DMWD;SNX11;GTPBP2;ZYX;TAP2;XPOT;PPP1R18;STX1A;CORO1A;ITPKA;ZBTB7A;ROM1;BAG6;EML3;TGIF2;STAT5B;BBC3;MEF2D;TRIM4…
MIR_6986_5P	1.63202	0.00430386	0.0343538	TMPPE;NFIC;SCAMP5;VAMP2;SPRYD3;CPLX2;DUSP8;TTYH3;IGF2;INSL3;KDM6B;IQSEC3;NTRK3;SH3PXD2A;FOXP4;LIMK1;LFNG;WDTC1;CTDSP1;WDR81;GNG7;XRCC2;SLC9A3R2;STIM1;BAHD1;KLHDC10;SNX17;PPT2;HS6ST1;MAP1A;HECTD3
MIR_7045_3P	1.62424	0.00500114	0.037672	GRIK5;MAP3K10;COL9A2;KMT2D;ZSWIM8;CDK5R2;SEMA4C;WNK2;DYRK1B;DDR1;LRRC4;SPOP;DVL2;IGF2R;HYAL2;TBC1D16;AGAP1;FGFR1;CACNG2;CTSD
MIR_326_5P	1.62163	0.00190519	0.019356	ATXN7L3;MMP24;CRTC1;GLIS2;NAT8L;LHFPL4;CPLX2;TTYH3;CIDEC;KLHDC3;FBXO41;YIPF2;SNPH;ABCG4;TMEM132E;PHB;TRIM47;SYNDIG1L;PPP1CA;TSC1;TMEM141;MAP3K11;PCSK4;DGKD;ADAMTS4;FNDC5;PSENEN;HMGA1;FAM102A;ACOT11;ITPKB;TADA2B;CTSD;CAMK2A;MARK2;PTPRJ;CELF4;NKX2-2;CTDSP2;NDOR1;TRAF3;SPOCK2;SCN2B;TRAK1;TRABD2B
MIR_504_3P	1.61132	0.00076219	0.010049	CHD3;GPR25;SHANK1;SOGA1;ATXN7L3;PCDHA7;FBXL19;AQP6;LYNX1;DYNLL2;HRH3;TMEM63B;NDST1;MAP3K3;NOTUM;FAM53B;ABCG4;PRRG3;EMILIN3;PCDHAC2;GIT1;TMEM51;TOM1L2;SHISA6;RASL11B;PPP1R9B;GNG7;CUX2;GIGYF1;SESN2;HIPK1;PRDM2;IGSF9B;ADCYAP1R1;PNPLA3;ETV3;KCNIP2;PCDHA10;UBQLN4;S1PR2;SLC9A1;LPCAT3;FOXK1;GON4L;WARS;MLST8;ZBTB34;PCDHA3;GNE;ASIC1;APBA1;PCDHA2;CSMD2;PIANP;TRPM2;ATP1A3;TNFAIP8L2;COPS7B;CCDC102A;HEYL;MUL1…
MIR_486A_3P_MIR_486B_3P	1.61021	0.00206839	0.0204696	ATXN7L3;IMPDH1;MMP24;CRTC1;GLIS2;NAT8L;LHFPL4;CPLX2;TTYH3;CIDEC;KLHDC3;FBXO41;YIPF2;SNPH;ABCG4;TMEM132E;PHB;TRIM47;SYNDIG1L;PPP1CA;TSC1;TMEM141;MAP3K11;PCSK4;DGKD;ADAMTS4;FNDC5;PSENEN;HMGA1;TUB;FAM102A;ACOT11;ITPKB;TADA2B;CTSD;CAMK2A;MARK2;PTPRJ;CELF4;NKX2-2;AIFM2;CTDSP2;NDOR1;TRAF3;SPOCK2;SCN2B;TRAK1;TRABD2B;RHBDD2
MIR_7118_5P	1.57841	0.000697572	0.00958534	ATP2A1;CHD3;ITGA7;ATXN7L3;KCNK3;IMPDH1;SERF2;SCRT2;MAP7D1;VWA1;KIF1C;SAMD4B;VAMP2;SZRD1;FKBP8;TMEM253;CD320;HEPH;SH3PXD2A;NPAS2;PDXK;SRCIN1;SRF;PI4KB;RALY;CTDSP1;INO80D;TOM1L2;ZNRF1;PLXNB1;SYNDIG1L;ZMYM3;GORASP1;GNG7;CACNB1;PAQR4;PIK3R2;THRA;CRTC2;NT5M;FGFR1;S1PR2;EEF2K;DHDDS;MARK2;TMEM79;AAK1;SBK3;WARS;KLC4;KSR1;DUT;CELF3;KCNC1;DNAJC14;SARS;KDELR1;ELK1;ANKRD24;PXN;LRP8;SMUG1;WAC
MIR_6914_5P	1.5749	0.0010716	0.0131914	MAP3K10;ATXN7L3;WSCD2;FBXL19;SPTBN4;SERF2;LDB1;THBS3;SCRT2;VPS37D;NACC1;ICMT;LHFPL4;XYLT2;TTYH3;PPP1R12C;IGF2;TMEM104;SNPH;CHPF;MAPKAPK2;RAC3;RALY;EFNB1;C2CD4C;FAM53C;TMEM86A;LIMK2;PITPNM2;ARRB1;USP4;CACNB1;KHSRP;AIFM3;HIPK1;ATCAY;TBC1D16;PHF2;KREMEN1;FBXO10;DAAM2;PEF1;LRCH4;TPGS1;AHNAK;BMF;RARB;AMER3;SLC9A1;VPS16;VEGFA;SEC24C;TSPAN18;FAM131B;RGMA;KIF26B;IGFBP5;AK4;RAB5B;RAD9A;RAD23A;NCALD;HEYL
MIR_6921_5P	1.56796	0.00689781	0.0479084	CHD3;ERF;DLGAP3;SHANK1;SOGA1;ST6GALNAC6;SAMD4B;CHGA;GLIS2;SPRYD3;ERI3;MAP1LC3A;RELL2;KCNQ2;FOXP4;SNPH;ADAR;BAP1;MYH14;ACAP3;RAB40C;SLC20A2;NUMBL;MICALL1;GJB1;THY1;FAM3A;AGAP3;PIP5K1C;ARHGEF4;RGMA;SMARCC2;TTLL4;LAPTM5;PIANP;ATP8B2;RNF165;OPA3;GANAB;CLEC16A;CXCL14
MIR_6971_5P	1.53145	0.00531056	0.0394676	HRAS;RASL10B;KCNC3;SLC6A17;NLGN2;KMT2D;NOTCH4;DIRAS1;SAMD1;NACC1;FKBP8;NOVA2;SRRM4;GSK3A;TMEM151A;TMEM178B;ZSCAN10;NFASC;MGLL;ABTB1;WDTC1;RNFT2;PDE1B;CBFA2T3;PPP1R9B;NCDN;ALS2CL;PRR12;USP4;CCDC3;RAB5C;FAM189A1;HMGA1;POU2F2;RAB6B;WIZ
MIR_6904_5P	1.531	0.00389524	0.031525	MAP3K10;ATXN7L3;WSCD2;FBXL19;SPTBN4;SERF2;LDB1;THBS3;SCRT2;VPS37D;NACC1;ICMT;LHFPL4;XYLT2;TTYH3;PPP1R12C;TMEM104;SNPH;CHPF;MAPKAPK2;RAC3;RALY;EFNB1;C2CD4C;FAM53C;TMEM86A;LIMK2;PITPNM2;ARRB1;USP4;CACNB1;AIFM3;HIPK1;ATCAY;TBC1D16;PHF2;KREMEN1;FBXO10;DAAM2;PEF1;LRCH4;AHNAK;BMF;RARB;AMER3;SLC9A1;VPS16;VEGFA;SEC24C;TSPAN18;FAM131B;RGMA;KIF26B;IGFBP5;AK4;RAB5B;TPPP;RAD9A;RAD23A;NCALD;HEYL
MTA3_TARGET_GENES	1.53064	0.000325665	0.00537246	CIC;LZTS2;SCRT1;SLC6A17;PIEZO1;LDB1;TNRC18;TMPPE;DAB2IP;MGAT4B;ZSWIM8;FDX1;VAMP2;TELO2;GNL1;DNAJB5;ETV4;EFCAB2;ANK1;ARF6;PHLDA3;HRH3;RPS29;GTF2I;PLVAP;GADD45G;CAMK2N1;FAM53B;CXXC5;EEF1D;RARG;GPRIN1;PCBP4;CC2D1A;ABTB1;TUBA1C;FBXW4;ZBTB7A;ROM1;EML3;PHC1;BBC3;ZNRF1;TEX261;KIF26A;TSPAN9;BAHCC1;KLC2;XXYLT1;FBXO17;ALS2CL;KCTD15;ZMIZ1;NAB2;KEAP1;TMEM120B;B4GALNT1;PRDM2;ADCYAP1R1;RBM38;LTBP1;PDGFB;SPHK1;…
MIR_7648_3P	1.52198	0.00591662	0.0429686	PTPN23;KCNK3;SAMD4B;CUEDC1;RAPGEF1;MFNG;B4GALT2;SOCS3;TRABD;CEP170B;GSK3A;CBX6;FBXO41;SH3PXD2A;ABCG4;EMILIN3;WIPF2;REXO1;ZHX3;ZNRF1;GPR107;JMJD8;WDFY3;CBFA2T3;KCNIP3;PFKFB4;CREB5;ACOT11;TIGD5;SLC36A1;ABCF2;GPRC5C;SLC38A3;TIMM17B;ZER1;TMEM222;HECTD3;THAP11;HS3ST2;IQSEC2;CARNS1;IGSF8;SEMA4G;RAP1GAP2;NFIX;CYP26B1;FKBP5;ZBTB4;CDC42SE1;PNCK;OSBPL5
NACC1_TARGET_GENES	1.5073	0.00289364	0.0259476	CNTFR;NYAP1;ADCY6;JUNB;ZDHHC8;IER5;RDM1;MGAT1;CRYBA4;RELT;PLEC;SNRPD3;ARMC6;VGF;CCDC12;DDIT3;DDRGK1;TSHZ2;FOXP4;MRM1;PNKD;SPSB3;ARHGEF10L;GADD45B;TEX261;RAB13;PDE2A;SEC61A1;NUBP2;NUPR1;ASB1;FASN;PRIMA1;DGAT1;SMARCA2;VEGFA;SYF2;PCBP1;FILIP1;SCYL3;MYO18B;APC;TSPAN15;ACTR1B;ATP8B2;CTNNB1
MIR_3083_5P	1.49655	0.00331031	0.0281009	ST6GALNAC6;KCNK3;FLRT1;NFIC;MLLT6;SAMD4B;CUEDC1;GGA1;RAPGEF1;RFNG;CRTC1;DNAJB5;NAT8L;CPLX2;ENDOV;TTYH3;FLNA;RERE;TMEM104;NDST1;CHMP1A;GPC1;FAM53B;MNT;BBC3;CBFA2T3;ADCY1;PITPNM2;KCNIP3;PPP1R7;ATP5D;TBC1D16;HMGA1;PRDM2;SLC48A1;DDX19B;MKNK2;AAK1;FOXK1;MLST8;TPCN1;ASIC1;DOC2A;ARC;NDOR1;BSN;MAPKBP1;SHANK2;NAP1L4;ANKRD54;RAD23A;SHISA7;TRABD2B;SH2B1;TBC1D20
HDGFL2_TARGET_GENES	1.4128	0.00120002	0.0141484	KLC3;MYLPF;GZMM;RPS14;TSSC4;EPN1;ATXN7L3;DAPK3;NCL;B3GALT4;ZMAT5;ZCCHC14;TMED1;DOK3;RPS19;SCAMP5;EXOSC5;SART3;PYGO2;AMDHD2;RPL18;INPP5E;ACIN1;CCND3;IGHMBP2;RCC2;MID1;RPL13A;RIF1;LRRC47;CACTIN;EFCAB2;CEP170B;FLNA;ID3;CNIH2;RPS15A;SPEF1;UBR4;KDM6B;CSNK1G2;RHBDL1;USE1;RPS23;RPL28;KRTCAP3;IPO13;PI4KB;BAG6;PRRT2;REXO1;AHDC1;PDAP1;MRPL11;JMJD8;RPS15;GRAMD1A;PITHD1;SLC2A3;PPP1R10;SLC27A3;CDC45;RPLP2;RPL…
ZFP661_TARGET_GENES	1.33443	0.00356746	0.0294972	FASTK;CIC;HDAC5;MYLPF;NRTN;SOCS1;PLCH2;CTSF;CENPB;BCL7C;MBD3;RASAL1;LDB1;YIF1B;ADCK5;TYRO3;SLC35E4;ATXN1L;RPS6KA1;NRXN2;CUEDC1;SLC9A8;SLC12A9;RAPGEF1;EN2;ALKBH7;RADIL;TIMM13;ACIN1;CCDC13;RPL13A;ENDOV;ACBD4;HNRNPM;FXR2;MYO10;EPHB6;PLEC;SPNS2;SLC45A4;DEF8;CHCHD4;RHOU;INTS1;RERE;AKT2;TMEM63B;PEAR1;RELL2;TMEM242;HDAC11;NOTUM;LGI4;NPDC1;ABCC10;MATK;KRTCAP3;SNX11;TRMU;CAMTA2;LIMK1;ITSN1;RAC3;CORO1A;PSM…
GRHL3_TARGET_GENES	1.31872	0.000314822	0.00536885	NRG4;TSFM;TMEM240;LZTS2;BOK;GRIK5;SHANK1;PLCH2;CDC42BPB;GALNT2;PTPN23;DNAL4;SBK1;NR2F6;VASH1;LDB1;EGLN2;SAFB2;TMEM132A;CHMP6;ZHX2;TLN1;AGTPBP1;DAB2IP;CADM4;ZCCHC14;LEMD2;MCM3AP;ZSCAN25;ATP9A;SLC39A3;FGF22;HDAC7;RPL11;TNK2;KIF1C;ATP8A2;E2F1;WNT7B;RAPGEF1;SART3;MEIS3;HOMER3;CCND3;CNN2;RARA;ZMIZ2;RAB22A;ICMT;FKBP8;PLEKHH3;TOR2A;TRABD;GALK1;RNF126;PPRC1;FXR2;SLC45A4;STK19;FARS2;SYMPK;PGP;TMEM151A;RHO…
HOXC12_TARGET_GENES	1.28943	0.000423448	0.00641893	NRG4;FASTK;HRAS;TSFM;CIC;CCS;PKN1;CTDNEP1;SHANK1;MAP3K10;BAZ1A;EPN1;HAPLN2;PLCH2;CNOT3;SMDT1;ST6GALNAC6;DAPK3;ATG4D;BCL7C;IMPDH1;COL9A2;ORMDL3;EIF2B2;RASAL1;ADAP1;HES6;TLN1;ATF5;TFEB;AGTPBP1;ABHD17A;SAMD14;NFIC;ZDHHC7;DOK3;RPS19;APH1A;IL4I1;CHCHD2;TNK2;NRXN2;GPR137;ALKBH7;DDIT4;DDX51;ACOT8;AMDHD2;KLHDC8B;SPINK8;TIMM13;RAB11FIP4;RELT;NINJ1;RCC2;PPM1F;MID1;PI4K2A;RPL13A;BEGAIN;PLEKHH3;TOR2A;RAI1;TT…
ELL3_TARGET_GENES	1.27638	0.000749382	0.0100092	FASTK;CIC;MYLPF;CTDNEP1;ERF;ZBTB7B;DLGAP3;UNCX;RXRB;ACVR2B;ATXN7L3;B3GNT2;TBKBP1;TYW3;FOXO4;FBXL19;BSCL2;COPS6;SBK1;NR2F6;LDB1;RHBDD3;TNRC18;KCNH2;MAZ;TYRO3;GPATCH4;TFEB;RPS9;CYHR1;ADAMTS10;PCDH1;NOTCH4;PFDN1;DOHH;LEMD2;SNRNP35;KLHL34;RUNDC3A;GLI1;TOMM40L;TNK2;MLLT6;NRXN2;CUEDC1;OPLAH;JPH4;GNL1;EN2;NDUFA2;NFE2L1;SART3;KLHDC8B;IRX3;RPL18;ACIN1;LMTK3;DOK1;UTP20;RARA;SZRD1;BCL9L;NFKBIL1;RPL13A;CUL9;…
DPF2_TARGET_GENES	1.27351	0.00125382	0.0145616	CCNB1IP1;TRHDE;CTDNEP1;MGAT5B;ZBTB7B;SHANK3;DLGAP3;SCRIB;RPS14;LRFN4;AGAP2;TSSC4;SHANK1;EPN1;ACVR2B;TBKBP1;PRRC2A;TYW3;DAPK3;TSTD1;BSCL2;KCNK3;BCL7C;PSMD9;SHF;RHBDD3;TNRC18;EGLN2;COL11A2;HES6;RPL12;ATF5;B3GALT4;SVOP;DAB2IP;RPS9;KCNMB4;ADAMTS10;RDM1;ZCCHC14;ATXN2L;RPS19;SEMA6B;GLI1;POP5;LRFN1;UNC5A;VPS37D;UNC5B;PYGO2;RPL18;RING1;RELT;GLIS2;RARA;BCL9L;RPL13A;RIF1;GABBR1;ACBD4;SPHK2;WDR4;MYL6;C1QL1;…
CTR9_TARGET_GENES	1.24639	0.00456627	0.0356088	CIC;TMEM240;SCRIB;RPS14;TSSC4;EPN1;MOAP1;DAPK3;TSTD1;HMG20B;MBD3;NCL;RHBDD3;ZGLP1;EGLN2;TYRO3;RPL12;RPS9;PIGO;ATXN2L;MCM3AP;RPS19;FAM98C;RPL11;IL4I1;NRN1L;ALKBH7;DDIT4;ZFR2;PRR7;SART3;PYGO2;AMDHD2;TIMM13;RPL18;INPP5E;PLOD3;ACIN1;B3GAT3;PPM1F;RPL13A;ATP2B1;TSSK6;AKT1S1;CIRBP;SPHK2;HNRNPM;DDAH2;WDR4;MYO10;NPM3;ANK1;TEX264;CNIH2;FAM131A;VGF;AKT2;GDPD3;RPS15A;CAPN15;PHF1;RHBDL1;MRPL51;DYRK1B;LEFTY1;F…
OGT_TARGET_GENES	1.16177	0.00631183	0.0448163	KLC3;HDAC5;OGFOD2;TMEM198;CDC34;POLR2F;ERF;DLGAP3;SCRIB;SCRT1;SHANK1;NLGN2;CNOT3;TBKBP1;PTPN23;BCL7C;ORMDL3;PPARGC1B;ELFN2;NR2F6;LDB1;EGR4;SAFB2;KCNH2;YIF1B;HES6;TMEM132A;CHMP6;UQCC2;SLC25A29;RPL12;ATF5;TFEB;KCNK12;AGTPBP1;SVOP;DAB2IP;ROMO1;CEBPA;AP1S1;MAP7D1;MVD;ZSCAN25;UBTD1;ATP5G3;PTCH2;TMEM59L;TMEM74B;HSPBP1;TESK1;NRXN2;UNC5A;GPR137;UNC5B;DDX51;RADIL;NFE2L1;HPS6;TIMM22;SEMA4C;PYGO2;KLHDC8B;CR…
MIR_466L_5P	-1.29223	0.00704926	0.0482709	MBNL3;IGF2BP2;SEMA5A;TMEM52B;RAPH1;RANBP3L;CD84;CCNA2;ACOT4;RDH12;HSPB7;ENPP1;PIGN;BNC2;C5AR2;CNTN3;GLIS3;SYN3;ZFHX3;CEACAM1;ADAMTS17;GAS2L3;AKAP13;THSD4;TBX15;HOXA5;ASCL1;GALNTL6;DHDH;CD274;CPNE8;NKAP;BTBD8;CREG1;MAPK6;ABCC9;FECH;DNAJC19;NEU1;ZNRF3;RORB;CDK13;RIT2;SUPT7L;DCBLD2;ENPP6;THADA;AP1G1;RAB2B;PCDHGC5;KNSTRN;ACCS;DTX3L;IQGAP2;FAT3;BGN;TRMT2B;RNASEL;ITGAM;EBF3;STXBP5L;XRCC3;CASP8;TRPC7;PR…
MIR_126B_5P	-1.32277	0.00699784	0.0482709	TFAP2C;TMPRSS11A;TMEM200A;IQCK;GRK4;LPAR4;CENPK;RBL1;HECTD2;ANKRD1;LEF1;ENPP1;DYNLRB2;CRH;CNTN3;GRIP2;MYZAP;COL3A1;SMARCA5;ADAMTS17;SARNP;RRAD;DEPDC7;DNAJC19;HERC4;ZC3H7A;ENPP2;MAGOH;PSMA3;PARP2;GRM5;TEX14;LRRK2;LGR5;DTX3L;PCDHA4;SCAI;UNC5C;POLK;UVSSA;CNTROB;PDE3B;LIN9;ACSL1;F2R;SPTBN1;ITGBL1;AP1S2;LRRCC1;TAX1BP1;TRIM9;DUSP14;FMO5;PQLC3;SCAF11;RNF13;IDE;PCP4;SCLT1;GSPT1;PCDHA5;PPP2R2A;CNTN1;SCN1A…
ZFP92_TARGET_GENES	-1.383	0.00456785	0.0356088	CENPI;RAD54L;CAGE1;RBM41;POLE;HOXA3;SLC2A9;KCNK6;SRPK1;LRRIQ1;UPK3B;KIF2C;DLK1;POLE2;DSN1;MGST2;SLC7A11;LIMA1;CEP95;DPP4;LUC7L3;LMO7;PAN3;DYNC1H1;SAG;TCEA2;PSMA3;TCIRG1;SUPT7L;PHEX;MLLT11;CUL3;CAV1;ZFP36L1;MRPL22;PASK;RFX2;IGF1;CASP8;SMTN;CDH13;NCAM2;ITPR2;HSPA4;TET2;ZFR;BCAR3;CCDC141;EVA1C;PSMA1;MDN1;SMG6;MED18;FAM117A;DHPS;SPP1;PRC1;ACAD11;SLX4IP;CAMK2D;XRN1;CCDC47;CHN1;IFT81;ELAVL4;RIOK1;PLAA;…
MIR_23A_3P_MIR_23B_3P	-1.38727	0.00483423	0.0366404	HOXA3;TOX;VCAN;MYH1;RAI14;LIN28B;PPP4R4;PRPF4B;KLHL15;SEC24A;ATP11B;PCDH19;SWT1;SSH2;SAP18;YES1;HOXB4;SLC4A7;DCBLD2;TRHR;GRM5;RBM47;ZFHX4;CUL3;ROBO2;UBE2D1;TBCK;TRMT10A;NOL4;EBF3;VWA3A;MDGA2;MAP3K2;LRRC2;TNFAIP6;NUAK2;ASCC3;PXDN;HDAC9;ALDH1L2;GABRA6;MARCKSL1;TNPO1;ORMDL1;BCL11A;MORC4;ZMYM2;STAM;CAMTA1;ANO4;MICU3;NIN;GPR22;CAMK2D;CCDC47;CASD1;CCNG1;JAK1;TNRC6A;CDC40;PAK2;NAA16;NR6A1;ZBTB44;MAPRE1;…
MIR_5624_3P	-1.39877	0.00349442	0.0290189	PIEZO2;ACTB;RBL1;LCP1;THSD7B;CNTN3;PAPOLG;MYNN;ANTXR2;CPNE8;AKAP5;GPR37;CDK13;RUFY2;ROCK1;SLC4A7;TRIM24;NXT2;AHR;NOL4;EBF3;ABCC4;INSRR;PDE3B;LRRC58;CADPS;USP14;RYR3;HHEX;RAB9B;EML6;ACSL1;JAG1;GABRA6;SOX9;OTUD4;PTPN2;RNF214;BRWD3;SLC41A2;PRPF40A;KLF4;ABHD3;FAM122B;RAVER2;ACAA2;MORC4;CPT1A;IDE;CCDC6;SIRT1;DENND1B;SAR1B;CNTN1;CDH11;SASH1;ESYT2;SLBP;HACE1;ANXA7;SPOPL;FRMD4B;UBA6;SHROOM3;PKN2;SNX4;SLC…
MIR_7078_3P	-1.3992	0.00708134	0.0482709	RAPH1;RBM41;DLK1;AGMO;CCDC88A;AKAP13;UEVLD;COL5A2;SEC24A;FGD4;PCDH19;CDNF;LUC7L3;EIF2AK2;NUDCD1;RUFY2;FMO2;RB1;BTG3;SLC30A6;SCAI;UNC5C;LIN9;PPM1E;RAB9B;NCAM2;CAPZA2;MBD4;OTUD4;NHLH2;MTCH2;NIN;PI4K2B;SMTNL2;BRCC3;WWTR1;TFAP2A;ING3;BICD1;OGN;TSPAN8;ST8SIA3;FNDC3A;MAOA;RGS17;TRIM23;DOCK4;GDF10;ARID4B;KIF2A;SGCE;TNFSF13;RBMX;HNRNPR;CAB39L;MIER3;NUDT2;RECQL;HOOK3;USP16;CNOT4;COX16;SUCO;ERMN;RREB1;PIAS…
LET_7A_1_3P_LET_7C_2_3P	-1.40368	0.00127817	0.0146186	AP1S3;NCKAP5;GATA3;HECTD2;ZMAT1;G2E3;SMARCA5;GDAP2;SLC10A4;CCDC126;MAST4;TMTC2;CECR2;FLI1;ZMYM6;SRSF2;NCAPG2;GPR37;AQR;FA2H;DCBLD2;GRM5;BFAR;HHIP;SH3GL3;ATAD2;GLCCI1;NXT2;EDIL3;EBF3;ANKRD44;PRKACB;SCAI;BDP1;WNT5A;DOCK11;CNTROB;LIN9;PPP1R21;NUSAP1;RFX7;HDAC9;JAG1;CAPZA2;THOC1;SOX9;NR2F2;ORMDL1;KLF4;SLC25A40;BMPR2;RBBP6;FBXO8;GULP1;CAMTA1;KLHL7;ANO4;WDHD1;BTF3L4;ZFPM2;TRPM7;ARAP2;EFNA5;CAMK2D;CNTN1…
MIR_98_3P	-1.4088	0.00135847	0.0149981	AP1S3;NCKAP5;GATA3;HECTD2;ZMAT1;G2E3;SMARCA5;GDAP2;SLC10A4;CCDC126;MAST4;TMTC2;CECR2;FLI1;ZMYM6;SRSF2;NCAPG2;GPR37;AQR;FA2H;DCBLD2;GRM5;BFAR;HHIP;SH3GL3;ATAD2;GLCCI1;NXT2;EDIL3;EBF3;ANKRD44;PRKACB;SCAI;BDP1;WNT5A;DOCK11;CNTROB;LIN9;PPP1R21;RFX7;HDAC9;JAG1;CAPZA2;THOC1;SOX9;NR2F2;ORMDL1;KLF4;SLC25A40;BMPR2;RBBP6;FBXO8;GULP1;CAMTA1;KLHL7;ANO4;WDHD1;BTF3L4;ZFPM2;TRPM7;ARAP2;EFNA5;CAMK2D;CNTN1;COL13A…
LET_7F_1_3P	-1.41017	0.00107741	0.0131914	AP1S3;NCKAP5;GATA3;HECTD2;ZMAT1;G2E3;SMARCA5;GDAP2;SLC10A4;CCDC126;MAST4;TMTC2;CECR2;FLI1;ZMYM6;SRSF2;NCAPG2;GPR37;AQR;FA2H;DCBLD2;GRM5;BFAR;HHIP;SH3GL3;ATAD2;GLCCI1;NXT2;CFL2;EDIL3;EBF3;ANKRD44;PRKACB;SCAI;BDP1;WNT5A;DOCK11;CNTROB;LIN9;PPP1R21;RFX7;HDAC9;JAG1;CAPZA2;THOC1;SOX9;NR2F2;ORMDL1;KLF4;SLC25A40;BMPR2;RBBP6;FBXO8;GULP1;CAMTA1;KLHL7;ANO4;WDHD1;BTF3L4;ZFPM2;TRPM7;ARAP2;EFNA5;CAMK2D;CNTN1;C…
LET_7B_3P	-1.41021	0.00254578	0.0239529	AP1S3;NCKAP5;GATA3;HECTD2;ZMAT1;G2E3;SMARCA5;GDAP2;SLC10A4;CCDC126;MAST4;TMTC2;CECR2;FLI1;ZMYM6;SRSF2;NCAPG2;GPR37;AQR;FA2H;DCBLD2;GRM5;BFAR;HHIP;SH3GL3;ATAD2;GLCCI1;NXT2;EDIL3;EBF3;ANKRD44;PRKACB;SCAI;BDP1;WNT5A;DOCK11;CNTROB;LIN9;PPP1R21;RFX7;HDAC9;JAG1;CAPZA2;THOC1;SOX9;NR2F2;ORMDL1;KLF4;SLC25A40;BMPR2;RBBP6;FBXO8;GULP1;CAMTA1;KLHL7;ANO4;WDHD1;BTF3L4;ZFPM2;TRPM7;ARAP2;EFNA5;CAMK2D;CNTN1;COL13A…
SALL1_TARGET_GENES	-1.4105	0.000285503	0.00495737	CCDC171;CENPI;NOX4;FANCI;FIGNL1;KIF20B;BOLL;DPPA2;AIM2;CCNA2;SRPK1;APOBEC1;TXLNB;COL25A1;HAUS3;CLK1;CD300LG;G2E3;FAM221A;DBF4;SMARCA5;RHBDL2;AKAP13;DOCK10;PIKFYVE;APOLD1;FGD4;DNAH14;CPNE8;CLEC12A;CDH10;ASTN1;SOX11;LMO7;KCTD4;CAST;MC5R;ZC4H2;PARP2;TEX14;RBM47;CACNA2D4;MLLT11;CCNC;TPH2;RPS26;TMEM117;POLG;RNASEL;CHEK2;LIX1;IPO11;PPEF2;GCNT2;TNFAIP6;PTPRZ1;EIF4E1B;EXPH5;CHAC2;DDO;POLR3G;SCG2;HDAC9;JA…
MIR_7212_3P	-1.41948	0.0057262	0.0419043	TFAP2C;MBNL3;SEMA5A;TMEM200A;GREB1L;LRBA;G2E3;FIGN;FNDC3B;CSMD1;CTNNA3;ZFHX4;SH3GL3;NOL4;STK3;MDGA2;MAMDC2;SCAI;UNC5C;SECISBP2L;SENP7;RFX7;NFATC2IP;SCG2;ZFR;NR2F2;FGF10;HCN1;KRIT1;IFT88;BCL2L11;ZBTB1;PLOD2;TWF1;MRPL39;YY2;FBXL5;DUSP10;PPIG;RBMX;RSPRY1;MAPRE1;ITIH5;DYRK1A;CETN2;TMC7;PTGR1;BNIP3;NPAS3;YTHDC1;MAPK8;MTF2;PGM1;DCLRE1B;NR4A3;ATP6V1A;EPHA5;SPTLC1;PAWR;SMYD3;COQ10B;CTSC;RBPJ;CRMP1;JAK2;T…
MIR_181A_5P	-1.42289	0.00528686	0.0394449	PALB2;AP1S3;GREB1L;E2F7;GATA6;LRBA;LIN28B;LHX9;FIGN;MYBL1;PAPOLG;SEC24A;CECR2;RORB;TCERG1;CARF;DCBLD2;PPFIA1;GRM5;ADAMTSL1;WSB1;AP1G1;ZFP36L1;PCDHA4;ANKRD44;MAMDC2;LYRM1;FAM122B;SGPP1;HEY2;OXSM;SLC4A10;SLC7A13;GPR22;FBXO33;PI4K2B;BCL2L11;PHLDA1;PCDHA5;TGFBR1;SYNE1;GLRB;HIBCH;GABRA1;BCLAF1;CDC40;PPIP5K2;TNS1;LARP4;CLASP2;DOCK4;TRUB1;NR6A1;TNFSF10;MSANTD3;CNTN4;SPRY4;MIER3;MLF1;ZFP14;AGFG1;ZIC3;IGD…
MIR_9_5P	-1.42312	0.00318613	0.0277877	NOX4;IGF2BP2;TMEM200A;COL5A1;VCAN;PRKG2;KCNK4;CNTN3;LIN28B;TBX18;SNX7;PRDM6;PTPRK;ANTXR2;FNDC3B;SOAT1;COL15A1;ADAMTS9;RANBP17;LRRTM4;RNF111;SEMA3A;WSB1;VAMP3;COL4A2;TES;IPO11;MAP2K7;STK3;MDGA2;MAP3K2;PXDN;POLR3G;HERC6;RFESD;PHLDB2;AP1S2;EHD4;PTER;CCNE2;PHF8;ARID1B;IFT88;SLC10A3;NEFH;RAB40B;ENPEP;SIRT1;TRPM7;FYTTD1;TGFBI;TNC;SFXN2;CCNG1;CBX5;CNOT1;ESYT2;SDC2;SPOCK3;PPIP5K2;THBS2;TNS1;FLRT3;SHROOM3…
MIR_181B_5P	-1.42467	0.00318613	0.0277877	PALB2;AP1S3;GREB1L;E2F7;GATA6;LRBA;LIN28B;LHX9;FIGN;MYBL1;PAPOLG;SEC24A;CECR2;RORB;TCERG1;CARF;DCBLD2;PPFIA1;GRM5;ADAMTSL1;WSB1;AP1G1;ZFP36L1;PCDHA4;ANKRD44;MAMDC2;LYRM1;FAM122B;SGPP1;HEY2;OXSM;SLC4A10;SLC7A13;GPR22;FBXO33;PI4K2B;BCL2L11;PHLDA1;PCDHA5;TGFBR1;SYNE1;GLRB;HIBCH;GABRA1;BCLAF1;CDC40;PPIP5K2;TNS1;LARP4;CLASP2;DOCK4;TRUB1;NR6A1;TNFSF10;MSANTD3;CNTN4;SPRY4;MIER3;MLF1;ZFP14;AGFG1;ZIC3;IGD…
MIR_181C_5P	-1.42467	0.00318613	0.0277877	PALB2;AP1S3;GREB1L;E2F7;GATA6;LRBA;LIN28B;LHX9;FIGN;MYBL1;PAPOLG;SEC24A;CECR2;RORB;TCERG1;CARF;DCBLD2;PPFIA1;GRM5;ADAMTSL1;WSB1;AP1G1;ZFP36L1;PCDHA4;ANKRD44;MAMDC2;LYRM1;FAM122B;SGPP1;HEY2;OXSM;SLC4A10;SLC7A13;GPR22;FBXO33;PI4K2B;BCL2L11;PHLDA1;PCDHA5;TGFBR1;SYNE1;GLRB;HIBCH;GABRA1;BCLAF1;CDC40;PPIP5K2;TNS1;LARP4;CLASP2;DOCK4;TRUB1;NR6A1;TNFSF10;MSANTD3;CNTN4;SPRY4;MIER3;MLF1;ZFP14;AGFG1;ZIC3;IGD…
MIR_181D_5P	-1.43452	0.00420238	0.033725	PALB2;AP1S3;GREB1L;E2F7;GATA6;LRBA;LIN28B;LHX9;FIGN;MYBL1;PAPOLG;SEC24A;CECR2;RORB;TCERG1;CARF;DCBLD2;PPFIA1;GRM5;ADAMTSL1;WSB1;AP1G1;ZFP36L1;PCDHA4;ANKRD44;MAMDC2;LYRM1;FAM122B;SGPP1;HEY2;OXSM;SLC4A10;SLC7A13;GPR22;FBXO33;PI4K2B;BCL2L11;PHLDA1;PCDHA5;TGFBR1;SYNE1;GLRB;HIBCH;GABRA1;BCLAF1;CDC40;PPIP5K2;TNS1;LARP4;CLASP2;DOCK4;TRUB1;NR6A1;TNFSF10;MSANTD3;CNTN4;SPRY4;MIER3;MLF1;ZFP14;AGFG1;ZIC3;OSB…
[truncated: 222 more rows]

## Sheet: Key
Regulatory targets	Gene expression regulatory targets
NES	Normalized enrichment score
pval	P value of enrichment
padj	Q value of enrichment
Genes	Enriched gene list
