# Supplementary material for: Obstructive sleep apnea in a mouse model is associated with tissue-specific transcriptomic changes in circadian rhythmicity and mean 24-hour gene expression
Source: PLoS Biol. 2023 May 30;21(5):e3002139. doi: 10.1371/journal.pbio.3002139 (PMC10228805; doi:10.1371/journal.pbio.3002139)
Supplement: S3 Data — (XLSX) [file pbio.3002139.s009.xlsx]

## Sheet: Liver
Pathway	NES	pval	padj	Genes
HALLMARK_KRAS_SIGNALING_UP	1.57151	0.00370879	0.0123626	GADD45G;TNNT2;RGS16;CLEC4A;GNG11;TFPI;ANO1;IL1B;BPGM;PLAU;USP12;TSPAN13;GYPC;CDADC1;SLPI;ZNF277;CAB39L;PECAM1;CMKLR1;TSPAN7;ATG10;WDR33;AVL9;CCND2;ETS1;CTSS;ETV5;BTBD3;SCN1B;IL10RA;AKT2;FBXO4;BMP2;ZNF639;CCSER2;NGF;MMD;BIRC3;MMP11;CBL
HALLMARK_MYOGENESIS	1.56002	0.00191195	0.00796648	GPX3;MYL3;MYL2;MB;ACTC1;FABP3;TNNT2;TCAP;CKMT2;COX6A2;MYL7;CKM;MAPK12;COX7A1;TNNC1;PGAM2;HSPB2;MYL4;EIF4A2;SPARC;ABLIM1;MYLPF;BAG1;VIPR1;SORBS1;DES;CSRP3;TNNT1;PTGIS;CRYAB;MEF2A;MRAS;WWTR1;RIT1;ADCY9;TAGLN;AKT2
HALLMARK_G2M_CHECKPOINT	-1.36581	0.0128613	0.0357258	GINS2;SQLE;NCL;MCM3;UPF1;SMC1A;SFPQ;TOP1;MCM2;ARID4A;HNRNPU;GSPT1;KPNA2;SMARCC1;KPNB1;BCL3;HNRNPD;MCM5;NOTCH2;AURKA;E2F1;ILF3;G3BP1;ATF5;NASP;CUL1;PDS5B;TLE3;NUP98
HALLMARK_HYPOXIA	-1.37379	0.00901789	0.0265232	CP;GPI;EGFR;GAA;GPC4;ENO1;PKLR;GAPDH;COL5A1;PLIN2;ALDOC;ILVBL;PGM2;PCK1;SLC2A1;GBE1;PNRC1;MYH9;ALDOB;NEDD4L;XPNPEP1;TGM2;FBP1;BHLHE40;GALK1;P4HA2;PGM1;BGN;SDC2;MIF;HSPA5;JUN;EFNA3;PFKFB3;NDST2;EXT1;ATF3;GCK;SIAH2;HDLBP
HALLMARK_GLYCOLYSIS	-1.44161	0.00324104	0.0115751	ME1;GYS2;EGFR;GPC4;ABCB6;ENO1;NSDHL;DSC2;COL5A1;GOT2;GALE;SOX9;CLDN3;QSOX1;PGM2;PC;AGRN;PYGL;PLOD1;ALDOB;SLC25A10;GCLC;TALDO1;IDH1;ALDH7A1;GALK1;GNE;P4HA2;COPB2;SDC2;MIF;HSPA5;PGAM1;AURKA;EFNA3;NASP;SRD5A3;CHPF;EXT1;HDLBP;MED24;PKP2;LDHA;MDH2;CHPF2;SLC37A4;ANGPTL4;TGFBI;ALDH9A1;SDC1;PSMC4;ALDOA;PFKFB1;GUSB
HALLMARK_ESTROGEN_RESPONSE_EARLY	-1.44447	0.00555366	0.0173552	FASN;ELOVL5;MYBBP1A;DHCR7;KRT8;RRP12;NCOR2;KRT18;SLC1A4;SLC27A2;ABHD2;DEPTOR;SLC2A1;NADSYN1;ELOVL2;TSKU;SLC7A2;SLC16A1;DHRS3;PDZK1;IL17RB;FARP1;TGM2;FLNB;SLC9A3R1;BHLHE40;SEC14L2;UNC119;ABCA3;HES1;TOB1;PPIF;SIAH2;LRIG1;MED24;ABAT;SLC19A2;FAM102A;KDM4B;GLA;AKAP1;SCNN1A;PEX11A;FDFT1;LAD1;WWC1;ESRP2
HALLMARK_ANDROGEN_RESPONSE	-1.52127	0.0032133	0.0115751	ELOVL5;SCD;SEC24D;KRT8;HMGCR;RRP12;HMGCS1;FADS1;B2M;ABHD2;ACSL3;STEAP4;PTK2B;SLC38A2;XRCC6;ITGAV;ACTN1;PA2G4;PTPN21
HALLMARK_ADIPOGENESIS	-1.64548	0.000106292	0.000590511	ME1;ACLY;DHCR7;ACOX1;AIFM1;TKT;COL15A1;C3;RETSAT;ALDH2;COL4A1;APLP2;PPARG;GPHN;CAT;APOE;EPHX2;CPT2;PLIN2;LPCAT3;MCCC1;MYLK;REEP6;FAH;ELOVL6;ABCA1;ABCB8;CS;GBE1;UBC;ACAA2;POR;GPD2;LAMA4;SLC25A10;TALDO1;IDH1;ITIH5;YWHAG;PGM1;SCP2;RTN3;ACO2;DLAT;PFKFB3;BCL6;SLC5A6;ENPP2;GPAM;TOB1;NMT1;PEX14;UBQLN1;AK2;MRAP
HALLMARK_COMPLEMENT	-1.68596	0.0001659	0.000754092	LRP1;FN1;CFB;ME1;CP;C3;PCSK9;ITIH1;KLKB1;C1R;C2;SERPING1;PREP;F5;PLG;CFH;CLU;F2;COL4A2;LIPA;F7;CEBPB;SERPINC1;ANXA5;F10;MMP15;GPD2;XPNPEP1;LTA4H;GNB2;CTSD
HALLMARK_EPITHELIAL_MESENCHYMAL_TRANSITION	-1.79983	3.88e-05	0.000242271	ANPEP;LRP1;FN1;LAMC1;COL6A3;COL4A1;COL1A1;COL3A1;IGFBP2;CDH2;ECM1;POSTN;PLOD3;COL5A1;COL1A2;NID2;COL4A2;COPA;COL16A1;MMP2;QSOX1;MYLK;PDGFRB;COL5A3;LGALS1;ITGAV;PLOD1;TGM2;FMOD;COL6A2;BGN;NOTCH2;INHBA;PCOLCE;JUN;ITGB5;FLNA
HALLMARK_MYC_TARGETS_V2	-1.92158	0.000142445	0.000712224	IPO4;MYBBP1A;UTP20;RRP12;PPAN;NOP56;NOP2;TMEM97;HSPD1;MCM4;NOC4L;BYSL;WDR43;PA2G4;LAS1L;MCM5;GNL3;PPRC1;SRM;DDX18;PUS1;SUPV3L1;GRWD1;TCOF1
HALLMARK_PEROXISOME	-2.02862	4.1e-06	2.93e-05	ELOVL5;ACOX1;RETSAT;RDH11;MVP;LONP2;SERPINA6;EHHADH;ACSL5;ALB;HSD17B4;FDPS;IDE;FADS1;ALDH1A1;ACSL4;CAT;SLC27A2;EPHX2;PEX5;HSD17B11;ABCD3;ACSL1;ACAA1;DHRS3;IDH1;SMARCC1;PABPC1;SCP2;ABCB4
HALLMARK_MTORC1_SIGNALING	-2.05185	8.16e-09	1.02e-07	ELOVL5;ME1;ACLY;SQLE;SCD;DHCR7;RDH11;HMGCR;GPI;CYP51A1;HMGCS1;ASNS;CALR;LDLR;FADS2;ENO1;SQSTM1;GAPDH;FADS1;HSP90B1;SLC1A4;SC5D;RPN1;USO1;TMEM97;HSPD1;ELOVL6;HSPA9;MCM2;SLC2A1;ACSL3;HSPA4;GBE1;MCM4;CANX;SHMT2;GCLC;LTA4H;SLC9A3R1;IDH1;BHLHE40;SRD5A1;TFRC;NUP205;PGM1;HSPA5;AURKA;STIP1;EBP;TUBG1;ACACA;NMT1;ATP2A2;TOMM40;TUBA4A;RRM2;FDXR
HALLMARK_COAGULATION	-2.1397	1.38e-07	1.15e-06	LRP1;FN1;CFB;TF;VWF;C3;ITIH1;KLKB1;C1R;C2;SERPING1;PREP;C8A;F12;PLG;CFH;CLU;CFI;FGG;F2;PROC;PROS1;MMP2;CPN1;FGA;SERPINC1;MST1;HMGCS2;F10;MMP15;ACOX2;C8B;LTA4H;GNB2;GSN;MBL2;PROZ;APOA1;CPQ;DPP4
HALLMARK_FATTY_ACID_METABOLISM	-2.17716	4.67e-09	7.79e-08	FASN;ELOVL5;EPHX1;ME1;ACOX1;RETSAT;RDH11;VNN1;EHHADH;HMGCS1;ACSL5;ALDH3A2;ACOT2;NSDHL;HSD17B4;ALDH1A1;ACSL4;UGDH;HSP90AA1;GPD1;CPT2;REEP6;HSD17B11;FMO1;CPT1A;ADH1C;HADHB;ACSL1;ACAA2;LGALS1;ACAA1;HMGCS2;HSPH1;GPD2;IDH1;APEX1;FH;DLST;MIF;ALAD;ACO2
HALLMARK_BILE_ACID_METABOLISM	-2.22377	3.15e-08	3.15e-07	CYP8B1;RETSAT;NPC1;LONP2;SERPINA6;FADS2;CYP7B1;ACSL5;SLC22A18;GC;HSD17B4;FADS1;ALDH1A1;CAT;SLC27A2;EPHX2;ABCA2;HSD17B11;ABCA1;ABCD3;ACSL1;HSD17B6;ABCA8;HACL1;NR0B2;SLC27A5;IDH1;CYP27A1;SOAT2;SCP2;PEX16;ABCA3;PEX26;TTR;APOA1;PEX6;PEX1;AQP9;FDXR;SLC23A1;LIPE;ALDH9A1;NR1H4;PEX11A;ABCA5;PFKM;ABCD2;ATXN1;SLC23A2;ALDH8A1;DHCR24;PIPOX;IDH2;CROT;NR3C2;ABCG8;AGXT;NUDT12
HALLMARK_CHOLESTEROL_HOMEOSTASIS	-2.59555	1e-10	2.5e-09	FASN;SQLE;SCD;DHCR7;HMGCR;CYP51A1;LSS;ACSS2;HMGCS1;LDLR;FADS2;MVD;NSDHL;FDPS;CLU;ATXN2;PPARG;CTNNB1;SC5D;ALDOC;TMEM97;ABCA2;PNRC1;ALCAM;ANXA5
HALLMARK_XENOBIOTIC_METABOLISM	-2.68387	1e-10	2.5e-09	ABCC3;CFB;ITIH4;ELOVL5;CSAD;EPHX1;FETUB;ACOX1;RETSAT;PGD;VNN1;NPC1;SLC35D1;ALDH2;ITIH1;SERPINA6;MTHFD1;VTN;CES1;CYP1A2;GART;SLC6A12;AOX1;HGFAC;CYP2C18;PLG;ALAS1;SLC22A1;XDH;UGDH;ABCC2;CAT;APOE;PROS1;ACSM1;CYP2J2;ABHD6;TMBIM6;TMEM97;FAH;GSTM4;FMO1;SPINT2;ADH1C;PC;TMEM176B;ENPEP;SLC46A3;MCCC2;HACL1;POR;TAT;F10;SHMT2;PDK4;FBP1;ACOX2;GCLC;IDH1;CYP27A1;LONP1;CYP2E1;EPHA2;MBL2;HSD17B2;ENTPD5;TNFRSF1A;G…

## Sheet: Lung
Pathway	NES	pval	padj	Genes
HALLMARK_SPERMATOGENESIS	1.46148	0.0178781	0.0270881	MEP1B;ACRBP;CNIH2;OAZ3;POMC;YBX2;DMC1;PCSK4;GAPDHS;CLVS1;KIF2C;BRAF;TNNI3;PARP2;HSPA1L;PHKG2;CHFR;MAP7;IP6K1;MLLT10
HALLMARK_KRAS_SIGNALING_DN	1.44529	0.0291807	0.0405287	EGF;RGS11;CPB1;YBX2;EPHA5;RYR2;CKM;NRIP2;NR6A1;CPA2;MSH5;PLAG1;YPEL1;ENTPD7;NR4A2;TSHB;CNTFR;CD80;KMT2D;ITGB1BP2;ZBTB16;TNNI3;ZNF112;MTHFR;P2RX6
HALLMARK_MYOGENESIS	1.38391	0.026455	0.0377929	MYH1;TNNC2;ACTA1;ATP2A1;TNNT3;CKM;NAV2;TNNI2;MYLPF;MYOM2;MYL1;DMPK;MYL3;LDB3;MYBPC3;TCAP;SPEG;CASQ1;MYOM1;ACTN2;CAMK2B;CKMT2;ENO3;CASQ2;TNNT2;CACNA1H;MYL6B;SGCA;SH2B1;MB;VIPR1;CHRNB1;CSRP3;PICK1;SGCD;FGF2;KCNH2;ADAM12;ITGA7;TNNC1;PGAM2;NOTCH1;MYL4
HALLMARK_IL2_STAT5_SIGNALING	-1.32056	0.0163467	0.0255418	LTB;CST7;CD79B;GATA1;AGER;EOMES;CKAP4;IFITM3;CXCL10;HOPX;IL2RB;GSTO1;APLP1;PRNP;SELP;NDRG1;CA2;PLSCR1;PENK;EMP1;GADD45B;SLC39A8;CD81;PRAF2;SYT11;GPX4;GPR65;MAPKAPK2;ECM1;MYO1E;GABARAPL1;SMPDL3A;ANXA4;ABCB1;AMACR;GALM;CDC42SE2;SPP1;CTSZ;IFNGR1;SYNGR2;NT5E;SERPINB6;LRIG1;WLS;TNFRSF9;ODC1;UMPS;FGL2;CCND3;MAP6;CD83;BMP2;BCL2L1;DHRS3;IL4R;S100A1;SNX9
HALLMARK_TNFA_SIGNALING_VIA_NFKB	-1.34103	0.0193481	0.0284531	CCL4;CCL5;ACKR3;IER3;TUBB2A;JUN;CXCL10;HBEGF;PPP1R15A;FJX1;ID2;GEM;PANX1;KLF2;SDC4;F2RL1;IER5;PLAU;GADD45B;SERPINB2;ICAM1;PNRC1;TSC22D1;IER2;G0S2;EFNA1;NFE2L2;CCND1;ETS2;BTG3;DRAM1;DUSP2;KLF4;SQSTM1;PTGS2;F3;TAP1;SERPINE1;RNF19B;DNAJB4;EHD1;EGR1;GADD45A;CDKN1A;TRIB1;TNFRSF9;CCL2;CEBPD;RCAN1;HES1;CD83;BMP2;BTG2;SGK1;TNC;BTG1;RELA;TNFAIP8;SOD2;PDLIM5;CEBPB;LITAF;IRF1;PLK2;RHOB
HALLMARK_ESTROGEN_RESPONSE_EARLY	-1.42258	0.00418832	0.00698053	CYP26B1;CLDN7;SLC16A1;KRT8;TUBB2B;KRT18;KRT15;FASN;KRT19;ELF3;PRSS23;SLC2A1;AQP3;SLC9A3R1;GFRA1;CLIC3;INHBB;SLC1A4;RHOD;CCND1;MPPED2;SLC39A6;SFN;ADD3;RRP12;ALDH3B1;FKBP4;KLF4;LAD1;OLFML3;OLFM1;NXT1;SH3BP5;SLC27A2;HSPB8;ABHD2;MYBBP1A;FLNB;ELOVL5;LRIG1;TMEM164;TSKU;HES1;DHRS3;SLC24A3;TPD52L1;ELF1;TGM2;FDFT1;RAB17;GJA1;SCNN1A;CELSR1;DLC1;TPBG;TOB1;SEMA3B;KCNK5;ABCA3;ENDOD1;PPIF;WFS1;BLVRB;AMFR;AREG;…
HALLMARK_TGF_BETA_SIGNALING	-1.42409	0.03388	0.0457838	CDH1;PPP1R15A;CTNNB1;ID2;RHOA;ID1;TJP1;ID3;FKBP1A;SMAD6;THBS1;SERPINE1;TGFB1;ACVR1;BMP2
HALLMARK_HEME_METABOLISM	-1.53617	0.000547295	0.000977313	SNCA;ALAS2;SLC4A1;GATA1;BPGM;CAT;PRDX2;BCAM;SLC2A1;AQP3;C3;BSG;ALAD;ASNS;FTCD;CA2;CTSE;MGST3;MKRN1;ABCB6;NFE2;GLRX5;SLC10A3;GYPC;LAMP2;GCLM;EPOR;PGLS;TRIM10;PDZK1IP1;MINPP1;SDCBP;CTSB;HBQ1;ISCA1;AGPAT4;RBM38;ALDH1L1;CIR1;HTATIP2;TFRC;TOP1;TCEA1;PSMD9;CCND3;HDGF;BTG2;GMPS;TMEM9B;ICAM4;PC;ARL2BP;LRP10;EIF2AK1;UCP2
HALLMARK_APICAL_JUNCTION	-1.55013	0.000224577	0.000444521	VWF;CLDN4;ACTB;CLDN7;ACTG1;CDH1;JUP;CLDN5;ICAM2;ACTG2;PFN1;RSU1;LAMC2;ITGB1;YWHAH;HADH;SGCE;RRAS;CLDN8;MYL9;ICAM1;MYH10;PECAM1;FSCN1;TNFRSF11B;GNAI1;CNN2;RAC2;TJP1;CTNNA1;ITGA3;VCAM1;MSN;ATP1A3;PCDH1;CX3CL1;ARPC2;HRAS;GTF2F1;GAMT;CD34;GNAI2;MYL12B;ADAM15
HALLMARK_MYC_TARGETS_V2	-1.56536	0.00600471	0.00968501	TMEM97;MCM4;BYSL;CBX3;DDX18;HSPD1;RRP12;DUSP2;GRWD1;MYBBP1A;MCM5;TCOF1;PA2G4;EXOSC5;PES1;PHB;MPHOSPH10;DCTPP1;CDK4;NOP16;NPM1;HSPE1;SRM;RABEPK;NOP2;HK2
HALLMARK_HYPOXIA	-1.65753	5.87e-05	0.000172686	ACKR3;IER3;ALDOC;PGK1;JUN;SLC2A1;GPC3;SDC2;ANXA2;GALK1;LXN;PPP1R15A;ENO1;GAPDH;CXCR4;NDRG1;MIF;DCN;LDHA;SDC4;PRDX5;HK1;HSPA5;GBE1;PNRC1;GLRX;IGFBP3;EFNA1;HS3ST1;PGM2;ADORA2B;PLAC8;ALDOA;GPC4;S100A4;PDK3;SAP30;TPI1;AKAP12;B3GALT6;GPI;CP;CHST2;PAM;PDGFB;F3;SERPINE1;PGM1;CDKN1B;HMOX1;CDKN1A;CAV1;FAM162A;XPNPEP1;EXT1;TMEM45A;UGP2;HEXA;STC1;BTG1;TES;STBD1;TGM2
HALLMARK_DNA_REPAIR	-1.66349	0.000231151	0.000444521	BCAP31;CDA;GTF2B;BCAM;DAD1;FEN1;HPRT1;NME1;VPS28;SF3A3;CCNO;EIF1B;GPX4;RPA3;PCNA;SSRP1;POLR2D;EDF1;CETN2;POLR2I;POLR2F;GTF2F1;LIG1;POLR2H;APRT;ERCC3;SDCBP;CMPK2;POLR2G;TAF10;RFC3;HCLS1;ADRM1;COX17;DUT;SAC3D1;POLR2J;UMPS;CLP1;TYMS;ARL6IP1;RPA2;NUDT21;NT5C;POLR2E;TSG101;POLR2C;MRPL40;MPC2;NME3;DDB1;POLR1D;ITPA;ZWINT
HALLMARK_INTERFERON_ALPHA_RESPONSE	-1.66796	0.00151052	0.00260434	LGALS3BP;CD74;IFITM3;GBP2;CNP;LY6E;CXCL10;EPSTI1;B2M;PSME1;LAMP3;IFITM2;TXNIP;PLSCR1;PSMB9;TDRD7;PSMB8;UBE2L6;PROCR;RTP4;CMPK2;ISG15;TAP1;PSMA3;RSAD2;NMI;CASP8;IL4R;ELF1;SELL;MVB12A;IRF1;TMEM140;NUB1;ISG20;CCRL2;LAP3;PSME2
HALLMARK_UV_RESPONSE_UP	-1.68253	0.000147871	0.000321458	IGFBP2;HSPA2;EPCAM;CNP;FEN1;SPR;AQP3;CDKN2B;TST;EPHX1;TMBIM6;BSG;ASNS;STIP1;CA2;ATP6V1F;MSX1;ICAM1;RRAD;CDC5L;RPN1;ALDOA;AP2S1;BAK1;BTG3;TUBA4A;CREG1;FKBP4;HYAL2;ABCB1;POLR2H;CYP1A1;OLFM1;FGF18;SQSTM1;GGH;LYN;TAP1;ALAS1;PRKACA;PPAT;HMOX1;POLE3;TFRC;PSMC3;DNAJA1;CCND3;CTSV;BMP2;BTG2;EIF2S3;BTG1;CLTB;NPTXR;PDAP1;SOD2;PPP1R2;HSPA13;CYB5B;IRF1;RHOB;MMP14;DNAJB1;CDC34;NAT1;MAOA;GCH1;PPIF;JUNB;RAB27A;N…
HALLMARK_COMPLEMENT	-1.71973	6.97e-05	0.000183545	CCL5;F5;GZMA;LTF;CDA;CPQ;LGMN;GP9;C1QA;C3;PLAT;PFN1;CLU;ME1;FDX1;C1R;CA2;PLSCR1;ANXA5;PREP;PSMB9;SERPINB2;HSPA5;COL4A2;C1QC;RHOG;GNB2;S100A13;CFB;LAMP2;MMP15;SPOCK2;CD55;CDH13;CD36;PPP2CB;TIMP2;DUSP6;GNAI2;CSRP1;FCER1G;CP;PLA2G4A;LYN;SERPING1;CTSB;PDGFB;F3;GRB2;SERPINE1;GNAI3;EHD1;CFH;GNG2;LRP1;MSRB1
HALLMARK_ESTROGEN_RESPONSE_LATE	-1.72465	4.15e-05	0.000129685	CYP26B1;SLC16A1;LTF;AGR2;CDH1;CKB;GINS2;KRT19;PRSS23;ACOX2;CD9;PCP4;SLC9A3R1;TSPAN13;TST;HPRT1;LAMC2;CLIC3;ID2;CPE;GJB3;CA2;ASS1;LSR;SLC1A4;CCND1;CCNA1;SFN;ADD3;BTG3;ETFB;ALDH3B1;TOP2A;FKBP4;DUSP2;KLF4;ST14;CDC20;OLFM1;NXT1;IDH2;FABP5;SLC27A2;HSPB8;ABHD2;DNAJC12;FLNB;ELOVL5;CAV1;SLC24A3;DCXR;SGK1;TPD52L1;ALDH3A2;FDFT1;JAK1;EMP2;RNASEH2A;PTGER3;PERP;CXCL14;SCNN1A;PKP3;TPBG;TOB1;SEMA3B;MOCS2;ISG20;…
HALLMARK_ANDROGEN_RESPONSE	-1.76455	0.000412448	0.000763792	KRT8;KRT19;MYL12A;HPGD;VAPA;KLK3;B2M;TMEM50A;NDRG1;DHCR24;DBI;TSC22D1;BMPR1B;CCND1;HMGCS1;XRCC5;RRP12;AKAP12;IDI1;SCD;ADAMTS1;ACSL3;STEAP4;ADRM1;RAB4A;ABHD2;GNAI3;ELOVL5;PA2G4;SPCS3;CCND3;DNAJB9;SPDEF;SGK1;STK39;TNFAIP8;ABCC4;PDLIM5
HALLMARK_KRAS_SIGNALING_UP	-1.7836	1.27e-05	4.33e-05	PIGR;ALDH1A2;PLVAP;ADAMDEC1;BPGM;TMEM176B;JUP;TSPAN7;PCP4;CXCL10;HBEGF;TSPAN13;TMEM158;PPP1R15A;PLAT;MALL;ID2;CPE;CXCR4;WNT7A;APOD;CA2;F2RL1;IL2RG;PLAU;EMP1;TMEM176A;PECAM1;GLRX;G0S2;IGFBP3;PSMB8;PLEK2;CFB;GYPC;IGF2;SLPI;AKAP12;TSPAN1;KLF4;GADD45G;DUSP6;TMEM100;ABCB1;TRIB2;GNG11;FCER1G;LY96;MAFB;ACE;PTGS2;RBP4;SPP1;CBR4
HALLMARK_INTERFERON_GAMMA_RESPONSE	-1.7994	8.74e-06	3.36e-05	CCL5;GZMA;LGALS3BP;HLA-DQA1;CD74;BPGM;PSMB10;IFITM3;LY6E;XCL1;CXCL10;EPSTI1;STAT4;B2M;LYSMD2;IL2RB;PSMB2;PSME1;SELP;GPR18;IFITM2;C1R;TXNIP;PLSCR1;PSMB9;TDRD7;ICAM1;PSMB8;HLA-DMA;UBE2L6;CFB;HLA-G;MVP;PSMA2;VCAM1;RTP4;PTPN2;IFNAR2;EIF4E3;ZBP1;PLA2G4A;CMPK2;SERPING1;ISG15;PTGS2;UPP1;TAP1;PSMA3;RSAD2;CFH;CDKN1A;ITGB7;CCL2;NMI;FGL2;CASP8;ZNFX1;IL4R;VAMP5;TAPBP;BTG1;NUP93;HIF1A
HALLMARK_PROTEIN_SECRETION	-1.84679	0.000139766	0.000317649	KRT18;CLTC;TSPAN8;ATP1A1;ATP6V1H;CD63;RAB2A;COPB1;GNAS;COPB2;AP3B1;RER1;ARF1;TMED10;ERGIC3;AP2S1;SEC31A;LAMP2;SOD1;RAB5A;M6PR;CLTA;ARFIP1;USO1;PAM;SEC22B;RAB9A;SCAMP1;COPE;TSG101;VPS45;GOSR2;ATP6V1B1;ARCN1;RAB14;SCRN1;CTSC;LMAN1;AP2M1;ADAM10;BNIP3;TMX1;YKT6;VAMP3;VPS4B;SNX2
HALLMARK_PI3K_AKT_MTOR_SIGNALING	-1.85874	9.81e-05	0.000233667	CFL1;CLTC;SLC2A1;ARPC3;PFN1;HSP90B1;PRKCB;UBE2N;CXCR4;CSNK2B;YWHAB;RAC1;IL2RG;GNA14;CALR;ARF1;ACTR3;SFN;NCK1;HRAS;ARHGDIA;TNFRSF1A;SQSTM1;CDK1;NFKBIB;GRB2;RIT1;CDKN1B;CDKN1A;PIN1;ACTR2;PRKAR2A;PAK4;LCK;RALB;CDK4;PLA2G12A;SMAD2;MYD88;CAB39;PPP1CA;AP2M1;MAPKAP1;MKNK2;ACACA
HALLMARK_PEROXISOME	-1.93154	9.79e-05	0.000233667	SCGB1A1;ALDH1A1;CAT;LONP2;GSTK1;TSPO;YWHAH;HSD17B11;PRDX1;PRDX5;DHCR24;IDH1;HSD17B4;HSD11B2;MVP;SOD1;TOP2A;HRAS;IDI1;ABCB1;CNBP;ERCC3;SEMA3C;IDH2;ACSL5;ACSL4;SLC27A2;SCP2;FDPS;ELOVL5;RETSAT;RDH11;FIS1;BCL10;SIAH1;DHRS3;MSH2;ABCD3;MLYCD;PEX14;CTBP1;NUDT19
HALLMARK_P53_PATHWAY	-1.93868	6.92e-07	3.14e-06	CDKN2A;GPX2;LDHB;PLXNB2;IER3;SDC1;JUN;CDKN2B;HBEGF;PPP1R15A;EPHX1;NDRG1;TXNIP;IER5;TSC22D1;INHBB;CYFIP2;GM2A;APP;CD81;RRAD;CD82;PHLDA3;BAK1;SLC3A2;SFN;TAX1BP3;PCNA;CDH13;S100A4;DRAM1;PROCR;HRAS;KLF4;ST14;OSGIN1;ISCU;UPP1;TAP1;STOM;TGFB1;SERTAD3;RNF19B;HMOX1;GADD45A;TM7SF3;HINT1;NUPR1;CDKN1A;RETSAT;TM4SF1;FAM162A;CCND3;BMP2;TRIAP1;F2R;HEXIM1;BTG2;ZFP36L1;DCXR;BTG1;TPD52L1;RAP2B;CEBPA;PERP;DNTTIP2;…
HALLMARK_APOPTOSIS	-1.94444	1.16e-06	4.83e-06	PRF1;BCAP31;IER3;KRT18;AVPR1A;IFITM3;JUN;CD14;PLAT;GSTM1;CTNNB1;CLU;TSPO;DCN;MGMT;TXNIP;IGFBP6;EMP1;GADD45B;GPX1;APP;ANXA1;CCND1;CCNA1;SOD1;GPX4;BTG3;DAP;TOP2A;TIMP2;GSN;SQSTM1;PDGFRB;TAP1;TGFB2;TNFRSF12A;CDKN1B;PPP3R1;VDAC2;HMOX1;GADD45A;IFNGR1;CDKN1A;RETSAT;CAV1;DNAJA1;BCL10;CASP8;EBP;DNAJC3;BMP2;BCL2L1;F2R;BTG2;HSPB1;SPTAN1;RELA;PSEN2;SOD2;PAK1;PEA15;TIMP1;IRF1;RHOB;LGALS3;HMGB2;ISG20;CD38;GCH…
HALLMARK_UNFOLDED_PROTEIN_RESPONSE	-1.97558	1.3e-05	4.33e-05	TUBB2A;PDIA5;BANF1;SPCS1;PDIA6;HSP90B1;BAG3;EIF4A3;ASNS;DDX10;YWHAZ;YIF1A;ATF4;HSPA9;CKS1B;HSPA5;SLC1A4;EXOSC9;CALR;SEC31A;SEC11A;PSAT1;SSR1;NHP2;SLC30A5;HYOU1;LSM4;CCL2;SPCS3;EXOSC5;DNAJC3;ATP6V0D1;SERP1;DNAJB9;EIF4EBP1;IMP3;EXOSC4;SRPRB;ATF6;PAIP1;CEBPB;GOSR2;HERPUD1;PARN;EIF2S1;NPM1;EXOC2;GEMIN4;WFS1;KDELR3;ATF3;XPOT;EEF2;EIF4A1;DDIT4;FKBP14
HALLMARK_XENOBIOTIC_METABOLISM	-1.99145	3.76e-07	2.09e-06	FETUB;NQO1;PTGR1;SPINT2;CAT;TMEM176B;JUP;MTHFD1;PSMB10;CDA;PGRMC1;ALDH3A1;ACOX2;DHRS7;DDAH2;ALDH2;GSTO1;GSTM4;HPRT1;EPHX1;TMEM97;TMBIM6;CBR1;ID2;APOE;FMO3;CES1;CA2;CYP2J2;ACSM1;ADH7;IDH1;ADH1C;CYFIP2;DDT;CFB;PGD;VNN1;NMT1;ETS2;ADH5;ABHD6;DHRS1;CD36;GART;GABARAPL1;PROS1;SAR1B;BPHL;ITIH4;CYP2S1;CYP1A1;TNFRSF1A;SERTAD1;SSR3;UPP1;RBP4;TGFB2;GSS;SERPINE1;ENPEP;ALAS1;VTN;HMOX1;ELOVL5;RETSAT
HALLMARK_CHOLESTEROL_HOMEOSTASIS	-1.99742	6.38e-05	0.000177244	ACTG1;FASN;AVPR1A;ALDOC;CD9;LGMN;CTNNB1;CLU;TMEM97;GPX8;PLSCR1;ANXA5;PNRC1;ETHE1;GNAI1;HMGCS1;PDK3;SQLE;MAL2;CXCL16;IDI1;SCD;FADS2;CYP51A1;FBXO6;FABP5;TNFRSF12A;FDPS;EBP;SREBF2;FDFT1;MVK;ANTXR2;NSDHL;SEMA3B;LGALS3
HALLMARK_ALLOGRAFT_REJECTION	-2.00291	5.93e-07	2.96e-06	CCL4;CCL5;PRF1;CDKN2A;LTB;CD7;CD79A;GZMA;HLA-DOA;HLA-DQA1;CD74;CD96;PSMB10;GBP2;CXCR3;CD8B;STAT4;B2M;IL2RB;DEGS1;CCL22;PRKCB;UBE2N;PF4;NME1;CD3G;IL2RG;LY86;EIF5A;ICAM1;CD247;INHBB;HLA-DMA;ELANE;NCR1;HLA-G;HLA-E;GPR65;NCK1;DYRK3;NOS2;IFNAR2;LYN;TAP1;HCLS1;TGFB2;TGFB1;CCL13;CXCL13;IFNGR1;CCL2;MAP4K1;BCL10;CCND3;SIT1;C2;F2R;IL4R;TAPBP;EIF3D;HIF1A;LCK;CD3D;TAP2;EIF3A;CSK;TIMP1;GALNT1;CTSS;APBB1;NPM1;…
HALLMARK_REACTIVE_OXYGEN_SPECIES_PATHWAY	-2.00564	0.000223003	0.000444521	NQO1;MGST1;CAT;PRDX2;TXN;PDLIM1;PRDX6;PRNP;MSRA;PRDX1;GLRX;PRDX4;SOD1;GPX4;GCLM;HHEX;HMOX2;CDKN2D;MPO;MBP;ATOX1;NDUFS2;SOD2;SRXN1;G6PD;FTL;LSP1;LAMTOR5
HALLMARK_GLYCOLYSIS	-2.18423	2.77e-09	1.98e-08	IER3;CHST4;STMN1;CLDN3;TXN;ELF3;SDC1;PPIA;PGK1;GPC3;SDC2;GALK1;HS6ST2;ENO1;ME1;TALDO1;GMPPB;CHST6;CXCR4;PRPS1;MIF;LHPP;DCN;LDHA;SDHC;CHST12;AKR1A1;COPB2;MDH1;IDH1;HSPA5;PGAM1;GLRX;IGFBP3;PGM2;ADORA2B;ABCB6;ALDOA;GPC4;NANP;SOD1;CHST1;PDK3;SAP30;B3GNT3;FKBP4;PPP2CB;TPI1;PSMC4;IL13RA1;B3GALT6;PGLS;GALK2;MDH2;GOT2;CHST2;SLC25A13;PAM;CDK1;EXT2;FUT8;ALDH7A1;PKM;CHPF;NT5E;FAM162A;EXT1;GNE;UGP2;NDUFV3;HA…
HALLMARK_EPITHELIAL_MESENCHYMAL_TRANSITION	-2.1896	1.94e-09	1.62e-08	IGFBP2;LAMC1;ANPEP;BASP1;POSTN;PTHLH;COL12A1;MAGEE1;FMOD;PMP22;FBLN5;SDC1;JUN;FBLN2;HTRA1;CRLF1;COL4A1;APLP1;LAMC2;ITGB1;ID2;GEM;FZD8;SERPINH1;SERPINE2;DCN;MYL9;SDC4;EMP3;PPIB;GADD45B;MSX1;COL4A2;IGFBP3;VEGFC;SPARC;TNFRSF11B;EDIL3;VCAM1;ECM1;FSTL3;ITGB3;CDH2;THBS1;PDGFRB;ACTA2;SPP1;MGP;SERPINE1;TGFB1;TNFRSF12A;EFEMP2;LRP1;GADD45A;ITGB5;NT5E;CALU;GPX7;FERMT2;MFAP5;PFN2;DPYSL3;TAGLN;FBLN1;QSOX1;COL…
HALLMARK_FATTY_ACID_METABOLISM	-2.217	1.72e-09	1.62e-08	CYP4A22;ALDH1A1;FASN;CBR3;HPGD;ALDH3A1;HSP90AA1;APEX1;PSME1;ME1;EPHX1;PRDX6;CBR1;YWHAH;ALAD;HADH;HSD17B11;MIF;SUCLG2;PCBD1;LDHA;CA2;SDHC;FH;DHCR24;ADH7;MDH1;IDH1;HSD17B4;ACADL;ADH1C;BMPR1B;G0S2;UBE2L6;ACOT2;ALDOA;ECHS1;VNN1;HMGCS1;HADHB;CD36;OSTC;SDHD;HSD17B10;GABARAPL1;ACAA2;IDI1;BPHL;AOC3;CYP1A1;MDH2;GPD1;GLUL;ACSL5;ACSL4;CPT2;ELOVL5;RETSAT;RDH11;DECR1;ERP29;SERINC1;ODC1;CA4;ACADS;ACADVL;ALDH3A…
HALLMARK_ADIPOGENESIS	-2.24506	1.04e-10	1.3e-09	CAT;TKT;RTN3;DHRS7;ALDH2;C3;COL15A1;CHCHD10;TST;COL4A1;ME1;TALDO1;UBC;HADH;CD151;ATP1B3;APOE;SDHC;NDUFB7;IDH1;ACADL;GBE1;COX8A;MGST3;COX6A1;DDT;MRPL15;PRDX3;ALDOA;ECHS1;NMT1;QDPR;SOD1;APLP2;GPX4;ETFB;CD36;NDUFA5;REEP5;CYP4B1;UBQLN1;CMBL;NDUFAB1;CS;GHITM;AIFM1;ACAA2;BCKDHA;YWHAG;MDH2;DHRS7B;ENPP2;UQCR10;CPT2;UQCRQ;STOM;HSPB8;DNAJC15;SCP2;ANGPT1;PGM1;IDH3A;GADD45A;IFNGR1;RETSAT;DECR1;JAGN1;PHYH;UQC…
HALLMARK_COAGULATION	-2.34451	2.48e-08	1.55e-07	VWF;APOC2;PRSS23;ACOX2;CD9;ARF4;CPQ;LGMN;HTRA1;DUSP14;GP9;C1QA;C3;PLAT;TF;CLU;THBD;PF4;C1R;RAC1;CTSE;PREP;PLAU;SERPINB2;PECAM1;ANXA1;GNB2;SPARC;S100A13;CFB;LAMP2;MMP15;PROS1;GSN;DUSP6;ITGB3;CSRP1;ISCU;THBS1;SERPING1;PEF1;CTSB;PDGFB;F3;SERPINE1;CFH;LRP1;CTSV;CFD;C2;CAPN2;S100A1;FN1;MST1;FBN1;WDR1;TIMP1;ITGA2;F2RL2
HALLMARK_MTORC1_SIGNALING	-2.66608	1e-10	1.3e-09	IGFBP5;PPIA;PGK1;CD9;SLC2A1;SLC9A3R1;LGMN;PPP1R15A;ENO1;HSP90B1;HPRT1;ME1;TMEM97;MCM4;GAPDH;CXCR4;ASNS;SERPINH1;PSMA4;STIP1;LDHA;PRDX1;MCM2;PSMD13;HSPA9;DHCR24;PPA1;IDH1;PSMB5;HSPA5;GBE1;GLRX;SLC1A4;ATP6V1D;CALR;PSMC2;ACTR3;RPA1;EIF2S2;RPN1;ALDOA;NMT1;HSPA4;SEC11A;QDPR;PNO1;HMGCS1;ADD3;TUBA4A;M6PR;HSPD1;PSAT1;SQLE;TPI1;IDI1;PSMC4;FKBP2;CCT6A;GPI;SCD;SSR1;FADS2;CANX;SQSTM1;ABCF2;USO1;ACSL3;CYP51A1…
HALLMARK_MYC_TARGETS_V1	-2.92531	1e-10	1.3e-09	PCBP1;PSMB3;PPIA;PGK1;C1QBP;APEX1;COX5A;CCT3;PSMB2;HPRT1;BUB3;MCM4;SNRPD1;RRM1;SERBP1;NME1;PSMA4;CCT7;LDHA;SNRPD3;MCM2;PSMD1;PSMA1;VDAC3;SNRPD2;HSP90AB1;MCM6;CBX3;PSMA6;YWHAE;SSB;PRDX3;EIF2S2;PRDX4;HDAC2;DDX18;PCNA;HSPD1;G3BP1;PSMA2;FBL;KPNA2;NDUFAB1;RAN;HNRNPC;PSMC4;YWHAQ;CDC20;CNBP;GOT2;LSM2;UBE2L3;PRPF31;CANX;SNRPB2;SET;NHP2;PWP1;GLO1;PPM1G;CCT2;RANBP1;SF3B3;DUT;POLD2;MCM5;VBP1;POLE3;ERH;PA2G4…
HALLMARK_OXIDATIVE_PHOSPHORYLATION	-3.08812	1e-10	1.3e-09	LDHB;OAT;NDUFB3;MAOB;COX5A;ATP6V1H;FDX1;BDH2;NDUFA8;ACAT1;LDHA;SDHC;ATP6V1F;FH;HSPA9;NDUFB7;MDH1;IDH1;TIMM10;MRPL35;MRPS12;ATP6V0C;VDAC3;COX8A;MGST3;UQCRFS1;NDUFC2;COX6A1;ATP6V1D;NDUFA9;TOMM22;MRPL15;ATP6V1G1;PRDX3;ECHS1;NDUFA4;COX6B1;MRPL11;OGDH;GPX4;ETFB;HADHB;NDUFA3;SDHD;ETFA;ATP6V1E1;ATP6AP1;NDUFA5;UQCRB;NDUFAB1;HSD17B10;CS;POLR2F;AIFM1;ACAA2;MRPL34;NDUFA7;BCKDHA;GPI;MRPS30;ISCU;UQCRC2;TIMM17…

## Sheet: Kidney
Pathway	NES	pval	padj	Genes
HALLMARK_MYOGENESIS	2.16222	2.32e-09	1.16e-07	COL6A3;PLXNB2;MYOM2;CFD;TSC2;MYH9;SCD;DES;PYGM;FLII;ITGA7;FXYD1;PTGIS;SPTAN1;PGAM2;HDAC5;AEBP1;CDKN1A;MYL6B;PVALB;EPHB3;MYL7;COX7A1;AGRN;LAMA2;MYOM1;MYH11;ACTN2;GAA;HSPB8;GSN;TGFB1;GNAO1;SOD3;IGFBP3;HSPB2;SPARC;ACHE;MAPK12;CKB;MYLK;CRYAB;COL4A2;SPHK1;DAPK2;ITGB5;PPP1R3C;PSEN2;NOTCH1;GJA5;COL15A1;MYO1C;AK1;SMTN;ITGB4;FST;SORBS3;BAG1;MYL4
HALLMARK_EPITHELIAL_MESENCHYMAL_TRANSITION	2.13569	5.61e-09	1.4e-07	ANPEP;LRP1;ECM1;FLNA;COL6A3;ITGAV;NNMT;FBLN2;FOXC2;THY1;COL16A1;APLP1;LAMC1;LAMC2;HTRA1;FN1;VIM;THBS1;GJA1;PCOLCE;PLOD3;GPC1;SDC4;LAMA2;COL5A1;TGFB1;TGFBR3;BASP1;IGFBP3;SPARC;GAS1;JUN;MYLK;CD59;TNC;COL4A2;MYL9;SLIT2;BMP1;BGN;LOX;ITGB5;EMP3;SERPINH1;COL12A1;IGFBP4;PDGFRB;RHOB
HALLMARK_HEDGEHOG_SIGNALING	1.77867	0.00562089	0.0255495	DPYSL2;MYH9;THY1;TLE3;CELSR1;ACHE;ETS2;PML;NF1
HALLMARK_APICAL_JUNCTION	1.77538	7.74e-05	0.000967139	VWF;ACTB;WNK4;SYMPK;CLDN5;MYH9;NRTN;JUP;THY1;COL16A1;ADAMTS5;CDH1;ADAM15;SHROOM2;LAMC2;ACTN2;PFN1;MYH10;CLDN7;TJP1;CDH3;THBS3;ITGA3;ACTG1;PTEN;MYL9;SLIT2;BMP1;MAPK11;HRAS;NF1;ACTN4;CLDN19;ACTN1;TAOK2;PDZD3;ITGB4;CNN2;SORBS3;AMIGO2;ZYX;BAIAP2;NEXN;MDK;CLDN15;GRB7
HALLMARK_ESTROGEN_RESPONSE_EARLY	1.75069	2.47e-05	0.000411409	FASN;AR;IGF1R;MYOF;FOXC1;CYP26B1;NCOR2;KLF10;CLIC3;ELF3;RRP12;ABHD2;SEC14L2;DHRS3;SLC2A1;GJA1;DEPTOR;SLC7A5;CELSR1;FLNB;CLDN7;KRT19;HSPB8;HES1;TSKU;BCL2;RARA;DHCR7;SCARB1;GLA;SCNN1A;MYBBP1A;SLC16A1;MAST4;ABCA3;CISH;SFN;IGFBP4;MYC;OLFM1;WFS1;CELSR2;OVOL2;ELOVL5;OPN3;SYT12;CBFA2T3;WWC1;FAM102A;RAB17;BLVRB;BAG1;KRT18;SLC1A4;SLC9A3R1;AQP3;TMEM164;TUBB2B;AFF1;DLC1;KLF4;MED13L
HALLMARK_KRAS_SIGNALING_DN	1.66448	0.00182067	0.0113792	SYNPO;NPHS1;HSD11B2;PTPRJ;KMT2D;CLSTN3;ATP4A;KLK8;TFCP2L1;CDH16;TCF7L1;EGF;ZBTB16;SPTBN2;SPHK2;ITIH3;RSAD2;DTNB;YPEL1;ARHGDIG;CELSR2;YBX2;SLC25A23;EDN1;ATP6V1B1;SGK1;PDK2;SLC29A3;VPREB1;KCNN1;KRT5;EFHD1;COPZ2
HALLMARK_P53_PATHWAY	1.63855	0.000711702	0.00593085	PLXNB2;RPS12;TXNIP;APAF1;PHLDA3;CEBPA;GM2A;FDXR;ZFP36L1;SEC61A1;PDGFA;KLK8;CDKN1A;CTSF;TM4SF1;IER3;ST14;CD81;ZMAT3;TGFB1;ZBTB16;IER5;SLC35D1;PMM1;CTSD;JUN;PPP1R15A;RPL18;BAX;RPS27L;CSRNP2;SPHK1;S100A10;HRAS;CCND2;FBXW7;DEF6;SFN;NOTCH1;HINT1;OSGIN1;AK1;NDRG1;ITGB4;FOXO3;RETSAT;STEAP3;DRAM1;BAIAP2;CDKN2B;CCNK;MKNK2;KLF4;HEXIM1;FAM162A;VAMP8;PERP;EPHX1;DDIT4;TCN2;CCND3;NUPR1;S100A4;TSC22D1;KIF13B;TG…
HALLMARK_HYPOXIA	1.60017	0.0014252	0.01018	HK2;ISG20;CP;MYH9;PYGM;PIM1;ZFP36;ENO1;GPI;PGAM2;CDKN1A;IRS2;SLC2A1;GPC1;SDC4;GPC4;COL5A1;GAA;IER3;NEDD4L;PNRC1;PFKL;ALDOA;SLC6A6;MAP3K1;GALK1;IGFBP3;BCL2;JUN;GPC3;PPP1R15A;SCARB1;PHKG1;PLAC8;BGN;LOX;HK1;PFKP;AKAP12;MAFF;PPP1R3C;PAM;KLF6;GYS1;P4HA2;NDRG1;P4HA1;XPNPEP1;FOXO3;ILVBL;ALDOC;GAPDH;CDKN1B;PGM2;EFNA1
HALLMARK_TGF_BETA_SIGNALING	1.59086	0.0118958	0.0495658	NCOR2;KLF10;CDH1;THBS1;FURIN;TJP1;CTNNB1;TGFB1;SMAD7;ENG;SMAD6;PPP1R15A;ID1;SKI;BMPR2
HALLMARK_ESTROGEN_RESPONSE_LATE	1.55477	0.00334439	0.016722	PRLR;MYOF;S100A9;ISG20;LLGL2;FOXC1;CYP26B1;ATP2B4;NCOR2;CDH1;CLIC3;ZFP36;ABHD2;LAMC2;SLC7A5;FLNB;PRKAR2B;KRT19;ST14;PCP4;HSPB8;BCL2;CKB;DLG5;DHCR7;SCARB1;GLA;SCNN1A;SLC16A1;ABCA3;CISH;SFN;IGFBP4;RNASEH2A;OLFM1;WFS1;CELSR2;OVOL2;ELOVL5;OPN3;SLC29A1;ETFB;CHST8;FAM102A;GALE;BLVRB;BAG1;SGK1;SLC1A4;MDK;SLC9A3R1;CPE;TSPAN13;AFF1;BTG3;METTL3;KLF4
HALLMARK_E2F_TARGETS	-1.55382	0.00216918	0.012051	CCNB2;CDK1;CDCA3;CDKN3;CDC20;RACGAP1;BIRC5;EIF2S1;ING3;CDCA8;MAD2L1;HUS1;DCLRE1B;ORC2;EED;CENPE;TCF19;RAN;RRM2;ASF1A;PMS2;SPC25;NUP107;NBN;TIPIN;PAN2;TK1;HMGB2;PPP1R8;MMS22L;TACC3;RFC3;GINS3;SRSF1;POLD3;CKS2;MCM7;PAICS;PA2G4;EXOSC8;MCM5;RAD21;RBBP7;CHEK2;SUV39H1;PRIM2;CKS1B;ORC6
HALLMARK_SPERMATOGENESIS	-1.78308	0.000699911	0.00593085	CCNB2;CDK1;CDKN3;HSPA4L;STAM2;CFTR;MAP7;SPATA6;PARP2;CHFR;BRAF;PIAS2;DBF4;TSN;STRBP;IFT88;AGFG1;IDE;CSNK2A2;NPHP1

## Sheet: Muscle
Pathway	NES	pval	padj	Genes
HALLMARK_KRAS_SIGNALING_DN	1.78806	0.000973414	0.00973414	SCGB1A1;PNMT;GP1BA;ZBTB16;MYH7;KMT2D;PTPRJ;EDN1;ENTPD7;SLC38A3;NR6A1;CDKAL1;THRB;SKIL;CPEB3;CNTFR;ZNF112;YPEL1;CLSTN3
HALLMARK_G2M_CHECKPOINT	1.63791	0.000601687	0.00752109	ATRX;CASP8AP2;EFNA5;SMC2;KIF15;RBM14;HNRNPU;ARID4A;CDKN2C;TLE3;CDC27;MTF2;RASAL2;DMD;DKC1;MKI67;CUL5;TNPO2;MEIS2;ODF2;CCNT1;PRC1;MYC;SMC4;WRN;SMC1A;EZH2;SRSF10;KIF5B;NOTCH2;PURA;TOP2A;XPO1;CDC45;YTHDC1;UPF1;BIRC5;HUS1;CTCF;SRSF1;CDKN1B;CDK1;SYNCRIP;ILF3;PRPF4B;STAG1;LBR;TMPO;NUP98;G3BP1;ORC5;CKS2
HALLMARK_PEROXISOME	1.59939	0.00498021	0.0415017	SCGB1A1;PABPC1;ATXN1;ALB;DHRS3;IDH1;ALDH1A1;ALDH9A1;PEX11A;ACOX1;TOP2A;ACSL1;CAT;EPHX2;DLG4;SCP2;IDH2;SLC25A19;RETSAT;EHHADH;ABCD2;IDI1;PEX13;PEX5;ABCC5;ELOVL5
HALLMARK_MYOGENESIS	-1.59112	0.00039568	0.00659466	MYL1;ACTC1;SPARC;COL15A1;ACTA1;COL1A1;COL4A2;COL6A2;APLNR;CTF1;COL3A1;MAPRE3;PVALB;CKM;CKB;SGCA;HBEGF;COX6A2;GAA;SMTN;KCNH2;TGFB1;HSPB8;FKBP1B;CASQ1;GNAO1;PYGM;TSC2;IGFBP7;PDLIM7;FXYD1;CACNG1;MYLPF;TNNC2;TNNI2;EPHB3;ACHE;MYO1C;BIN1;SYNGR2;SLC6A8;SOD3;RYR1;COX7A1;PLXNB2;DES;ATP2A1;ITGB5;SORBS3;PGAM2;MYOM1;TNNT3;IGFBP3;PTGIS;GJA5;LAMA2;LSP1;TPD52L1;ENO3;CAV3;NCAM1;PFKM;FLII;CAMK2B;CDH13;HDAC5
HALLMARK_APICAL_JUNCTION	-1.77059	6.94e-05	0.00173459	GAMT;CD276;ACTC1;MDK;NEXN;FSCN1;ACTA1;CERCAM;CX3CL1;CLDN5;TRAF1;MMP2;VWF;FBN1;ITGA3;NRTN;VASP;THY1;PCDH1;KCNH2;ZYX;VCAN;CLDN19;COL16A1;BMP1;JUP;AMIGO1;ICAM2;HRAS;THBS3;SORBS3;ATP1A3;TGFBI;LDLRAP1;MMP9;CDH4;ITGA9;CD34;SDC3;B4GALT1;CDH11;NRXN2;CDH15;AMIGO2;EXOC4;RRAS
HALLMARK_EPITHELIAL_MESENCHYMAL_TRANSITION	-1.86842	3.1e-06	0.000155032	COL11A1;MEST;SPARC;COL1A1;COL4A2;COL1A2;PDLIM4;COL6A2;CRLF1;MMP2;COL3A1;FBN1;FN1;PTHLH;COL4A1;SFRP4;SFRP1;CD59;MFAP5;THY1;APLP1;COL5A1;TGFB1;COL5A3;NID2;VCAN;COL16A1;BMP1;LAMC1;ITGA5;LGALS1;BGN;BASP1;SLC6A8;FZD8;LOXL1;FMOD;COL5A2;PLOD1;VIM;COL8A2;LOXL2;EFEMP2;ITGB5;SDC1;MSX1;IGFBP3;TGFBI;LRP1;LAMA2;FBLN5;PCOLCE;MATN2;COL12A1;FSTL1;SLIT3

## Sheet: Heart
Pathway	NES	pval	padj	Genes
HALLMARK_EPITHELIAL_MESENCHYMAL_TRANSITION	2.79388	1e-10	5e-09	SLIT3;ACTA2;MMP3;SPP1;THBS1;THBS2;FMOD;SERPINE1;FBLN5;CDH11;FBLN1;LOX;APLP1;SGCD;COL1A1;TIMP3;GPC1;FZD8;GAS1;COL1A2;IGFBP3;SFRP1;TGFBR3;COMP;LOXL1;WNT5A;PCOLCE2;TAGLN;ECM2;VCAM1;BGN;LOXL2;COL5A2;CDH2;COL6A2;MYLK;TGM2;MYL9;FN1;PDGFRB;TNFRSF12A;CAP2;SNTB1;ITGB5;IGFBP4;SERPINH1;MATN2;DCN;RGS4;SERPINE2;COL4A2;MAGEE1;SGCG;ITGB3;COL4A1;PMEPA1;SDC1;IGFBP2;GJA1;INHBA;PLOD1;FSTL3;HTRA1;MMP14;CADM1;PMP22;V…
HALLMARK_COAGULATION	2.13984	5.53e-06	3.46e-05	C3;MMP3;THBS1;SERPINE1;CTSB;CFD;GSN;CFH;CLU;C1R;SERPING1;TIMP3;C2;PECAM1;PRSS23;COMP;FURIN;SH2B2;CPQ;PLAT;THBD;FN1;LGMN;ITGB3;ADAM9;CFB;HTRA1;MMP14;TIMP1;GDA;CTSV;CAPN5;PROS1;P2RY1;MMP15;ANG;LAMP2
HALLMARK_UV_RESPONSE_DN	2.13545	1.55e-06	2.51e-05	PRKAR2B;SERPINE1;TGFBR2;PTGFR;FBLN5;IGFBP5;CDON;IRS1;NRP1;FZD2;COL1A1;EFEMP1;COL1A2;BMPR1A;TGFBR3;PTPRM;COL5A2;INSIG1;DLC1;PDGFRB;PRKCA;CAP2;RXRA;CDC42BPA;SLC7A1;PPARG;BHLHE40;CAV1;RGS4;ITGB3;GJA1;DYRK1A;PMP22;INPP4B;LDLR;VLDLR;ZMIZ1;ATRN;GRK5;ATP2B1;ERBB2;SDC2;PRKCE;ACVR2A;SFMBT1;AKT3;APBB2;TJP1;GCNT1;ATP2C1;SCAF8;NR3C1;ADD3;CITED2;SYNJ2;RND3;PEX14;COL3A1;SMAD3;LTBP1;PLCB4;KALRN;ABCC1;MGLL;NOTCH…
HALLMARK_ESTROGEN_RESPONSE_EARLY	2.05913	2.51e-06	2.51e-05	ADCY9;SLC24A3;IL6ST;FASN;KRT18;KRT8;CYP26B1;SYT12;WFS1;PRSS23;INHBB;ABAT;OLFML3;THSD4;GFRA1;NPY1R;HR;PTGES;TGM2;PAPSS2;KRT19;DLC1;DEPTOR;ENDOD1;SLC16A1;RPS6KA2;FKBP5;NRIP1;SLC2A1;ABHD2;AMFR;BHLHE40;IGFBP4;SLC1A4;GJA1;ITPK1;WWC1;FOS;AR;LRIG1;TSKU;SLC27A2;FLNB;MAST4;CD44;P2RY2;TUBB2B;MAPT;SLC7A2;SLC37A1;AKAP1;AFF1;GAB2;RRP12;ELOVL5;CBFA2T3;ABLIM1;XBP1;ADD3;SEMA3B;RAB31;SH3BP5;FOXC1;MED13L;CXCL12;JA…
HALLMARK_KRAS_SIGNALING_UP	2.05056	2.36e-06	2.51e-05	IKZF1;SLPI;SATB1;SPP1;CXCR4;KCNN4;RETN;CFH;GABRA3;NRP1;FLT4;ACE;APOD;SPARCL1;RELN;ALDH1A2;PECAM1;IGFBP3;GPNMB;GPRC5B;IL33;CMKLR1;PLVAP;ABCB1;HSD11B1;PLAT;ANO1;CIDEA;TNFRSF1B;CPE;ENG;SPON1;MPZL2;ITGB2;TRIB1;ETV5;AKAP12;GFPT2;INHBA;CFB;STRN;MTMR10;LAPTM5;F13A1;ITGBL1;VWA5A;RBP4;CCSER2;BTBD3;C3AR1;PRRX1;MAFB;ST6GAL1;TSPAN7;TMEM176A;MMD;DNMBP;TMEM158;ETV1
HALLMARK_ADIPOGENESIS	1.95121	4.01e-06	3.34e-05	LEP;ELOVL6;C3;PTGER3;ADIPOQ;ENPP2;GPD2;PFKFB3;RETN;STOM;ACLY;SPARCL1;ITIH5;GPAM;BCL2L13;LIPE;POR;SOWAHC;TKT;ACO2;SLC5A6;FZD4;ADIPOR2;SNCG;RETSAT;YWHAG;CIDEA;MYLK;SSPN;CD36;SORBS1;PPARG;DLAT;LIFR;COL4A1;SLC19A1;APLP2;GHITM;IDH3G;RTN3;GPX3;CAT;UBC;PLIN2;APOE;CS;LPL;G3BP2;BCKDHA;RREB1;ESYT1;IMMT;OMD;IDH1;CD151;PIM3;DBT;ABCA1;ALDH2;ACOX1;BCL6;ACADS;UQCRC1;ANGPT1;CRAT;DHRS7;ACADM;UBQLN1;PEX14;DHRS7B;U…
HALLMARK_MTORC1_SIGNALING	1.92359	5.28e-06	3.46e-05	SCD;ACACA;ELOVL6;CXCR4;SLA;HSPA5;MCM2;IGFBP5;RRM2;ACLY;CDKN1A;P4HA1;RPN1;ATP2A2;PHGDH;G6PD;ADIPOR2;ASNS;INSIG1;FADS2;SC5D;HSPA9;SLC2A1;ITGB2;DHCR24;BHLHE40;SERPINH1;LGMN;SLC1A4;CALR;FGL2;CANX;SSR1;LDLR;VLDLR;MCM4;HSP90B1;GOT1;CTSC;TXNRD1;PRDX1;GSK3B;ABCF2;NFIL3;AK4;EDEM1;GMPS;CORO1A;RDH11;IMMT;ELOVL5;IDH1;RPA1;FADS1;CYB5B;HSPD1;DDIT4;ENO1;XBP1
HALLMARK_CHOLESTEROL_HOMEOSTASIS	1.87432	0.000449738	0.00158977	SCD;FASN;CLU;GNAI1;ABCA2;ANTXR2;ACAT2;TNFRSF12A;FADS2;SC5D;ACSS2;PPARG;TP53INP1;LGMN;HSD17B7;ATF3;NSDHL;LDLR;ERRFI1;NFIL3;LPL;CPEB2
HALLMARK_COMPLEMENT	1.87378	9.1e-05	0.000379166	LCK;C3;SPOCK2;LCP2;GPD2;SERPINE1;CTSB;HSPA5;CFH;CLU;C1R;SERPING1;C2;ITGAM;PLA2G7;EHD1;CTSD;CPQ;TIMP2;PSEN1;PLAT;WAS;FN1;CP;CD36;PIK3CG;LGMN;COL4A2;ADAM9;CFB;MMP14;CDH13;TIMP1;CPM;PLA2G4A;CTSV;CTSC;MMP15;LIPA;ZFPM2;ANG;LAMP2
HALLMARK_APICAL_SURFACE	1.85621	0.00886941	0.0192813	SRPX;SLC2A4;APP;GAS1;SULF2;ADIPOR2;EFNA5;ATP8B1;EPHB4;ADAM10;CX3CL1;AFAP1L2;RTN4RL1;MAL;THY1;HSPB1;TMEM8B
HALLMARK_HYPOXIA	1.85234	5.29e-05	0.000264708	GPC3;CXCR4;PCK1;SERPINE1;PFKFB3;ATP7A;IRS2;HSPA5;SRPX;LOX;GPC1;CDKN1A;P4HA1;GAA;IGFBP3;GPC4;GCNT2;BGN;NDRG1;TGM2;CP;NDST1;PRKCA;HK1;SLC2A1;FOXO3;EGFR;BHLHE40;CAV1;PAM;DCN;ACKR3;AKAP12;SDC3;GYS1;IDS;EXT1;ATF3;FOS;JUN;VLDLR;ERRFI1;HMOX1;MYH9;FOSL2;SDC2;NFIL3;KLHL24;AK4;PLIN2;AMPD3;TGFB3;RBPJ;TMEM45A;SDC4;HDLBP;HS3ST1;STBD1;DDIT4;ENO1;RORA;NR3C1;PDGFB;PGM2;TNFAIP3;CSRP2;CITED2
HALLMARK_INFLAMMATORY_RESPONSE	1.83941	0.000110301	0.000424236	LCK;SELL;GPC3;LCP2;SERPINE1;EDN1;SLC4A4;CDKN1A;FZD5;PCDH7;ATP2A2;CMKLR1;PSEN1;AXL;PDPN;TNFRSF1B;C5AR1;KIF1B;MSR1;SLC7A1;CALCRL;AHR;CX3CL1;ITGB3;INHBA;CYBB;MMP14;CCRL2;TIMP1;LDLR;TLR2;TAPBP;TNFSF10;ATP2B1;ACVR1B;P2RY2;SLC7A2;PTGIR;ACVR2A;C3AR1;RNF144B;ICAM1;IL1R1;ATP2C1;OSMR;ABCA1;CSF1
HALLMARK_MYOGENESIS	1.80006	8.7e-05	0.000379166	SCD;ADCY9;MYH11;PC;CFD;GSN;AEBP1;CLU;ACSL1;SGCD;APOD;APP;SOD3;GJA5;LPIN1;COL1A1;CDKN1A;GAA;PVALB;IGFBP3;TAGLN;TNNT3;CASQ2;COL6A2;MYLK;SSPN;CD36;PRNP;CKMT2;SORBS1;ATP6AP1;ITGB5;NCAM1;BHLHE40;PTGIS;MYO1C;COL4A2;SGCG;MEF2C;MYBPC3;AGL;CDH13;ITGB4;MYH9;ERBB3;FGF2;GPX3;IGF1;ITGB1;ACTC1
HALLMARK_TGF_BETA_SIGNALING	1.74484	0.0044801	0.010182	THBS1;SERPINE1;LTBP2;HIPK2;BMPR1A;SMAD6;FURIN;BMPR2;SKI;ENG;ACVR1;BCAR3;PMEPA1;SMURF1;APC;SMURF2
HALLMARK_XENOBIOTIC_METABOLISM	1.6852	0.000476932	0.00158977	CYP2E1;PC;CDO1;PTGDS;SERPINE1;ABCD2;MAN1A1;FBLN1;ALAS1;TAT;CES1;ATP2A2;POR;CCL25;HSD11B1;ACO2;GCNT2;EPHX1;RETSAT;PTGES;PAPSS2;CD36;CYP2S1;PDK4;ATOH8;IGFBP4;LONP1;MPP2;GABARAPL1;GSTA3;CFB;CYFIP2;TNFRSF1A;PROS1;HMOX1;TMBIM6;TGFB2;RBP4;CAT;IGF1;APOE;ENPEP;ETFDH;ADH1C;IL1R1;ELOVL5;IDH1;PGD;ETS2;TPST1;PINK1;ALDH2;ACOX1;AHCY
HALLMARK_BILE_ACID_METABOLISM	1.6798	0.00262127	0.00658341	LCK;ABCD2;BMP6;ACSL1;LIPE;DIO2;ABCA2;ABCA9;RETSAT;NR3C2;FADS2;RXRA;DHCR24;ABCA6;BCAR3;HSD17B11;AR;AMACR;SLC27A2;HSD17B4;CAT;ABCD1;PNPLA8;PFKM;IDH1;FADS1;NUDT12;CYP39A1;ABCA1;PEX13;LONP2;HACL1;SLC29A1;PEX6;SLC23A2;PEX19
HALLMARK_FATTY_ACID_METABOLISM	1.6651	0.000569009	0.00177815	ACSM3;AOC3;GPD1;GPD2;FASN;PPARA;ACSL1;ACO2;ADIPOR2;ACAT2;EPHX1;RETSAT;CIDEA;CD36;DHCR24;SERINC1;SDHA;HSD17B7;GABARAPL1;ACSS1;INMT;HSP90AA1;NSDHL;GLUL;CPT1A;HSD17B11;IDH3G;HSD17B4;ETFDH;RDH11;ADH1C;SUCLA2;ELOVL5;IDH1;PDHA1;GSTZ1;CRYZ;ACADVL;TP53INP2;ACOX1;ACADS;CPOX;UGDH;DLST;RAP1GDS1;SUCLG2;CRAT;ACADM;NBN;MAOA;ACSL4;HMGCS1;MDH1;MGLL;ACADL;D2HGDH;MLYCD;HIBCH;G0S2;HSPH1;DLD;FMO1;EHHADH;CPT2;ALDOA
HALLMARK_IL2_STAT5_SIGNALING	1.63375	0.00137386	0.00404076	SELL;SPP1;LTB;NRP1;APLP1;HIPK2;ITIH5;P4HA1;TWSG1;ABCB1;LCLAT1;FURIN;SYT11;BMPR2;TNFRSF21;NDRG1;TGM2;SPRED2;TNFRSF1B;PRNP;COL6A1;SLC39A8;PTH1R;TLR7;LRRC8C;PTCH1;CKAP4;PENK;BHLHE40;MYO1C;AHR;MAP6;GABARAPL1;WLS;CYFIP1;FGL2;RHOB;MYO1E;PLEC;AMACR;ECM1;LRIG1;TNFSF10;IGF2R;SPRY4;NCS1;CD44;NFIL3;PLIN2;SHE;SMPDL3A;PRKCH;AHNAK;CD81;RORA;XBP1;SNX9;SOCS1;CSF1;AHCY
HALLMARK_APOPTOSIS	1.57882	0.0029577	0.00704214	SATB1;KRT18;GSN;CLU;TOP2A;APP;TIMP3;CDKN1A;TGFBR3;FEZ1;TIMP2;PSEN1;BGN;PLAT;RETSAT;PDGFRB;TNFRSF12A;SC5D;F2R;CAV1;DPYD;DCN;IGFBP6;ATF3;DNAJC3;TIMP1;JUN;RHOB;TNFSF10;HMOX1;IGF2R;ERBB2;ERBB3;TGFB2;DNAJA1;CD44;HSPB1;GPX3
HALLMARK_GLYCOLYSIS	1.53718	0.00263336	0.00658341	GPC3;PYGL;PC;CHST4;CXCR4;IRS2;HSPA5;TGFA;GPC1;P4HA1;IGFBP3;GPC4;G6PD;CHST12;CHPF;GLCE;EGFR;PAM;DCN;EXT2;SDC1;SDC3;GYS1;PLOD1;BPNT1;AGL;EXT1;NSDHL;CHST1;PKP2;GOT2;VLDLR;CAPN5;GOT1;B3GNT3;PYGB;CD44;SDC2;AK4;ANG;COG2;PGAM1;HDLBP;IDH1;ECD;IL13RA1;DDIT4;TPST1;ENO1;COPB2;HS2ST1;HOMER1;QSOX1;PGM2
HALLMARK_APICAL_JUNCTION	1.51024	0.00988649	0.0205969	CDH11;FLNC;IRS1;ACTG2;GNAI1;CLDN15;NEGR1;PECAM1;CADM3;ITGA9;VCL;VCAM1;INSIG1;MYL9;PCDH1;SGCE;MPZL2;EGFR;CTNND1;ITGA3;PARVA;IKBKG;NRAP;CX3CL1;EXOC4;SDC3;AMIGO1;ADAM9;ACTN4;PTPRC;AMIGO2;THY1;SIRPA;ITGB4;MYH9;CD274;TMEM8B;ITGB1;ACTC1;ZYX;SHC1;PIK3CB;ADRA1B;AKT3;ICAM1;TJP1;MSN;CD34;FBN1;LAYN
HALLMARK_ANDROGEN_RESPONSE	1.50519	0.0180356	0.0333993	SCD;KRT8;NCOA4;LMAN1;ADAMTS1;NDRG1;INSIG1;KRT19;STEAP4;FKBP5;ARID5B;DHCR24;ABHD2;ABCC4;LIFR;AKAP12;PMEPA1;INPP4B;ZMIZ1;ELL2;GPD1L;XRCC6;RPS6KA3;RRP12;ELOVL5;FADS1;SLC38A2;SRF;ANKH;ACSL3;B4GALT1;MERTK;HMGCS1;SPCS3;CCND3;SLC26A2;DNAJB9;ZBTB10;ACTN1;PIAS1
HALLMARK_ESTROGEN_RESPONSE_LATE	1.48994	0.0128953	0.0257907	PTGER3;PRKAR2B;SLC24A3;IL6ST;CYP26B1;CACNA2D2;HSPA4L;TOP2A;WFS1;PRSS23;GPER1;NPY1R;HR;PTGES;PAPSS2;KRT19;CPE;SLC16A1;RPS6KA2;FKBP5;NRIP1;ABHD2;AMFR;JAK1;CAV1;IGFBP4;LSR;SLC1A4;ITPK1;FOS;CXCL14;SLC27A2;FLNB;CD44;MAPT;SLC2A8;IMPA2
HALLMARK_PI3K_AKT_MTOR_SIGNALING	1.41687	0.0221252	0.0395093	LCK;ACACA;CXCR4;SLA;PTPN11;CDKN1A;PRKAA2;RPTOR;PRKAR2A;SLC2A1;EGFR;CALR;MKNK2;MAPK1;TNFRSF1A;MAPK10;HSP90B1;PLCB1;GSK3B;DUSP3;RPS6KA3
HALLMARK_G2M_CHECKPOINT	-1.49471	0.0138225	0.0265817	BRCA2;ESPL1;CENPF;SRSF2;KIF15;DTYMK;CENPA;ATRX;GINS2;SFPQ;MTF2;PRPF4B;CDKN3;YTHDC1;SRSF1;EGF;FANCC;POLQ;PDS5B;ODF2;ORC6;NCL;UBE2S;NASP;SNRPD1;POLA2;EZH2;CCNT1;TMPO;TRA2B;CKS1B;RBM14;CBX1;ILF3;CDC25B;HNRNPD;KATNA1;RPA2;PRIM2;SUV39H1;SAP30;SS18;TFDP1;CTCF;ODC1;HMGA1;TOP1;SRSF10;CDK4;RBL1;PML;CUL4A;HNRNPU;SLC38A1;E2F4;E2F1
HALLMARK_MYC_TARGETS_V1	-1.56333	0.00192002	0.00533338	LSM7;SRSF2;SRSF7;RPS2;RPL22;DUT;RPL18;NOP56;ERH;SRSF1;RPS6;CDK2;RPS10;HSPE1;SNRPD2;RPL14;RPS5;SSBP1;RPL6;AP3S1;RPLP0;CCT3;EIF2S2;SRPK1;SNRPD1;EEF1B2;COX5A;SSB;PABPC4;PPIA;HDDC2;SRSF3;LSM2;TRA2B;NHP2;TRIM28;CBX3;TARDBP;NDUFAB1;RFC4;SNRPA1;VBP1;RANBP1;MRPS18B;HNRNPD;RPS3;NME1;HNRNPA2B1;PHB2;NPM1;PSMA7;C1QBP;DEK;TFDP1;ODC1;HPRT1;RRP9;UBA2;SET;CDK4;GNL3;PSMA2;SNRPB2;PSMA4;PSMC6;HNRNPU;ILF2;PABPC1;XPO…
HALLMARK_E2F_TARGETS	-1.9158	1.44e-05	7.99e-05	BRCA2;WDR90;ESPL1;SRSF2;PAN2;ATAD2;CENPM;UBE2T;DONSON;PNN;RPA3;LUC7L3;TK1;GINS3;DUT;MLH1;NOP56;CDKN3;DCTPP1;POLD3;RFC3;SRSF1;EXOSC8;RAD51AP1;SLBP;PDS5B;MTHFD2;NAA38;ORC6;TIPIN;PSMC3IP;SHMT1;UBE2S;POLD1;NASP;POLA2;TFRC;LYAR;TCF19;SPC24;EZH2;TMPO;SMC6;CCP110;GINS1;TRA2B;CKS1B;TIMELESS;ILF3;CHEK2;RANBP1;CDC25B;RFC2;NUDT21;HNRNPD;ZW10;POLE4;NCAPD2;NME1;ASF1A;RPA2;PHF5A;PRIM2;SUV39H1;PMS2
HALLMARK_DNA_REPAIR	-2.17527	2.7e-08	6.75e-07	SNAPC4;DDB2;SRSF6;POLR2K;GTF2A2;COX17;RPA3;MPC2;UPF3B;DUT;RFC5;TAF9;POLD3;NME4;NFX1;ERCC2;CSTF3;RFC3;RAD52;TAF1C;SUPT4H1;GPX4;GUK1;POLR2H;REV3L;DGCR8;EIF1B;MPG;POLD1;ZNF707;POLA2;TAF10;POLR2J;CDA;POLR2I;NELFE;POLR3GL;NT5C;GTF2H5;RFC4;CETN2;SNAPC5;ERCC1;NME3;RFC2;NUDT21;EDF1;TAF13;AAAS;POLE4;POLD4;TARBP2;NT5C3A;NME1;POLR2E;RPA2;POLR1D

## Sheet: Cerebellum
Pathway	NES	pval	padj	Genes
HALLMARK_P53_PATHWAY	1.62011	0.000303432	0.00800517	HRAS;SOCS1;CTSF;TRIB3;IER5;CEBPA;TM4SF1;SFN;DDIT4;RPL18;CCND3;NINJ1;TRAFD1;RXRA;MXD4;PHLDA3;ITGB4;HINT1;PROCR;CD82;DDIT3;BAX;AEN;TRIAP1;GLS2;WRAP73;JAG2;DEF6;UPP1;TRAF4;XPC;RAD51C;RAB40C;SEC61A1;APAF1;MAPKAPK3;NUPR1;PMM1;SPHK1;VAMP8;MKNK2;SDC1;FDXR;S100A4
HALLMARK_MYOGENESIS	-1.5435	0.00200036	0.0200036	CAV3;ACTN2;CSRP3;MYOM2;MYH1;MB;SGCA;ACTC1;CD36;MYL3;TNNT2;MYL7;MYL2;ENO3;MYL4;COL3A1;CFD;RYR1;TNNC1;PGAM2;SVIL;KLF5;COL15A1;CKM;IFRD1;RB1;COL4A2;CASQ2;MYBPC3;IGF1;MYH11;FHL1;FLII;GSN;SMTN;CHRNB1;CDH13;ACSL1
HALLMARK_E2F_TARGETS	-1.55454	0.00194983	0.0200036	HELLS;TOP2A;POLE;BIRC5;KIF2C;CDKN1B;RRM2;LUC7L3;SRSF2;PRIM2;CDK1;ATAD2;TACC3;KPNA2;CHEK2;DCK;TK1;RFC3;CDCA8;RAD51AP1;GSPT1;RAD50;ING3;CBX5;NUP205;XRCC6;SLBP;BRMS1L;PMS2;NCAPD2;SPC24;POLD3;GINS1;ASF1A;SMC4;CKS2;NUP107;PTTG1;CSE1L;PPM1D;TFRC;CCNB2;DCLRE1B;SMC3;LBR;PDS5B;GINS4;NAP1L1;MAD2L1;NASP;TRA2B;SMC6;UBE2S;SMC1A;NBN;ORC6;EED;PSIP1;PCNA;DNMT1
HALLMARK_G2M_CHECKPOINT	-1.69698	0.000320207	0.00800517	RAD54L;KIF20B;KIF23;TOP2A;RBL1;NDC80;POLE;BIRC5;CCNA2;KIF2C;SMC2;DBF4;PRPF4B;CDKN1B;UBE2C;SRSF2;PRIM2;CDK1;CDC27;CUL3;TACC3;KPNA2;RPS6KA5;NUP98;EGF;NUSAP1;HSPA8;GSPT1;PRC1;EFNA5;CASP8AP2;CUL4A;TFDP1;ATRX;SMC4;SNRPD1;ORC5;PRMT5;CKS2;PTTG1;YTHDC1;SFPQ;HIF1A;MTF2;CCNB2;LBR;KIF15;SLC38A1;PDS5B;CUL5;MAD2L1;NASP;TRA2B;UBE2S;SMC1A;ORC6;CENPA;CCNF
HALLMARK_SPERMATOGENESIS	-1.7759	0.000544138	0.00906897	HOXB1;KIF2C;TNNI3;DBF4;TOPBP1;ART3;SHE;GAD1;PARP2;ZC3H14;SPATA6;SYCP1;CDK1;SCG3;MEP1B;HSPA2;GRM8;PHKG2;IFT88;IDE;GSTM3;NEFH;SIRT1;SCG5;BRAF;RFC4;ADCYAP1;MLF1;TEKT2;AGFG1

## Sheet: Key
Pathway	Hallmark pathway
NES	Normalized enrichment score
pval	P value of enrichment
padj	Q value of enrichment
Genes	Enriched gene list
