# Supplementary material for: Obstructive sleep apnea in a mouse model is associated with tissue-specific transcriptomic changes in circadian rhythmicity and mean 24-hour gene expression
Source: PLoS Biol. 2023 May 30;21(5):e3002139. doi: 10.1371/journal.pbio.3002139 (PMC10228805; doi:10.1371/journal.pbio.3002139)
Supplement: S4 Data — (XLSX) [file pbio.3002139.s010.xlsx]

## Sheet: Liver
Gene	RhyIHP	RhyNormP	MesorIH	MesorNorm	MesorDiff	MesorDiffP	AmpIH	AmpNorm	AmpDiff	AmpDiffP	PhaseIH	PhaseNorm	PhaseDiff	PhaseDiffP	Period	MesorDiff.FDR	AmpDiff.FDR	PhaseDiff.FDR
Ormdl2	0.0798432	0.000813662	44.4528	39.7898	-4.66296	0.0529221	5.74299	4.32612	-1.41687	0.67087	0.44186	0.0334559	-0.408404	0.87536	24	0.128998	0.965691	0.998321
Stard3nl	0.394198	1.6213e-06	11.9684	8.66698	-3.3014	0.000488032	1.05393	1.57208	0.51815	0.676924	1.39427	0.0731136	-1.32116	0.73051	24	0.00405224	0.965691	0.998321
Polr2k	0.188443	0.000521947	55.0688	41.7908	-13.278	0.00643478	8.66896	6.06928	-2.59968	0.693335	4.05435	0.141005	-3.91335	0.277494	24	0.0276052	0.966482	0.998321
Ankmy2	0.0824888	3.93954e-05	2.96918	3.35723	0.388051	0.0280331	0.402926	0.500303	0.0973762	0.68842	22.8096	0.186993	1.37741	0.510569	24	0.0840994	0.965965	0.998321
Mrpl22	0.134797	1.25593e-05	44.8952	44.1447	-0.75053	0.720561	4.34043	5.37764	1.03721	0.726664	1.81053	0.250839	-1.55969	0.511752	24	0.809923	0.966609	0.998321
Ift81	0.740154	0.000687928	1.39249	1.1753	-0.217194	0.478822	0.139704	0.434871	0.295167	0.496058	13.3377	0.296361	10.9586	0.216245	24	0.612569	0.925357	0.998321
Kazald1	0.781736	0.000297362	0.980126	0.888726	-0.0914008	0.361226	0.037412	0.185407	0.147995	0.296601	0.0325578	0.419196	0.386639	0.970272	24	0.510877	0.872377	0.998321
Ube2l6	0.11571	0.000422002	35.2207	38.3949	3.17426	0.0640616	3.29871	5.17103	1.87233	0.432095	1.68958	0.425196	-1.26438	0.584174	24	0.149904	0.906686	0.998321
Tsc22d1	0.0580458	0.000141639	54.818	47.9903	-6.82773	0.166177	10.6227	20.1526	9.52985	0.171649	22.868	0.439446	1.5714	0.429462	24	0.296219	0.838127	0.998321
Apon	0.104756	0.000175067	155.704	216.391	60.6863	8.57886e-06	26.187	31.648	5.46104	0.748764	23.9199	0.511301	0.591393	0.795533	24	0.000241319	0.966609	0.998321
Dync1i2	0.0595556	0.000746522	15.1689	20.2687	5.09977	8.43326e-09	1.90873	1.21303	-0.695699	0.493237	1.52245	0.628629	-0.893822	0.738086	24	5.4268e-06	0.925357	0.998321
Tlcd2	0.102126	0.001304	115.819	129.645	13.8262	0.108112	16.5841	25.6121	9.02798	0.452675	1.39299	0.666382	-0.726604	0.754748	24	0.220158	0.917469	0.998321
Nit2	0.0799507	1.09534e-05	198.131	162.042	-36.0891	0.0106967	34.201	25.2661	-8.93483	0.642416	3.06744	1.14292	-1.92452	0.452696	24	0.0403713	0.964271	0.998321
Phospho1	0.0607003	9.61826e-07	12.0753	14.9473	2.87201	0.154187	4.63807	10.4761	5.83805	0.0431169	0.917466	1.41025	0.492786	0.783566	24	0.281785	0.72041	0.998321
Bbs9	0.0739616	0.000159607	1.16737	1.39701	0.229637	0.00224808	0.145929	0.287842	0.141913	0.162379	0.509735	1.93928	1.42955	0.493778	24	0.0126898	0.824419	0.998321
Znrd1as	0.0742438	9.57863e-07	14.1201	12.5818	-1.53828	0.0396219	1.87246	1.61226	-0.260207	0.800716	2.11676	2.21785	0.10109	0.964605	24	0.106236	0.985946	0.998321
C1qtnf2	0.442053	5.42381e-05	1.10387	0.974063	-0.129806	0.240453	0.114699	0.243943	0.129244	0.406596	4.59323	2.23062	-2.36262	0.559064	24	0.380318	0.906686	0.998321
Ift43	0.297147	0.00036233	4.49446	3.90442	-0.590043	0.0526091	0.412975	0.681903	0.268928	0.523842	5.85405	2.4674	-3.38665	0.295786	24	0.128998	0.929439	0.998321
Csrp3	0.315432	0.000257706	44.682	26.9274	-17.7546	0.189283	19.2421	8.82851	-10.4136	0.582924	12.3466	2.5577	-9.78891	0.129735	24	0.325243	0.950216	0.998321
C1rl	0.087877	5.82406e-06	42.7363	58.7374	16.0011	1.92003e-06	7.07731	6.45165	-0.625652	0.879359	2.77209	2.68048	-0.0916019	0.968704	24	9.15216e-05	0.992561	0.998321
Car5b	0.0549132	0.000237034	0.961682	0.945105	-0.0165773	0.849878	0.230362	0.21257	-0.0177926	0.885767	4.49231	2.93697	-1.55534	0.468967	24	0.907712	0.9947	0.998321
Rsad2	0.128656	0.0105361	1.97287	2.2494	0.276532	0.276734	0.410225	0.680196	0.269971	0.451057	0.711904	3.29815	2.58625	0.348631	24	0.426025	0.91563	0.998321
Tmsb10	0.108539	0.000194868	44.1517	37.2324	-6.91937	0.0901904	8.99634	7.83431	-1.16203	0.83782	5.77253	3.4279	-2.34463	0.36854	24	0.193781	0.990444	0.998321
Ctc1	0.0605967	0.00103169	2.4748	3.21302	0.738226	0.0218403	0.78117	0.731815	-0.0493544	0.91089	1.78352	3.45745	1.67393	0.454409	24	0.0694038	0.9947	0.998321
Loxl1	0.282522	0.000924875	1.02969	0.637758	-0.391932	0.387571	0.698358	0.177601	-0.520757	0.416673	12.8074	3.52932	-9.27811	0.356987	24	0.529457	0.906686	0.998321
Ptprk	0.140776	0.00226361	8.91081	12.5576	3.6468	0.0013344	2.10007	2.10753	0.0074592	0.996056	1.87029	3.8209	1.95062	0.477841	24	0.00825881	0.998383	0.998321
Washc3	0.0932335	0.000335211	23.8908	21.8687	-2.02213	0.113804	3.0261	1.78494	-1.24116	0.487219	4.45505	4.03022	-0.424839	0.892027	24	0.22729	0.925357	0.998321
Thap4	0.0578039	0.000211832	10.1311	12.2873	2.15617	8.38081e-06	0.996888	1.512	0.515116	0.396264	4.64476	4.70344	0.0586788	0.976142	24	0.000241319	0.906686	0.998321
Mmp2	0.284556	0.000165773	1.17365	0.935605	-0.238042	0.646418	0.798143	0.232129	-0.566015	0.441572	12.7544	4.84326	-7.91111	0.375308	24	0.75183	0.910742	0.998321
Nab2	0.0652314	0.00116234	5.52248	6.42183	0.899352	0.116297	1.11944	2.05028	0.930844	0.24716	3.06142	4.88671	1.82528	0.407239	24	0.230911	0.872377	0.998321
Cd82	0.143783	0.000376227	37.335	48.8332	11.4982	0.00028033	5.89903	5.56763	-0.331399	0.935988	3.83848	4.8966	1.05812	0.700909	24	0.00267248	0.9947	0.998321
Cd81	0.260428	0.000216289	109.196	152.075	42.8785	2.32017e-06	12.4575	11.8615	-0.595958	0.957415	2.47711	5.06762	2.59051	0.461835	24	0.00010445	0.9947	0.998321
Gyg	0.266801	0.000624424	3.89116	3.56776	-0.323393	0.660954	1.16199	0.745767	-0.416219	0.689721	10.5628	5.28818	-5.27458	0.24315	24	0.760014	0.965965	0.998321
Kcnj8	0.380464	0.0057102	2.20859	1.68908	-0.519505	0.141306	0.426145	0.363017	-0.0631276	0.898118	11.4126	5.43448	-5.97812	0.218911	24	0.265113	0.9947	0.998321
Oaf	0.0738264	0.00517963	149.912	155.48	5.56787	0.592089	21.72	27.8048	6.08485	0.678623	3.41084	5.95146	2.54061	0.275863	24	0.712832	0.965691	0.998321
Vcpkmt	0.0618738	0.000230609	2.07088	2.25225	0.181375	0.165189	0.294396	0.458635	0.164239	0.37095	5.17492	6.19018	1.01526	0.610777	24	0.295686	0.900004	0.998321
Tbcd	0.0644622	0.00137586	6.99801	9.94401	2.94599	2.04693e-08	1.08808	0.857353	-0.230726	0.70446	3.50188	6.19078	2.6889	0.273448	24	7.45047e-06	0.966609	0.998321
Cyb561d2	0.0767346	0.000121561	7.67004	8.45934	0.7893	0.0309786	0.834063	1.04352	0.209452	0.677434	5.78363	6.57822	0.794584	0.703415	24	0.0899987	0.965691	0.998321
Lrp10	0.279909	0.0012781	12.1643	16.8563	4.69205	3.77689e-05	1.40227	2.5651	1.16282	0.424059	2.59531	7.24588	4.65057	0.148804	24	0.00063128	0.906686	0.998321
Naga	0.127821	0.000980842	13.9168	19.2717	5.35495	6.39215e-05	2.40608	2.97672	0.570643	0.739575	3.72511	7.33456	3.60945	0.149995	24	0.000969073	0.966609	0.998321
Zfp358	0.0513512	0.00115258	5.20227	5.61481	0.412539	0.216908	0.746358	1.10326	0.356899	0.447433	6.90053	7.35534	0.454809	0.824092	24	0.355619	0.91563	0.998321
Npc1	0.1033	3.16334e-05	15.0031	24.3401	9.33696	3.58373e-05	4.34151	6.79133	2.44982	0.395916	5.68664	7.41833	1.7317	0.416218	24	0.000607301	0.906686	0.998321
Zdhhc12	0.0630321	0.000288353	10.9035	13.7993	2.89588	1.01014e-05	1.46024	1.46007	-0.000166706	0.999838	3.75139	7.44431	3.69293	0.0911404	24	0.000254912	0.999838	0.998321
1600014C10Rik	0.0646292	0.000585584	52.3205	61.7882	9.46764	0.0100004	8.65897	8.96248	0.303508	0.951522	5.24906	7.60442	2.35536	0.280057	24	0.0384193	0.9947	0.998321
Pdlim7	0.271862	0.000669734	3.92444	4.04934	0.124905	0.748206	0.588981	0.648213	0.059232	0.914234	11.4626	8.15318	-3.30941	0.334152	24	0.828693	0.9947	0.998321
Glmp	0.284528	0.00133269	51.821	72.5246	20.7037	4.76203e-06	5.54475	8.7933	3.24855	0.563594	2.92444	8.16573	5.24129	0.110381	24	0.000175106	0.944072	0.998321
Ubald1	0.115187	0.000328661	7.96468	10.2989	2.33422	8.71024e-06	0.841823	1.72958	0.887761	0.180693	6.69099	8.26627	1.57528	0.502167	24	0.000241319	0.840434	0.998321
Ube2q1	0.105748	0.00119484	15.5451	17.3101	1.76507	0.0383916	1.5654	2.66279	1.09739	0.352662	4.72873	8.29707	3.56834	0.134274	24	0.103368	0.900004	0.998321
Zfp787	0.0519765	9.29786e-05	31.2825	27.8984	-3.38406	0.114528	6.02163	2.52767	-3.49396	0.245973	7.13967	8.33816	1.19848	0.729379	24	0.228035	0.872377	0.998321
Bckdha	0.0724944	0.000611578	127.278	155.831	28.5523	0.000598478	18.8001	17.7636	-1.03647	0.924538	6.59329	8.53224	1.93895	0.398959	24	0.00467272	0.9947	0.998321
Ahsg	0.434237	0.000525683	3363.77	4908.93	1545.16	9.50521e-06	313.506	750.814	437.307	0.319417	4.85055	8.54945	3.6989	0.366526	24	0.000254858	0.888059	0.998321
Rab11a	0.0820053	0.000225702	73.9876	78.736	4.74844	0.175076	7.73499	10.6697	2.93472	0.549869	7.31422	8.55478	1.24056	0.557795	24	0.308189	0.944072	0.998321
Abca8a	0.122335	0.000413242	23.9971	35.4511	11.454	3.07513e-05	5.10796	5.86528	0.757325	0.828189	2.63993	8.55523	5.9153	0.0193285	24	0.000534823	0.990444	0.92826
Cygb	0.0687201	0.0025867	4.38029	4.22596	-0.154332	0.748856	1.175	0.988723	-0.186273	0.784642	10.2486	8.70943	-1.5392	0.527874	24	0.8287	0.977409	0.998321
Bcas3	0.155741	3.85712e-06	9.38633	12.5468	3.16044	0.000266141	1.55644	2.33844	0.782	0.489879	5.65673	8.82179	3.16506	0.183437	24	0.00257537	0.925357	0.998321
Prpsap1	0.063434	2.19676e-05	39.6722	47.8362	8.16397	0.00103289	5.65807	8.37816	2.72009	0.410754	5.78888	8.85608	3.0672	0.111332	24	0.00683635	0.906686	0.998321
Creb3	0.108769	5.26561e-05	18.5913	20.975	2.38368	0.00605161	1.73981	2.6771	0.937291	0.425983	5.89149	8.8626	2.97111	0.17601	24	0.0262236	0.906686	0.998321
Tex264	0.222402	0.000297946	42.4486	56.0769	13.6283	6.56883e-06	4.27146	6.80652	2.53507	0.502011	6.97595	9.08114	2.1052	0.455484	24	0.000216771	0.925357	0.998321
Aamp	0.075648	1.8058e-05	71.8358	85.4254	13.5896	0.00061808	8.9597	10.9912	2.03147	0.697585	5.98303	9.3144	3.33137	0.106461	24	0.00470691	0.966609	0.998321
Slc38a3	0.0602154	3.98596e-05	294.801	433.044	138.244	0.00576459	113.089	184.585	71.4961	0.293391	8.1674	9.32724	1.15984	0.541042	24	0.0254061	0.872377	0.998321
Camk2b	0.1968	8.82113e-05	1.6494	1.64764	-0.00176499	0.991826	0.2513	0.735351	0.484051	0.0521415	2.95493	9.33856	6.38363	0.025233	24	0.992597	0.72041	0.955853
Asns	0.388011	0.000761935	1.25829	2.23063	0.972336	0.00525989	0.218985	1.55578	1.3368	0.00653704	5.70099	9.35236	3.65137	0.533645	24	0.0241767	0.72041	0.998321
Ubxn8	0.27744	0.000217705	14.6564	15.7986	1.1422	0.220946	1.31945	2.39965	1.0802	0.410733	6.15577	9.36669	3.21092	0.296433	24	0.36086	0.906686	0.998321
Tut4	0.0532099	0.000824983	4.26354	6.31932	2.05578	7.77718e-06	0.804453	1.61369	0.809238	0.163394	4.97978	9.40594	4.42616	0.0448133	24	0.000234065	0.824419	0.998321
Gss	0.121585	9.60291e-05	37.242	48.1937	10.9517	4.65991e-06	3.6044	9.23618	5.63178	0.0629477	4.30573	9.45352	5.14778	0.035658	24	0.000175106	0.72041	0.955853
Hdc	0.0574155	0.0216692	3.29938	3.84175	0.542369	0.34593	1.19306	1.34793	0.154877	0.848298	4.67762	9.53241	4.85479	0.0524889	24	0.49421	0.990444	0.998321
Osbpl9	0.163988	0.000455211	67.5119	72.6608	5.1489	0.127487	5.98948	8.98045	2.99097	0.526511	6.3376	9.54042	3.20282	0.214019	24	0.24599	0.929439	0.998321
Slc25a28	0.13126	2.28277e-05	14.6752	15.813	1.13779	0.162297	1.6306	2.42995	0.799352	0.483708	6.0734	9.58022	3.50682	0.127681	24	0.290914	0.925357	0.998321
Slc38a2	0.385868	0.00279376	13.878	18.7121	4.83408	0.0353568	2.12637	6.87112	4.74475	0.138751	8.10008	9.63044	1.53036	0.716146	24	0.0993542	0.776543	0.998321
Slc27a2	0.392435	8.61748e-05	408.623	566.669	158.046	0.000196295	45.7358	77.5821	31.8463	0.564036	4.83728	9.6878	4.85053	0.203462	24	0.00205391	0.944072	0.998321
Igsf8	0.056441	0.00227772	3.7018	5.39103	1.68922	0.000166934	0.710627	1.59154	0.880914	0.134944	8.33036	9.77251	1.44215	0.552068	24	0.00188207	0.774177	0.998321
Pcbp2	0.405159	0.000198639	159.63	177.229	17.5993	0.0912256	11.0639	27.608	16.5442	0.257045	7.09573	9.80691	2.71118	0.477972	24	0.195353	0.872377	0.998321
Usp16	0.265119	1.05664e-05	20.2153	21.4692	1.25387	0.194234	1.36163	3.59842	2.23679	0.103534	6.8799	9.91942	3.03952	0.292412	24	0.330224	0.7489	0.998321
Slc20a1	0.108204	0.0148903	8.66848	12.8871	4.21867	0.0980726	2.23222	8.66262	6.4304	0.0753391	10.7308	9.94847	-0.782328	0.859926	24	0.205569	0.72041	0.998321
Aldoa	0.132729	0.000246433	90.4179	90.6595	0.241517	0.987206	32.2628	21.0709	-11.192	0.599881	12.145	9.97378	-2.17126	0.506658	24	0.989781	0.954243	0.998321
Kcnk10	0.122744	0.000372583	0.625207	0.732923	0.107717	0.151338	0.127617	0.286047	0.15843	0.136025	9.78542	10.0279	0.242526	0.920508	24	0.280247	0.774177	0.998321
Agap3	0.134977	0.000171219	14.6061	16.8583	2.25228	0.0204638	1.70432	3.36949	1.66517	0.21486	8.26737	10.1197	1.85232	0.434655	24	0.0661733	0.866929	0.998321
Rnf39	0.389706	7.29413e-05	3.78202	4.40426	0.622246	0.0670511	0.35957	1.1158	0.756228	0.113663	6.64145	10.1698	3.52837	0.344963	24	0.156048	0.76769	0.998321
Pabpc1	0.244625	0.00383131	112.394	146.421	34.0276	8.72089e-05	10.4657	22.1355	11.6698	0.298375	4.05296	10.2647	6.21175	0.0562424	24	0.00121998	0.872377	0.998321
H2-Bl	0.150942	0.00034309	0.54079	0.539147	-0.00164362	0.981759	0.131546	0.210109	0.0785631	0.441283	7.96784	10.2793	2.31147	0.350475	24	0.989769	0.910742	0.998321
Cidec	0.0542956	0.0209173	4.93737	4.23215	-0.705223	0.489894	2.65811	1.47602	-1.18209	0.413676	12.0588	10.3316	-1.72714	0.567459	24	0.622585	0.906686	0.998321
Camk2n1	0.230582	0.000950859	31.2591	33.0598	1.80065	0.289364	2.51772	4.66175	2.14403	0.371427	6.69822	10.3578	3.65953	0.212915	24	0.43659	0.900004	0.998321
Hgsnat	0.680978	0.000451643	17.2446	24.1789	6.93434	4.11001e-06	0.756302	1.57296	0.81666	0.66171	8.73433	10.3878	1.65351	0.822943	24	0.000160291	0.9652	0.998321
Gm5619	0.232923	2.92035e-05	1.34567	1.58345	0.237781	0.0242307	0.14752	0.419972	0.272452	0.0651007	4.60796	10.389	5.78102	0.0445282	24	0.0749637	0.72041	0.998321
Dxo	0.106824	0.00509655	13.763	17.5725	3.80947	0.000617152	2.17378	2.1051	-0.0686727	0.962586	3.56118	10.3895	6.82831	0.0119714	24	0.00470691	0.9947	0.92826
Ldb1	0.077498	0.00010984	14.1937	16.1503	1.95657	0.0559534	2.18819	3.64941	1.46122	0.305155	6.12256	10.3994	4.27685	0.0407468	24	0.135616	0.872377	0.998321
Ext1	0.482404	0.000491659	10.1597	12.5046	2.34482	0.00274974	0.696625	1.52391	0.827287	0.431728	5.94474	10.479	4.53423	0.313263	24	0.0145037	0.906686	0.998321
Ptgis	0.0809112	0.00238477	1.73344	1.1907	-0.542742	0.161823	0.978476	0.262505	-0.715971	0.191239	11.9101	10.5369	-1.37319	0.812151	24	0.290477	0.846357	0.998321
Pros1	0.6194	0.00126107	13.5566	19.1296	5.57295	0.000397821	0.928678	3.32873	2.40005	0.247772	4.52182	10.5751	6.05331	0.333165	24	0.00348296	0.872377	0.998321
Gne	0.0620369	4.12427e-05	57.9646	73.9001	15.9355	0.0230088	16.232	24.9482	8.71619	0.366622	8.73828	10.5813	1.84304	0.336545	24	0.0722252	0.900004	0.998321
Rpp40	0.059147	0.0128455	6.16113	8.18194	2.02081	0.00673507	0.890384	2.44124	1.55086	0.129374	8.41213	10.5947	2.18255	0.503854	24	0.0284198	0.771794	0.998321
Pabpc4	0.247848	0.000320947	15.5556	19.5505	3.99482	0.00402249	1.94718	3.74887	1.80168	0.337287	9.36244	10.6335	1.27109	0.663554	24	0.0195237	0.893049	0.998321
Steap4	0.0956358	0.00289426	23.7748	33.2338	9.45901	0.00585053	5.65339	11.0344	5.38099	0.24933	10.7677	10.6705	-0.0971836	0.968836	24	0.0255242	0.872377	0.998321
Serbp1	0.410818	0.000218955	119.349	140.408	21.0594	0.0049128	8.04517	13.125	5.07986	0.615156	5.81218	10.7341	4.9219	0.219573	24	0.0230758	0.959226	0.998321
Eif4e2	0.103302	3.25092e-05	40.0028	40.6405	0.637695	0.736271	4.26604	4.70937	0.443334	0.868432	8.29945	10.768	2.46854	0.283528	24	0.82034	0.991839	0.998321
D1Ertd622e	0.233922	0.00216497	7.31174	7.27137	-0.0403708	0.96047	1.0276	2.72445	1.69685	0.145837	10.1274	10.8212	0.693799	0.830275	24	0.978411	0.789052	0.998321
Trim8	0.264769	0.000545127	9.27307	11.7167	2.44359	0.00234079	0.958689	2.69445	1.73576	0.11114	8.13289	10.8664	2.73348	0.396301	24	0.0129853	0.756809	0.998321
Fastk	0.198357	0.000536356	22.5392	23.9343	1.39509	0.339771	2.46025	3.51912	1.05887	0.607017	9.22421	10.9638	1.73954	0.528499	24	0.488594	0.956218	0.998321
Ypel5	0.0672884	0.000562455	26.0218	24.422	-1.59981	0.208015	3.04109	3.26461	0.223514	0.900076	7.00694	11.0145	4.00753	0.0690287	24	0.347198	0.9947	0.998321
Klf15	0.566482	0.00464617	55.7187	64.3411	8.62239	0.139826	3.69284	15.9772	12.2843	0.136988	9.26061	11.0163	1.75568	0.774273	24	0.264252	0.774177	0.998321
Smad9	0.235112	0.00255526	2.5598	2.51605	-0.0437486	0.901426	0.525967	0.847988	0.322021	0.520142	7.44996	11.0846	3.63466	0.232497	24	0.939381	0.929439	0.998321
Sds	0.0565728	0.00815107	188.363	221.602	33.2388	0.236433	57.898	77.7588	19.8607	0.614469	8.82261	11.0965	2.2739	0.323518	24	0.377062	0.959226	0.998321
Gkap1	0.325763	0.00034262	14.9556	15.2076	0.251977	0.701797	0.844246	1.65518	0.810932	0.385304	4.41463	11.1395	6.72485	0.04917	24	0.795091	0.906686	0.998321
Abcb1a	0.0560843	0.00220766	0.764706	1.05767	0.292961	0.0983774	0.370454	0.567534	0.19708	0.425893	11.7048	11.2454	-0.459345	0.830619	24	0.205873	0.906686	0.998321
Igfbp4	0.330689	0.000593982	562.594	643.773	81.1784	0.149712	67.8811	155.004	87.1227	0.271783	11.9766	11.2604	-0.716234	0.834094	24	0.278036	0.872377	0.998321
Rapgef4	0.609725	0.000137393	45.8912	54.6485	8.75738	0.0581906	2.5786	18.417	15.8384	0.0167971	8.47862	11.3366	2.85802	0.673078	24	0.139755	0.72041	0.998321
Lancl1	0.481447	0.0012033	14.9507	16.3779	1.42718	0.0298128	0.509459	2.04965	1.54019	0.0934862	8.94073	11.3882	2.44745	0.620229	24	0.0876005	0.7489	0.998321
Rsph3b	0.126222	0.000163847	19.5195	25.3803	5.86082	1.1798e-05	1.97894	5.09364	3.11469	0.0688877	3.67846	11.4011	7.72261	0.00291191	24	0.000267447	0.72041	0.92826
Cyp2e1	0.181154	7.93972e-05	2572.17	3250.94	678.772	0.0117098	473.923	602.304	128.382	0.726213	8.83369	11.4092	2.57556	0.335039	24	0.0431822	0.966609	0.998321
Zbtb12	0.632672	0.000408238	2.9944	3.55371	0.559309	0.0466007	0.146764	1.0037	0.856937	0.0317716	22.6569	11.4844	-11.1724	0.126941	24	0.118294	0.72041	0.998321
Mtss1	0.146198	0.000120489	35.7014	40.6204	4.91899	0.404627	10.4681	21.1252	10.6571	0.204204	11.2667	11.5203	0.253593	0.915632	24	0.54194	0.862373	0.998321
Arl6ip4	0.15308	0.000294828	33.1524	35.73	2.5776	0.113776	3.05212	4.00425	0.952134	0.675278	7.21518	11.5738	4.35867	0.0899686	24	0.22729	0.965691	0.998321
Taf2	0.707529	2.95937e-05	4.6017	5.61322	1.01152	0.00536177	0.155944	1.39357	1.23763	0.0148416	12.2208	11.588	-0.632788	0.940934	24	0.0243838	0.72041	0.998321
Tmem50a	0.0553727	7.32028e-06	70.5826	73.8728	3.29018	0.298557	8.58621	7.53235	-1.05386	0.812734	10.4768	11.6829	1.20612	0.570381	24	0.445757	0.990444	0.998321
Gm16286	0.680707	0.00011955	40.6522	43.2657	2.61345	0.177266	0.92682	7.17346	6.24664	0.0253151	9.56661	11.6915	2.12494	0.789632	24	0.310819	0.72041	0.998321
Max	0.533375	0.00120338	10.3889	11.9221	1.53319	0.0400537	0.438941	2.81665	2.37771	0.0250603	13.612	11.6975	-1.91444	0.765342	24	0.106673	0.72041	0.998321
Tomm40	0.156482	1.43943e-05	28.555	36.0149	7.45999	1.16403e-05	2.77369	5.43827	2.66458	0.216101	9.23016	11.7213	2.49118	0.288895	24	0.000267447	0.866929	0.998321
Il1r1	0.1122	0.000329359	7.87276	8.59908	0.726317	0.493915	2.00232	3.7266	1.72428	0.253211	10.2775	11.7725	1.49501	0.515435	24	0.626892	0.872377	0.998321
Aqp11	0.23313	4.02378e-07	21.7531	24.2187	2.46564	0.130373	2.63064	5.19704	2.5664	0.262591	13.0642	11.8068	-1.25731	0.631305	24	0.249316	0.872377	0.998321
Btbd19	0.429697	0.0112911	0.889037	1.08645	0.19741	0.141311	0.116725	0.324682	0.207958	0.270466	1.20987	11.8217	10.6118	0.025426	24	0.265113	0.872377	0.955853
Arhgef26	0.0680339	6.77759e-05	6.44982	7.3681	0.918288	0.393544	2.55341	3.52589	0.972483	0.52208	10.1705	11.8558	1.68531	0.396529	24	0.536537	0.929439	0.998321
Syngr2	0.566018	0.00118838	38.7533	49.0767	10.3234	0.000114215	1.82982	5.19361	3.36379	0.332424	12.5933	11.8872	-0.706086	0.895993	24	0.00148479	0.893049	0.998321
Dda1	0.853936	2.04922e-05	11.0867	11.626	0.53938	0.353599	0.13255	2.15242	2.01987	0.0170714	14.8882	11.9071	-2.98111	0.858358	24	0.501745	0.72041	0.998321
Tesk2	0.205846	0.000229487	5.9734	6.09258	0.119182	0.780606	0.695381	1.23712	0.541739	0.372729	8.79707	11.9122	3.1151	0.251491	24	0.850669	0.900004	0.998321
Hsf4	0.545538	6.61852e-06	4.31121	5.29586	0.984659	0.0052044	0.268583	1.06505	0.796465	0.0991862	6.13802	11.9402	5.8022	0.242921	24	0.0240938	0.7489	0.998321
Fdx1	0.132711	0.000248021	160.897	167.42	6.52277	0.466776	18.7541	16.4849	-2.26917	0.857503	8.60176	11.9417	3.33989	0.229665	24	0.60014	0.990444	0.998321
Rab4a	0.144534	4.62439e-05	18.9854	20.9322	1.94678	0.08609	2.20786	2.94135	0.733481	0.642015	9.71067	11.9641	2.25342	0.352336	24	0.187793	0.964271	0.998321
Cys1	0.345544	6.24616e-08	3.49899	4.31894	0.819951	0.00666346	0.333365	1.73884	1.40547	0.00125227	11.1918	11.9695	0.777743	0.817591	24	0.0282281	0.537225	0.998321
Ugt2b37	0.738305	0.0174218	1.70124	1.76576	0.0645231	0.821774	0.120275	0.488639	0.368365	0.365375	4.89729	12.0055	7.10819	0.449418	24	0.885781	0.900004	0.998321
Fam53a	0.829273	0.000422865	13.1761	13.4782	0.302086	0.594734	0.152677	1.59768	1.445	0.0769488	9.01681	12.0129	2.99613	0.833477	24	0.713186	0.72041	0.998321
Trim47	0.684967	0.0330673	3.26212	3.03505	-0.227076	0.540234	0.172703	0.70022	0.527517	0.316219	12.9154	12.0413	-0.874137	0.917388	24	0.668426	0.886655	0.998321
Ak2	0.0800476	2.35902e-07	148.687	187.186	38.4995	0.000210147	22.4919	41.2737	18.7818	0.168825	9.83114	12.0943	2.26313	0.224207	24	0.00214274	0.835682	0.998321
Speer6-ps1	0.339138	0.0004341	3.02752	3.11469	0.0871714	0.863748	0.643196	1.15974	0.516542	0.473414	4.35738	12.106	7.7486	0.0290637	24	0.917955	0.925357	0.955853
Ifrd1	0.0658212	0.000176132	14.1613	14.897	0.73572	0.457246	1.86634	4.54207	2.67573	0.060434	8.17193	12.1428	3.97086	0.0743228	24	0.592624	0.72041	0.998321
Cebpb	0.0907872	0.000109389	76.5697	106.365	29.7953	0.000608136	16.3396	31.571	15.2314	0.187463	10.6069	12.1461	1.53913	0.470971	24	0.00470691	0.846357	0.998321
Cul4a	0.740965	0.000333655	28.4178	34.4395	6.02167	0.00279561	0.838554	4.10875	3.27019	0.229387	4.81835	12.16	7.34168	0.409578	24	0.0146855	0.872377	0.998321
Mfsd2a	0.0747042	0.000130964	11.9835	11.1784	-0.805174	0.834082	9.05894	11.3001	2.24119	0.680361	11.6103	12.1716	0.561324	0.787029	24	0.896046	0.965965	0.998321
Tbc1d8	0.602345	0.00107484	3.35861	4.02961	0.671	0.0732605	0.204667	1.29664	1.09198	0.0404814	9.5267	12.2378	2.71107	0.696401	24	0.166583	0.72041	0.998321
AA986860	0.0638267	0.00523388	0.566152	0.687236	0.121085	0.38639	0.232775	0.483835	0.25106	0.20642	13.9712	12.2515	-1.71968	0.498564	24	0.529449	0.862543	0.998321
Cdk18	0.217713	0.000129604	11.7299	12.9938	1.26394	0.362247	2.21777	3.96638	1.74861	0.372676	11.4796	12.3381	0.858481	0.752772	24	0.511156	0.900004	0.998321
Trim24	0.101236	0.00019864	4.92283	5.11078	0.187947	0.736008	1.17058	1.72349	0.552914	0.484084	13.8828	12.366	-1.51684	0.49126	24	0.82034	0.925357	0.998321
Usp36	0.431293	0.000395127	3.28196	4.19511	0.913148	0.0422881	0.407778	1.46923	1.06145	0.0925081	8.60574	12.3738	3.76801	0.379037	24	0.110346	0.748792	0.998321
Tmem251	0.231574	0.000811837	2.23613	2.51002	0.273888	0.0377862	0.140718	0.546422	0.405704	0.0299761	13.3324	12.3968	-0.935566	0.795067	24	0.102381	0.72041	0.998321
Pah	0.629092	0.000695149	439.214	549.847	110.633	0.0232075	29.2788	115.231	85.9526	0.202607	11.3545	12.4009	1.04637	0.869303	24	0.0726716	0.860578	0.998321
Gm46223	0.1561	3.54098e-06	164.893	212.028	47.1348	0.0398558	32.856	137.678	104.822	0.00178818	15.5596	12.4029	-3.15668	0.241299	24	0.10642	0.575347	0.998321
Rbbp8	0.410158	0.00285952	2.41433	2.472	0.0576675	0.754322	0.143599	0.656508	0.512909	0.0541536	18.9945	12.4256	-6.56889	0.194722	24	0.8326	0.72041	0.998321
Prr3	0.326391	1.97949e-05	3.67598	4.49304	0.817062	0.00859879	0.364344	1.15081	0.786463	0.0675596	5.22077	12.4316	7.2108	0.0324227	24	0.0344755	0.72041	0.955853
Map2k3	0.100202	4.49536e-07	34.3589	39.4098	5.05089	0.0291219	5.02488	8.66619	3.64131	0.255972	11.709	12.4741	0.765111	0.698901	24	0.0865587	0.872377	0.998321
Stk19	0.452488	0.000140973	11.7715	11.4674	-0.304126	0.730457	0.895929	1.90224	1.00631	0.421673	0.899504	12.5047	11.6052	0.00752489	24	0.818686	0.906686	0.92826
Rabl6	0.368032	0.000280554	11.5089	11.4493	-0.0596055	0.948649	0.978549	3.26034	2.28179	0.0867627	9.7502	12.5081	2.75794	0.466082	24	0.97018	0.72041	0.998321
Qtrt2	0.851585	0.000448811	2.68126	2.99289	0.31163	0.2263	0.0519958	0.960589	0.908593	0.0151836	1.65287	12.5094	10.8565	0.564023	24	0.367737	0.72041	0.998321
Gm49395	0.330419	5.39494e-05	6.91436	8.28608	1.37172	0.0126633	0.621144	2.05582	1.43467	0.0608523	20.9017	12.5198	-8.38183	0.0173368	24	0.0459089	0.72041	0.92826
Riok2	0.129845	0.000148114	9.9995	10.8532	0.853734	0.328182	1.61453	3.06593	1.4514	0.241017	12.1564	12.5414	0.384973	0.868296	24	0.475641	0.872377	0.998321
Serpina6	0.113888	5.41727e-05	86.8589	140.496	53.6371	0.000186098	26.4287	46.7427	20.3139	0.278662	11.19	12.596	1.40596	0.521138	24	0.00198561	0.872377	0.998321
Eif1ad	0.230651	0.000104583	11.8543	12.1161	0.26175	0.649258	0.885307	1.77485	0.889544	0.277257	9.68944	12.6107	2.92123	0.295064	24	0.753071	0.872377	0.998321
Acaa1a	0.0985425	9.80885e-05	124.357	167.771	43.4137	5.62762e-06	19.1425	19.767	0.624521	0.958102	8.93704	12.6107	3.67367	0.120969	24	0.000201187	0.9947	0.998321
Cbfb	0.357151	0.000841042	6.71693	7.46414	0.747211	0.134572	0.473723	1.85233	1.37861	0.0530698	11.6441	12.6513	1.00718	0.806033	24	0.255827	0.72041	0.998321
Zfp125	0.19525	3.36216e-05	6.36875	6.44529	0.0765416	0.866527	0.710584	1.87419	1.16361	0.0762313	10.1661	12.6606	2.4945	0.343222	24	0.920148	0.72041	0.998321
Bet1l	0.0769844	0.000915091	13.7505	13.5208	-0.2297	0.778121	1.7037	2.65218	0.948481	0.412343	10.531	12.6718	2.14074	0.326967	24	0.849216	0.906686	0.998321
Slc9a3r1	0.163539	1.98901e-09	117.752	152.76	35.0078	0.000883843	19.3502	34.0484	14.6982	0.29392	11.541	12.6761	1.13518	0.611825	24	0.00621588	0.872377	0.998321
Ttpal	0.333348	0.00132268	5.2008	5.46495	0.264149	0.594492	0.512577	1.72439	1.21181	0.08916	16.5713	12.6923	-3.87897	0.316739	24	0.713186	0.73557	0.998321
Xdh	0.674197	1.00498e-05	32.0817	46.6078	14.5261	2.49514e-05	1.7037	9.72707	8.02337	0.0713877	6.2518	12.6966	6.44477	0.361183	24	0.000458749	0.72041	0.998321
Emc6	0.205761	0.000625085	73.38	76.8736	3.49362	0.284671	5.40366	7.68221	2.27855	0.619833	9.19883	12.7267	3.52788	0.212396	24	0.43258	0.959959	0.998321
Pusl1	0.0863072	0.000410539	8.55323	9.35576	0.802532	0.0897796	0.984615	1.49835	0.513731	0.436229	9.61191	12.7298	3.11789	0.15353	24	0.193221	0.910742	0.998321
Tmem199	0.60217	0.00188508	8.08228	8.76987	0.687586	0.15924	0.268499	1.60069	1.33219	0.0562524	12.4754	12.7473	0.271898	0.968849	24	0.288245	0.72041	0.998321
Slc35g1	0.129879	0.00104888	10.6182	9.61287	-1.00532	0.306512	1.75684	3.04956	1.29272	0.351965	11.0028	12.7495	1.74668	0.477473	24	0.455521	0.900004	0.998321
Miga1	0.876577	0.000833059	9.10447	13.2859	4.18147	0.00343077	0.193614	5.66931	5.4757	0.00636281	16.7338	12.768	-3.96577	0.882241	24	0.0172134	0.72041	0.998321
Naaladl2	0.433851	0.000382149	0.836546	0.955515	0.118968	0.350804	0.124457	0.364769	0.240312	0.184986	12.0702	12.7783	0.708185	0.863326	24	0.499983	0.844246	0.998321
Ddhd2	0.460364	0.00042657	5.41747	6.26931	0.851839	0.107971	0.407201	2.06633	1.65913	0.0289333	12.3776	12.7788	0.40116	0.935906	24	0.220158	0.72041	0.998321
Wdr43	0.427041	0.00033995	11.6238	15.5207	3.89685	0.000722484	0.840828	4.68567	3.84484	0.0146692	10.4888	12.8092	2.32042	0.64026	24	0.00531335	0.72041	0.998321
Gemin2	0.231397	1.33021e-05	9.49291	8.2462	-1.24671	0.0335056	0.968022	0.918206	-0.0498164	0.950772	8.38412	12.8278	4.44368	0.179072	24	0.0950489	0.9947	0.998321
Poc1a	0.0631543	1.78997e-05	1.23931	1.73681	0.497495	2.5383e-07	0.196167	0.309815	0.113648	0.327349	12.1392	12.829	0.689856	0.713883	24	2.33343e-05	0.893049	0.998321
Cnbd2	0.272277	0.000185491	7.63915	9.75693	2.11778	0.0718215	1.09164	5.88573	4.79409	0.00509042	16.0761	12.9423	-3.13385	0.44681	24	0.16389	0.72041	0.998321
Nol8	0.748795	0.000977329	3.3427	4.65812	1.31542	0.000184339	0.107817	1.1821	1.07428	0.022539	15.8009	12.9521	-2.84877	0.804054	24	0.00198561	0.72041	0.998321
Il34	0.0532448	5.32957e-05	1.98821	2.02626	0.0380486	0.782163	0.296458	0.647474	0.351016	0.0766181	12.8439	12.9836	0.139678	0.942872	24	0.850924	0.72041	0.998321
Apex2	0.391683	4.27443e-06	3.02435	3.72898	0.704638	0.00303911	0.243108	0.933248	0.69014	0.0350083	14.109	13.0077	-1.10132	0.763503	24	0.0157715	0.72041	0.998321
Mbnl2	0.120676	5.8903e-05	13.5636	15.0225	1.45891	0.236405	2.27878	4.92064	2.64186	0.131529	15.1486	13.0082	-2.14042	0.345527	24	0.377062	0.774177	0.998321
Phf8	0.561973	0.000301962	2.56039	3.74846	1.18807	0.00307544	0.249204	1.4143	1.1651	0.0350267	16.0561	13.0486	-3.00755	0.612027	24	0.015896	0.72041	0.998321
Slc37a4	0.0603712	2.03552e-10	72.9456	86.4832	13.5377	0.121548	23.1016	38.1694	15.0678	0.220501	12.164	13.1309	0.966887	0.562357	24	0.237105	0.866929	0.998321
Ifrd2	0.362393	2.97548e-05	27.6661	33.9025	6.23638	1.55991e-05	1.54554	3.77673	2.23119	0.22367	6.9797	13.1454	6.16566	0.0778517	24	0.000329116	0.872377	0.998321
Maco1	0.223907	0.00075287	12.3869	15.0299	2.64305	0.0679511	2.10871	4.22104	2.11233	0.295732	13.6245	13.152	-0.472494	0.86941	24	0.157857	0.872377	0.998321
Atp23	0.0982533	7.90868e-05	7.90247	7.65454	-0.247926	0.640511	1.20515	1.29619	0.0910354	0.903377	11.0134	13.1813	2.16794	0.347336	24	0.748038	0.9947	0.998321
Pex26	0.16092	3.62118e-05	7.34494	9.23076	1.88583	0.036636	1.44838	3.80711	2.35873	0.0630836	10.892	13.1911	2.29909	0.356306	24	0.100495	0.72041	0.998321
BC024978	0.329718	0.000218031	4.08139	5.04305	0.961663	0.0251492	0.521584	1.17734	0.655759	0.269222	18.5247	13.1977	-5.32694	0.115794	24	0.0768812	0.872377	0.998321
Gtpbp4	0.689426	0.000344472	13.1383	17.4918	4.35351	0.000849764	0.530407	4.71513	4.18472	0.018876	15.4494	13.2293	-2.22018	0.801596	24	0.00600904	0.72041	0.998321
Eif2b3	0.416489	2.13262e-05	6.02119	7.40946	1.38827	0.00103581	0.392405	1.59544	1.20303	0.0364981	10.5992	13.2728	2.67359	0.501903	24	0.00683635	0.72041	0.998321
H2aw	0.0843271	0.00369049	2.38568	2.28513	-0.100554	0.441693	0.2637	0.362826	0.099126	0.591088	15.8367	13.2954	-2.54133	0.279231	24	0.578878	0.952611	0.998321
Ncor2	0.477822	6.37844e-05	8.26741	13.1664	4.899	5.98457e-05	0.921879	4.40456	3.48269	0.0302455	16.4417	13.2956	-3.14602	0.502221	24	0.000930572	0.72041	0.998321
Ttc7b	0.170114	0.00087156	7.02662	7.92372	0.897101	0.0529086	0.700559	1.56278	0.862218	0.183064	13.4548	13.3105	-0.144306	0.957489	24	0.128998	0.844246	0.998321
Ppp1r14b	0.0509657	6.49772e-05	33.8513	38.9059	5.05455	0.00863689	3.74829	9.22722	5.47894	0.0406962	12.9894	13.315	0.325649	0.872568	24	0.0345207	0.72041	0.998321
Eif2b1	0.505735	0.000557574	14.8689	15.9597	1.09079	0.166825	0.65422	2.10673	1.45251	0.192436	19.181	13.3179	-5.86304	0.222995	24	0.296962	0.846357	0.998321
Tgm1	0.237137	1.11121e-05	4.53039	6.57019	2.0398	0.00796772	1.07635	3.07974	2.00339	0.0597361	13.2343	13.3226	0.0882923	0.974559	24	0.0324508	0.72041	0.998321
Yaf2	0.617175	2.9653e-05	13.8353	14.2346	0.399211	0.533937	0.399053	2.32048	1.92143	0.0386812	13.9241	13.3332	-0.59089	0.924309	24	0.664581	0.72041	0.998321
Acy1	0.365566	2.17594e-05	25.4366	28.5811	3.14444	0.151898	2.71925	4.34609	1.62685	0.596226	10.1507	13.3838	3.23304	0.370333	24	0.280477	0.954243	0.998321
Nop2	0.200567	0.000113465	6.3603	9.18692	2.82662	0.00270685	1.27934	3.77	2.49066	0.0535604	13.9406	13.3928	-0.547806	0.845595	24	0.0144553	0.72041	0.998321
Pdxk	0.156132	0.000594096	13.4473	16.2826	2.83536	0.10921	2.95058	5.68132	2.73073	0.271413	14.8491	13.5237	-1.32543	0.60274	24	0.221343	0.872377	0.998321
Agpat1	0.131238	0.000107673	6.23419	6.31521	0.0810243	0.893418	1.15053	2.04957	0.899044	0.296282	14.4433	13.5328	-0.9105	0.692755	24	0.935581	0.872377	0.998321
Dipk2a	0.792771	0.000223487	10.8913	13.0846	2.19325	0.045846	0.33567	3.66763	3.33196	0.032564	19.6205	13.5557	-6.06472	0.6211	24	0.117127	0.72041	0.998321
Gtpbp4-ps1	0.255515	0.000346139	13.6259	15.3124	1.68649	0.63585	4.87327	11.7719	6.89858	0.175005	17.6086	13.5926	-4.01597	0.187808	24	0.743944	0.838127	0.998321
Cep85	0.190497	0.000268386	88.8395	99.5659	10.7265	0.433759	20.6052	51.0331	30.4279	0.12039	14.5888	13.6013	-0.9875	0.717713	24	0.571158	0.771794	0.998321
Aco2	0.0725149	0.000299344	66.3831	74.7661	8.38299	0.310799	20.8395	15.0252	-5.81429	0.617486	13.1905	13.6088	0.418244	0.87105	24	0.458844	0.959226	0.998321
Hcn3	0.122787	0.00149107	3.27665	6.4673	3.19065	0.0010353	1.29041	3.63986	2.34945	0.0734697	11.4206	13.6976	2.27695	0.427547	24	0.00683635	0.72041	0.998321
Sfpq	0.663597	7.91923e-05	21.1894	30.9709	9.7815	1.37473e-05	1.10351	6.2619	5.1584	0.0735802	21.7515	13.7068	-8.04475	0.256029	24	0.00029488	0.72041	0.998321
Aacs	0.155493	0.000100453	24.3696	45.4468	21.0772	0.00108633	8.67903	29.263	20.584	0.019767	14.0371	13.7761	-0.261048	0.92502	24	0.00698233	0.72041	0.998321
Prelid3b	0.0672986	1.16551e-05	29.9145	30.6252	0.710662	0.601079	3.10772	5.82886	2.72114	0.161137	16.0466	13.7885	-2.25814	0.236157	24	0.715623	0.824419	0.998321
Cdip1	0.384126	0.000170892	24.9013	25.6692	0.767887	0.757968	2.89418	5.8692	2.97502	0.400302	13.9877	13.7997	-0.188057	0.959076	24	0.835193	0.906686	0.998321
Bysl	0.24682	0.000612068	4.57295	6.16925	1.5963	0.00126731	0.65423	1.42373	0.769497	0.245428	15.7929	13.8331	-1.95977	0.51265	24	0.00799522	0.872377	0.998321
Tatdn2	0.359739	0.000520943	16.4062	16.3812	-0.024948	0.9762	0.876635	2.90989	2.03325	0.0910636	18.4584	13.8801	-4.5783	0.232953	24	0.986162	0.741765	0.998321
Lyar	0.528517	0.00030625	9.52947	11.9905	2.46104	2.51594e-06	0.317953	1.74208	1.42413	0.0314048	9.02375	13.9459	4.92217	0.377929	24	0.000104452	0.72041	0.998321
Elovl6	0.0902834	5.94993e-05	15.4567	21.2449	5.78816	0.0469769	5.50334	12.6467	7.14335	0.0813044	13.8744	13.9766	0.102228	0.962137	24	0.119014	0.72041	0.998321
Gm14443	0.132882	1.66207e-05	0.761378	0.73336	-0.0280175	0.645082	0.108588	0.275761	0.167173	0.0569625	13.4512	14.0202	0.569032	0.804387	24	0.75183	0.72041	0.998321
Fbxo33	0.147062	0.000884677	5.35213	5.55735	0.205224	0.599195	0.638903	1.34242	0.703519	0.206289	17.8204	14.0263	-3.79409	0.146688	24	0.715366	0.862543	0.998321
Spout1	0.135854	0.000166764	9.30496	10.111	0.806043	0.214126	1.22295	2.01713	0.794183	0.384499	15.7437	14.0371	-1.70662	0.468722	24	0.353309	0.906686	0.998321
Vps13a	0.277203	4.30057e-07	3.65823	4.98095	1.32273	0.000599066	0.4781	1.90798	1.42988	0.00697366	15.7134	14.052	-1.66139	0.574356	24	0.00467272	0.72041	0.998321
Ttc23	0.262962	0.00812759	25.4644	28.7518	3.28746	0.0998336	2.26985	5.65215	3.38231	0.227679	17.2443	14.0885	-3.15575	0.378118	24	0.207928	0.872377	0.998321
Gm15459	0.560802	0.000603902	1.29237	1.27809	-0.0142753	0.931258	0.113887	0.525356	0.411469	0.0841988	13.206	14.1003	0.894253	0.874895	24	0.959154	0.72041	0.998321
Cgrrf1	0.584886	4.4231e-05	33.6095	33.7676	0.158109	0.918968	1.14769	3.604	2.4563	0.267263	13.7172	14.1207	0.40356	0.940736	24	0.950291	0.872377	0.998321
Sord	0.588974	0.000106814	704.605	740.392	35.7869	0.44306	33.5634	109.552	75.9881	0.25154	12.5976	14.1238	1.52617	0.782803	24	0.58008	0.872377	0.998321
Adpgk	0.510196	0.000387406	5.56858	7.16706	1.59849	0.000186681	0.314591	1.22129	0.906697	0.107774	20.2067	14.1906	-6.01608	0.225585	24	0.00198561	0.7489	0.998321
Tfrc	0.0728418	0.000209555	6.71599	8.89832	2.18233	0.0766879	2.64557	4.31273	1.66716	0.332516	15.7109	14.3298	-1.38112	0.50143	24	0.172548	0.893049	0.998321
Eaf2	0.489766	0.000508268	0.798795	0.929627	0.130832	0.199295	0.0750366	0.383487	0.308451	0.0353846	19.4219	14.4269	-4.99495	0.342609	24	0.336605	0.72041	0.998321
Snta1	0.121564	0.000746461	11.1296	12.8298	1.7002	0.0158426	1.2828	2.09471	0.811905	0.400685	14.7853	14.4594	-0.325925	0.890866	24	0.0545256	0.906686	0.998321
Prl8a1	0.5013	0.000131846	8.51801	8.50506	-0.0129538	0.987965	0.689095	3.10812	2.41902	0.0515882	14.613	14.5178	-0.0952397	0.984416	24	0.989781	0.72041	0.998321
4921524J17Rik	0.300994	4.82758e-05	8.26784	7.912	-0.355835	0.395413	0.52011	1.63351	1.1134	0.0643456	14.2308	14.5196	0.288794	0.928386	24	0.537378	0.72041	0.998321
Acot7	0.0800299	0.000147242	18.2116	21.0955	2.88399	0.00524659	2.24118	3.04263	0.80145	0.565887	13.7803	14.5516	0.771313	0.711701	24	0.0241767	0.944072	0.998321
Alpl	0.113097	0.00375146	6.47449	8.42878	1.9543	0.0588804	1.90982	2.71039	0.800569	0.576774	17.5983	14.5744	-3.0239	0.226263	24	0.140465	0.949243	0.998321
Creld2	0.0679238	0.000143173	44.83	45.5112	0.681152	0.933567	18.9066	27.5878	8.68117	0.454026	17.2661	14.6456	-2.6205	0.194903	24	0.960004	0.918761	0.998321
Secisbp2	0.36598	1.63478e-05	5.02579	6.43297	1.40718	0.000911781	0.46738	1.30245	0.835071	0.141661	21.6907	14.6905	-7.00025	0.0471518	24	0.0063647	0.785539	0.998321
Wasf1	0.09715	0.000188119	0.500677	0.692978	0.1923	0.00210485	0.118907	0.211655	0.0927482	0.269972	19.1419	14.7193	-4.42263	0.0470551	24	0.0119337	0.872377	0.998321
Rbm25	0.574211	7.67724e-05	18.7133	26.935	8.22173	0.00132587	1.71059	7.64856	5.93797	0.086221	23.2769	14.7206	-8.55629	0.125159	24	0.00825881	0.72041	0.998321
P4ha1	0.0967252	0.00122111	4.47774	4.82252	0.344782	0.600265	1.23211	2.2117	0.97959	0.294842	16.2715	14.7739	-1.49754	0.521625	24	0.715623	0.872377	0.998321
Fmo5	0.0771424	4.62819e-06	233.271	275.116	41.8452	0.269033	90.1071	128.291	38.1838	0.47385	15.7402	14.7758	-0.964409	0.620844	24	0.417163	0.925357	0.998321
Mid1ip1	0.0530295	0.00191912	43.1876	54.2437	11.0561	0.0832838	14.7454	18.0546	3.3092	0.709184	16.4408	14.8179	-1.62291	0.440551	24	0.18367	0.966609	0.998321
Reep6	0.672301	0.00163985	282.915	387.663	104.748	0.000315612	15.4024	41.9526	26.5501	0.48559	16.9538	14.8503	-2.10353	0.76687	24	0.00292225	0.925357	0.998321
Tedc2	0.0606825	1.97737e-06	46.4503	48.008	1.55769	0.733446	11.6597	16.7926	5.13288	0.428912	17.028	14.8517	-2.17625	0.236517	24	0.818686	0.906686	0.998321
Tbc1d25	0.0877893	9.21056e-05	1.64589	1.98759	0.3417	0.0195132	0.309016	0.47713	0.168113	0.402941	19.5082	14.8797	-4.62855	0.0308706	24	0.0639021	0.906686	0.955853
Top1	0.394533	0.000152688	15.3898	21.6978	6.30799	2.30902e-05	1.41025	4.32049	2.91024	0.127936	20.3578	14.8845	-5.47324	0.154575	24	0.000442571	0.771794	0.998321
Cad	0.171071	4.50174e-05	2.32003	3.19579	0.875766	0.0476342	0.763274	1.43421	0.670936	0.275316	15.955	14.9002	-1.05485	0.666857	24	0.119971	0.872377	0.998321
P4ha2	0.0546495	3.36008e-05	2.84789	3.85851	1.01062	0.00084236	0.696008	1.06184	0.365835	0.362529	15.6897	14.9363	-0.753439	0.684903	24	0.0059896	0.900004	0.998321
Nolc1	0.122015	0.000420122	8.87679	12.5912	3.7144	0.00555552	2.32318	4.48532	2.16214	0.235589	16.6052	14.9467	-1.65856	0.4847	24	0.0247403	0.872377	0.998321
Luc7l	0.43836	0.000739631	11.2247	11.2598	0.0351037	0.969705	0.893343	2.52568	1.63234	0.215984	21.0853	14.9864	-6.09891	0.15076	24	0.982956	0.866929	0.998321
Inhbc	0.459399	0.000273327	26.8934	44.4468	17.5534	2.56743e-08	2.43703	7.25393	4.8169	0.192406	18.082	15.096	-2.98598	0.486303	24	7.45047e-06	0.846357	0.998321
Slc10a2	0.0628072	0.000139158	3.66476	5.66641	2.00165	6.40025e-05	0.937611	1.96346	1.02585	0.115069	15.1028	15.1333	0.0304965	0.988115	24	0.000969073	0.768343	0.998321
Hsph1	0.0523474	6.23822e-05	18.4598	23.7976	5.33779	0.15405	8.85308	14.5418	5.68869	0.280237	17.0812	15.1503	-1.9309	0.304504	24	0.281785	0.872377	0.998321
Slc17a9	0.0730784	0.00117973	2.31828	3.12214	0.803858	0.031328	0.688189	1.33868	0.650492	0.209467	18.7813	15.1641	-3.61721	0.115751	24	0.0901913	0.866929	0.998321
Lrrc58	0.0817034	0.000456519	8.35664	10.6914	2.33478	0.0198966	2.02712	3.29653	1.2694	0.357376	18.7601	15.1998	-3.56029	0.102622	24	0.0649923	0.900004	0.998321
Gin1	0.175339	0.000349994	6.09942	5.59464	-0.504774	0.144408	0.570826	1.08368	0.512858	0.291392	18.4488	15.2456	-3.20315	0.218987	24	0.269744	0.872377	0.998321
Dnajc21	0.20612	0.000854668	12.2229	14.804	2.58103	0.00108888	1.1958	1.91256	0.716753	0.494655	21.549	15.257	-6.29201	0.0283802	24	0.00698233	0.925357	0.955853
Inmt	0.190248	6.91197e-05	1235.31	1397.38	162.072	0.0856632	156.662	294.808	138.146	0.294809	10.6495	15.2677	4.61825	0.0764314	24	0.187179	0.872377	0.998321
Tk1	0.267174	0.000120914	30.8561	31.9581	1.10202	0.656536	3.47756	7.87164	4.39408	0.213629	16.1606	15.2901	-0.870566	0.769711	24	0.759175	0.866929	0.998321
Trim65	0.113339	0.000193509	2.88838	3.19	0.30162	0.250353	0.521961	0.832634	0.310673	0.400725	19.4125	15.3157	-4.09678	0.0738942	24	0.393411	0.906686	0.998321
Gbe1	0.768241	0.000390254	41.8524	56.6206	14.7682	6.63732e-05	1.25324	9.04919	7.79595	0.10575	13.6027	15.3702	1.76757	0.864049	24	0.000981866	0.7489	0.998321
Nucks1	0.0844823	3.24026e-07	14.6972	15.4837	0.786555	0.330458	1.88544	3.21544	1.33	0.245726	16.537	15.4301	-1.10683	0.558378	24	0.478402	0.872377	0.998321
Plod3	0.605226	0.000208318	8.54056	12.7791	4.23859	7.16101e-07	0.503877	1.66374	1.15986	0.266339	22.9649	15.4679	-7.497	0.20066	24	4.38868e-05	0.872377	0.998321
Aldob	0.502604	8.30162e-05	1564.13	2038.69	474.562	0.00272269	134.686	357.331	222.646	0.296619	17.0379	15.4834	-1.55448	0.732334	24	0.0144724	0.872377	0.998321
Etfbkmt	0.0691756	0.000264018	54.7776	51.9664	-2.81121	0.541181	10.5095	14.8662	4.35678	0.503302	20.8102	15.515	-5.29522	0.0125878	24	0.668426	0.925357	0.92826
Ppp1r15b	0.202097	4.54758e-06	23.4156	28.3542	4.93862	0.0024051	2.54517	5.92636	3.38118	0.125366	20.1382	15.5374	-4.60078	0.0724785	24	0.0131745	0.771794	0.998321
Plk5	0.107593	5.25894e-05	0.801804	0.981388	0.179584	0.00578398	0.126371	0.224603	0.098232	0.267016	18.9631	15.6146	-3.34853	0.125415	24	0.0254061	0.872377	0.998321
Vac14	0.0803714	0.000124582	7.23966	9.96378	2.72411	0.00133476	1.65465	3.12804	1.47339	0.195697	15.5139	15.6457	0.131789	0.949521	24	0.00825881	0.846357	0.998321
Ahcy	0.286811	0.0034847	1281.11	1213.15	-67.9552	0.572059	174.692	178.092	3.39973	0.984022	18.8952	15.6665	-3.22877	0.382035	24	0.697197	0.995919	0.998321
Noa1	0.0927228	0.000265496	6.87856	8.13735	1.2588	0.000914894	0.691839	1.34565	0.65381	0.197149	18.8684	15.6784	-3.18994	0.152676	24	0.0063647	0.846357	0.998321
Ybx3	0.157885	3.32736e-05	22.2344	23.892	1.65758	0.237491	2.76613	2.67101	-0.0951189	0.961448	15.2055	15.7446	0.539069	0.84552	24	0.377814	0.9947	0.998321
Cbr1	0.106043	0.0101339	93.639	99.5796	5.94055	0.471719	15.8544	19.0988	3.24446	0.780496	18.7309	15.7615	-2.96941	0.252863	24	0.605891	0.975847	0.998321
Asl	0.0829101	7.23079e-08	438.33	539.066	100.736	0.0255567	106.377	155.792	49.4154	0.42645	16.7265	16.0125	-0.714008	0.707759	24	0.0777577	0.906686	0.998321
Serp1	0.115743	1.1262e-07	99.7239	91.4483	-8.27563	0.209643	14.3922	21.3945	7.00234	0.450146	17.0911	16.1391	-0.951984	0.649171	24	0.348592	0.91563	0.998321
Mycbp	0.539787	0.000280412	31.5058	27.6773	-3.82845	0.0255002	1.38801	3.09401	1.706	0.469553	0.855803	16.2532	-8.60256	0.0917834	24	0.0777577	0.925357	0.998321
Mad1l1	0.106725	0.000381348	4.15526	5.05825	0.902987	0.0162971	0.748013	1.06285	0.314837	0.540533	17.6977	16.2594	-1.43835	0.526648	24	0.0553341	0.941361	0.998321
Cct7	0.323922	0.000565329	52.5223	62.4739	9.95166	6.59752e-05	2.89629	5.54717	2.65088	0.408685	20.5388	16.2861	-4.25263	0.210146	24	0.000981866	0.906686	0.998321
Dnajb11	0.0746516	9.00021e-05	46.3164	58.6721	12.3557	0.00109048	8.36843	10.698	2.32956	0.642435	20.0513	16.3096	-3.74174	0.0738731	24	0.00698233	0.964271	0.998321
Bzw2	0.147883	0.000999344	5.33415	5.24292	-0.0912314	0.877869	1.22835	0.638129	-0.590222	0.483296	14.2118	16.3262	2.1144	0.598064	24	0.925322	0.925357	0.998321
Ube2f	0.0539139	0.000106109	30.418	30.4201	0.00215775	0.998751	3.50457	4.28007	0.775504	0.691015	18.7967	16.3394	-2.45737	0.209947	24	0.998751	0.965965	0.998321
Glrx	0.06813	1.54607e-06	41.4227	41.0912	-0.331548	0.910476	7.53418	8.93866	1.40448	0.736423	18.4089	16.357	-2.05195	0.29707	24	0.945749	0.966609	0.998321
Col27a1	0.101719	0.000158889	6.43618	9.13959	2.70341	0.0817689	2.89062	6.06051	3.16989	0.146722	19.6241	16.3909	-3.23321	0.152616	24	0.18113	0.789052	0.998321
Sfxn2	0.201842	0.000519349	12.7641	14.6702	1.90608	0.0699448	1.79852	1.99634	0.197824	0.892096	21.0374	16.5448	-4.49265	0.132683	24	0.160824	0.9947	0.998321
Tnnc1	0.162921	3.93544e-05	41.1345	6.39491	-34.7395	0.293989	66.8433	3.85799	-62.9853	0.180327	13.0985	16.5681	3.46964	0.91528	24	0.440984	0.840434	0.998321
Fmo1	0.0978361	1.55997e-05	81.3494	110.882	29.533	0.00105049	18.4971	28.8337	10.3366	0.388513	19.0726	16.6401	-2.43248	0.243862	24	0.00689786	0.906686	0.998321
Abhd6	0.145228	5.28476e-07	26.2536	35.0036	8.75006	0.000332306	4.33726	9.53653	5.19927	0.108018	17.1389	16.6862	-0.452712	0.835447	24	0.00305484	0.7489	0.998321
Adh1	0.515668	9.1602e-07	1426.34	1969.38	543.036	1.15336e-05	96.6953	337.973	241.278	0.125527	16.8367	16.804	-0.0326684	0.994222	24	0.000267447	0.771794	0.998675
Coa6	0.0644698	4.47325e-05	66.4649	54.6303	-11.8346	0.00546411	10.4408	10.26	-0.180781	0.974905	15.6502	16.9548	1.30452	0.539447	24	0.0246625	0.9947	0.998321
Gm13341	0.0818684	0.00142116	2.65922	2.49693	-0.162294	0.413895	0.46795	0.398576	-0.0693745	0.804236	23.4652	17.0902	-6.37497	0.0136352	24	0.552003	0.988145	0.92826
Slc35b1	0.100715	0.0003873	36.6719	44.1648	7.49294	0.00134431	4.54292	6.68355	2.14062	0.491505	20.0839	17.1682	-2.91567	0.195672	24	0.00827812	0.925357	0.998321
Hsp90ab1	0.115427	4.32208e-05	287.459	390.147	102.688	0.000617714	58.5765	83.9541	25.3776	0.521238	19.5874	17.209	-2.37845	0.287057	24	0.00470691	0.929439	0.998321
Cntf	0.0579112	7.30544e-05	1.07463	1.12347	0.0488402	0.559938	0.182601	0.365606	0.183005	0.126996	19.5421	17.2812	-2.26093	0.251249	24	0.683719	0.771794	0.998321
Tubg1	0.140704	0.000210557	17.4738	21.8167	4.34291	0.000573431	2.3016	3.01897	0.717368	0.665585	20.716	17.6084	-3.1076	0.208327	24	0.00455559	0.965583	0.998321
Pdia3	0.223621	0.000125865	136.99	181.793	44.8029	0.00151622	22.0089	29.8606	7.8517	0.67625	20.4871	17.7255	-2.76164	0.337509	24	0.00916139	0.965691	0.998321
Ly6g2	0.228324	0.000282922	122.869	103.884	-18.9848	0.0154884	12.7102	12.51	-0.200153	0.98508	19.3202	17.9238	-1.39636	0.667053	24	0.0538744	0.995919	0.998321
Prss53	0.0753675	0.000379296	2.30308	2.20616	-0.0969229	0.774771	0.840313	0.665158	-0.175155	0.714714	0.109456	18.077	-6.03242	0.0186534	24	0.848225	0.966609	0.92826
Cyp2b10	0.130325	0.00647076	11.4074	7.81528	-3.5921	0.314192	7.24099	5.82941	-1.41158	0.778523	17.9648	18.0965	0.131695	0.964798	24	0.460553	0.975847	0.998321
Palld	0.052357	9.7498e-05	12.9168	16.6984	3.78159	0.049728	4.82878	5.85766	1.02888	0.699436	19.7309	18.3322	-1.39872	0.47003	24	0.123678	0.966609	0.998321
Akr1d1	0.151463	1.10404e-06	83.4781	77.8872	-5.59087	0.447721	15.0099	14.7363	-0.273636	0.978965	19.6056	18.6363	-0.969285	0.716359	24	0.58549	0.995919	0.998321
Acsl1	0.108705	0.00190618	235.778	312.071	76.2928	0.0102642	57.9629	72.2092	14.2462	0.724442	20.1282	18.8768	-1.25145	0.60459	24	0.0393156	0.966609	0.998321
4931406C07Rik	0.188017	3.01701e-05	79.5809	105.691	26.1098	0.00010259	10.9288	16.3738	5.44494	0.530401	21.3501	19.2704	-2.07967	0.420685	24	0.00136117	0.933054	0.998321
Hspe1	0.47541	0.000626412	351.268	280.023	-71.2451	0.0179029	28.6332	43.8653	15.2321	0.711357	16.7645	19.3347	2.57023	0.57977	24	0.0595375	0.966609	0.998321
Prob1	0.073801	0.000859693	1.6244	2.05501	0.430607	0.0401163	0.469251	0.555489	0.0862377	0.765683	16.8191	19.3975	2.57839	0.240613	24	0.106673	0.97306	0.998321
Sar1b	0.26097	0.000125888	233.629	216.158	-17.4713	0.199881	20.6262	30.0634	9.43728	0.621469	18.2031	19.4468	1.24374	0.681836	24	0.337152	0.961336	0.998321
Akr1c20	0.202188	1.86713e-05	94.9111	84.6805	-10.2305	0.0659558	9.48258	14.3892	4.90665	0.525479	18.0909	19.4571	1.36622	0.603984	24	0.154056	0.929439	0.998321
Mrpl15	0.304514	0.000118546	79.8867	78.3021	-1.58468	0.67134	5.28819	7.09015	1.80196	0.732878	20.5408	19.4972	-1.0436	0.756364	24	0.767331	0.966609	0.998321
1810009A15Rik	0.17815	6.72417e-05	34.5428	29.1742	-5.36858	0.0303605	4.53239	4.67657	0.144181	0.966254	19.9238	20.3603	0.436526	0.877351	24	0.0886031	0.9947	0.998321
Ikbip	0.0805048	0.0130662	2.29715	2.14157	-0.155584	0.303051	0.357709	0.220032	-0.137677	0.517672	23.6599	20.4395	-3.22045	0.295664	24	0.45142	0.929439	0.998321
Mpst	0.136053	8.67636e-06	89.7572	108.189	18.4314	0.000763302	10.1739	16.9853	6.81143	0.348258	20.9667	20.449	-0.517675	0.81692	24	0.00551893	0.899789	0.998321
Vnn3	0.549962	0.000217674	28.3194	37.9083	9.58888	7.44499e-05	1.80377	3.77838	1.97461	0.52591	23.4516	20.4681	-2.98357	0.563393	24	0.00105293	0.929439	0.998321
Nat10	0.0654846	0.00020504	5.62193	7.4065	1.78457	0.00231026	1.33557	1.63317	0.297602	0.70394	23.3559	20.4833	-2.87254	0.164839	24	0.0129052	0.966609	0.998321
Mrps27	0.107863	0.000278758	18.2591	21.2305	2.97141	0.0031648	1.98621	2.76219	0.775984	0.566197	20.9553	20.5034	-0.451881	0.841639	24	0.0162924	0.944072	0.998321
Aldh1a1	0.323186	5.60377e-06	484.288	684.922	200.635	0.000476589	70.7548	161.334	90.5796	0.233239	20.3312	20.5468	0.215577	0.945271	24	0.00399404	0.872377	0.998321
Snrpd1	0.0580216	0.00245545	18.7839	18.7105	-0.0733816	0.942534	2.30059	2.94188	0.641285	0.656368	20.6846	20.5647	-0.119875	0.955445	24	0.965797	0.9652	0.998321
Gng11	0.522776	3.59295e-05	11.6318	8.8182	-2.81358	0.00548056	0.848481	1.96457	1.11609	0.416023	16.8975	20.709	3.81146	0.423057	24	0.0246625	0.906686	0.998321
Gm4956	0.165378	0.00016808	51.0338	35.8562	-15.1776	0.000176719	6.97134	8.75899	1.78764	0.733519	21.829	20.9871	-0.841909	0.746071	24	0.00196067	0.966609	0.998321
Cnbp	0.0892884	1.14502e-05	221.7	217.277	-4.42269	0.646797	22.3926	28.9312	6.53859	0.631965	21.9738	21.087	-0.886805	0.670096	24	0.75183	0.964271	0.998321
Rasl11b	0.0649482	0.000179958	2.20725	2.0737	-0.133558	0.59804	0.625212	0.693441	0.0682296	0.848739	19.0309	21.224	2.19301	0.295006	24	0.71465	0.990444	0.998321
Tsen15	0.0812701	1.1303e-05	8.30629	7.31988	-0.986413	0.0340156	1.05243	1.56495	0.51252	0.425273	21.3618	21.3527	-0.00906622	0.996347	24	0.0962155	0.906686	0.998675
Nid2	0.118582	3.59207e-06	2.00372	3.10137	1.09765	8.81272e-06	0.424298	1.00705	0.582753	0.0644652	23.6081	21.4412	-2.16696	0.312541	24	0.000241319	0.72041	0.998321
Mdp1	0.101049	4.41097e-05	11.7905	11.1802	-0.61031	0.209814	1.08579	1.24066	0.154867	0.820353	0.759567	21.4586	-3.30097	0.148074	24	0.348592	0.990444	0.998321
Naprt	0.0614892	2.87917e-05	53.4685	64.7337	11.2652	0.00151353	8.69659	8.65419	-0.0423966	0.992836	23.4841	21.4613	-2.02274	0.333318	24	0.00916139	0.998383	0.998321
Hsd17b12	0.071653	4.4359e-05	79.1097	107.139	28.0296	1.86212e-07	11.4639	10.237	-1.2269	0.848058	23.2137	21.4901	-1.72354	0.448183	24	2.05257e-05	0.990444	0.998321
Dnph1	0.127995	0.000366953	7.98602	8.32364	0.337616	0.532821	0.982761	1.85625	0.873485	0.256434	21.4998	21.5668	0.0670714	0.977471	24	0.664282	0.872377	0.998321
Slc1a4	0.0753804	7.54329e-06	0.68237	0.980832	0.298462	0.0033334	0.226412	0.360541	0.134129	0.328302	21.7034	21.5773	-0.126109	0.94768	24	0.0168239	0.893049	0.998321
Ech1	0.3883	0.000521763	277.671	297.312	19.6403	0.0407563	8.49501	36.6258	28.1308	0.0383714	22.9405	21.5973	-1.34321	0.755985	24	0.107486	0.72041	0.998321
Cpt2	0.122713	5.60839e-05	49.3908	69.2633	19.8726	2.74552e-05	9.05806	9.97542	0.917364	0.878641	22.0547	21.6172	-0.43754	0.856521	24	0.000490762	0.992561	0.998321
Arhgap39	0.098852	0.000288182	1.69233	1.87391	0.181583	0.337601	0.426648	0.412956	-0.0136923	0.958997	23.5712	21.8762	-1.69501	0.485697	24	0.486554	0.9947	0.998321
Zfp637	0.0904569	0.000198056	21.9932	19.2709	-2.72226	0.0161251	2.52388	2.60381	0.0799364	0.95873	21.5916	21.9496	0.358007	0.876441	24	0.0552579	0.9947	0.998321
Nat1	0.157491	0.000527967	1.4037	1.33144	-0.07226	0.528518	0.204363	0.327411	0.123048	0.448394	21.7605	22.0537	0.293174	0.907393	24	0.660819	0.91563	0.998321
Gm21748	0.458275	0.000684815	1.5981	1.69587	0.0977635	0.647263	0.186436	0.678766	0.49233	0.108233	22.5465	22.0628	-0.483684	0.915047	24	0.75183	0.7489	0.998321
Pdk4	0.320366	9.91425e-05	2.80366	2.65862	-0.145037	0.873863	1.21488	2.26711	1.05223	0.417188	17.3173	22.2296	4.91225	0.136869	24	0.924474	0.906686	0.998321
Kifap3	0.0868694	4.35945e-05	1.34981	1.47444	0.124636	0.213392	0.229363	0.288487	0.0591238	0.673871	21.5387	22.2917	0.752968	0.721567	24	0.353002	0.965691	0.998321
Il11ra1	0.067923	0.000122604	31.048	30.8179	-0.230139	0.921699	5.86471	5.84509	-0.0196126	0.995274	0.822727	22.4549	-2.36784	0.27642	24	0.952027	0.998383	0.998321
Leap2	0.196401	2.34449e-06	275.035	187.213	-87.8225	0.00889651	56.8303	98.3157	41.4854	0.364664	19.6579	22.5135	2.85555	0.257006	24	0.035153	0.900004	0.998321
Snrpd3	0.0581768	0.000430111	56.9469	58.1767	1.2298	0.617316	5.95886	7.33706	1.3782	0.691982	0.788438	22.555	-2.23341	0.274565	24	0.728218	0.965965	0.998321
Calr3	0.0742135	0.000432634	1.54142	1.94632	0.404895	0.000646002	0.238424	0.373509	0.135085	0.389407	20.0844	22.5698	2.48537	0.240494	24	0.00487598	0.906686	0.998321
Stn1	0.0881959	2.18628e-05	1.42303	1.74181	0.318783	0.00509841	0.230666	0.441971	0.211305	0.173261	23.9065	22.649	-1.2575	0.535883	24	0.0237346	0.838127	0.998321
0610009B22Rik	0.0978163	0.000500991	34.3169	30.2293	-4.08763	0.0292607	4.12356	3.88812	-0.235441	0.927192	23.1372	22.6517	-0.485507	0.843575	24	0.0866634	0.9947	0.998321
Castor2	0.252267	0.00128106	0.628362	0.667243	0.0388815	0.645547	0.126032	0.190364	0.0643315	0.590664	22.9003	22.7086	-0.191695	0.950191	24	0.75183	0.952611	0.998321
Tspyl4	0.0863068	0.000276859	0.739077	0.856813	0.117736	0.193377	0.191762	0.292658	0.100896	0.427643	22.1942	22.7693	0.575108	0.787617	24	0.329201	0.906686	0.998321
Ciao2a	0.506742	0.000105895	54.5249	41.2513	-13.2736	0.00172776	3.70068	5.69246	1.99178	0.724216	23.1776	22.7863	-0.391333	0.936485	24	0.0100163	0.966609	0.998321
Crip2	0.216701	2.53234e-08	51.3404	45.301	-6.03934	0.45473	14.1478	18.7258	4.57806	0.687935	19.4362	22.7912	3.35501	0.222315	24	0.591747	0.965965	0.998321
Psmd14	0.0529306	0.000262509	38.5098	40.3306	1.82089	0.281219	4.31929	4.65622	0.336934	0.887107	0.685266	23.0376	-1.64766	0.417474	24	0.429844	0.9947	0.998321
Rxrg	0.323519	0.000467922	3.66258	3.74789	0.0853115	0.804771	0.410639	1.09685	0.686209	0.164507	19.5669	23.2879	3.72097	0.280922	24	0.86891	0.824419	0.998321
Serpinb6b	0.283525	0.0025625	2.08733	1.72323	-0.364101	0.120735	0.292986	0.638643	0.345657	0.293765	1.35495	23.6606	-1.69435	0.610056	24	0.236543	0.872377	0.998321
Cmbl	0.120383	3.00945e-06	186.273	176.112	-10.1617	0.311054	21.6443	26.4934	4.84914	0.731076	1.84996	23.861	-1.98898	0.383486	24	0.458844	0.966609	0.998321
Atg5	0.207838	0.000961152	27.9864	24.8803	-3.10606	0.0388262	2.4859	2.92774	0.44184	0.831168	0.812504	23.8667	-0.945792	0.748906	24	0.10432	0.990444	0.998321
Katnb1	0.000504184	0.130057	1.09144	1.12042	0.0289784	0.732641	0.362308	0.126204	-0.236104	0.0541341	0.0146359	22.9791	-1.03551	0.703339	24	0.818686	0.72041	0.998321
Hspbap1	0.000100811	0.271846	1.33624	1.5808	0.24456	0.018468	0.398631	0.128421	-0.270209	0.0622833	0.041696	2.45005	2.40835	0.444113	24	0.0609444	0.72041	0.998321
Gm49359	0.000101085	0.177307	1.58014	1.38879	-0.191349	0.0369532	0.382296	0.135145	-0.247151	0.0556852	0.0991364	4.69476	4.59562	0.091631	24	0.10076	0.72041	0.998321
Zfp994	0.000552548	0.281887	1.02584	0.904229	-0.121615	0.0519407	0.246316	0.0674074	-0.178908	0.0435729	0.130132	1.3516	1.22147	0.734057	24	0.127819	0.72041	0.998321
Gm4924	0.00021142	0.190999	0.72135	0.610945	-0.110405	0.0753845	0.231877	0.0920616	-0.139815	0.11001	0.274372	19.4078	-4.86652	0.0789984	24	0.17081	0.756809	0.998321
Mpp6	0.000724598	0.116809	42.7218	46.6152	3.89347	0.0372782	8.36851	2.3557	-6.0128	0.0236102	0.430666	23.254	-1.17666	0.701516	24	0.101217	0.72041	0.998321
Csf2rb	0.000118617	0.0511981	1.2036	1.48213	0.278532	0.0488434	0.504908	0.334786	-0.170121	0.385886	0.483902	2.30796	1.82406	0.337324	24	0.122061	0.906686	0.998321
Dnase2a	0.00175468	0.0593035	11.9504	14.2798	2.32946	0.000988262	2.50543	1.22278	-1.28265	0.175198	0.572758	6.52565	5.95289	0.0126888	24	0.00670815	0.838127	0.92826
Gm9973	0.000401809	0.481474	58.4602	65.7559	7.29575	0.0884718	14.4337	3.45144	-10.9823	0.0704284	0.579216	9.2945	8.71528	0.0742211	24	0.191367	0.72041	0.998321
Sqstm1	0.0234242	0.0500116	157.018	240.208	83.1895	1.00212e-05	36.5435	37.5476	1.00411	0.966037	0.792646	3.65891	2.86626	0.242484	24	0.000254912	0.9947	0.998321
Neil2	0.000270819	0.0634614	0.799678	0.919947	0.120269	0.0699779	0.250244	0.139685	-0.110559	0.233546	0.887642	3.0886	2.20095	0.283417	24	0.160824	0.872377	0.998321
Gatm	1.97911e-05	0.0780147	5.69638	4.82535	-0.871024	0.0104585	1.40309	0.706667	-0.696426	0.13715	1.04352	22.993	-2.05055	0.303069	24	0.0399411	0.774177	0.998321
Mipol1	0.000352033	0.0757278	1.49546	1.49763	0.00217303	0.982213	0.353794	0.203523	-0.150271	0.279027	1.22961	1.03	-0.199605	0.92465	24	0.989769	0.872377	0.998321
Mbip	8.21844e-06	0.0683629	2.24283	2.05689	-0.185939	0.109814	0.440439	0.273424	-0.167015	0.305402	1.23788	1.07422	-0.163657	0.930734	24	0.221522	0.872377	0.998321
Tle6	0.00440526	0.215158	1.56242	1.9558	0.393374	0.050073	0.680784	0.223196	-0.457588	0.104488	1.2763	21.1712	-4.10509	0.249015	24	0.124005	0.7489	0.998321
Gm7072	0.000675865	0.438426	3.18173	2.67265	-0.509077	0.00666771	0.82148	0.114693	-0.706787	0.00764264	1.46534	1.35889	-0.106453	0.985922	24	0.0282281	0.72041	0.998321
Lin37	0.00428067	0.164321	7.60077	9.00845	1.40768	0.00184082	1.5627	0.499747	-1.06295	0.0830585	1.50398	20.2511	-5.25285	0.129532	24	0.0106239	0.72041	0.998321
Cdc16	0.000424251	0.0807093	11.515	10.6594	-0.855584	0.0367895	1.50406	0.789572	-0.714493	0.209805	1.50466	1.47193	-0.0327284	0.988024	24	0.100527	0.866929	0.998321
Ackr1	0.000907243	0.198484	0.712272	0.811591	0.099319	0.0619853	0.17164	0.0772918	-0.0943485	0.204778	1.5472	2.10223	0.555038	0.844219	24	0.145575	0.862373	0.998321
Zc3h13	0.000343334	0.384851	5.36824	6.06215	0.693906	0.0303047	1.40343	0.256313	-1.14711	0.0121647	1.56448	21.8629	-3.70162	0.434278	24	0.0886031	0.72041	0.998321
Sftpd	9.79145e-05	0.372207	1.02283	1.13418	0.111352	0.231463	0.374385	0.0944067	-0.279978	0.0366352	1.5909	1.07051	-0.520396	0.89248	24	0.373299	0.72041	0.998321
Nae1	0.000122455	0.0573851	12.8095	12.9078	0.0983307	0.8396	2.2452	0.980621	-1.26458	0.0710539	1.66119	3.27577	1.61457	0.435842	24	0.899721	0.72041	0.998321
Wnt4	0.00103514	0.116897	0.844488	0.835257	-0.00923096	0.89707	0.330413	0.0820843	-0.248329	0.017412	1.78547	2.66228	0.876807	0.797803	24	0.937561	0.72041	0.998321
Aaas	0.000112127	0.145423	3.73828	4.89964	1.16137	6.72499e-07	0.931988	0.303684	-0.628304	0.0308317	1.92288	2.92824	1.00536	0.704223	24	4.33514e-05	0.72041	0.998321
Atp4a	4.39071e-05	0.125306	0.838741	0.978084	0.139342	0.383169	0.469589	0.325729	-0.14386	0.523475	1.93051	3.56006	1.62955	0.474194	24	0.528503	0.929439	0.998321
Aldh3b1	0.000477029	0.229341	1.62339	1.82776	0.204367	0.11391	0.421969	0.181979	-0.23999	0.187254	2.14547	4.88112	2.73565	0.349842	24	0.22729	0.846357	0.998321
Tcf19	5.67513e-05	0.066653	1.40705	1.49376	0.0867131	0.287064	0.378261	0.164861	-0.2134	0.0675603	2.1516	3.86806	1.71646	0.403173	24	0.435674	0.72041	0.998321
Zfp984	0.00948916	0.170927	1.24779	1.01812	-0.22967	0.0293592	0.220301	0.172353	-0.0479482	0.740799	2.88201	5.0073	2.12529	0.462339	24	0.0866634	0.966609	0.998321
Mettl25	3.68617e-05	0.129737	1.1804	1.23036	0.0499532	0.437574	0.279634	0.114153	-0.165481	0.0734523	3.0377	9.01067	5.97298	0.0130385	24	0.57465	0.72041	0.92826
Daxx	0.000237761	0.234577	6.41714	7.39024	0.973103	0.000260397	1.19299	0.263051	-0.929941	0.0100698	3.12109	8.55658	5.4355	0.141523	24	0.00253887	0.72041	0.998321
Il1rn	0.000390569	0.0892758	0.846824	1.19933	0.352506	0.464552	0.481974	1.18593	0.703958	0.303242	3.28293	6.41198	3.12905	0.448027	24	0.599077	0.872377	0.998321
Cln6	0.0171143	0.0645996	1.79035	2.39205	0.601704	0.456363	0.60784	2.15961	1.55177	0.177662	5.67714	7.3735	1.69636	0.747044	24	0.592092	0.840434	0.998321
Gm19680	0.000566621	0.187855	4.83132	4.21451	-0.616814	0.212302	1.81027	0.714228	-1.09604	0.119024	7.52704	4.61727	-2.90976	0.304647	24	0.352105	0.771794	0.998321
Gm49591	1.64906e-05	0.124794	5.05762	6.80769	1.75007	0.0370818	1.63615	1.77624	0.140086	0.903575	7.87197	7.87431	0.00233434	0.999282	24	0.100897	0.9947	0.999767
Tnfrsf12a	4.69618e-05	0.0995701	11.0854	12.4871	1.40176	0.481722	2.481	4.73856	2.25756	0.423428	12.3046	9.00612	-3.29849	0.341975	24	0.615056	0.906686	0.998321
Cyp2a4	0.0368013	0.108561	1.26822	1.66802	0.399802	0.521052	0.599934	1.39314	0.793205	0.369115	13.7454	11.8678	-1.87757	0.663328	24	0.654877	0.900004	0.998321
Misp3	4.39252e-05	0.430361	0.856935	0.482004	-0.374932	0.000271847	0.562698	0.0611011	-0.501597	0.000519411	19.1482	17.493	-1.65519	0.781586	24	0.00261095	0.334241	0.998321
Aph1b	0.000167711	0.259747	0.948905	0.813272	-0.135633	0.158003	0.360106	0.12469	-0.235416	0.0849725	19.8277	19.8576	0.0299253	0.992241	24	0.286812	0.72041	0.998675
Camk2n2	1.41613e-05	0.265681	1.84338	2.15417	0.310781	0.0439606	0.742123	0.189046	-0.553078	0.0123824	20.7612	19.2257	-1.53552	0.625166	24	0.113609	0.72041	0.998321
Aph1c	5.6573e-05	0.891395	0.967264	1.00973	0.042466	0.607362	0.277215	0.0141021	-0.263113	0.0285172	21.1548	15.3957	-5.75915	0.796986	24	0.720437	0.72041	0.998321
Thap1	0.00495701	0.134795	6.0001	5.93952	-0.060575	0.836591	1.05389	0.373465	-0.680422	0.106725	21.445	19.5424	-1.90256	0.551249	24	0.897992	0.7489	0.998321
Abca4	9.02223e-08	0.0779902	0.952275	1.01777	0.0654913	0.431996	0.454669	0.188603	-0.266066	0.0277981	22.0687	21.1977	-0.871012	0.632829	24	0.569903	0.72041	0.998321
Gm11843	0.000418809	0.453831	1.53519	2.00761	0.47242	0.39919	1.3044	0.549334	-0.755071	0.341253	22.1106	3.59269	5.48212	0.19731	24	0.539166	0.898144	0.998321
Adra2b	2.04372e-05	0.131922	1.02017	1.01664	-0.00353476	0.957086	0.373596	0.0971944	-0.276401	0.00461045	22.7467	22.0326	-0.714073	0.789017	24	0.976819	0.72041	0.998321
Zfp760	0.000441221	0.19044	0.979136	0.916169	-0.0629665	0.382917	0.345852	0.0776401	-0.268212	0.0111311	22.7841	23.2084	0.424323	0.90675	24	0.528503	0.72041	0.998321
Poglut1	6.77426e-05	0.098344	4.41833	4.37091	-0.0474145	0.786029	0.68106	0.351495	-0.329565	0.186547	22.9836	22.1255	-0.858092	0.688025	24	0.854409	0.846357	0.998321
Zfp729a	0.00102745	0.236337	13.2696	15.02	1.75043	0.0486795	3.24693	1.06234	-2.1846	0.0803694	23.0811	15.5827	-7.49836	0.0265433	24	0.122061	0.72041	0.955853
Gmeb1	0.000168274	0.0539422	2.38502	2.49998	0.114957	0.524423	0.882897	0.333882	-0.549015	0.0358953	23.1288	21.3107	-1.81814	0.411207	24	0.657188	0.72041	0.998321
Parp11	5.73058e-05	0.344268	1.97759	1.85313	-0.12446	0.421027	0.475257	0.188494	-0.286763	0.192695	23.1869	22.6631	-0.52377	0.876102	24	0.55862	0.846357	0.998321
Zfp182	0.000230761	0.109025	0.96571	0.909249	-0.0564612	0.37325	0.275843	0.105843	-0.17	0.0621693	23.4586	20.7775	-2.68106	0.275186	24	0.520447	0.72041	0.998321
Spats1	0.000309364	0.0555223	1.18719	1.32129	0.134105	0.116785	0.44249	0.119707	-0.322783	0.00932177	23.4818	17.5227	-5.95903	0.0371349	24	0.230911	0.72041	0.955853
Cr2	0.000475533	0.254143	0.469102	0.561062	0.09196	0.352154	0.308173	0.136428	-0.171745	0.220942	23.4821	21.3345	-2.14761	0.476967	24	0.500798	0.866929	0.998321
Ddit4l	8.96687e-06	0.214502	0.575809	0.59365	0.0178407	0.773602	0.295599	0.0906146	-0.204985	0.023422	23.5542	18.355	-5.19923	0.0624852	24	0.848062	0.72041	0.998321
Crem	0.000707629	0.0515564	23.2146	22.6728	-0.541755	0.665244	5.50966	2.22307	-3.28659	0.0685681	23.5983	22.4301	-1.16821	0.614706	24	0.761716	0.72041	0.998321
Insig2	1.22205e-06	4.40773e-06	136.558	106.687	-29.8709	0.0185711	93.242	62.6275	-30.6146	0.0831523	23.7259	0.0206184	0.294757	0.743835	24	0.061009	0.72041	0.998321
Commd7	3.39391e-06	1.32516e-09	14.1955	14.6112	0.415714	0.486408	4.5374	4.25355	-0.283851	0.736263	0.245213	0.023576	-0.221637	0.762504	24	0.619809	0.966609	0.998321
3830406C13Rik	0.00742309	0.00109012	8.79701	8.0977	-0.699309	0.0930971	1.33114	1.3609	0.0297672	0.958996	0.490613	0.0308865	-0.459727	0.779764	24	0.198371	0.9947	0.998321
Npas2	0.000181872	6.01193e-05	1.06993	0.991281	-0.078647	0.79107	1.26954	1.54542	0.275883	0.512017	23.4726	0.0494397	0.576844	0.618139	24	0.856992	0.929439	0.998321
Snx24	1.77801e-05	0.000155428	6.05142	6.67398	0.622568	0.0683307	2.0578	1.32039	-0.737409	0.124621	0.100349	0.0750388	-0.0253106	0.982449	24	0.158168	0.771794	0.998321
Dhrs9	0.00538558	0.00246477	0.782733	0.605317	-0.177416	0.362615	0.790225	0.334383	-0.455842	0.10192	0.0977264	0.0859161	-0.0118103	0.996082	24	0.511156	0.7489	0.998675
Rnf125	6.05383e-05	0.00569851	64.4377	61.9541	-2.48359	0.846296	47.1635	47.2064	0.0429163	0.99811	23.4316	0.0995303	0.667887	0.649196	24	0.904637	0.999663	0.998321
Lrp5	0.0116078	0.00110485	12.9856	14.863	1.87739	0.199228	4.65008	4.33157	-0.318501	0.876415	23.8292	0.158265	0.32909	0.850446	24	0.336605	0.992561	0.998321
Ccdc28a	0.00910253	0.00107221	9.23524	9.3866	0.151364	0.868814	3.36533	2.03151	-1.33382	0.306382	1.4025	0.180167	-1.22233	0.54448	24	0.921058	0.872377	0.998321
Gtf2h4	0.0126448	6.68552e-05	8.56693	11.1954	2.62849	3.68698e-07	1.47593	1.46891	-0.00702102	0.990978	1.12524	0.202248	-0.922991	0.5674	24	2.79126e-05	0.998383	0.998321
Eps8l2	6.16886e-05	7.85331e-07	20.8697	30.9626	10.0929	0.000185974	14.5503	13.1525	-1.39777	0.690192	0.0407432	0.207593	0.16685	0.863427	24	0.00198561	0.965965	0.998321
Tmco6	7.23823e-06	0.00220307	4.07513	4.23043	0.155303	0.523905	1.41272	0.851446	-0.561274	0.107961	23.7207	0.207794	0.487122	0.702277	24	0.657179	0.7489	0.998321
Fam131c	0.000231345	7.93479e-05	2.06309	2.51374	0.450655	0.00739554	0.724189	0.764964	0.0407755	0.857941	21.7209	0.227658	2.50679	0.0368703	24	0.0307034	0.990444	0.955853
Arap1	0.000793553	0.000505181	17.672	21.6339	3.96189	0.0108458	6.67506	5.04668	-1.62838	0.442763	0.973653	0.239165	-0.734488	0.605161	24	0.0408145	0.911737	0.998321
S100a10	6.38142e-05	7.76707e-07	177.301	160.561	-16.7403	0.121107	59.304	62.5448	3.24075	0.82958	0.96842	0.259206	-0.709215	0.454346	24	0.236877	0.990444	0.998321
Litaf	6.76043e-05	0.0142309	34.6446	40.5407	5.89615	0.0185824	10.9938	6.89796	-4.09588	0.235738	22.4168	0.287804	1.87098	0.241218	24	0.061009	0.872377	0.998321
Elp4	0.0434025	0.00118987	4.44945	4.14621	-0.303235	0.42067	0.950688	1.07578	0.125091	0.813641	1.0965	0.340006	-0.756496	0.707058	24	0.55862	0.990444	0.998321
Gm13244	0.00594303	0.000121725	0.722989	0.762257	0.039268	0.488202	0.189073	0.23452	0.0454469	0.570163	0.851093	0.367215	-0.483879	0.741484	24	0.62148	0.944072	0.998321
Pmf1	0.00499758	0.000169761	20.0655	22.7802	2.71463	0.0282002	4.44884	4.17887	-0.269978	0.873765	2.03757	0.37502	-1.66255	0.273278	24	0.0844037	0.991839	0.998321
Spon2	1.77511e-08	1.64957e-11	3.62887	5.51242	1.88355	1.1774e-05	3.05562	5.30201	2.24639	0.000139982	0.350843	0.403011	0.0521674	0.924463	24	0.000267447	0.180156	0.998321
Sco2	1.77601e-07	2.82264e-07	22.0053	31.7852	9.77995	6.92234e-05	16.0491	17.1535	1.10444	0.726157	0.301428	0.406855	0.105427	0.884588	24	0.00100102	0.966609	0.998321
AI182371	0.0165119	0.000413152	322.742	308.487	-14.2551	0.357875	52.1852	34.8374	-17.3477	0.428236	0.320642	0.410659	0.0900169	0.964693	24	0.507252	0.906686	0.998321
Steap3	0.0194327	0.000902628	7.74206	10.3435	2.60144	0.00365861	2.46331	2.67848	0.215165	0.857986	23.6594	0.418046	0.758628	0.672189	24	0.0182505	0.990444	0.998321
Lamtor1	0.00841293	0.000374948	51.0802	52.4049	1.32469	0.432107	5.49546	5.99153	0.496069	0.83465	0.743519	0.420471	-0.323048	0.838486	24	0.569903	0.990444	0.998321
Stx1b	0.00378556	3.37494e-05	0.865446	0.867754	0.00230774	0.985352	0.504896	0.44395	-0.0609453	0.73189	0.00402083	0.472203	0.468182	0.745259	24	0.989781	0.966609	0.998321
Bco2	2.08598e-06	3.00311e-06	9.72734	9.90426	0.17692	0.731924	3.72826	2.77477	-0.95349	0.195911	1.15474	0.475161	-0.679575	0.444475	24	0.818686	0.846357	0.998321
Mad2l2	1.39202e-10	4.2546e-12	12.2213	14.3528	2.13151	0.000127506	6.36574	6.36975	0.00401559	0.995541	0.3896	0.478694	0.0890943	0.836272	24	0.00154811	0.998383	0.998321
Zfp386	0.00049989	0.02983	4.73663	3.92284	-0.813794	0.000824784	1.0089	0.476044	-0.532858	0.102656	22.7644	0.55702	1.79263	0.376035	24	0.0058972	0.7489	0.998321
Fam160a1	0.0205532	0.00231175	1.21401	1.20891	-0.00509644	0.974323	0.414678	0.515735	0.101057	0.652166	0.340574	0.578245	0.237671	0.898952	24	0.985812	0.96495	0.998321
Slc39a8	0.00754638	0.00253603	8.33183	8.95823	0.626393	0.397196	2.52522	2.00563	-0.519595	0.618485	0.391774	0.600421	0.208647	0.9073	24	0.538452	0.959226	0.998321
Zfp825	0.00437981	0.00115896	13.6035	12.0698	-1.53364	0.0124143	2.41488	1.28508	-1.1298	0.180796	1.37344	0.611826	-0.761619	0.701932	24	0.045261	0.840434	0.998321
Rab32	0.0029041	0.00010696	19.6194	19.1898	-0.429646	0.707918	4.77391	3.64149	-1.13242	0.485927	0.716488	0.639854	-0.0766336	0.959569	24	0.799203	0.925357	0.998321
Cldn3	0.0194287	0.000274038	72.5485	101.851	29.3021	4.74433e-07	15.238	15.3064	0.0683831	0.992217	23.5473	0.66975	1.12244	0.523096	24	3.3922e-05	0.998383	0.998321
Stx4a	0.00108662	6.57278e-05	21.2111	22.4037	1.19255	0.397508	6.88761	3.77907	-3.10854	0.122634	1.27666	0.670679	-0.605979	0.708255	24	0.538452	0.771794	0.998321
Ethe1	1.40525e-05	2.53378e-08	48.6109	55.02	6.40912	0.0762644	22.6164	25.3359	2.71944	0.588408	0.30128	0.685051	0.383771	0.633198	24	0.172197	0.952611	0.998321
Gm44845	0.00026043	0.00182436	2.05358	1.53153	-0.522046	0.00640386	0.838274	0.613428	-0.224846	0.387078	22.6545	0.692964	2.03847	0.153842	24	0.0275644	0.906686	0.998321
Dph6	3.30222e-05	0.000465506	1.4311	1.62572	0.194617	0.0307661	0.482599	0.339361	-0.143238	0.251251	0.989822	0.717597	-0.272225	0.82134	24	0.0895837	0.872377	0.998321
Uros	0.000130206	5.87562e-05	13.7652	12.8459	-0.919317	0.0998443	3.01237	2.13285	-0.879518	0.261417	0.971566	0.758918	-0.212648	0.860061	24	0.207928	0.872377	0.998321
Adck5	0.00371007	3.58635e-06	24.8602	32.7221	7.86188	0.0202091	13.8501	11.1358	-2.71433	0.558774	1.31274	0.769242	-0.543499	0.706462	24	0.0656795	0.944072	0.998321
Dcdc2a	4.99277e-05	0.00131327	0.954085	0.830052	-0.124033	0.228367	0.519933	0.372409	-0.147524	0.309795	0.831007	0.774282	-0.0567252	0.964866	24	0.369232	0.876872	0.998321
Mtnr1a	8.57521e-05	4.95524e-06	0.575044	0.660254	0.08521	0.216524	0.355383	0.37723	0.0218467	0.821163	1.11305	0.805115	-0.307939	0.76031	24	0.355619	0.990444	0.998321
Dguok	0.000452817	0.0200081	12.1079	12.24	0.132009	0.716739	1.76549	0.713481	-1.05201	0.0457955	1.81355	0.840766	-0.972787	0.643509	24	0.807064	0.72041	0.998321
Rab36	9.95612e-08	4.95049e-06	2.49944	2.90304	0.403602	0.125403	1.77156	1.7515	-0.0200648	0.956425	0.0574947	0.842755	0.785261	0.326865	24	0.243651	0.9947	0.998321
Rpp30	0.00402624	7.06565e-05	5.30331	5.00564	-0.297673	0.154247	0.751589	0.853969	0.10238	0.725968	1.4562	0.891468	-0.564735	0.686392	24	0.281785	0.966609	0.998321
Hmgcs1	1.34512e-05	0.000129903	53.8619	83.49	29.6282	0.000778934	36.9599	44.5364	7.57653	0.515948	23.2689	0.892126	1.62324	0.146856	24	0.00560049	0.929439	0.998321
Rwdd3	1.56191e-05	0.00177384	3.06572	3.29006	0.224336	0.269616	1.13113	0.708956	-0.422171	0.144046	1.38604	0.899397	-0.486641	0.704642	24	0.417564	0.785539	0.998321
Crb3	0.00707871	0.000283239	15.4268	15.9286	0.501788	0.53318	2.9721	2.31395	-0.658148	0.563174	1.20021	0.908398	-0.291814	0.86218	24	0.664282	0.944072	0.998321
Pnkp	0.00057828	9.90796e-07	16.4595	19.1864	2.72681	0.00107875	3.75947	3.9903	0.230829	0.834528	1.28862	0.920759	-0.367864	0.736019	24	0.00698233	0.990444	0.998321
Rspo3	6.45682e-05	2.16836e-05	1.95193	1.8471	-0.10483	0.244199	0.548601	0.324346	-0.224256	0.0812138	1.29449	0.931678	-0.362809	0.766571	24	0.385152	0.72041	0.998321
Stra6l	0.000868778	1.42024e-06	27.9561	34.8812	6.92512	0.0106492	12.8567	10.3545	-2.50225	0.498333	0.0218889	0.962988	0.941099	0.447367	24	0.0403105	0.925357	0.998321
Psmd11	0.00832847	0.00031029	40.4746	49.6354	9.1608	0.000598101	9.02251	6.92087	-2.10164	0.550241	0.669365	0.966933	0.297568	0.863193	24	0.00467272	0.944072	0.998321
Arsg	5.51681e-05	2.42984e-07	8.924	8.44977	-0.474234	0.432188	3.57092	3.4405	-0.130419	0.878172	1.17695	0.969006	-0.207945	0.822631	24	0.569903	0.992561	0.998321
Amt	1.68552e-05	1.2264e-07	23.7647	24.5828	0.818095	0.606948	10.1795	9.89689	-0.282626	0.899846	0.457913	0.973198	0.515285	0.547447	24	0.720437	0.9947	0.998321
Exo5	0.000354168	0.000185266	1.87935	1.78352	-0.0958363	0.399242	0.520651	0.460238	-0.0604133	0.706143	23.1693	0.978879	1.8096	0.154011	24	0.539166	0.966609	0.998321
Mcu	2.83028e-05	1.33011e-05	6.39057	6.78047	0.389898	0.451543	2.97724	2.60667	-0.370574	0.612222	0.606964	0.988853	0.381889	0.704267	24	0.588194	0.959226	0.998321
Slc22a15	0.000314992	4.20353e-07	4.93078	5.88123	0.950449	0.00934562	1.79276	1.90415	0.111392	0.822463	1.52147	0.997417	-0.524052	0.610403	24	0.0362284	0.990444	0.998321
Coq3	0.00671289	0.000246567	7.76108	7.43509	-0.325989	0.191091	0.926543	0.70251	-0.224033	0.521966	0.570542	1.03568	0.465139	0.782479	24	0.327912	0.929439	0.998321
Plin2	3.34898e-05	7.7015e-05	151.597	213.317	61.72	9.09903e-05	66.8853	76.4723	9.58699	0.636945	0.446627	1.03608	0.58945	0.588725	24	0.00124579	0.964271	0.998321
Cradd	0.0339786	4.58331e-05	10.3271	11.0153	0.688242	0.215138	1.58063	1.7152	0.134571	0.862694	22.8314	1.04699	2.21556	0.224476	24	0.354523	0.990444	0.998321
Tmem179b	0.0108893	0.000293601	14.5435	15.9748	1.43136	0.0143263	1.89172	1.78101	-0.110708	0.889531	1.93081	1.04929	-0.881521	0.596008	24	0.0505792	0.9947	0.998321
Bok	1.65633e-05	7.41397e-07	12.1359	10.7528	-1.38313	0.183136	6.78224	5.35464	-1.4276	0.328888	0.920669	1.0795	0.158833	0.865034	24	0.317378	0.893049	0.998321
Ndrg1	0.00529588	0.000236896	7.56164	5.73388	-1.82776	0.0459946	2.80734	3.86851	1.06117	0.403331	0.324343	1.10531	0.780963	0.603964	24	0.117218	0.906686	0.998321
Tstd3	0.00817547	0.000112731	18.3027	17.516	-0.786666	0.387939	3.24262	2.96888	-0.273744	0.831066	0.598354	1.12225	0.523891	0.740741	24	0.529457	0.990444	0.998321
Nudt1	0.00153229	9.1414e-08	21.8313	23.3732	1.5419	0.183226	5.30548	5.45964	0.154163	0.924238	2.51142	1.14753	-1.36389	0.239821	24	0.317378	0.9947	0.998321
Galt	4.25736e-05	2.29406e-06	35.6855	42.9671	7.28158	0.000151093	10.3047	9.3064	-0.998321	0.688369	1.72437	1.16065	-0.563722	0.562919	24	0.00172085	0.965965	0.998321
Ssc4d	0.000342738	0.00569189	2.18304	2.84547	0.662431	0.00402147	0.734443	0.785685	0.0512415	0.868576	22.8254	1.16065	2.33527	0.139253	24	0.0195237	0.991839	0.998321
Wdr91	3.83543e-05	0.03307	9.36776	8.85097	-0.516789	0.600637	4.59713	2.4305	-2.16663	0.125385	0.646099	1.1672	0.521104	0.766266	24	0.715623	0.771794	0.998321
Magix	0.00876234	1.69092e-05	11.7472	11.7145	-0.0326611	0.962459	2.5059	2.47633	-0.0295655	0.975965	1.46564	1.22117	-0.24447	0.870962	24	0.979197	0.9947	0.998321
Hace1	0.00013266	0.00582999	1.05274	1.07198	0.019239	0.731483	0.213199	0.196837	-0.0163617	0.836439	0.848942	1.23175	0.382812	0.795942	24	0.818686	0.990444	0.998321
Smagp	3.54346e-10	8.21721e-10	33.8169	32.0135	-1.80337	0.29141	18.1875	18.0767	-0.110857	0.963177	1.14949	1.23972	0.0902282	0.858456	24	0.438649	0.9947	0.998321
Tymp	2.85692e-07	6.87482e-08	27.6501	25.2997	-2.35037	0.262366	17.1978	14.3521	-2.84575	0.3363	1.29769	1.27339	-0.0243029	0.973127	24	0.409788	0.893049	0.998321
Siva1	0.0212777	0.000426641	8.68136	7.94956	-0.7318	0.104465	1.38922	1.16174	-0.227488	0.717108	1.31083	1.27997	-0.0308522	0.987054	24	0.214771	0.966609	0.998321
Atf5	1.95978e-07	6.07253e-07	120.938	150.351	29.4135	0.00102403	59.3902	61.884	2.49378	0.833441	0.675316	1.31279	0.637473	0.395689	24	0.00683635	0.990444	0.998321
Ncald	3.2602e-07	1.67549e-05	4.84113	4.45965	-0.381476	0.220855	2.18523	1.74941	-0.435814	0.321164	2.02202	1.32455	-0.697465	0.421156	24	0.36086	0.888898	0.998321
Acat3	0.0010011	1.08685e-08	141.538	160.286	18.7483	0.0364383	44.0983	37.4939	-6.60443	0.593206	0.724195	1.33248	0.608283	0.602797	24	0.100495	0.952611	0.998321
E130311K13Rik	2.46326e-05	2.32339e-06	3.25922	3.40812	0.1489	0.342858	0.891351	0.92362	0.0322686	0.883824	1.20111	1.3397	0.138595	0.881526	24	0.491926	0.994302	0.998321
Serpinb1a	0.0104729	0.000997807	3.35851	3.10138	-0.257126	0.624442	1.61878	1.75863	0.13985	0.850473	0.618839	1.36762	0.748783	0.656572	24	0.73595	0.990444	0.998321
Top1mt	0.00182725	0.000555347	11.0067	12.8874	1.88069	0.00198411	2.53923	1.53664	-1.00259	0.22058	1.72494	1.38461	-0.340329	0.83821	24	0.0112989	0.866929	0.998321
Rfc5	0.000738015	1.69401e-05	5.17132	5.30612	0.134806	0.639173	1.26343	1.36236	0.0989341	0.807583	3.06837	1.39527	-1.6731	0.162536	24	0.747153	0.989248	0.998321
Stambp	0.00385542	8.05496e-05	4.26364	5.86766	1.60403	1.31274e-09	0.836788	0.682263	-0.154525	0.600992	0.382615	1.39666	1.01404	0.502112	24	1.68949e-06	0.954243	0.998321
Mrpl44	0.0019242	1.3989e-05	16.4089	17.7907	1.38181	0.0214804	2.51835	2.27861	-0.239743	0.770929	1.17954	1.39694	0.217405	0.868765	24	0.0684288	0.973177	0.998321
Cdpf1	1.90718e-07	9.7087e-05	9.19796	8.35686	-0.841096	0.0165366	2.59022	1.59353	-0.996691	0.0425069	0.0282818	1.41203	1.38375	0.151839	24	0.0558599	0.72041	0.998321
Tmem35b	0.00110777	0.000423311	4.77322	5.33975	0.566535	0.00928232	0.969052	0.59777	-0.371282	0.213276	2.60097	1.42203	-1.17893	0.453937	24	0.0362011	0.866929	0.998321
Fcf1	0.0164291	0.000810959	35.0934	38.5941	3.50071	0.0201094	4.80682	3.49693	-1.30988	0.526109	3.06835	1.42235	-1.646	0.40508	24	0.0655209	0.929439	0.998321
Mbl1	0.0121924	2.23041e-05	163.698	189.749	26.051	0.00235758	28.6009	24.7094	-3.89159	0.734082	1.43295	1.43247	-0.000481929	0.999767	24	0.0130224	0.966609	0.999767
Nmi	0.00300219	0.0012104	16.7974	16.5935	-0.203986	0.778613	2.95246	1.92424	-1.02822	0.319001	1.43512	1.43407	-0.00104146	0.999516	24	0.849216	0.888059	0.999767
Pla2g12b	0.000376669	1.3001e-08	54.4832	52.0144	-2.46881	0.382871	15.4412	13.6833	-1.75785	0.659324	1.26882	1.43899	0.170166	0.871328	24	0.528503	0.9652	0.998321
0610010K14Rik	0.000505495	7.47347e-07	15.9848	16.4103	0.42551	0.500032	2.94705	3.58442	0.637369	0.475159	3.27956	1.44046	-1.8391	0.0870026	24	0.633406	0.925357	0.998321
BC004004	3.33006e-07	1.64084e-09	59.3591	68.3227	8.96361	1.67459e-05	14.1056	17.7405	3.63488	0.170772	1.84506	1.49929	-0.345768	0.590751	24	0.000347613	0.838127	0.998321
Dmap1	0.00204553	0.000925864	5.33474	6.86915	1.53441	2.35359e-06	1.18466	0.812042	-0.372613	0.353708	1.74899	1.50425	-0.244743	0.879325	24	0.00010445	0.900004	0.998321
Nostrin	0.000126407	0.000236372	10.2443	10.2532	0.00886937	0.985427	2.55855	1.81177	-0.746778	0.280211	0.945778	1.51269	0.566912	0.651719	24	0.989781	0.872377	0.998321
Fam20a	0.00672088	0.000478226	8.05	11.452	3.40201	6.00136e-05	2.78003	2.29201	-0.48802	0.653253	0.614414	1.53232	0.917901	0.580325	24	0.000930572	0.9652	0.998321
Tnfaip8l1	0.00311932	8.50536e-08	8.7342	8.57021	-0.163994	0.721281	1.96908	2.09775	0.128674	0.843019	0.500973	1.56806	1.06709	0.384739	24	0.810025	0.990444	0.998321
Gm4952	8.1288e-06	3.35551e-05	66.4174	65.6452	-0.772238	0.905083	39.9595	31.6422	-8.31726	0.366129	1.29103	1.57983	0.288801	0.772206	24	0.940906	0.900004	0.998321
Wdr27	0.0132459	8.97527e-05	1.73532	1.71515	-0.0201707	0.894943	0.519482	0.464122	-0.0553594	0.797798	2.19855	1.58655	-0.612002	0.71676	24	0.936416	0.984554	0.998321
Slc17a4	0.00253352	0.000410749	9.69691	9.18412	-0.512794	0.631341	4.39478	3.26345	-1.13133	0.455012	0.597202	1.60554	1.00833	0.517974	24	0.742042	0.919311	0.998321
Rhod	0.00342544	9.3026e-05	24.4504	24.3861	-0.0643341	0.965929	5.82663	5.61851	-0.20812	0.922168	0.802472	1.63598	0.833504	0.558706	24	0.980684	0.9947	0.998321
Dut	0.00154727	0.000400479	10.3618	9.77813	-0.583653	0.155021	1.76476	1.25574	-0.509026	0.376935	4.62549	1.65676	-2.96873	0.0551072	24	0.282595	0.902573	0.998321
Hscb	0.0130103	7.29058e-07	7.24154	5.86036	-1.38118	0.00112659	1.39572	1.51446	0.118733	0.832705	3.87935	1.66378	-2.21557	0.139262	24	0.00717783	0.990444	0.998321
Trim34a	2.21378e-06	0.0381846	1.77495	1.87255	0.0976004	0.402711	0.496564	0.318347	-0.178217	0.281285	0.22236	1.66679	1.44443	0.385063	24	0.541631	0.872377	0.998321
Tyw5	0.000355541	0.000476254	10.8157	9.71646	-1.09927	0.160816	4.09112	2.10681	-1.9843	0.0755614	2.29848	1.73449	-0.563996	0.721281	24	0.289873	0.72041	0.998321
Ankrd39	7.37771e-07	0.0210903	3.08976	3.22952	0.139762	0.326291	0.731519	0.420896	-0.310623	0.126052	0.983693	1.75848	0.774787	0.601739	24	0.473969	0.771794	0.998321
Ccdc162	1.10645e-06	1.31366e-07	5.60796	4.57651	-1.03145	0.0018504	2.53675	1.76524	-0.771514	0.0860684	1.87437	1.77537	-0.0989989	0.904267	24	0.0106316	0.72041	0.998321
Tmem218	2.09594e-06	9.77853e-09	1.45619	1.25514	-0.201044	0.013003	0.574276	0.584222	0.0099458	0.928127	2.06188	1.78196	-0.27992	0.700522	24	0.0470081	0.9947	0.998321
Crot	2.131e-06	3.46679e-07	152.87	175.319	22.449	0.109122	92.7184	95.1451	2.42665	0.901028	1.77959	1.79129	0.0117003	0.988237	24	0.221343	0.9947	0.998321
Zc3h12d	2.91443e-05	1.59593e-05	0.750584	0.801654	0.0510706	0.514528	0.414615	0.429961	0.0153457	0.889586	1.39189	1.80824	0.416352	0.677537	24	0.648578	0.9947	0.998321
Hdac8	7.40521e-05	0.034079	1.45642	1.65081	0.194398	0.0494874	0.464214	0.221352	-0.242862	0.0811658	1.3559	1.84667	0.490774	0.790681	24	0.123431	0.72041	0.998321
Zfp773	4.09028e-05	0.00261045	1.18614	1.17679	-0.00934779	0.915179	0.459517	0.291649	-0.167868	0.180886	0.18682	1.87474	1.68792	0.219201	24	0.948618	0.840434	0.998321
Fbxo6	2.10801e-05	5.74333e-10	28.045	31.3521	3.3071	0.0105245	8.11874	9.74397	1.62523	0.357379	1.46624	1.87717	0.410929	0.589744	24	0.040074	0.900004	0.998321
Mnat1	6.70105e-07	0.000174973	5.21571	5.51274	0.297025	0.142227	1.08515	1.06454	-0.0206046	0.941865	2.68067	1.87992	-0.800752	0.426967	24	0.266055	0.9947	0.998321
Pdss2	0.00206482	0.000130515	5.17306	6.19181	1.01875	0.000119869	1.00993	0.846452	-0.163482	0.632903	1.47841	1.89417	0.415757	0.770281	24	0.00149362	0.964271	0.998321
Zfp775	6.31547e-05	0.0388799	0.999531	0.961425	-0.0381061	0.594789	0.289956	0.180555	-0.1094	0.282753	23.49	1.89561	2.40564	0.181793	24	0.713186	0.872377	0.998321
Abcb11	0.000559404	1.68318e-05	89.3512	144.384	55.0331	3.31689e-07	43.1164	40.2058	-2.91052	0.821978	1.4604	1.90442	0.444021	0.708776	24	2.66802e-05	0.990444	0.998321
Agtr1a	0.0207912	0.000153684	19.089	23.2281	4.1391	0.032546	5.76863	5.97466	0.206032	0.938344	0.919816	1.91772	0.997907	0.565614	24	0.0928151	0.9947	0.998321
2610528J11Rik	5.78506e-05	2.7166e-05	11.9164	13.0687	1.15222	0.149572	4.2769	3.79237	-0.484528	0.664717	1.86767	1.94106	0.0733918	0.944954	24	0.278036	0.965565	0.998321
Spata22	5.4882e-08	8.16049e-07	2.74518	2.52939	-0.215787	0.264113	1.6961	1.19348	-0.502617	0.0692938	1.79787	1.95136	0.153492	0.837996	24	0.411518	0.72041	0.998321
Tmem132a	0.015346	0.00108857	1.16029	1.23453	0.0742394	0.499122	0.33506	0.329716	-0.00534346	0.972484	1.41772	1.9785	0.560773	0.752928	24	0.632877	0.9947	0.998321
Mustn1	0.00511782	7.55543e-06	3.28917	2.59525	-0.693922	0.00430973	0.890317	0.92335	0.0330324	0.919565	1.09454	1.98482	0.890286	0.519412	24	0.0207739	0.9947	0.998321
Glt28d2	0.00328495	3.4545e-06	2.4721	1.98651	-0.485583	0.00807015	0.743493	0.644885	-0.0986083	0.691628	1.03946	2.01257	0.97311	0.481079	24	0.0327643	0.965965	0.998321
Ccnq	0.00378924	0.000540278	6.67186	7.09286	0.421005	0.0715734	0.837865	0.789245	-0.0486209	0.880734	1.20779	2.01967	0.811876	0.594681	24	0.163614	0.992561	0.998321
Hal	0.00541225	3.90975e-05	142.22	196.967	54.7467	0.000364142	48.7577	63.7351	14.9774	0.457295	1.9355	2.02646	0.0909523	0.948228	24	0.00325452	0.919592	0.998321
Nudt16l1	0.000121173	0.0014124	13.6018	14.1644	0.56255	0.32763	2.92353	1.86905	-1.05448	0.196384	3.39026	2.04708	-1.34318	0.335171	24	0.475377	0.846357	0.998321
Gm12247	0.00299656	0.000116859	2.78112	2.44391	-0.337212	0.105553	0.817714	0.726694	-0.0910198	0.753783	2.57583	2.05683	-0.519005	0.719132	24	0.216471	0.967666	0.998321
Zmat5	0.00305938	0.00016327	7.51073	8.10385	0.593117	0.0519421	1.1043	1.1842	0.0798941	0.849802	3.50223	2.06696	-1.43526	0.311915	24	0.127819	0.990444	0.998321
Ngfr	3.34313e-06	0.00034747	1.22316	1.25712	0.033962	0.768066	0.663935	0.520399	-0.143536	0.380105	0.12289	2.18661	2.06372	0.059869	24	0.844151	0.902573	0.998321
Med28	0.0173341	0.000252825	35.1217	30.255	-4.86669	0.00972623	5.9968	4.53901	-1.45779	0.569177	2.14763	2.18757	0.0399323	0.983297	24	0.0375906	0.944072	0.998321
Rbm43	6.57587e-05	0.000608785	2.19309	2.38574	0.192652	0.0458678	0.516862	0.329071	-0.187791	0.163494	0.288152	2.19046	1.90231	0.14726	24	0.117127	0.824419	0.998321
Fgg	0.0101514	6.8673e-08	1443.96	2030.49	586.531	1.00348e-05	444.027	413.504	-30.5227	0.854387	1.94194	2.26879	0.32685	0.825745	24	0.000254912	0.990444	0.998321
Fam241b	7.21954e-05	2.02434e-05	1.56328	1.67483	0.111553	0.309876	0.555294	0.568381	0.0130863	0.932455	1.13744	2.27745	1.14001	0.280911	24	0.458403	0.9947	0.998321
Prim2	2.94366e-05	0.00141176	1.26085	1.3329	0.0720553	0.288913	0.294852	0.282438	-0.0124137	0.896521	2.67357	2.29036	-0.383214	0.761855	24	0.436422	0.9947	0.998321
Frg1	0.00391165	1.42034e-07	15.1083	17.2882	2.17987	0.00011711	2.17499	2.13635	-0.0386346	0.957797	1.75597	2.31372	0.557754	0.666747	24	0.00149362	0.9947	0.998321
Poll	0.00088615	0.000241423	2.57748	2.94182	0.364343	0.0143445	0.59662	0.574071	-0.0225499	0.911514	1.70329	2.33336	0.630065	0.63482	24	0.0505792	0.9947	0.998321
Bcdin3d	0.000162578	9.87787e-05	2.02345	2.29829	0.274838	0.00736761	0.525646	0.366966	-0.158679	0.256729	1.13732	2.34878	1.21147	0.3337	24	0.0306865	0.872377	0.998321
Psmd4	0.0121682	0.000167575	67.2076	83.1864	15.9788	1.71363e-06	9.99676	8.24114	-1.75562	0.6681	1.97102	2.34924	0.378218	0.827707	24	8.69233e-05	0.965691	0.998321
Mterf4	0.000611365	2.88231e-05	9.44428	10.3033	0.859068	0.0283471	1.93864	1.23773	-0.700905	0.197286	1.28349	2.35188	1.06839	0.444832	24	0.0846466	0.846357	0.998321
Trim12c	1.42308e-05	5.61008e-05	2.55469	2.80642	0.251729	0.0936463	0.904974	0.657501	-0.247473	0.23978	1.32857	2.35638	1.02781	0.334967	24	0.199211	0.872377	0.998321
Fbxl21	0.000932608	0.000788101	1.71447	1.65723	-0.057242	0.583337	0.432096	0.368482	-0.0636133	0.66623	2.27842	2.36214	0.0837145	0.952962	24	0.70626	0.965583	0.998321
Cbs	0.0170984	0.00138066	144.798	182.662	37.8637	0.0416894	54.5243	52.9113	-1.61302	0.949838	1.90091	2.36351	0.462603	0.799841	24	0.109276	0.9947	0.998321
Mrnip	2.76501e-06	3.30584e-06	3.67715	3.84601	0.168855	0.688251	2.8461	2.40545	-0.440651	0.460103	2.98969	2.36757	-0.622119	0.477987	24	0.784569	0.922356	0.998321
Hsd3b7	3.75557e-08	6.25722e-08	231.927	231.572	-0.354768	0.97921	121.501	101.941	-19.5595	0.31264	2.20449	2.38425	0.179767	0.787273	24	0.988426	0.880453	0.998321
Chmp2b	0.00309781	0.0234992	16.7533	15.8701	-0.883282	0.308492	2.66654	2.22721	-0.439338	0.718741	1.16906	2.38437	1.21531	0.529028	24	0.457407	0.966609	0.998321
Nudt2	0.0256524	5.79921e-05	15.8758	14.8025	-1.07329	0.258064	2.96765	2.38295	-0.584697	0.661001	5.00893	2.39363	-2.6153	0.181396	24	0.404049	0.9652	0.998321
Nim1k	0.00395875	7.51857e-05	0.746394	0.713764	-0.0326298	0.585569	0.245924	0.175212	-0.0707117	0.404534	1.54878	2.4137	0.864923	0.589211	24	0.707632	0.906686	0.998321
Rfc3	0.00215886	0.000868464	4.70871	5.34815	0.639438	0.0322221	1.16855	0.908259	-0.260288	0.527187	3.04111	2.47377	-0.567337	0.713987	24	0.0921553	0.929439	0.998321
Egr1	0.0257894	0.00219312	1.68328	3.07498	1.3917	0.0631043	1.39242	2.9722	1.57978	0.132939	0.00805667	2.51187	2.50381	0.263322	24	0.147933	0.774177	0.998321
Nme7	1.68678e-06	0.00378965	3.55898	3.72708	0.168099	0.383544	0.989645	0.72876	-0.260885	0.339385	3.58764	2.56085	-1.02679	0.41327	24	0.528503	0.895058	0.998321
BC052040	0.000461666	0.000303847	0.874192	1.1196	0.245406	0.00100228	0.317493	0.264595	-0.0528984	0.592661	1.81387	2.58774	0.773871	0.556013	24	0.00675359	0.952611	0.998321
Slc49a4	0.015321	0.00029447	18.1383	17.5773	-0.561004	0.629572	3.46676	4.20208	0.735322	0.654787	2.4161	2.59989	0.183794	0.911795	24	0.740639	0.9652	0.998321
Rab17	0.00403289	2.23727e-05	17.2784	13.6384	-3.64	0.00547165	5.09076	4.20269	-0.888078	0.615959	3.63379	2.602	-1.03179	0.485006	24	0.0246625	0.959226	0.998321
Pnpla7	0.00739319	5.14048e-05	116.234	100.104	-16.1307	0.120364	40.8434	21.0316	-19.8118	0.175831	3.34722	2.60627	-0.740952	0.723251	24	0.236501	0.838127	0.998321
Serinc2	0.0149001	1.26333e-06	4.63498	7.06693	2.43195	1.84042e-07	1.22124	2.03657	0.81533	0.147026	2.39015	2.61252	0.222374	0.876581	24	2.05257e-05	0.789052	0.998321
Ppp1r35	0.010555	6.04111e-05	22.1521	22.6458	0.493734	0.753587	5.60177	4.74448	-0.857293	0.700014	3.63671	2.61705	-1.01966	0.539582	24	0.832504	0.966609	0.998321
Cnp	0.00680175	1.95985e-05	5.83978	6.83501	0.99523	0.0229849	1.49217	1.80357	0.3114	0.604279	2.50498	2.63487	0.129888	0.926571	24	0.0722252	0.954243	0.998321
Ttc5	3.29937e-05	0.0178443	4.83706	4.67339	-0.163669	0.434027	0.912307	0.606645	-0.305662	0.302866	1.37056	2.64316	1.2726	0.421229	24	0.571158	0.872377	0.998321
Igsf11	0.00135618	6.13704e-07	5.50234	6.44888	0.946538	0.0278149	2.00959	1.54963	-0.459961	0.437969	1.44831	2.65589	1.20758	0.355598	24	0.0836397	0.910742	0.998321
Ppp1ca	0.0205176	5.89798e-05	120.206	117.052	-3.15405	0.466076	12.8895	16.0787	3.18917	0.601708	3.74666	2.68008	-1.06658	0.516091	24	0.59984	0.954243	0.998321
Svbp	0.00788918	1.8312e-05	13.3462	12.1067	-1.23949	0.045026	2.26115	1.96067	-0.300488	0.724982	4.33659	2.68101	-1.65558	0.290631	24	0.115872	0.966609	0.998321
Gpat2	1.67541e-05	4.85505e-05	0.788371	0.808296	0.0199248	0.744935	0.430166	0.189441	-0.240725	0.00773691	1.28912	2.68931	1.40019	0.302214	24	0.826492	0.72041	0.998321
Lgals9	0.00137849	2.77308e-06	199.945	243.456	43.5109	0.00384219	64.3926	62.9866	-1.406	0.944582	2.48222	2.69246	0.210241	0.862451	24	0.018946	0.9947	0.998321
Rnf167	0.00266433	0.00013653	16.3923	19.3188	2.92651	0.0014156	3.46355	3.05883	-0.404723	0.739898	2.68078	2.70402	0.0232384	0.987081	24	0.00867563	0.966609	0.998321
Lonp2	0.00718943	1.78881e-06	92.4638	145.132	52.6683	2.89451e-08	29.0606	32.6817	3.62109	0.742927	2.82497	2.72553	-0.0994431	0.942232	24	7.45047e-06	0.966609	0.998321
Cela1	0.0022062	8.70121e-07	63.1456	42.0042	-21.1415	2.33837e-05	21.2335	10.6432	-10.5903	0.099453	3.36464	2.73145	-0.633189	0.724477	24	0.000442571	0.7489	0.998321
Rd3	3.99234e-05	0.000255128	1.27285	1.36566	0.0928115	0.441432	0.582715	0.552536	-0.0301796	0.859042	4.25622	2.75547	-1.50075	0.1943	24	0.578878	0.990444	0.998321
Gstm7	0.0191541	0.000367983	44.9421	47.5092	2.56701	0.323048	7.93393	7.81892	-0.115008	0.974878	2.84895	2.75975	-0.0892039	0.959834	24	0.470853	0.9947	0.998321
Ccdc12	1.36424e-05	9.44964e-06	25.1825	27.398	2.21549	0.0250814	5.81426	5.03014	-0.78412	0.564064	2.85473	2.77934	-0.0753903	0.937619	24	0.0768566	0.944072	0.998321
Ubxn1	6.45437e-07	9.99942e-11	114.956	117.807	2.85076	0.543431	40.5675	36.8791	-3.68845	0.57813	2.64298	2.7858	0.142819	0.827508	24	0.669278	0.950216	0.998321
Hsd17b2	0.000883695	3.35787e-05	115.148	145.011	29.8626	0.000338716	33.8065	33.5382	-0.268299	0.98034	2.40277	2.84597	0.443205	0.719913	24	0.00309169	0.995919	0.998321
Nudt16	0.00404713	4.65285e-05	7.43815	7.20171	-0.236441	0.615934	1.93678	1.42122	-0.515559	0.440221	2.27479	2.86011	0.58532	0.709329	24	0.727334	0.910742	0.998321
Raet1e	0.0175133	3.75522e-05	2.32063	2.37529	0.0546658	0.861618	0.910883	1.37072	0.459834	0.302821	4.06599	2.86417	-1.20182	0.448059	24	0.916576	0.872377	0.998321
Psmb9	0.00343886	0.000175655	12.6529	14.6216	1.96872	0.0207201	2.7693	3.62593	0.856637	0.463671	4.12194	2.86749	-1.25446	0.382532	24	0.0665259	0.925357	0.998321
Gemin8	2.14593e-05	0.0122787	0.988844	1.02912	0.0402774	0.437282	0.284154	0.138204	-0.14595	0.0509354	3.12084	2.89954	-0.221293	0.88917	24	0.57465	0.72041	0.998321
Sgk2	0.000582796	0.000261246	18.3449	20.3071	1.96228	0.27724	8.3144	6.39533	-1.91907	0.450753	3.00882	2.9201	-0.088718	0.947651	24	0.426293	0.91563	0.998321
Gstm6	0.00865528	2.05945e-05	97.0505	104.997	7.94682	0.169828	21.7967	15.4975	-6.29922	0.43809	4.08437	2.97726	-1.10711	0.523442	24	0.301058	0.910742	0.998321
Msrb2	0.00466266	6.41111e-05	11.4018	10.889	-0.512776	0.252091	1.68084	1.63379	-0.0470493	0.9403	4.77125	2.97967	-1.79158	0.220244	24	0.39566	0.9947	0.998321
Jmjd7	8.99601e-05	0.00114739	2.93281	2.89488	-0.0379271	0.756579	0.632507	0.418749	-0.213757	0.220606	4.45148	2.99008	-1.46139	0.278048	24	0.834376	0.866929	0.998321
Efna3	8.38999e-05	0.00131141	3.82284	4.89322	1.07038	0.0906307	2.86599	2.38953	-0.476461	0.58855	2.11704	3.03422	0.917173	0.479764	24	0.194403	0.952611	0.998321
Prkra	0.00240811	0.000739989	10.038	10.4268	0.388823	0.455534	2.0733	1.63394	-0.439362	0.550532	3.81645	3.04497	-0.771474	0.618228	24	0.592092	0.944072	0.998321
Srd5a2	0.000125316	0.00354261	1.1789	1.1194	-0.0595043	0.596261	0.485411	0.390336	-0.0950752	0.549656	2.28662	3.07728	0.790663	0.575149	24	0.713186	0.944072	0.998321
Cfap126	0.00151154	0.000250426	2.01975	2.36631	0.34656	0.00684308	0.485082	0.481435	-0.00364746	0.98321	3.8509	3.09896	-0.751947	0.583771	24	0.0286874	0.995919	0.998321
Zfp524	0.0492293	0.0011313	10.937	12.5654	1.62847	0.003256	1.33491	1.38691	0.0520017	0.944153	3.51478	3.10785	-0.406928	0.845268	24	0.0166289	0.9947	0.998321
Hps1	0.000463486	0.00459134	2.41425	2.8315	0.417247	0.0563048	0.914339	0.647163	-0.267176	0.379193	2.72664	3.11244	0.385805	0.803041	24	0.136211	0.902573	0.998321
Ppp4c	0.000934188	0.0394879	28.5264	28.8939	0.367453	0.726755	4.74205	1.7882	-2.95384	0.0520341	1.35774	3.13901	1.78127	0.459221	24	0.815461	0.72041	0.998321
Rit1	0.0422695	0.00112641	12.0634	11.2047	-0.858716	0.111131	1.28142	1.70958	0.428162	0.569183	2.29542	3.17807	0.882646	0.655719	24	0.223478	0.944072	0.998321
Amdhd1	0.000113928	6.82911e-08	84.4771	97.3391	12.862	0.0425267	36.2544	33.2044	-3.04998	0.727513	2.90473	3.22726	0.322525	0.738334	24	0.110346	0.966609	0.998321
Haghl	0.000587929	0.000251373	3.35795	4.17354	0.81559	3.94695e-05	0.80546	0.672004	-0.133456	0.597935	4.08933	3.2459	-0.843432	0.52461	24	0.000651247	0.954243	0.998321
Osgep	0.000192029	7.43837e-06	18.9492	18.1697	-0.77946	0.235092	3.47555	2.91052	-0.565024	0.540263	4.86865	3.27766	-1.59099	0.158296	24	0.376791	0.941361	0.998321
Serpinb9	0.000161666	0.000633273	2.79206	2.4998	-0.292261	0.176215	0.978117	0.847974	-0.130143	0.667112	3.52084	3.27868	-0.242164	0.849289	24	0.309397	0.965691	0.998321
Trim12a	0.00949012	0.0111362	5.28226	5.24245	-0.0398081	0.938328	1.78274	1.01551	-0.767229	0.294858	1.88744	3.28074	1.39329	0.532538	24	0.962407	0.872377	0.998321
Adgrg3	1.90186e-05	0.00484533	1.85091	1.77035	-0.0805663	0.558622	0.76394	0.422266	-0.341674	0.0843156	2.10995	3.29958	1.18964	0.404383	24	0.68276	0.72041	0.998321
Osgin1	0.000956223	0.00373912	98.7796	138.958	40.1783	0.00576269	57.6912	40.6436	-17.0477	0.38763	1.81111	3.33665	1.52554	0.342044	24	0.0254061	0.906686	0.998321
Pth1r	4.8871e-05	0.0112053	6.55086	6.10332	-0.447535	0.238546	1.71916	1.13285	-0.586305	0.274341	2.01054	3.342	1.33146	0.383377	24	0.378556	0.872377	0.998321
Cd9	0.0117721	0.000241308	13.4784	15.417	1.93858	0.0927326	3.44995	4.35995	0.910007	0.571022	2.36877	3.3437	0.97493	0.543324	24	0.197922	0.944072	0.998321
Gstm4	0.00127272	0.000232225	33.623	46.7663	13.1434	3.58624e-05	10.8943	12.1979	1.30366	0.747372	3.86753	3.35239	-0.515141	0.701866	24	0.000607301	0.966609	0.998321
Stoml2	0.000610355	0.00181936	55.1824	60.3852	5.2028	0.00581533	9.49055	3.29449	-6.19606	0.0186522	2.89244	3.37367	0.481229	0.827687	24	0.0254569	0.72041	0.998321
Micu1	0.00035383	4.80137e-06	10.661	13.0112	2.35022	0.000120696	2.51115	3.14556	0.634409	0.423107	2.41252	3.43451	1.02199	0.349127	24	0.00149362	0.906686	0.998321
Zfp277	0.00209815	0.000472377	6.88433	5.71913	-1.16519	0.00171305	1.4341	1.12916	-0.304947	0.538562	3.96811	3.45898	-0.509137	0.735516	24	0.00997597	0.941361	0.998321
Nr0b2	0.000396824	0.00730065	26.5042	34.7378	8.23358	0.0233633	13.8519	10.9687	-2.88323	0.563201	1.12792	3.46022	2.33231	0.140906	24	0.0729818	0.944072	0.998321
Nek2	3.84581e-05	0.0242522	0.963972	1.24979	0.285822	0.00612779	0.386672	0.287862	-0.0988102	0.484322	1.94883	3.4745	1.52567	0.356966	24	0.0264647	0.925357	0.998321
Fga	0.0302479	9.62491e-05	1263.93	1684.88	420.956	0.00296788	395.945	389.479	-6.46535	0.972832	2.34256	3.48375	1.14119	0.537529	24	0.0154642	0.9947	0.998321
Alkbh3	0.000760969	0.00067873	15.5579	17.1519	1.59404	0.0116636	2.77069	1.92824	-0.842446	0.32997	3.69438	3.53885	-0.155525	0.915598	24	0.0431382	0.893049	0.998321
Depp1	0.000744902	0.0101491	27.5852	39.7813	12.196	0.0615476	21.0573	20.3889	-0.668471	0.941007	1.7768	3.5737	1.7969	0.283976	24	0.145077	0.9947	0.998321
Nmnat3	7.79422e-05	0.000495566	3.35037	3.47043	0.120056	0.536516	0.904041	0.822941	-0.0811005	0.767409	4.86653	3.58363	-1.2829	0.294748	24	0.667145	0.97306	0.998321
Nmral1	0.000166463	0.000746068	4.20559	4.38939	0.183802	0.360245	1.01423	0.679447	-0.334784	0.240198	2.18604	3.68335	1.49731	0.271782	24	0.51005	0.872377	0.998321
Abhd17c	0.000175068	0.000148253	30.5553	33.2116	2.6563	0.16159	9.34752	7.62793	-1.71958	0.517808	2.62819	3.75758	1.1294	0.353955	24	0.290477	0.929439	0.998321
Rab13	9.71925e-05	0.00270764	5.52421	6.29155	0.767345	0.000553749	1.12956	0.576624	-0.552932	0.063664	1.68332	3.76296	2.07964	0.180374	24	0.00445422	0.72041	0.998321
Psma5	0.0129346	2.62976e-05	62.91	60.3209	-2.58905	0.42682	11.7838	7.56794	-4.21587	0.3608	4.33086	3.78029	-0.550574	0.777446	24	0.56456	0.900004	0.998321
Serpinf2	0.0414805	7.47779e-05	247.038	321.083	74.0458	0.00841408	73.6938	82.4676	8.77383	0.817901	2.61253	3.80309	1.19056	0.525884	24	0.0339465	0.990444	0.998321
Pim1	0.00016901	0.00368704	11.1474	11.712	0.564596	0.626159	5.93161	3.19666	-2.73495	0.100196	2.25221	3.81918	1.56698	0.321407	24	0.737298	0.7489	0.998321
Hectd2	0.000142282	5.5233e-06	7.986	7.26186	-0.724148	0.296047	3.98114	2.69105	-1.29009	0.189733	5.50608	3.85421	-1.65188	0.166244	24	0.443554	0.846357	0.998321
Nsmce1	0.000169261	1.37172e-08	12.6041	11.5773	-1.02677	0.0577091	3.07151	2.82998	-0.241536	0.747109	6.1324	3.86467	-2.26772	0.0236463	24	0.139085	0.966609	0.955853
D630039A03Rik	0.000270426	0.00315799	4.06573	4.80395	0.738219	0.0851404	1.89542	1.34212	-0.553303	0.355402	3.71439	3.87084	0.156454	0.915175	24	0.186521	0.900004	0.998321
Gm20458	0.000720804	2.01745e-06	4.43878	3.82425	-0.614533	0.0205709	1.07981	1.53242	0.452604	0.216994	3.51285	3.90444	0.391588	0.724815	24	0.0663526	0.866929	0.998321
Yeats4	0.00113004	0.000369193	19.2673	17.9534	-1.31393	0.131716	3.9599	2.52943	-1.43047	0.243279	4.12208	3.95441	-0.167672	0.913343	24	0.251511	0.872377	0.998321
Tgif1	0.000118668	0.0101136	6.99547	8.18617	1.19069	0.00696567	2.20613	1.03022	-1.17591	0.0540766	0.980965	3.96049	2.97953	0.090001	24	0.0291065	0.72041	0.998321
Psmg2	0.00013418	0.0246607	11.478	13.5893	2.11137	1.86644e-05	1.81585	1.16301	-0.652838	0.297345	4.07135	3.97195	-0.0993988	0.953819	24	0.000375329	0.872377	0.998321
1110012L19Rik	0.0375656	0.000949438	11.5361	11.0687	-0.467347	0.395365	1.46554	1.51972	0.0541744	0.944219	4.0448	3.99568	-0.0491186	0.980232	24	0.537378	0.9947	0.998321
AI413582	0.00520917	0.000754224	3.91846	3.53677	-0.381691	0.301418	1.13923	1.43397	0.294746	0.570837	3.27488	4.04627	0.771389	0.62403	24	0.449507	0.944072	0.998321
Xpa	0.00296969	1.57794e-05	16.308	17.461	1.15306	0.166064	3.43107	3.027	-0.404072	0.728645	4.21047	4.11427	-0.0962053	0.944619	24	0.296219	0.966609	0.998321
Fgb	0.0208454	1.37857e-05	659.98	928.049	268.069	1.99467e-05	182.804	166.005	-16.7998	0.832383	2.70634	4.14025	1.43391	0.412869	24	0.000394945	0.990444	0.998321
Pold4	0.000522769	0.000443847	14.7318	16.6868	1.95499	0.0142239	3.43343	2.83267	-0.600763	0.581271	3.27115	4.16702	0.895864	0.506184	24	0.0504303	0.950216	0.998321
Grhpr	0.00205499	1.32732e-05	237.336	237.592	0.255917	0.982848	53.9023	37.8657	-16.0366	0.343407	4.50865	4.17665	-0.331997	0.821074	24	0.989769	0.899629	0.998321
Grb14	0.00472913	0.000363785	25.7847	30.764	4.97935	0.00448582	6.11402	5.61619	-0.497827	0.832883	3.17324	4.20423	1.03099	0.504415	24	0.0213035	0.990444	0.998321
Meiob	0.000212942	1.20766e-05	2.78415	2.68268	-0.101471	0.635416	1.10551	0.968814	-0.1367	0.651486	3.72404	4.21883	0.494787	0.659161	24	0.743944	0.96495	0.998321
Itga8	0.0377064	0.000804565	0.88971	0.84303	-0.0466801	0.674024	0.293582	0.321752	0.0281698	0.857431	4.32098	4.22463	-0.0963557	0.960642	24	0.769715	0.990444	0.998321
Mcrip1	0.000714274	3.84515e-05	16.0886	14.5645	-1.52409	0.0451063	3.53333	2.80954	-0.72379	0.491799	5.24826	4.23978	-1.00848	0.435843	24	0.115872	0.925357	0.998321
Aptx	0.00482205	0.00203253	6.09252	5.99564	-0.0968762	0.701806	0.997395	0.568694	-0.428701	0.23445	5.76043	4.32341	-1.43702	0.463649	24	0.795091	0.872377	0.998321
Manbal	0.000207781	2.39723e-06	9.45376	9.98834	0.534581	0.0914842	1.59299	1.63217	0.0391832	0.929096	4.36397	4.34784	-0.016134	0.987661	24	0.195582	0.9947	0.998321
Abracl	0.000626835	0.00270601	13.6719	12.7413	-0.930605	0.181143	2.56177	2.47337	-0.0884071	0.927652	5.4646	4.36047	-1.10413	0.456499	24	0.315041	0.9947	0.998321
Gipc1	0.00404857	0.000316824	8.85225	8.44347	-0.408787	0.319196	1.36317	1.66756	0.304387	0.598377	4.538	4.44455	-0.093445	0.949535	24	0.465766	0.954243	0.998321
Oxld1	0.000654554	4.51415e-05	15.6938	15.8021	0.108291	0.882666	3.70157	2.32393	-1.37764	0.188819	6.35358	4.48545	-1.86813	0.194007	24	0.928856	0.846357	0.998321
Krt18	0.000535457	0.000470579	82.8013	126.838	44.0364	2.03467e-07	26.3007	31.8417	5.54097	0.58401	2.30989	4.50006	2.19017	0.108999	24	2.05257e-05	0.950216	0.998321
Oxa1l	0.0323525	0.000547419	19.704	25.2901	5.58608	3.26143e-06	3.09208	2.40942	-0.682657	0.645495	2.5912	4.50999	1.91879	0.364661	24	0.000131171	0.964271	0.998321
Rbpms	6.03265e-06	0.00409182	27.4118	34.6927	7.2809	0.00160622	6.99914	9.08538	2.08624	0.498068	2.64798	4.60247	1.95449	0.195833	24	0.00952632	0.925357	0.998321
Ifit1	0.00080788	0.0155192	2.29925	2.86107	0.561814	0.00753723	0.622697	0.616005	-0.00669196	0.981245	1.76436	4.67205	2.90769	0.103156	24	0.0309917	0.995919	0.998321
Amacr	0.00297485	0.00196959	74.465	80.8396	6.37452	0.154358	18.0152	11.0921	-6.92304	0.271663	3.18432	4.79899	1.61466	0.368796	24	0.281785	0.872377	0.998321
1700001C19Rik	0.00188555	0.0139376	12.0494	10.8548	-1.19458	0.140121	3.04282	1.94976	-1.09306	0.33614	3.99037	4.81417	0.823809	0.6581	24	0.264421	0.893049	0.998321
Smc4	0.00328192	0.041396	3.70738	4.26223	0.554848	0.0125373	0.824152	0.368211	-0.455941	0.137065	2.60454	4.85816	2.25362	0.356386	24	0.0455807	0.774177	0.998321
Hsd3b5	0.00030668	6.86734e-05	149.931	178.297	28.366	0.0263664	63.0611	46.8924	-16.1686	0.358817	4.21722	4.86142	0.644199	0.609254	24	0.0800318	0.900004	0.998321
Mpg	0.000733181	4.04321e-05	6.12739	5.91012	-0.217274	0.367073	1.19908	0.755597	-0.443481	0.19531	4.05096	4.91906	0.868097	0.545348	24	0.514621	0.846357	0.998321
Inca1	3.88046e-07	7.28668e-07	10.8314	11.4749	0.643512	0.333958	5.07541	4.26241	-0.813002	0.387533	4.6553	4.93393	0.278628	0.719436	24	0.482384	0.906686	0.998321
Gjb1	0.0342061	1.77335e-05	442.954	543.991	101.036	0.000970259	84.5642	83.3531	-1.2111	0.976151	3.83255	4.93927	1.10672	0.549086	24	0.00664215	0.9947	0.998321
Krt23	0.000194161	0.000383328	1.60016	1.70458	0.104426	0.614235	1.04852	0.735992	-0.312526	0.288659	4.02	4.96587	0.945874	0.472217	24	0.72725	0.872377	0.998321
Bcl10	0.0313936	0.0159414	6.3526	6.88088	0.528272	0.184252	0.861517	1.0704	0.208881	0.707743	3.75959	4.97398	1.21439	0.588453	24	0.318299	0.966609	0.998321
Slc15a3	0.000131183	0.011484	2.33347	2.30662	-0.0268457	0.926738	0.958845	0.984238	0.0253933	0.950959	2.50029	4.982	2.48171	0.131651	24	0.955698	0.9947	0.998321
Smim19	0.00838326	3.30169e-05	13.6037	13.3125	-0.291259	0.575604	1.88875	1.75441	-0.134342	0.854882	5.85293	5.03564	-0.817295	0.596979	24	0.69953	0.990444	0.998321
Commd4	0.00810691	7.75307e-05	23.5811	26.177	2.5959	0.0312691	4.5825	2.48705	-2.09544	0.210411	3.80667	5.14846	1.34179	0.513414	24	0.0901913	0.866929	0.998321
Haus1	0.00629549	2.72901e-06	5.50284	4.81063	-0.692217	0.00874262	1.04602	0.563946	-0.482072	0.182839	6.10143	5.15969	-0.941733	0.629295	24	0.0348351	0.844246	0.998321
Nme4	0.00141324	4.45289e-05	2.45641	2.39958	-0.0568304	0.763463	0.788806	0.799147	0.0103408	0.969097	6.25225	5.16522	-1.08702	0.399316	24	0.839809	0.9947	0.998321
Tmem203	0.0100015	4.1757e-06	15.0225	16.3686	1.34611	0.0455346	2.38296	2.34193	-0.0410338	0.964777	4.29517	5.30161	1.00644	0.504118	24	0.116739	0.9947	0.998321
Rwdd2b	0.00130652	6.25348e-06	4.4335	4.40621	-0.0272967	0.886608	0.880382	0.755701	-0.124681	0.645493	4.04	5.33732	1.29732	0.311882	24	0.930721	0.964271	0.998321
Il18	0.00249583	0.000442698	13.4191	13.2908	-0.128306	0.855985	3.14888	1.59051	-1.55837	0.124318	5.58933	5.36326	-0.226072	0.905382	24	0.913477	0.771794	0.998321
Cmtm8	0.00169891	3.49511e-06	48.3555	53.2151	4.85956	0.0893241	12.6233	11.311	-1.3124	0.741445	4.73738	5.42662	0.689239	0.58931	24	0.192563	0.966609	0.998321
Hdac11	8.64403e-05	0.00282986	26.7765	26.5533	-0.223187	0.898415	8.508	5.81057	-2.69743	0.278615	4.42372	5.43947	1.01574	0.466853	24	0.937762	0.872377	0.998321
1190005I06Rik	0.000926861	0.00367746	11.8147	12.6	0.785287	0.415976	3.79884	3.02028	-0.778568	0.567724	5.27821	5.46803	0.189824	0.902763	24	0.554166	0.944072	0.998321
Cisd1	0.0220871	0.00171657	176.939	185.25	8.31111	0.340156	27.5142	17.7744	-9.73981	0.428493	4.93731	5.50593	0.568623	0.797657	24	0.488594	0.906686	0.998321
Spg21	0.00276953	0.0383749	10.5152	10.6005	0.0852556	0.915076	2.20969	2.02256	-0.187133	0.868554	2.99561	5.50695	2.51134	0.22394	24	0.948618	0.991839	0.998321
Tmem51	0.000114417	0.00516752	3.83536	3.96948	0.134116	0.702949	1.17718	1.33147	0.154294	0.756324	3.73809	5.53166	1.79357	0.242468	24	0.795155	0.967666	0.998321
Ubald2	0.000514223	3.75188e-05	19.3314	21.3217	1.99029	0.029669	4.0623	3.96168	-0.100625	0.93624	5.73651	5.57209	-0.164423	0.890831	24	0.0873776	0.9947	0.998321
Slc8b1	0.000402498	0.00137225	13.0725	14.1282	1.05572	0.557113	7.21048	6.8133	-0.397181	0.875642	3.91289	5.57364	1.66074	0.234146	24	0.682211	0.992561	0.998321
Rabggtb	1.32592e-05	0.00262718	29.5774	28.8238	-0.753596	0.556224	7.52133	4.11243	-3.4089	0.0646599	3.51705	5.58173	2.06467	0.132214	24	0.681772	0.72041	0.998321
Sft2d1	0.000168453	0.000259782	32.2903	34.0549	1.76456	0.227557	8.34552	3.94559	-4.39993	0.0365978	5.83964	5.62935	-0.210299	0.892243	24	0.368849	0.72041	0.998321
Mettl27	7.91648e-05	0.000185568	8.46642	10.2835	1.81703	0.00463419	3.02266	2.69451	-0.328151	0.704397	3.99547	5.63051	1.63503	0.163759	24	0.0218469	0.966609	0.998321
Unc93a2	1.63633e-05	3.21648e-05	1.2982	1.66712	0.368923	0.0418742	0.961155	0.939608	-0.0215477	0.931333	4.63226	5.63372	1.00146	0.321975	24	0.109537	0.9947	0.998321
Fbxo21	0.000513563	0.000113296	19.0668	22.4763	3.40948	0.232503	12.1489	12.5669	0.418016	0.916857	4.3754	5.64308	1.26768	0.308913	24	0.374039	0.9947	0.998321
Slc6a16	0.00092875	0.000363564	0.568182	0.861751	0.293569	0.000144571	0.293363	0.270332	-0.0230317	0.817751	3.19768	5.65773	2.46005	0.0754229	24	0.00166568	0.990444	0.998321
Agxt	6.36667e-05	0.000113574	145.773	167.63	21.8567	0.0697886	58.1793	55.8006	-2.37868	0.886821	4.57208	5.68967	1.11758	0.321547	24	0.160824	0.9947	0.998321
Cblc	0.000306388	1.98798e-05	11.5014	15.0362	3.53477	1.08335e-05	3.33979	3.47096	0.131169	0.896357	4.42597	5.73105	1.30508	0.251851	24	0.000267447	0.9947	0.998321
Trip6	0.000380093	0.000153991	6.88235	8.30623	1.42388	0.000119329	1.41899	1.54386	0.124877	0.793796	4.16226	5.74559	1.58333	0.204077	24	0.00149362	0.984215	0.998321
Casp6	0.000171942	1.17649e-05	14.1642	14.7897	0.625525	0.659952	6.74935	7.62589	0.876537	0.662862	4.64204	5.74712	1.10508	0.306211	24	0.760014	0.9652	0.998321
Scand1	9.30884e-05	0.000542453	38.5939	41.3185	2.72463	0.126407	9.50688	6.05276	-3.45412	0.169486	6.81264	5.78653	-1.02611	0.436854	24	0.245008	0.835742	0.998321
Thnsl2	0.0149952	0.00012923	24.2817	31.88	7.59837	1.25145e-05	5.20458	4.31993	-0.884643	0.685696	4.643	5.82117	1.17816	0.507823	24	0.000274333	0.965965	0.998321
Gabarapl1	2.73493e-05	3.29078e-05	202.444	207.45	5.00577	0.789222	93.7818	102.882	9.10053	0.731183	4.75905	5.87865	1.1196	0.281139	24	0.856014	0.966609	0.998321
Ypel3	0.000119993	1.88117e-05	42.9734	46.296	3.32262	0.192362	13.1585	11.9933	-1.16526	0.744121	4.43348	5.91093	1.47745	0.178851	24	0.327945	0.966609	0.998321
Pdcd2l	0.0185602	0.000228672	9.64031	9.87133	0.231021	0.607214	1.39633	1.39269	-0.00364498	0.995417	4.63368	5.91976	1.28609	0.460811	24	0.720437	0.998383	0.998321
Lrrc42	0.000550718	0.000184547	11.5116	13.3151	1.8035	0.00231633	2.65006	1.99445	-0.655605	0.40912	3.31502	5.93084	2.61581	0.0563177	24	0.0129052	0.906686	0.998321
Plscr1	0.00398827	0.020406	10.2383	11.3549	1.11659	0.311627	2.36633	3.404	1.03767	0.504635	4.03615	5.98917	1.95303	0.367391	24	0.458883	0.925801	0.998321
Trib3	1.14504e-06	3.95793e-06	3.00034	3.16375	0.163418	0.703098	2.68664	2.78882	0.102188	0.866074	5.99172	5.99894	0.00721527	0.993193	24	0.795155	0.991839	0.998675
Fbxo4	0.00196379	7.61046e-05	9.685	9.00381	-0.68119	0.127404	1.9523	1.37413	-0.578172	0.355958	3.96408	6.02992	2.06584	0.172612	24	0.24599	0.900004	0.998321
Eva1a	0.000610929	0.000950417	60.5673	54.718	-5.84936	0.149684	17.8508	13.3667	-4.48416	0.430793	4.01198	6.0318	2.01982	0.163146	24	0.278036	0.906686	0.998321
R3hcc1	0.0344913	0.0027581	5.6814	6.83448	1.15308	0.000454956	0.781895	0.858885	0.0769897	0.858324	3.10754	6.04763	2.94009	0.14948	24	0.00385216	0.990444	0.998321
Morf4l1	0.0351397	0.000255572	121.467	124.888	3.42149	0.456376	13.562	9.97682	-3.58521	0.580466	5.57355	6.05953	0.485979	0.823332	24	0.592092	0.950216	0.998321
Ccndbp1	0.00312367	0.000135432	11.2611	12.0298	0.768708	0.0277024	1.27495	1.32742	0.0524752	0.912862	4.26802	6.08011	1.81209	0.202649	24	0.0834964	0.9947	0.998321
Neu1	0.00612448	0.0079522	14.6081	16.5349	1.92681	0.1017	2.93256	3.85253	0.919973	0.575124	4.16145	6.10691	1.94546	0.307928	24	0.21077	0.948955	0.998321
Acd	0.00166145	0.000134178	6.07056	7.16319	1.09263	0.000722424	1.18886	1.23851	0.049645	0.907239	4.29172	6.14677	1.85505	0.171568	24	0.00531335	0.9947	0.998321
Aqp9	0.0251485	1.52979e-05	114.293	138.174	23.8813	0.0066078	26.8509	22.0746	-4.77637	0.688128	4.91588	6.15851	1.24263	0.510405	24	0.0281597	0.965965	0.998321
Nr1d1	3.40794e-05	1.46719e-08	11.6815	15.2509	3.56942	0.170342	15.1891	19.2482	4.05906	0.268342	5.88199	6.18468	0.302689	0.71377	24	0.30114	0.872377	0.998321
Ctps2	1.3389e-06	7.79695e-06	5.1878	6.14321	0.955412	0.000692943	1.41224	1.77527	0.363028	0.330688	4.03042	6.2297	2.19928	0.0190083	24	0.00518499	0.893049	0.92826
Tm4sf4	0.0128675	0.0092032	54.7801	58.8571	4.07694	0.386699	11.8342	14.1962	2.36202	0.721878	3.69167	6.24886	2.55719	0.198772	24	0.529449	0.966609	0.998321
Mov10	0.0281298	0.000628197	3.83015	5.64582	1.81566	0.000700981	1.39233	1.52282	0.13049	0.853384	3.68258	6.25878	2.5762	0.169866	24	0.00521481	0.990444	0.998321
Slc35b2	0.0121255	2.69564e-07	28.6639	26.0966	-2.56731	0.084374	5.35703	4.7554	-0.601627	0.771028	6.31043	6.27767	-0.0327539	0.983347	24	0.185623	0.973177	0.998321
Clec2h	1.67574e-05	0.00104833	13.5556	12.3476	-1.20794	0.659112	13.0508	11.5518	-1.49898	0.698614	5.27863	6.27924	1.00061	0.409312	24	0.760014	0.966609	0.998321
Spry4	0.000324326	6.58246e-05	2.06023	1.53484	-0.525395	0.00827653	1.03083	0.589918	-0.440913	0.107493	5.21319	6.30437	1.09118	0.44467	24	0.0334965	0.7489	0.998321
Rcl1	0.000274163	3.49277e-08	88.8501	75.6483	-13.2018	0.028906	33.6075	24.8912	-8.71632	0.296907	5.39094	6.30645	0.91551	0.415956	24	0.0861158	0.872377	0.998321
Grtp1	0.0406099	0.000107451	19.6941	19.1371	-0.55701	0.655214	3.67033	2.32198	-1.34835	0.445723	3.89435	6.31295	2.4186	0.321511	24	0.758327	0.91563	0.998321
Cabcoco1	0.00066223	3.16069e-06	1.11846	1.11184	-0.00662418	0.94859	0.518272	0.397277	-0.120994	0.406907	7.74172	6.37286	-1.36886	0.274839	24	0.97018	0.906686	0.998321
Junb	0.000257684	1.22722e-05	10.0314	12.5382	2.50679	0.0425194	4.01711	8.09873	4.08161	0.0204789	4.91011	6.37302	1.46291	0.256554	24	0.110346	0.72041	0.998321
Tradd	0.00786367	0.000583306	10.5371	11.3634	0.82629	0.119616	1.94786	1.28758	-0.660274	0.37446	3.11733	6.41845	3.30113	0.0815047	24	0.235752	0.902491	0.998321
Limd2	0.000705253	3.37704e-07	11.1695	9.85514	-1.3144	0.0435242	3.2048	2.77885	-0.425956	0.635856	6.93493	6.43239	-0.502541	0.664048	24	0.112708	0.964271	0.998321
Ift46	0.000415315	0.000125079	23.2532	23.7866	0.533362	0.649789	5.48082	4.7059	-0.774923	0.640897	4.71362	6.49741	1.78379	0.160205	24	0.753071	0.964271	0.998321
Ldlrad4	0.000118513	0.0103976	2.45585	2.57928	0.123435	0.6129	1.02114	0.746212	-0.274925	0.426604	5.5549	6.50089	0.945995	0.541091	24	0.726337	0.906686	0.998321
Arrdc3	0.0029542	0.00688139	33.528	27.1066	-6.42146	0.280038	21.9378	15.3559	-6.5819	0.432145	5.11467	6.51191	1.39724	0.437298	24	0.42957	0.906686	0.998321
Trex1	0.000180472	0.00137997	5.38639	6.5954	1.20901	7.82037e-06	0.835869	1.03323	0.197358	0.559625	4.21217	6.53157	2.3194	0.103789	24	0.000234065	0.944072	0.998321
Crybb3	0.0307587	0.000154903	1.1175	0.828409	-0.289089	0.0994788	0.520382	0.42176	-0.0986222	0.686527	5.79147	6.5352	0.743725	0.711934	24	0.20784	0.965965	0.998321
Trmo	0.000371008	0.00267888	1.61874	1.71083	0.0920928	0.292027	0.391895	0.270764	-0.121131	0.326656	5.0852	6.54381	1.45862	0.329938	24	0.438725	0.893049	0.998321
Tmem106c	0.0215482	8.47379e-05	11.4149	13.2757	1.86078	0.000381772	1.605	1.04542	-0.559579	0.416086	4.72378	6.54762	1.82385	0.390205	24	0.00336534	0.906686	0.998321
Irf5	0.00927404	0.00229134	8.32151	8.91231	0.590798	0.19173	1.37628	1.41244	0.0361581	0.954482	1.4575	6.58954	5.13203	0.00485	24	0.327945	0.9947	0.92826
Abtb1	0.00663457	2.94213e-05	13.055	15.9791	2.9241	0.00240559	3.29626	3.52315	0.22689	0.86018	4.41863	6.60306	2.18444	0.135846	24	0.0131745	0.990444	0.998321
Cfap20	0.000257272	0.000196983	21.0855	21.1331	0.0475996	0.960926	5.03316	3.33542	-1.69774	0.220769	4.14426	6.6188	2.47454	0.0691852	24	0.978411	0.866929	0.998321
Fgfr2	0.000142785	0.00367315	8.56083	10.9442	2.38339	0.0269861	4.0357	3.87285	-0.16285	0.912353	2.97545	6.67368	3.69824	0.0127585	24	0.0817202	0.9947	0.92826
Shf	0.003088	5.19107e-05	7.17532	8.46382	1.28851	0.00920087	1.894	1.78378	-0.110225	0.869601	4.77634	6.69346	1.91712	0.174534	24	0.0361022	0.991839	0.998321
Cebpe	0.00038024	0.00310694	5.94516	6.57734	0.632174	0.36166	2.34872	2.65202	0.303297	0.755924	3.87318	6.77701	2.90383	0.057864	24	0.510929	0.967666	0.998321
Trappc2l	0.0382585	3.39834e-05	18.4424	15.844	-2.59845	0.00913435	2.75213	2.66258	-0.0895533	0.947206	6.25874	6.81485	0.556111	0.770911	24	0.0359508	0.9947	0.998321
Nsmce2	7.75408e-05	2.82338e-06	8.07484	8.23307	0.158223	0.693501	2.22345	2.11146	-0.111996	0.843517	5.84993	6.82197	0.97204	0.334057	24	0.787763	0.990444	0.998321
Coro1b	0.0047801	5.2081e-05	45.2914	47.7628	2.47143	0.24475	7.7859	8.29237	0.506476	0.865082	5.24087	6.86287	1.62201	0.256431	24	0.385549	0.991839	0.998321
Flcn	0.000962214	0.00123394	6.71523	7.77801	1.06279	0.232876	2.7627	3.77355	1.01084	0.420189	5.20736	6.87928	1.67192	0.272771	24	0.374172	0.906686	0.998321
Nop53	0.00321837	0.00025494	86.9161	95.2595	8.34337	0.132925	19.691	21.6076	1.9166	0.804643	6.03849	6.88356	0.845077	0.557425	24	0.253444	0.988145	0.998321
Aimp1	4.60164e-05	1.93593e-06	27.2887	28.518	1.2293	0.103142	4.68724	3.23772	-1.44952	0.172113	5.2868	6.92588	1.63907	0.128816	24	0.213072	0.838127	0.998321
Gsap	0.00434075	0.0164581	10.7451	9.18803	-1.55711	0.0311478	2.3883	1.68313	-0.705177	0.479104	5.84981	6.93223	1.08242	0.579569	24	0.0901913	0.925357	0.998321
Timm44	0.000488658	0.000129787	27.525	30.5501	3.0251	0.00247293	4.70546	3.1701	-1.53536	0.254329	3.7222	7.03801	3.31581	0.019474	24	0.013429	0.872377	0.92826
Clta	0.00694551	0.00493247	113.996	118.245	4.24837	0.394342	17.7124	11.6245	-6.08787	0.388149	5.08706	7.06525	1.9782	0.313771	24	0.537057	0.906686	0.998321
Eif2d	0.00406358	0.000210654	14.7862	15.3154	0.529207	0.365874	2.39109	1.55212	-0.838969	0.31136	6.36233	7.07516	0.712829	0.676871	24	0.514061	0.878773	0.998321
Tmem9	0.00125514	0.00125828	15.6275	13.8981	-1.72931	0.0356856	3.5148	2.29141	-1.22339	0.283813	7.49917	7.08154	-0.417634	0.793533	24	0.0998417	0.872377	0.998321
F11	0.0118927	0.000103363	28.6008	33.581	4.9802	0.0406242	7.93264	8.00725	0.0746089	0.982252	4.69768	7.0877	2.39002	0.142195	24	0.107358	0.995919	0.998321
Brd9	0.0062241	0.000122199	3.9871	4.38167	0.394568	0.0802959	0.818041	0.735959	-0.0820819	0.793346	3.50494	7.09852	3.59358	0.0242183	24	0.178482	0.984215	0.955853
Gnat1	0.000319583	1.48147e-05	17.5906	24.3463	6.75571	0.000507517	7.64342	10.1166	2.4732	0.334984	5.37137	7.10512	1.73375	0.130146	24	0.00418702	0.893049	0.998321
Nosip	0.00262007	5.77474e-05	13.0335	15.2032	2.16969	0.00160141	2.51402	2.67371	0.159688	0.861445	5.75587	7.2314	1.47552	0.277459	24	0.00952632	0.990444	0.998321
Tns2	0.00699832	1.57338e-05	15.7752	22.0304	6.25522	0.00155238	6.42846	8.26977	1.84131	0.484935	5.22021	7.24608	2.02587	0.152613	24	0.00929261	0.925357	0.998321
Selenoh	0.000241132	2.52152e-05	16.489	13.6397	-2.84935	0.00264727	5.26108	2.21064	-3.05045	0.0199605	7.38706	7.29518	-0.091886	0.956409	24	0.014196	0.72041	0.998321
Eif2a	0.000819481	0.000153183	18.7121	18.3329	-0.37923	0.644764	4.18242	1.98203	-2.20039	0.0635995	4.86722	7.38012	2.5129	0.156458	24	0.75183	0.72041	0.998321
Mrps9	7.80559e-05	2.20569e-06	17.4927	17.7239	0.231258	0.690549	3.5517	2.39001	-1.16169	0.161862	5.65272	7.38853	1.7358	0.125803	24	0.78548	0.824419	0.998321
Ilk	0.00973675	0.000439586	31.8355	33.2791	1.44357	0.17887	3.32271	3.87067	0.547959	0.715508	5.28852	7.40731	2.11879	0.192533	24	0.312779	0.966609	0.998321
Tbc1d10a	0.000627134	0.000252927	6.85005	6.80083	-0.049211	0.93158	2.3657	2.41505	0.0493488	0.951453	5.83989	7.50474	1.66485	0.203132	24	0.959154	0.9947	0.998321
Dtnbp1	9.80871e-05	0.000482972	32.0316	33.1876	1.15597	0.465041	6.7059	7.09288	0.386977	0.862288	6.1935	7.53298	1.33948	0.281973	24	0.599107	0.990444	0.998321
Pvr	0.0102538	0.00346234	2.41516	2.84527	0.430104	0.0830224	0.544876	0.931559	0.386684	0.265357	5.2589	7.60888	2.34998	0.238927	24	0.183591	0.872377	0.998321
Syt1	0.0073659	8.36569e-07	1.36821	1.91566	0.547453	0.0150364	0.801004	0.981362	0.180358	0.557901	6.82486	7.60931	0.784448	0.558189	24	0.0526604	0.944072	0.998321
Hmga1	0.00202843	0.000243933	11.9703	13.2861	1.31579	0.207219	2.76878	5.38598	2.6172	0.0787714	7.18589	7.63222	0.446336	0.780751	24	0.346802	0.72041	0.998321
Flot1	0.000172356	1.67767e-05	13.2396	15.9696	2.72996	0.00369464	3.7558	5.25022	1.49442	0.240648	7.27765	7.6468	0.369143	0.741165	24	0.0183591	0.872377	0.998321
Palmd	0.0154944	0.000615875	16.3977	18.3343	1.93662	0.104005	3.44117	4.0429	0.601733	0.716866	5.42206	7.65834	2.23628	0.195166	24	0.214511	0.966609	0.998321
Lhpp	6.19358e-05	0.000278971	23.2895	26.7426	3.45314	0.0487947	8.36159	7.51398	-0.847612	0.726433	6.39676	7.66316	1.26639	0.282395	24	0.122061	0.966609	0.998321
Dedd2	0.000408077	4.2575e-05	11.3583	13.1007	1.74246	0.0602445	3.85897	4.54997	0.691002	0.591026	5.89835	7.66855	1.7702	0.138142	24	0.142527	0.952611	0.998321
Plekhf1	0.00578904	0.000930834	1.73522	2.11318	0.377955	0.0121373	0.361165	0.641181	0.280016	0.176922	6.68885	7.68585	0.996996	0.571911	24	0.0443769	0.840214	0.998321
Dctn2	0.0141918	0.00013794	50.7699	60.7912	10.0213	8.97031e-05	7.53997	7.70737	0.167404	0.959422	5.70273	7.72505	2.02231	0.22412	24	0.00124137	0.9947	0.998321
Cbr4	0.00829613	0.015272	31.3297	31.5435	0.213739	0.877739	5.09505	2.29802	-2.79703	0.159489	7.31277	7.73125	0.418477	0.868805	24	0.925322	0.824419	0.998321
P2rx4	5.04269e-05	0.00111339	34.1634	44.8916	10.7282	0.00985165	12.1709	19.144	6.97312	0.220859	5.45979	7.74083	2.28104	0.129633	24	0.0379613	0.866929	0.998321
Tinf2	0.00486569	0.0272991	6.92036	6.56057	-0.359795	0.315206	1.0885	0.858443	-0.230056	0.648177	6.31067	7.77034	1.45967	0.470817	24	0.461514	0.96495	0.998321
Get4	0.00112929	0.000124278	26.9788	25.1648	-1.81395	0.11908	5.15477	4.00387	-1.1509	0.479272	8.17884	7.81506	-0.363781	0.792951	24	0.235055	0.925357	0.998321
Abhd10	0.0181346	0.000542969	3.08146	3.3748	0.293335	0.0403214	0.303252	0.637008	0.333756	0.0960802	3.86251	7.83197	3.96946	0.0463865	24	0.106955	0.7489	0.998321
Srd5a3	0.0248473	0.00387694	5.41732	6.95333	1.53601	0.000135071	0.843095	1.23797	0.394873	0.449238	4.63387	7.84026	3.20638	0.117051	24	0.00159835	0.91563	0.998321
Mt1	0.00208874	0.0284861	131.092	92.6496	-38.4425	0.265563	79.6154	99.9817	20.3663	0.674664	10.3855	7.84403	-2.54151	0.230639	24	0.413276	0.965691	0.998321
Dhfr	0.0178329	0.000240556	6.51884	7.05255	0.533708	0.172969	1.28809	0.939826	-0.348268	0.525863	5.15783	7.85328	2.69545	0.171362	24	0.304947	0.929439	0.998321
Alkbh2	0.00876995	8.38212e-06	5.14405	5.43959	0.295546	0.385879	1.14631	1.54838	0.40207	0.404045	4.60792	7.8822	3.27428	0.0240265	24	0.529449	0.906686	0.955853
Tamm41	0.000652343	0.000175242	2.92944	3.30596	0.376524	0.011192	0.599368	0.606651	0.00728277	0.971219	8.4473	7.90429	-0.543007	0.67142	24	0.0419946	0.9947	0.998321
Shld1	0.000336875	0.00902246	7.59612	6.51584	-1.08028	0.100423	2.68935	1.88955	-0.799804	0.384189	8.33292	7.99411	-0.338812	0.832168	24	0.208795	0.906686	0.998321
Eif4ebp1	0.00141568	0.00172711	36.6581	44.008	7.34985	0.000548482	5.65461	8.29971	2.6451	0.346459	6.77758	7.99953	1.22195	0.450879	24	0.00445422	0.899789	0.998321
Slc25a47	0.00477516	0.00175009	194.006	223.411	29.4046	0.233971	63.0736	100.485	37.4111	0.283508	7.66171	8.00843	0.346718	0.843115	24	0.375463	0.872377	0.998321
Gpr146	0.00622871	0.000183315	20.8164	25.066	4.24952	0.0352237	6.44302	8.01885	1.57583	0.571312	5.59012	8.03322	2.44309	0.107429	24	0.0991967	0.944072	0.998321
Adora1	0.0136733	0.000450219	4.72096	5.48018	0.759211	0.229742	1.62521	2.66416	1.03895	0.244911	6.89008	8.03893	1.14885	0.506602	24	0.370989	0.872377	0.998321
Klf1	0.0072653	0.000314678	2.08024	2.02252	-0.05772	0.78767	0.788631	0.613007	-0.175624	0.562882	6.88674	8.06563	1.17889	0.486866	24	0.85547	0.944072	0.998321
Fn3k	0.00250797	2.34155e-06	17.1377	17.1081	-0.0295764	0.969972	3.50067	2.71404	-0.786626	0.480301	6.59917	8.12936	1.53019	0.277533	24	0.982956	0.925357	0.998321
Gch1	0.00221087	9.39016e-07	74.8255	69.1936	-5.63196	0.288372	23.0578	22.7376	-0.320182	0.965725	6.74205	8.16374	1.42168	0.25644	24	0.436116	0.9947	0.998321
Wdr45	0.00265961	3.79005e-05	24.3087	28.6158	4.30711	0.00321025	4.9524	6.73815	1.78575	0.364644	5.75307	8.20082	2.44775	0.0704754	24	0.0164605	0.900004	0.998321
Nfx1	0.00174664	0.000205104	12.6041	14.0634	1.45928	0.104299	3.58825	3.30254	-0.285711	0.819316	4.73494	8.24105	3.50612	0.0149552	24	0.214771	0.990444	0.92826
Bfar	0.00587849	4.57187e-07	17.8143	19.1653	1.35094	0.116522	3.48441	2.57218	-0.912238	0.448429	5.84748	8.29308	2.44561	0.123511	24	0.230911	0.91563	0.998321
Zbed5	0.00108418	8.66544e-05	1.08197	1.35656	0.274597	0.0228155	0.45474	0.543093	0.0883537	0.593624	8.22953	8.297	0.0674653	0.957983	24	0.0719695	0.952611	0.998321
3110082I17Rik	0.00254157	0.000799242	5.09033	5.80678	0.716451	0.236414	2.33751	1.94039	-0.39712	0.640229	5.0359	8.30203	3.26613	0.0381789	24	0.377062	0.964271	0.963456
Fbxo9	0.00538679	0.045546	40.9047	38.5673	-2.33744	0.281118	7.1645	4.16282	-3.00168	0.327138	4.03517	8.35522	4.32006	0.0641039	24	0.429844	0.893049	0.998321
Maff	1.56732e-05	0.0004101	2.65169	3.25197	0.600281	0.296868	1.84756	3.06944	1.22188	0.135914	7.83018	8.36055	0.530362	0.70089	24	0.444266	0.774177	0.998321
Gm3839	0.0021393	0.000273299	9.18444	11.316	2.13158	0.0181964	3.11722	3.67746	0.560243	0.65021	7.46351	8.38658	0.92307	0.511254	24	0.0603577	0.96495	0.998321
Gtf2b	0.0250028	0.000141529	11.5454	14.2475	2.70219	0.000453463	1.71877	3.28427	1.5655	0.126526	4.49149	8.40744	3.91595	0.0334719	24	0.00385216	0.771794	0.955853
Bhlhe41	3.47291e-05	0.000515099	0.714753	0.826644	0.11189	0.548564	0.690031	0.925792	0.235761	0.372666	8.37397	8.44807	0.074106	0.954008	24	0.673665	0.900004	0.998321
Ltbr	0.0470923	4.83467e-06	48.9044	50.2177	1.3133	0.615018	6.87544	10.209	3.33356	0.368303	7.7096	8.451	0.741403	0.671515	24	0.727334	0.900004	0.998321
Sin3b	0.0119398	0.00073994	36.8816	39.9284	3.04684	0.0507365	5.43644	3.27183	-2.16462	0.318081	7.80916	8.52529	0.71613	0.730363	24	0.125332	0.888059	0.998321
Ang	0.0111932	0.00225473	187.234	186.382	-0.852812	0.952289	46.3209	38.7225	-7.59835	0.706438	6.96527	8.55825	1.59298	0.386829	24	0.972695	0.966609	0.998321
Abcg8	0.00946952	0.00265114	21.3135	24.4323	3.11877	0.476586	11.6039	15.688	4.08411	0.50964	6.54177	8.56259	2.02082	0.262127	24	0.610314	0.929439	0.998321
Gpcpd1	0.000126201	2.9189e-05	32.2249	25.2837	-6.94118	0.129524	24.9193	18.3958	-6.52348	0.310005	8.51668	8.57797	0.0612943	0.958056	24	0.248802	0.876872	0.998321
Gm33543	0.000144825	0.000133195	6.89984	6.80604	-0.0938079	0.919279	4.06801	4.47436	0.406356	0.756367	7.23001	8.58195	1.35195	0.25347	24	0.950291	0.967666	0.998321
Timm17a	9.98828e-06	3.20119e-08	41.0145	36.6823	-4.33217	0.0012913	8.82577	7.65298	-1.17279	0.512661	8.78769	8.66221	-0.12548	0.880512	24	0.00810684	0.929439	0.998321
Fibp	0.00439219	8.84253e-05	19.6937	22.2697	2.57598	0.011457	4.02287	2.68624	-1.33663	0.337464	6.7258	8.67666	1.95086	0.248076	24	0.0427395	0.893049	0.998321
Azin2	9.50535e-05	0.00129373	0.900124	0.975753	0.0756291	0.40362	0.40143	0.353852	-0.047578	0.70932	7.53359	8.79064	1.25705	0.335373	24	0.54194	0.966609	0.998321
Pla2g12a	3.99426e-06	0.00280411	11.9801	13.1246	1.14453	0.385283	4.35338	5.76829	1.41491	0.447405	8.07122	8.79637	0.725144	0.615724	24	0.529449	0.91563	0.998321
Zfp771	0.033622	0.00422603	19.7535	18.7501	-1.00339	0.382805	3.03369	2.88308	-0.15061	0.925863	6.94037	8.83753	1.89715	0.366774	24	0.528503	0.9947	0.998321
Pnpla2	0.0055803	2.61446e-06	36.0498	39.2732	3.22343	0.345985	12.8782	14.8954	2.0172	0.675354	9.97288	8.84043	-1.13244	0.397947	24	0.49421	0.965691	0.998321
Rnf19b	0.00258932	0.000223379	18.4413	18.861	0.419718	0.74714	4.70797	5.34938	0.641405	0.72757	7.32674	8.84136	1.51461	0.284723	24	0.828225	0.966609	0.998321
Nr1d2	1.92926e-06	1.27031e-05	16.0284	14.0708	-1.95763	0.345225	13.0182	11.8835	-1.13469	0.69758	8.00901	8.88391	0.874895	0.332547	24	0.49421	0.966609	0.998321
Actn1	0.0382362	1.13141e-06	7.77263	10.4813	2.70868	0.000477919	1.99733	3.06853	1.0712	0.295554	6.04509	8.8867	2.84161	0.0889308	24	0.00399404	0.872377	0.998321
Tnfsf12	0.00256603	0.000582602	8.01526	9.18814	1.17288	0.0595784	1.55772	2.93559	1.37788	0.115222	8.29754	8.90069	0.603145	0.721618	24	0.141471	0.768343	0.998321
Cpne2	0.0338779	0.000350632	6.40502	7.27533	0.870307	0.0357074	1.09137	1.2808	0.18943	0.740049	3.27682	8.90829	5.63148	0.00391321	24	0.0998417	0.966609	0.92826
Dbp	2.62021e-07	5.0534e-08	34.3799	42.5012	8.12128	0.263333	50.4939	61.9685	11.4746	0.263769	8.25096	8.91224	0.66128	0.349536	24	0.410799	0.872377	0.998321
Imp3	0.0332569	0.000395637	50.021	53.6299	3.60895	0.11291	6.51268	5.59353	-0.919147	0.772039	6.29879	8.9437	2.64491	0.194582	24	0.2267	0.973177	0.998321
Coa7	0.00768416	4.85185e-05	28.4439	32.2259	3.78204	0.0184541	5.50608	5.7358	0.229725	0.916634	7.1566	8.9958	1.8392	0.221902	24	0.0609444	0.9947	0.998321
Bri3	6.15034e-05	2.03651e-05	107.636	104.246	-3.38976	0.595934	33.8731	32.0264	-1.84661	0.837922	8.54565	9.00292	0.457274	0.662808	24	0.713186	0.990444	0.998321
Ripk2	0.00266384	0.000463275	2.19935	2.32986	0.130504	0.520679	0.68439	0.836496	0.152106	0.596269	7.6086	9.02575	1.41714	0.334945	24	0.654877	0.954243	0.998321
Gadd45a	0.000643906	0.00015655	8.79564	7.4756	-1.32004	0.0335293	2.54	2.59563	0.0556315	0.948091	7.28665	9.0582	1.77156	0.168312	24	0.0950489	0.9947	0.998321
Coq8b	0.0391052	0.000183015	8.1293	10.9844	2.85508	1.23765e-06	1.1255	2.25559	1.1301	0.120888	6.68322	9.08092	2.3977	0.217342	24	6.92544e-05	0.771794	0.998321
Pir	0.0152191	0.00200792	13.7551	16.3371	2.58195	0.0150086	2.97282	3.16742	0.194602	0.893121	5.82022	9.09701	3.27679	0.0748625	24	0.0526604	0.9947	0.998321
Klf10	0.00948756	0.00609071	7.13723	7.31272	0.175497	0.876277	2.884	3.72218	0.838175	0.599588	8.55615	9.11461	0.558459	0.767551	24	0.925322	0.954243	0.998321
Klf16	0.00480555	8.53118e-05	1.67889	2.23286	0.553968	0.00291804	0.491946	0.934118	0.442172	0.081661	8.28795	9.14722	0.85927	0.579347	24	0.0152663	0.72041	0.998321
Otub1	0.0134423	1.26319e-05	26.8775	29.4612	2.58371	0.0153151	3.58768	3.21522	-0.37246	0.797895	7.02423	9.14933	2.12511	0.199516	24	0.0534161	0.984554	0.998321
Rgs16	0.000411216	5.29171e-06	5.15575	3.29344	-1.86231	0.188579	7.70689	4.28621	-3.42068	0.0899186	9.02188	9.16615	0.144269	0.919609	24	0.324467	0.737104	0.998321
Klhl21	0.0198174	0.000893832	8.23551	9.26121	1.0257	0.325758	2.73155	3.77841	1.04686	0.476978	8.36288	9.1962	0.833325	0.642085	24	0.473911	0.925357	0.998321
Hoga1	0.00900515	0.000209828	93.5299	107.861	14.3309	0.0209637	21.6004	17.3474	-4.25299	0.617316	6.98487	9.27422	2.28935	0.182044	24	0.067115	0.959226	0.998321
Hook2	0.0315025	0.000173304	9.69642	12.1654	2.46897	0.0238055	2.83611	3.81399	0.977876	0.514858	4.18405	9.32238	5.13833	0.00578507	24	0.0741832	0.929439	0.92826
Ugp2	0.0159348	0.00143093	134.859	151.485	16.6255	0.139468	33.5548	32.7803	-0.774527	0.96066	6.47437	9.33501	2.86064	0.119097	24	0.263964	0.9947	0.998321
Fam76a	0.00814478	0.00510442	6.6854	6.5028	-0.182608	0.733235	1.36345	1.84644	0.482994	0.524561	8.43536	9.3471	0.911736	0.625354	24	0.818686	0.929439	0.998321
Lrrc29	0.0067053	0.000288088	1.14072	1.41576	0.275044	0.0115614	0.379146	0.330572	-0.048574	0.743199	5.31794	9.34925	4.03131	0.015436	24	0.0430045	0.966609	0.92826
Atp6v1e1	0.0330005	0.000765582	68.1837	72.61	4.42628	0.268211	9.22916	15.1086	5.87948	0.297952	7.69364	9.38163	1.68799	0.382633	24	0.416785	0.872377	0.998321
Cyth2	0.00536738	7.14067e-05	20.77	23.8408	3.0708	0.00165621	3.34288	3.51285	0.169967	0.895928	6.25224	9.4401	3.18786	0.0323835	24	0.00977774	0.9947	0.955853
Gmnn	0.000181931	3.13784e-05	12.1597	9.78306	-2.37669	0.000523115	3.67105	2.00283	-1.66822	0.0691831	8.4512	9.45577	1.00457	0.468807	24	0.00428821	0.72041	0.998321
Abcg5	0.00164744	0.00264476	28.5532	32.6921	4.13892	0.400124	13.0436	19.9783	6.9347	0.319663	6.93484	9.45613	2.52129	0.146174	24	0.53979	0.888059	0.998321
Ung	1.17867e-05	0.00625261	3.41769	3.85829	0.440596	0.402751	1.11413	2.1593	1.04517	0.163614	9.78292	9.49904	-0.283887	0.888409	24	0.541631	0.824419	0.998321
Dohh	0.0361082	0.000410995	23.7848	23.8524	0.0675588	0.935232	2.1746	2.72475	0.550152	0.64026	8.03143	9.56944	1.53801	0.412271	24	0.96061	0.964271	0.998321
Rnase4	0.00417661	4.23921e-05	593.947	538.348	-55.5995	0.240543	182.418	173.692	-8.72607	0.895524	8.17186	9.61606	1.4442	0.314343	24	0.380318	0.9947	0.998321
Pfdn2	0.014659	8.86004e-05	45.8725	47.645	1.7725	0.364908	6.20599	6.91368	0.707691	0.797207	7.71729	9.63771	1.92042	0.236902	24	0.513264	0.984554	0.998321
Il15ra	0.0053119	0.000395466	18.5352	18.4457	-0.0894733	0.949073	4.5234	5.58392	1.06052	0.593052	6.71319	9.66815	2.95497	0.0575402	24	0.97018	0.952611	0.998321
Ccdc85b	0.000195097	5.2586e-06	2.88029	3.12896	0.248671	0.0765564	0.640309	0.795874	0.155565	0.426385	9.55724	9.68111	0.123869	0.906527	24	0.172548	0.906686	0.998321
P2ry2	0.0113172	7.60298e-06	5.69306	6.4335	0.74044	0.24042	2.16109	2.40885	0.247754	0.779524	9.28706	9.6942	0.407135	0.784097	24	0.380318	0.975847	0.998321
Slc5a6	0.00389307	0.000956603	3.22592	4.18661	0.960695	0.155962	1.79208	2.92048	1.1284	0.236907	9.88775	9.77346	-0.114296	0.94553	24	0.283508	0.872377	0.998321
Pck1	0.0301707	0.00429925	344.987	476.809	131.822	0.120753	188.053	273.713	85.6605	0.470824	9.67802	9.80732	0.129297	0.950038	24	0.236543	0.925357	0.998321
Narf	0.0144122	7.73636e-05	12.8052	12.1041	-0.701116	0.506626	3.18706	4.27481	1.08775	0.466518	8.36179	9.95778	1.59599	0.313581	24	0.63987	0.925357	0.998321
Anxa7	0.0297291	4.2749e-06	30.237	41.1513	10.9144	1.75603e-06	5.27798	9.92825	4.65026	0.10192	7.61967	10.0271	2.40747	0.142718	24	8.69233e-05	0.7489	0.998321
Ccne1	0.000170353	4.06759e-07	0.853158	1.16455	0.311393	0.0313953	0.620971	1.03608	0.415109	0.0418857	9.82317	10.1222	0.299069	0.767029	24	0.0901913	0.72041	0.998321
Tpd52l1	0.0272692	0.000130824	8.5022	8.44683	-0.0553743	0.893329	1.26783	1.06006	-0.207762	0.7222	8.30013	10.2037	1.90356	0.329111	24	0.935581	0.966609	0.998321
1810058I24Rik	4.7101e-05	3.91541e-06	59.8751	73.2443	13.3691	0.000571043	21.2755	17.8464	-3.42904	0.50265	9.25736	10.2141	0.956754	0.345025	24	0.00455559	0.925357	0.998321
Yrdc	0.00376312	2.82366e-05	14.8212	15.0026	0.181395	0.838091	3.29976	3.87596	0.576202	0.646593	8.55785	10.2515	1.69369	0.213631	24	0.898853	0.964271	0.998321
1810055G02Rik	0.00172079	0.0015688	10.5986	13.6323	3.03368	0.0770213	5.30862	6.70837	1.39975	0.557401	11.0539	10.3035	-0.75042	0.627603	24	0.172996	0.944072	0.998321
Angptl2	0.0445078	0.00234333	3.92743	4.43793	0.510496	0.226973	0.951323	1.33349	0.382168	0.519829	9.85759	10.3365	0.478923	0.81672	24	0.368367	0.929439	0.998321
Gm48583	7.10538e-06	0.000121268	13.0771	14.6152	1.5381	0.223929	6.86647	6.23803	-0.628437	0.723161	10.6763	10.4729	-0.203446	0.844499	24	0.364805	0.966609	0.998321
Ciart	7.84506e-05	3.136e-08	5.66689	6.94573	1.27884	0.312043	6.80162	9.2463	2.44468	0.173921	9.90744	10.5177	0.610307	0.487505	24	0.458971	0.838127	0.998321
Upp2	6.0618e-05	4.72332e-06	235.443	254.198	18.7544	0.575294	175.06	190.736	15.6757	0.740234	10.1596	10.5312	0.371654	0.707454	24	0.69953	0.966609	0.998321
Mcm10	0.011084	6.43856e-06	59.5516	72.5129	12.9614	0.0461699	21.8785	25.224	3.34552	0.709546	8.02293	10.5332	2.51027	0.0924629	24	0.117432	0.966609	0.998321
Ndel1	0.00422227	0.00301723	14.8788	14.6601	-0.218676	0.861738	2.98806	5.0252	2.03714	0.254899	10.7403	10.5496	-0.190773	0.918619	24	0.916576	0.872377	0.998321
Grem2	0.0104473	1.96693e-06	2.92264	3.82947	0.906828	0.101102	1.73942	2.92239	1.18298	0.129532	8.94946	10.5866	1.63711	0.242982	24	0.209868	0.771794	0.998321
Auh	0.00795535	8.51657e-05	36.2367	37.9446	1.70791	0.180983	4.81512	3.27831	-1.53681	0.391664	8.87405	10.7356	1.86159	0.298857	24	0.315041	0.906686	0.998321
Coq10b	8.219e-06	6.34916e-09	18.4053	20.0582	1.65295	0.424069	13.666	16.0029	2.33692	0.424207	9.96097	10.7829	0.821972	0.280987	24	0.562077	0.906686	0.998321
Etnk2	0.0383178	7.51518e-06	143.353	145.131	1.77853	0.87993	33.5715	38.7393	5.16778	0.756389	9.6173	10.8096	1.19228	0.502301	24	0.926735	0.967666	0.998321
Gstt2	0.0296258	0.00113821	70.278	77.5031	7.22511	0.181527	15.7657	12.4452	-3.32044	0.661119	7.14318	10.8196	3.67645	0.0843337	24	0.315284	0.9652	0.998321
Ngef	0.0144169	0.000189174	11.924	12.0776	0.153621	0.88598	3.26415	3.96334	0.699187	0.644835	8.89489	10.8956	2.00073	0.222084	24	0.930721	0.964271	0.998321
Tef	0.00408034	1.19532e-05	41.6523	45.0737	3.42136	0.594421	22.4298	32.6414	10.2116	0.263915	10.358	10.925	0.567004	0.669159	24	0.713186	0.872377	0.998321
Mknk2	0.00864864	0.00311497	28.6413	36.4361	7.79479	0.0696993	10.2183	15.8791	5.66082	0.344613	10.9554	10.9436	-0.0117876	0.994978	24	0.160824	0.899629	0.998675
Sinhcaf	0.00509161	0.00100505	2.83312	3.64533	0.812203	0.0358873	1.03087	1.58348	0.552611	0.302934	9.31763	10.9498	1.63218	0.330112	24	0.0998417	0.872377	0.998321
Efhd2	0.00121061	0.00023138	22.9136	25.6484	2.73481	0.29846	8.66361	12.6343	3.97069	0.285936	11.4248	10.9541	-0.47069	0.736343	24	0.445757	0.872377	0.998321
Mafb	0.0360915	7.48836e-05	13.7716	15.6992	1.92761	0.307548	4.92251	7.16436	2.24185	0.400441	10.58	10.9934	0.413394	0.815126	24	0.456533	0.906686	0.998321
Il12rb1	0.00293579	1.71052e-06	0.492635	0.613783	0.121148	0.0873216	0.243601	0.431633	0.188032	0.0615059	10.5663	11.0825	0.516139	0.680818	24	0.189516	0.72041	0.998321
Irak1bp1	0.045509	0.0475287	0.892296	0.904517	0.0122207	0.857587	0.112466	0.167917	0.0554511	0.565481	12.2437	11.0838	-1.15997	0.67717	24	0.913671	0.944072	0.998321
Pcsk4	0.000207965	2.67223e-10	10.8659	12.1211	1.25513	0.404466	8.56669	9.87118	1.30448	0.539314	9.52521	11.092	1.56682	0.0821913	24	0.54194	0.941361	0.998321
Per3	0.00256326	4.63074e-06	2.23477	3.06897	0.834195	0.077978	1.64826	2.69278	1.04452	0.117178	10.5466	11.0964	0.549856	0.663423	24	0.174232	0.771794	0.998321
Nrg4	1.84447e-05	0.000564895	6.57829	7.34551	0.767214	0.522231	4.44443	5.98519	1.54075	0.3647	11.7554	11.1227	-0.632664	0.621704	24	0.655718	0.900004	0.998321
Pfkfb3	0.0102487	0.000116231	3.93705	5.13684	1.19979	0.208265	2.66948	4.39515	1.72567	0.200766	10.1924	11.1744	0.982028	0.535464	24	0.347198	0.855581	0.998321
Klf13	0.0122878	1.74949e-06	12.0422	12.2621	0.219869	0.893129	5.58699	6.96581	1.37882	0.552154	10.6563	11.3292	0.672868	0.639394	24	0.935581	0.944072	0.998321
Fam102a	0.0347977	0.01699	7.03587	8.85501	1.81913	0.159154	2.21949	3.89251	1.67301	0.356595	13.1517	11.3324	-1.81929	0.47333	24	0.288245	0.900004	0.998321
Herpud1	0.0039871	2.64801e-08	155.44	192.571	37.1312	0.0379308	66.107	115.763	49.6556	0.0490742	11.2163	11.352	0.135708	0.906847	24	0.102557	0.72041	0.998321
Ubtd1	0.00132817	5.02242e-05	8.35697	8.87921	0.52224	0.19494	1.61715	1.78273	0.165573	0.769238	9.55191	11.4037	1.85178	0.150506	24	0.33069	0.973177	0.998321
Rbm3	9.89507e-05	4.1996e-06	34.999	35.322	0.322999	0.868417	10.0966	10.7673	0.670694	0.807848	9.87878	11.4315	1.55274	0.129836	24	0.921058	0.989248	0.998321
Snx10	0.00410693	0.000312932	15.0335	13.4424	-1.59109	0.137127	3.95401	3.59359	-0.360413	0.809382	12.8254	11.6513	-1.17408	0.440581	24	0.260299	0.990185	0.998321
Ptp4a1	0.00844317	0.0134412	52.9804	58.391	5.41056	0.335319	13.9919	16.7371	2.7452	0.728332	12.8334	11.816	-1.01737	0.609221	24	0.483807	0.966609	0.998321
Per1	0.00826686	7.33212e-06	3.01972	4.01617	0.996451	0.183948	2.44252	3.67016	1.22765	0.245863	12.078	11.8376	-0.240392	0.863095	24	0.3182	0.872377	0.998321
Chchd4	0.0357436	0.000101955	5.55846	4.97306	-0.585404	0.0708365	0.834103	1.18265	0.34855	0.439551	10.9591	11.9103	0.951168	0.593807	24	0.162507	0.910742	0.998321
Wee1	6.82457e-05	4.91429e-05	3.72116	4.09139	0.370234	0.529859	2.68328	3.16991	0.486633	0.559175	12.0893	11.9503	-0.138948	0.899175	24	0.661424	0.944072	0.998321
Usp2	0.000141182	3.13998e-09	12.4753	15.6455	3.1702	0.138564	11.7231	15.1646	3.44144	0.25301	11.3247	11.9919	0.667269	0.444633	24	0.26264	0.872377	0.998321
Map2k6	0.00716709	0.000954591	4.97194	3.92353	-1.0484	0.0865643	2.1832	1.61263	-0.570567	0.503161	10.2755	12.0444	1.76894	0.320395	24	0.188302	0.925357	0.998321
Ppif	0.0398484	0.000281369	23.1036	30.2561	7.15253	1.1845e-05	3.54506	5.3803	1.83524	0.372621	12.4814	12.0686	-0.412817	0.825254	24	0.000267447	0.900004	0.998321
Jph1	0.00537041	9.89376e-06	0.423137	0.464568	0.0414307	0.460032	0.202561	0.252769	0.0502086	0.526317	11.1677	12.0983	0.930647	0.492049	24	0.595037	0.929439	0.998321
A930033H14Rik	0.00616068	6.20327e-08	0.78632	1.04491	0.258586	0.0601173	0.457907	0.935632	0.477725	0.0154742	11.484	12.126	0.641989	0.608222	24	0.142488	0.72041	0.998321
Gys2	0.0289143	2.42878e-09	52.9632	92.252	39.2888	8.8653e-08	17.3232	43.6905	26.3673	0.00382539	10.7259	12.1317	1.40577	0.335949	24	1.62995e-05	0.72041	0.998321
Noct	0.0452991	0.00013215	10.7056	12.6348	1.9292	0.216762	3.27101	7.18668	3.91567	0.0790784	13.4206	12.2722	-1.14841	0.563789	24	0.355619	0.72041	0.998321
Lpin1	0.0122787	7.22371e-05	21.3841	28.1545	6.77041	0.363652	22.9743	30.4823	7.50803	0.475415	11.4167	12.2807	0.864045	0.576449	24	0.512057	0.925357	0.998321
Timp3	0.0197997	0.00577549	8.09192	6.25655	-1.83538	0.0800053	3.04464	2.45067	-0.593974	0.683492	12.0729	12.2897	0.216865	0.916129	24	0.178143	0.965965	0.998321
Lonrf1	0.0479769	4.40968e-05	2.22415	3.16954	0.94539	0.0177711	0.81217	1.94725	1.13508	0.0422652	12.5649	12.3722	-0.192717	0.921844	24	0.0592525	0.72041	0.998321
Por	0.0228933	4.04554e-09	121.664	156.734	35.0699	0.119892	72.0665	102.469	30.4024	0.336048	12.0641	12.4651	0.400965	0.780767	24	0.235934	0.893049	0.998321
Hopx	0.00441502	0.002913	77.1582	70.0136	-7.1446	0.0798994	13.7542	12.1844	-1.56981	0.781739	12.4494	12.5299	0.0804688	0.961734	24	0.178143	0.975847	0.998321
Ivns1abp	0.00166537	0.00876164	39.0584	36.1911	-2.86731	0.474916	12.9835	12.4833	-0.500257	0.929547	13.9818	12.5484	-1.43343	0.400627	24	0.609388	0.9947	0.998321
Bhlhe40	0.0440099	9.15473e-06	27.8368	36.2604	8.42357	0.0939242	12.4043	22.3422	9.93797	0.16018	12.7801	12.6198	-0.160291	0.926665	24	0.199473	0.824419	0.998321
Foxa3	0.045889	3.25759e-05	28.4348	34.6722	6.23735	0.0412584	6.88863	13.9275	7.03883	0.100342	12.3403	12.6389	0.298518	0.871376	24	0.108366	0.7489	0.998321
Nampt	3.25047e-05	5.83317e-06	24.0503	24.016	-0.0343202	0.988243	11.7091	14.4201	2.71093	0.412357	12.9378	12.6463	-0.29154	0.765907	24	0.989781	0.906686	0.998321
Alas1	0.0390313	1.37514e-05	340.578	499.619	159.041	0.126908	246.146	514.727	268.581	0.069957	12.1574	12.7306	0.57326	0.745799	24	0.245609	0.72041	0.998321
Lefty1	1.80008e-05	0.000558382	1.00632	0.814967	-0.191355	0.0246123	0.448989	0.336169	-0.11282	0.336661	11.4314	12.7561	1.3247	0.261994	24	0.0759616	0.893049	0.998321
Tmem120b	0.00350127	5.89515e-06	2.6399	3.25981	0.619908	0.00845021	0.711114	1.3929	0.681787	0.037423	15.7157	12.7871	-2.92864	0.036129	24	0.0339857	0.72041	0.955853
Esrra	0.00198361	5.55838e-05	30.8449	26.3544	-4.49042	0.000552294	4.45383	5.72137	1.26754	0.459601	12.5529	12.796	0.243137	0.853114	24	0.00445422	0.922356	0.998321
Bnip3	0.00553653	5.08664e-05	193.007	158.116	-34.8913	0.0204052	56.5345	46.641	-9.89355	0.631439	12.9736	12.8005	-0.173088	0.910874	24	0.0661499	0.964271	0.998321
St3gal5	0.00882539	1.70254e-05	93.068	71.5907	-21.4773	0.106507	47.4724	45.879	-1.5934	0.931454	13.5586	12.8699	-0.688714	0.65014	24	0.217579	0.9947	0.998321
Hamp	0.0272237	0.00030597	3638.86	2937.4	-701.464	0.060788	1047.58	1144.2	96.6261	0.852033	14.3573	12.8866	-1.47075	0.41843	24	0.143549	0.990444	0.998321
Amd1	0.00368512	0.000107494	23.1612	23.2332	0.0720017	0.965643	4.92147	8.57281	3.65134	0.127737	12.1641	12.8875	0.723414	0.629166	24	0.980684	0.771794	0.998321
Hspa2	0.00698514	1.64758e-05	0.853932	1.23235	0.378423	0.00373044	0.391716	0.637783	0.246068	0.165268	12.7965	12.9408	0.144276	0.918986	24	0.0184657	0.824419	0.998321
Nrep	0.0246507	1.00537e-05	18.5111	22.6815	4.17041	0.242911	10.0512	15.8477	5.79651	0.250971	12.5376	12.9751	0.437432	0.783856	24	0.383591	0.872377	0.998321
Slc25a29	0.0228687	0.000182683	1.4337	1.49591	0.0622089	0.658343	0.400997	0.50356	0.102563	0.606342	13.9668	13.0687	-0.898055	0.600279	24	0.760014	0.956218	0.998321
Mapre2	0.0428668	0.000479928	5.96939	7.41979	1.4504	0.020728	1.34807	2.39622	1.04815	0.226199	14.1473	13.1141	-1.03325	0.601186	24	0.0665259	0.872377	0.998321
Aopep	0.0440337	2.88759e-07	23.282	21.1068	-2.17519	0.129954	3.88337	6.09575	2.21237	0.272956	14.5654	13.155	-1.41037	0.395372	24	0.249256	0.872377	0.998321
Pdhb	0.0302377	8.12704e-05	83.2974	96.8294	13.532	0.00553522	12.4307	18.3564	5.9257	0.370275	11.6022	13.1597	1.55749	0.369512	24	0.0247355	0.900004	0.998321
Atp6v1d	0.0261913	0.000808083	23.4993	27.4737	3.97441	0.00025472	2.04998	4.35956	2.30957	0.108067	12.544	13.2081	0.664042	0.747357	24	0.00250248	0.7489	0.998321
Aimp2	0.0440089	0.000121621	8.56059	10.4318	1.87125	0.000101968	1.09721	1.61453	0.517322	0.406189	12.3887	13.2282	0.839524	0.649674	24	0.00136117	0.906686	0.998321
Cyp2a21-ps	0.0113342	7.49816e-07	1.03996	1.7799	0.739942	0.000213109	0.574545	1.06933	0.494784	0.0620655	12.4761	13.2629	0.786836	0.570887	24	0.00214274	0.72041	0.998321
Hspb8	0.0176913	4.35186e-05	85.5527	86.1549	0.602241	0.90323	16.0372	15.9678	-0.0694109	0.992094	14.8356	13.3001	-1.53547	0.360845	24	0.939879	0.998383	0.998321
Epop	0.00980017	9.93059e-09	2.57419	2.94384	0.369653	0.102953	0.789236	1.3221	0.532862	0.0966777	14.204	13.3053	-0.898763	0.476072	24	0.213023	0.7489	0.998321
Saa4	0.0118526	7.44157e-07	130.609	147.077	16.4679	0.140525	39.5613	40.5943	1.03294	0.947195	13.341	13.3219	-0.0190348	0.989785	24	0.264579	0.9947	0.998675
Rrm2	0.0335686	3.22421e-06	2.55659	3.18835	0.631764	0.0661729	0.876912	1.72432	0.847412	0.0808019	13.4072	13.3596	-0.047609	0.976931	24	0.154284	0.72041	0.998321
Cyp2a5	0.0121303	1.53264e-09	385.71	575.909	190.199	0.00333207	218.419	341.763	123.344	0.160887	12.2555	13.4385	1.18296	0.356276	24	0.0168239	0.824419	0.998321
Gm14416	0.000809665	0.00016025	1.61633	1.24292	-0.373409	0.0485379	0.780453	0.762801	-0.0176523	0.946175	13.952	13.4489	-0.503135	0.697795	24	0.122008	0.9947	0.998321
Zc3h8	0.00835549	5.05802e-07	2.53453	2.89462	0.360084	0.0325971	0.499467	1.09489	0.59542	0.0133275	12.3329	13.4808	1.14787	0.406677	24	0.0928151	0.72041	0.998321
Dnajb6	0.0485117	2.27431e-06	45.9524	47.3734	1.42104	0.581721	6.70866	10.841	4.13232	0.260103	13.5141	13.523	0.00887828	0.995891	24	0.704967	0.872377	0.998675
Fkbp5	0.00729497	2.21074e-05	22.0136	16.864	-5.14962	0.218351	15.5805	13.7842	-1.79632	0.759429	13.9242	13.552	-0.372239	0.808311	24	0.357529	0.969628	0.998321
Marveld1	0.0128078	6.83107e-06	14.4595	16.0803	1.62077	0.280881	4.67022	7.16285	2.49263	0.241519	14.3349	13.5818	-0.753137	0.605864	24	0.429844	0.872377	0.998321
Rnaseh2b	0.043332	9.34697e-05	5.16179	5.96348	0.801684	0.00566661	0.628422	1.23401	0.605587	0.126833	13.332	13.5998	0.267762	0.887141	24	0.025148	0.771794	0.998321
Rcan1	0.000200203	0.000102119	14.199	16.6613	2.46228	0.142171	6.36579	8.81934	2.45355	0.297923	14.1892	13.6549	-0.534303	0.663181	24	0.266055	0.872377	0.998321
Chd9	0.0249975	3.98315e-05	184.128	223.096	38.9679	0.122631	60.5813	126.044	65.4623	0.0682433	15.4252	13.6691	-1.75603	0.315951	24	0.23877	0.72041	0.998321
Srm	0.01215	4.03787e-07	27.1213	35.3224	8.20109	0.00591598	8.90576	16.8956	7.98983	0.0522564	13.898	13.7034	-0.194604	0.887819	24	0.0257225	0.72041	0.998321
Fmo2	0.0201108	7.58582e-05	7.48927	5.82541	-1.66385	0.178853	4.02233	3.11717	-0.905163	0.601717	14.7287	13.7225	-1.00622	0.596628	24	0.312779	0.954243	0.998321
Nmrk1	0.0331576	3.59074e-10	20.1715	22.8403	2.66876	0.130343	5.05446	11.3668	6.31236	0.0134478	12.9379	13.7274	0.789523	0.58393	24	0.249316	0.72041	0.998321
Akr1c19	0.0383815	0.000147919	105.304	102.07	-3.23372	0.698666	21.7015	29.6445	7.94299	0.502117	13.6559	13.7695	0.113607	0.950242	24	0.792931	0.925357	0.998321
Zfp970	0.00660097	1.14265e-06	46.0449	38.7416	-7.30328	0.0476222	12.2897	20.2211	7.93138	0.124637	14.1272	13.8042	-0.322985	0.805259	24	0.119971	0.771794	0.998321
Tsku	0.0406322	6.40559e-07	59.8958	79.8348	19.939	0.0850826	30.0216	57.0803	27.0587	0.0979975	14.9763	13.8588	-1.11747	0.49553	24	0.186521	0.7489	0.998321
Gm14421	0.000795138	5.4743e-06	8.73344	6.66322	-2.07022	0.0161437	3.73152	4.074	0.342483	0.770791	14.0071	13.9407	-0.0664283	0.954068	24	0.0552579	0.973177	0.998321
Scara5	6.4466e-05	0.00380698	2.41493	2.36122	-0.0537113	0.903365	2.01695	1.53247	-0.484476	0.440305	14.0221	13.9786	-0.0434416	0.974973	24	0.939879	0.910742	0.998321
Gm826	0.00012801	6.14956e-06	3.54789	3.45986	-0.0880335	0.772016	1.45478	1.75072	0.295934	0.492016	13.2167	13.986	0.769324	0.459523	24	0.847046	0.925357	0.998321
Homer2	0.000159062	3.08019e-07	22.7648	20.2852	-2.47958	0.0888471	7.56191	8.50567	0.943757	0.641636	15.0794	14.0009	-1.07849	0.268676	24	0.191856	0.964271	0.998321
Aifm2	0.0391018	0.000552961	13.8881	15.9191	2.03105	0.0582334	2.63815	3.49634	0.858189	0.56385	15.4196	14.049	-1.37066	0.472813	24	0.139755	0.944072	0.998321
Gck	0.0319603	0.00017413	69.4511	85.4139	15.9628	0.108603	24.7078	39.1431	14.4353	0.3005	16.2055	14.1045	-2.10101	0.244536	24	0.220809	0.872377	0.998321
Per2	0.0199237	1.16968e-06	3.85799	5.25715	1.39915	0.0312454	1.74479	3.73895	1.99416	0.0300183	14.51	14.1434	-0.366531	0.810215	24	0.0901913	0.72041	0.998321
Ndufaf4	0.0436301	0.000851957	31.0815	28.037	-3.04449	0.106044	4.3808	6.30425	1.92345	0.464682	14.3119	14.2163	-0.0955628	0.961286	24	0.216977	0.925357	0.998321
Eif4ebp3	0.000230721	7.79432e-06	105.559	83.1853	-22.3732	0.0501029	59.63	47.4315	-12.1984	0.441123	14.951	14.2774	-0.673574	0.558243	24	0.124005	0.910742	0.998321
Ctps	0.0150544	0.0026458	2.03422	2.60502	0.570798	0.0133538	0.579267	0.76036	0.181094	0.565305	14.6401	14.2822	-0.357922	0.846008	24	0.048141	0.944072	0.998321
Gm14387	0.000501784	6.27335e-07	6.08282	4.29285	-1.78996	0.00444525	3.03332	2.83921	-0.194116	0.818773	14.122	14.2988	0.176837	0.872712	24	0.021189	0.990444	0.998321
Gde1	0.000579394	1.22989e-09	45.6546	53.7405	8.08588	0.00510839	13.8403	18.6001	4.75988	0.225543	15.5247	14.3214	-1.20332	0.208158	24	0.0237346	0.872377	0.998321
Ankrd9	9.9657e-05	2.68044e-06	3.20575	3.89178	0.68603	0.027226	1.59336	1.66759	0.0742309	0.861864	14.2452	14.4151	0.169851	0.865153	24	0.0822532	0.990444	0.998321
Tspan4	0.000642807	1.58881e-10	53.2565	62.405	9.14856	0.016338	18.5645	26.3562	7.79171	0.13938	14.59	14.4345	-0.1555	0.866635	24	0.0553341	0.776543	0.998321
Fam107a	0.000375097	0.00384089	0.426202	0.228098	-0.198104	0.0219482	0.345852	0.275211	-0.0706407	0.551726	13.602	14.4657	0.86372	0.561726	24	0.0695747	0.944072	0.998321
E030018B13Rik	0.000175118	0.000178422	1.84118	1.17502	-0.666164	0.0681502	1.81939	1.38632	-0.43307	0.394326	16.6394	14.4947	-2.14473	0.0891693	24	0.158035	0.906686	0.998321
Zfp967	7.7149e-05	3.50706e-06	9.38665	7.28584	-2.10081	0.000144955	2.64727	2.87414	0.226869	0.751212	16.2448	14.6066	-1.63826	0.104093	24	0.00166568	0.96681	0.998321
Ppp2r5b	0.00973088	0.00264746	4.31074	4.66162	0.350887	0.167171	0.706914	0.854145	0.147231	0.678753	17.7413	14.6466	-3.0947	0.0843949	24	0.297167	0.965691	0.998321
Ccnd3	0.0436447	0.000126095	19.4177	22.4482	3.03047	0.000745855	2.12978	2.97744	0.84766	0.475802	17.61	14.7697	-2.84023	0.129555	24	0.00542325	0.925357	0.998321
Zfp966	0.00984395	0.000470209	1.92183	1.80821	-0.113619	0.539359	0.570867	0.679047	0.10818	0.67906	19.0427	14.782	-4.26065	0.0111631	24	0.668426	0.965691	0.92826
Tpst1	0.0426589	6.38562e-05	15.5817	17.6179	2.03622	0.017603	2.1619	2.95976	0.797863	0.497288	18.5215	14.8472	-3.67427	0.0478708	24	0.0588442	0.925357	0.998321
BC005537	0.0209306	4.01792e-05	31.6725	36.3742	4.70174	0.0249505	6.03232	7.90452	1.8722	0.516187	18.5602	14.8742	-3.68604	0.0271871	24	0.0766379	0.929439	0.955853
Thrsp	4.64755e-05	4.02406e-06	659.868	809.067	149.198	0.209913	594.128	728.292	134.164	0.422713	14.2604	14.8994	0.639009	0.514587	24	0.348592	0.906686	0.998321
Ttll8	0.00191985	3.22451e-06	0.47393	0.437227	-0.0367027	0.661396	0.359948	0.372678	0.0127303	0.914363	15.1505	14.9299	-0.220526	0.858294	24	0.760014	0.9947	0.998321
Fam47e	0.0179436	2.95517e-06	30.0585	27.2333	-2.82522	0.284689	8.60254	9.70795	1.10541	0.765796	13.5877	15.2338	1.64608	0.293291	24	0.43258	0.97306	0.998321
Rpl26-ps6	2.38611e-05	0.00326376	2.54275	1.86431	-0.678438	0.0116644	1.3681	0.865311	-0.502793	0.174252	18.1498	15.2513	-2.89854	0.0367509	24	0.0431382	0.838127	0.955853
Gpatch4	0.0450808	0.000799434	6.86674	9.38031	2.51357	6.24921e-06	1.04999	1.88123	0.831242	0.234009	17.9159	15.2807	-2.63523	0.200889	24	0.000211651	0.872377	0.998321
Tcim	1.18115e-05	5.21989e-05	12.0985	11.166	-0.932439	0.404666	4.687	6.74312	2.05612	0.196454	15.567	15.7215	0.154492	0.888913	24	0.54194	0.846357	0.998321
Pex11a	0.0172697	9.55864e-07	48.3285	58.988	10.6595	0.00144865	9.58455	16.4371	6.85257	0.128689	16.2561	15.8472	-0.408921	0.77818	24	0.0088361	0.771794	0.998321
Rprd1a	0.00301198	8.07278e-05	5.74967	4.70065	-1.04902	1.82942e-05	0.846217	0.851878	0.00566087	0.985375	18.9868	15.8895	-3.09726	0.0302558	24	0.000373724	0.995919	0.955853
Pdxp	1.33999e-05	3.5312e-08	0.438316	0.661051	0.222735	0.00494409	0.436096	0.613325	0.17723	0.102467	15.6063	16.1016	0.495244	0.542617	24	0.0231383	0.7489	0.998321
Kyat3	0.0262929	0.00055282	131.94	121.566	-10.3746	0.202846	23.744	22.256	-1.48799	0.896242	20.2295	16.1357	-4.09378	0.0357043	24	0.341258	0.9947	0.955853
Pnpla3	0.0167126	0.00615569	1.18673	1.8006	0.613871	0.154251	0.945206	1.44719	0.50198	0.40627	15.0474	16.1812	1.1338	0.581724	24	0.281785	0.906686	0.998321
Esr1	0.0045353	0.018389	3.04278	3.5462	0.50342	0.311244	1.50846	1.29613	-0.212324	0.761359	17.6403	16.1908	-1.44946	0.45178	24	0.458844	0.971129	0.998321
Ints2	0.0372385	0.000257983	1.6701	1.80999	0.139895	0.413765	0.475851	0.473806	-0.00204476	0.993233	21.5687	16.2127	-5.35608	0.00814112	24	0.552003	0.998383	0.92826
Mgll	0.0385786	0.000186394	62.6697	77.6473	14.9776	0.00230562	11.2874	18.3375	7.05015	0.286218	15.8905	16.2397	0.349147	0.849926	24	0.0129052	0.872377	0.998321
Samd1	0.00230432	3.2422e-05	5.61995	5.93782	0.317865	0.479838	1.77711	1.93216	0.155046	0.806964	19.3168	16.3151	-3.00177	0.0261521	24	0.613258	0.989248	0.955853
Gm35315	0.00141228	0.0010286	1.40044	1.2651	-0.135339	0.213017	0.440952	0.351159	-0.0897925	0.556205	18.7679	16.3205	-2.44733	0.107553	24	0.352834	0.944072	0.998321
Cyp7a1	0.0156742	0.000360809	27.5195	29.1556	1.63609	0.778321	19.0904	15.8746	-3.21581	0.695739	16.2498	16.3232	0.0734023	0.967793	24	0.849216	0.966609	0.998321
Gm14327	0.000209637	0.00122986	14.0452	10.7347	-3.31053	0.00533529	4.9273	4.29592	-0.63138	0.693885	17.939	16.5293	-1.40966	0.294857	24	0.0243838	0.966482	0.998321
Gm8941	0.000202889	0.000276843	10.0165	11.405	1.3885	0.237194	5.62501	4.58978	-1.03523	0.530688	18.0444	16.5352	-1.5092	0.231737	24	0.377808	0.933054	0.998321
Tango2	0.0163606	0.000298227	48.5445	35.3869	-13.1576	2.07331e-07	7.42034	4.18142	-3.23892	0.286952	17.6511	16.5425	-1.10862	0.621153	24	2.05257e-05	0.872377	0.998321
Serpine2	0.00114269	0.00476693	4.45308	4.78781	0.334731	0.505608	1.97574	1.48494	-0.490806	0.490157	18.2852	16.5696	-1.7156	0.29096	24	0.639678	0.925357	0.998321
Crybg3	0.0160945	1.83639e-05	3.07704	3.88023	0.803191	0.0158294	0.999994	1.32645	0.326453	0.473854	18.2322	16.6935	-1.53872	0.319657	24	0.0545256	0.925357	0.998321
Wnt5b	1.91707e-05	9.65772e-05	4.2749	4.36144	0.0865404	0.823591	2.07959	1.88308	-0.196505	0.720517	16.9544	16.7203	-0.234148	0.825545	24	0.886997	0.966609	0.998321
Trim7	0.00472157	0.000308464	4.74169	5.61293	0.871242	0.0412007	1.27279	1.82912	0.556338	0.347034	18.6035	16.7543	-1.84921	0.228248	24	0.108366	0.899789	0.998321
Gm7656	0.00387101	0.00104504	0.540516	0.582842	0.0423261	0.558123	0.25661	0.241277	-0.015333	0.880526	18.2587	16.7635	-1.4952	0.342701	24	0.68276	0.992561	0.998321
Ppid	0.018958	8.33466e-05	17.55	21.6652	4.11517	6.82371e-05	2.88373	3.24954	0.365812	0.782502	20.8016	16.7638	-4.0378	0.0185807	24	0.000997967	0.975852	0.92826
Zfp428	6.89182e-08	6.74968e-05	1.99752	2.21993	0.222409	0.0960463	0.858698	0.748402	-0.110297	0.553696	17.5741	16.7711	-0.803046	0.369064	24	0.202642	0.944072	0.998321
Zfp326	0.048029	0.00028847	6.21403	7.16763	0.953599	0.0162525	0.982542	1.15698	0.174439	0.747634	22.2523	16.8004	-5.45189	0.00755455	24	0.0553341	0.966609	0.92826
Skp2	0.00112238	0.00065509	0.775173	0.793185	0.018012	0.751893	0.232986	0.203389	-0.029597	0.713431	18.8065	16.8475	-1.95899	0.172364	24	0.831346	0.966609	0.998321
Tsc22d3	9.86698e-05	5.52113e-07	48.3517	44.5623	-3.7894	0.382145	25.3691	20.9512	-4.41786	0.470588	16.7672	16.8607	0.0935092	0.926997	24	0.528503	0.925357	0.998321
Mcrip2	0.0122647	1.8626e-07	79.7586	84.9651	5.20647	0.180577	12.5571	21.8129	9.25582	0.0943389	15.1142	16.8982	1.78402	0.190931	24	0.315041	0.7489	0.998321
Odc1	0.00207352	0.000235988	77.718	63.5541	-14.1639	0.00744319	20.3347	18.344	-1.99065	0.78123	17.6281	16.9174	-0.71068	0.617443	24	0.0308019	0.975847	0.998321
Nat8f6	3.17749e-05	9.66234e-11	1.85863	2.58148	0.722847	0.00193407	1.36745	1.98366	0.616217	0.0526767	16.6558	16.9426	0.286798	0.700833	24	0.0110629	0.72041	0.998321
Pfkfb1	0.00665333	6.47606e-07	17.1391	20.3647	3.22557	0.0583128	5.92913	8.9002	2.97107	0.211875	17.0407	16.9537	-0.08704	0.946226	24	0.139755	0.866929	0.998321
Gda	0.00997424	0.000331265	7.24033	7.71149	0.471161	0.542309	2.50728	2.68378	0.176501	0.871511	17.1434	16.9928	-0.150566	0.925426	24	0.669178	0.991839	0.998321
Pcp4l1	0.00293667	0.000108371	10.059	8.24551	-1.81346	0.187434	5.80852	3.92011	-1.88841	0.32943	15.9703	17.0626	1.09234	0.496079	24	0.322928	0.893049	0.998321
Caln1	0.000124038	4.66668e-05	2.90943	2.77532	-0.134105	0.525884	1.13717	0.872605	-0.264566	0.37732	17.91	17.1013	-0.808773	0.488318	24	0.658378	0.902573	0.998321
Stip1	0.00741861	7.53007e-06	39.5397	50.0496	10.5098	0.00682864	13.2345	15.9644	2.72992	0.603984	18.4002	17.1125	-1.28769	0.357722	24	0.0286874	0.954243	0.998321
Hsp90aa1	0.00274691	3.51566e-08	102.058	144.025	41.9666	0.0055143	60.5932	80.9966	20.4034	0.32017	18.3878	17.2442	-1.14356	0.316923	24	0.0247279	0.888059	0.998321
Ahsa1	0.00255494	1.53233e-06	70.1884	75.8775	5.68911	0.076134	13.6023	12.8553	-0.746938	0.866749	19.1184	17.2544	-1.86398	0.15247	24	0.172197	0.991839	0.998321
Ppp1r3b	0.0013417	7.61892e-06	68.9733	74.3904	5.41703	0.606029	44.1839	50.7871	6.60328	0.656512	18.1876	17.3079	-0.879723	0.465528	24	0.720437	0.9652	0.998321
Vps37b	0.010036	5.63645e-05	8.12556	9.11661	0.991056	0.0951681	1.92527	2.30927	0.384002	0.642388	19.5968	17.3512	-2.2456	0.141726	24	0.20145	0.964271	0.998321
Rad51c	5.67123e-08	4.97046e-06	0.55958	0.599665	0.0400848	0.484575	0.414867	0.379205	-0.0356619	0.659584	19.6751	17.4564	-2.21864	0.00656923	24	0.618086	0.9652	0.92826
Ddo	0.00103799	4.64776e-07	6.61819	8.39207	1.77388	6.03341e-06	1.42623	2.20053	0.774302	0.117745	17.9602	17.462	-0.498294	0.651148	24	0.000209865	0.771794	0.998321
Uxs1	0.00729376	0.000557536	8.0003	7.74952	-0.250781	0.576456	1.49165	1.54627	0.0546143	0.931329	19.6456	17.4821	-2.16348	0.179531	24	0.699905	0.9947	0.998321
Zfp493	1.94086e-05	0.000196044	0.849733	0.882432	0.0326985	0.616001	0.347261	0.297292	-0.0499683	0.587959	20.9137	17.5225	-3.39118	0.00346524	24	0.727334	0.952611	0.92826
Nup62	0.0102893	0.000166349	4.8588	5.51255	0.653749	0.140615	1.43176	1.5893	0.157538	0.799269	19.2471	17.6692	-1.5779	0.318512	24	0.264579	0.985306	0.998321
Nop16	0.0118691	5.09835e-06	24.3962	26.0263	1.63013	0.216685	4.42096	5.43528	1.01433	0.583971	19.1505	17.6709	-1.47956	0.312557	24	0.355619	0.950216	0.998321
1700017B05Rik	0.0352195	5.81865e-05	4.06996	5.52603	1.45607	0.000313986	1.00239	1.38773	0.385335	0.466489	20.6971	17.6739	-3.02311	0.0901551	24	0.00292225	0.925357	0.998321
Nudt8	0.0156223	0.000223554	30.6727	33.6556	2.98292	0.000432462	2.28089	3.03884	0.75795	0.496135	15.2134	17.6967	2.48326	0.136205	24	0.00373543	0.925357	0.998321
Rorc	4.46417e-07	8.83642e-09	47.6578	48.5188	0.860999	0.833017	31.9327	33.2182	1.28554	0.82386	18.1957	17.7492	-0.446529	0.51089	24	0.896046	0.990444	0.998321
Hexim1	0.0393133	9.39352e-06	13.9621	17.0487	3.08657	0.0053469	3.04952	3.08021	0.0306946	0.983616	19.3679	17.8084	-1.55951	0.40447	24	0.0243838	0.995919	0.998321
Plin5	0.0105802	0.000114876	24.977	29.9768	4.99986	0.0423655	7.70309	9.29746	1.59436	0.639308	18.8162	17.8867	-0.929478	0.548817	24	0.110346	0.964271	0.998321
Tmem37	0.0118828	4.01101e-06	55.7462	65.47	9.72382	0.00768919	12.5117	11.5232	-0.98855	0.841449	17.41	17.9004	0.49044	0.755542	24	0.0315159	0.990444	0.998321
Gm45299	0.000663927	2.09809e-05	2.04616	1.81056	-0.235594	0.192069	0.794773	0.835069	0.040296	0.873376	17.5268	18.0091	0.482291	0.684568	24	0.327945	0.991839	0.998321
Abhd8	2.12525e-06	0.00203899	4.8189	4.39991	-0.418993	0.160774	1.71537	1.12215	-0.593219	0.16031	19.3233	18.1598	-1.1635	0.335304	24	0.289873	0.824419	0.998321
Nat8f5	6.96369e-05	2.12495e-11	23.3217	39.9823	16.6606	1.63274e-06	17.8805	27.9699	10.0895	0.0216056	17.6309	18.1978	0.566879	0.458742	24	8.69233e-05	0.72041	0.998321
Fkbp4	0.0033577	2.18025e-05	102.925	114.69	11.7646	0.129214	30.0173	31.2777	1.26046	0.907223	19.0482	18.2552	-0.792939	0.557404	24	0.248802	0.9947	0.998321
Snrpa	0.00982093	0.00054271	20.3054	25.9242	5.61876	0.000220885	4.6	4.53649	-0.0635102	0.974378	20.9545	18.2941	-2.66043	0.113023	24	0.0021931	0.9947	0.998321
Mmaa	0.00116788	2.14774e-08	11.9288	13.3484	1.41964	0.000964747	1.86531	2.34593	0.480622	0.400222	19.7185	18.348	-1.37049	0.197323	24	0.00663973	0.906686	0.998321
Ces1d	0.0360203	6.61889e-08	405.863	637.271	231.408	1.25762e-05	130.913	251.06	120.147	0.0763898	18.3438	18.3705	0.0267604	0.986207	24	0.000274333	0.72041	0.998321
Ccnf	0.00226755	0.00018422	4.93585	5.20017	0.264324	0.573662	1.95264	1.55877	-0.393864	0.553363	20.01	18.3862	-1.62384	0.272836	24	0.698489	0.944072	0.998321
Ccdc151	0.00996044	0.000296256	2.18997	2.09883	-0.0911363	0.664532	0.683516	0.735592	0.0520766	0.860774	20.4815	18.393	-2.08849	0.196647	24	0.761578	0.990444	0.998321
Parp16	0.000149564	0.000537376	9.15033	10.2242	1.07385	0.0957601	3.18505	2.29997	-0.885085	0.326331	20.1293	18.4089	-1.72043	0.189809	24	0.20237	0.893049	0.998321
H3c14	4.60128e-05	1.59959e-08	2.9296	3.74779	0.818186	0.058465	2.50522	2.98097	0.475747	0.428335	19.0572	18.4236	-0.633515	0.453727	24	0.13986	0.906686	0.998321
Neu3	0.00087852	8.71761e-05	0.709256	0.6509	-0.058356	0.368565	0.268105	0.284521	0.0164164	0.857388	20.7547	18.5262	-2.22844	0.0834638	24	0.516151	0.990444	0.998321
Nat8	0.00114275	1.50286e-06	14.9029	20.6026	5.69968	9.59197e-05	5.88231	6.78338	0.901075	0.63231	16.5089	18.5432	2.03437	0.0805786	24	0.00129946	0.964271	0.998321
Lsm12	0.0163399	3.93673e-05	13.2063	15.2824	2.07614	0.000109077	1.63882	1.45129	-0.187534	0.786367	21.7545	18.5832	-3.17125	0.0705542	24	0.00143247	0.977831	0.998321
H3c15	7.43284e-05	5.36608e-08	3.9122	4.07809	0.165891	0.775068	3.51825	3.20057	-0.31768	0.698919	18.5939	18.5986	0.00478891	0.995919	24	0.848225	0.966609	0.998675
Hspb1	3.51436e-07	7.27785e-08	55.7949	60.2349	4.44002	0.418934	43.0847	39.7126	-3.37213	0.663354	18.2392	18.6562	0.416925	0.561024	24	0.556992	0.9652	0.998321
Ints10	0.0142442	0.000539827	3.12683	3.27455	0.147721	0.528861	0.694991	0.821736	0.126745	0.701987	20.4756	18.69	-1.78551	0.292377	24	0.660819	0.966609	0.998321
Ddit4	8.26913e-05	1.87917e-07	8.59212	7.49427	-1.09785	0.237899	5.62494	4.45493	-1.17001	0.372056	17.1977	18.6928	1.49508	0.143497	24	0.377995	0.900004	0.998321
4931414P19Rik	0.000107418	0.00360951	2.00225	2.15224	0.149989	0.325883	0.674127	0.522276	-0.151851	0.480625	21.0794	18.7211	-2.35832	0.0985518	24	0.473911	0.925357	0.998321
Trmt5	7.68715e-05	0.0186752	4.40264	4.49726	0.0946194	0.690881	1.01792	0.66686	-0.351059	0.299496	21.602	18.7242	-2.87774	0.0825702	24	0.78548	0.872377	0.998321
Rbm12b1	0.00250557	3.28725e-06	3.30898	3.14936	-0.159617	0.589817	1.26968	1.1837	-0.0859817	0.837064	21.6856	18.8058	-2.87982	0.0317466	24	0.710763	0.990444	0.955853
Neu2	9.25525e-06	7.01644e-05	1.60835	1.63721	0.0288608	0.840763	0.814458	0.715945	-0.0985134	0.62812	19.8534	18.8283	-1.02509	0.317876	24	0.900218	0.964271	0.998321
Mypop	0.000350238	0.000549852	1.64455	1.63017	-0.014381	0.916203	0.69079	0.419026	-0.271764	0.164598	20.4371	18.8727	-1.5644	0.286293	24	0.948635	0.824419	0.998321
Dnajb2	0.000618934	0.000152367	28.8713	32.4116	3.54023	0.010624	6.19307	4.90141	-1.29166	0.494028	20.6222	18.907	-1.71518	0.199448	24	0.0403105	0.925357	0.998321
Gm5100	0.00846012	0.000143041	0.711512	0.589438	-0.122074	0.273504	0.411004	0.300212	-0.110792	0.480362	22.3073	18.91	-3.39731	0.0566791	24	0.422569	0.925357	0.998321
Dynll1	0.01941	0.00274083	37.4806	38.1939	0.71331	0.816569	8.56534	9.12332	0.557981	0.897886	18.9172	18.993	0.0757132	0.967883	24	0.880909	0.9947	0.998321
Cry1	3.60177e-06	1.7675e-12	8.32271	8.74272	0.420013	0.632762	7.08608	6.93186	-0.154227	0.901134	19.3975	19.0588	-0.338677	0.617228	24	0.743034	0.9947	0.998321
Acmsd	4.2902e-06	9.80042e-05	17.4122	14.7532	-2.65904	0.0879904	10.4085	6.36289	-4.04563	0.067165	20.1403	19.0639	-1.07639	0.320665	24	0.190646	0.72041	0.998321
Macrod2	0.0269989	2.3935e-05	5.53544	4.97828	-0.55716	0.0945594	1.00226	1.00175	-0.000508032	0.999125	19.2676	19.0755	-0.192072	0.913426	24	0.200491	0.999838	0.998321
H1f2	0.000129919	9.94991e-05	55.9065	56.8375	0.931067	0.874192	29.8671	25.0894	-4.77775	0.566323	19.7797	19.178	-0.601724	0.607317	24	0.924474	0.944072	0.998321
Mal2	4.41149e-05	3.38117e-05	26.3156	24.5761	-1.73956	0.281954	9.76393	6.36184	-3.40209	0.139225	20.5045	19.2238	-1.28074	0.269165	24	0.430457	0.776543	0.998321
Snx3	0.0117288	6.65385e-06	56.9452	64.2784	7.33326	0.000192902	6.45135	5.87981	-0.571538	0.822904	20.5512	19.2247	-1.32651	0.405099	24	0.00203496	0.990444	0.998321
Ahctf1	0.00809987	1.11802e-07	7.9734	11.8008	3.82741	7.20907e-06	2.83623	3.30416	0.467935	0.660321	20.8188	19.2518	-1.56699	0.24425	24	0.000231952	0.9652	0.998321
Proser2	0.00211172	4.52867e-05	8.96389	10.5076	1.54366	0.0776333	3.5901	3.26513	-0.324973	0.789041	20.0642	19.2669	-0.797271	0.55782	24	0.173763	0.980208	0.998321
Slc17a3	4.91311e-06	1.23786e-07	32.4253	31.5059	-0.919379	0.586777	12.443	9.38717	-3.05578	0.20504	20.8947	19.2782	-1.61646	0.0657636	24	0.708327	0.862373	0.998321
Rangrf	0.0412915	9.75434e-05	4.72567	4.06147	-0.664204	0.279888	1.81076	0.98828	-0.822482	0.343284	14.6959	19.2939	4.59793	0.0926072	24	0.42957	0.899629	0.998321
Elmod3	0.000126871	0.000194643	11.1899	11.4921	0.302206	0.716078	4.13358	3.44049	-0.693091	0.55582	20.3414	19.3225	-1.01888	0.397593	24	0.807064	0.944072	0.998321
Ppa1	0.0232656	8.61089e-05	128.493	146.44	17.9467	0.0175649	22.819	20.8329	-1.9861	0.847536	20.5297	19.342	-1.18765	0.51352	24	0.0588442	0.990444	0.998321
Irak2	0.00017084	0.00654774	15.2513	14.3934	-0.857865	0.38624	5.17252	2.40032	-2.7722	0.0519143	21.4808	19.3638	-2.11701	0.224932	24	0.529449	0.72041	0.998321
Dus4l	0.000789716	0.000792631	2.63808	2.69484	0.056753	0.660057	0.527316	0.475155	-0.0521609	0.77485	23.0643	19.3662	-3.69808	0.0108099	24	0.760014	0.975433	0.92826
Mcfd2	0.0057151	0.000632427	167.605	154.724	-12.881	0.195022	36.9603	27.5269	-9.43337	0.499021	19.7974	19.4027	-0.394682	0.816731	24	0.33069	0.925357	0.998321
Tra2a	6.41677e-05	1.10865e-07	9.04873	9.74622	0.697493	0.206393	3.28873	3.07214	-0.216599	0.779472	21.8594	19.4817	-2.37771	0.013761	24	0.34632	0.975847	0.92826
mt-Cytb	0.00219054	0.000242941	8598.89	7696.15	-902.733	0.0967021	2453.6	1166.43	-1287.17	0.0940747	22.3285	19.5046	-2.82389	0.150141	24	0.203692	0.7489	0.998321
Bet1	0.0269336	0.000198026	58.9902	54.9415	-4.04871	0.20203	9.55605	8.26695	-1.2891	0.771877	22.0172	19.5833	-2.43392	0.209215	24	0.340331	0.973177	0.998321
Tsga10	1.29319e-05	0.0249983	0.773743	0.652467	-0.121276	0.01699	0.206736	0.141267	-0.0654696	0.348102	20.903	19.604	-1.29896	0.4208	24	0.0572411	0.899789	0.998321
Uck1	0.00013126	7.18009e-05	30.0547	33.6522	3.59749	0.0300445	7.14659	8.22426	1.07767	0.636764	20.5321	19.6407	-0.891304	0.436417	24	0.0880804	0.964271	0.998321
Tmem14a	0.00768396	2.82943e-05	4.01496	4.86538	0.850415	0.000355966	0.742461	0.95689	0.214429	0.492244	20.39	19.6522	-0.737814	0.607369	24	0.00320369	0.925357	0.998321
Dnajc9	0.00983426	1.02487e-05	4.53758	4.65509	0.117513	0.448103	0.484543	0.771826	0.287283	0.192751	22.7925	19.6814	-3.11108	0.0350664	24	0.58549	0.846357	0.955853
B330016D10Rik	0.0182509	0.000396303	1.44437	1.30523	-0.139135	0.309844	0.44672	0.330783	-0.115937	0.547976	22.0583	19.7118	-2.34655	0.234341	24	0.458403	0.944072	0.998321
Nat8f7	0.0006523	0.000567504	0.896847	1.38442	0.487577	0.0158451	0.596255	0.933664	0.337409	0.225428	19.1772	19.7358	0.5586	0.706623	24	0.0545256	0.872377	0.998321
Ten1	0.00283507	1.38915e-06	5.11507	5.39132	0.276251	0.369691	1.1844	1.66604	0.48164	0.269956	20.4991	19.7368	-0.762359	0.530542	24	0.517165	0.872377	0.998321
Scoc	0.000270972	0.00722151	10.6474	9.4707	-1.17667	0.0293442	2.48517	1.39569	-1.08948	0.147143	20.08	19.7702	-0.309713	0.85087	24	0.0866634	0.789052	0.998321
Ppp1r1b	3.30372e-05	6.87918e-08	6.73966	7.31666	0.577001	0.213732	2.78678	2.98718	0.200399	0.758053	19.8812	19.8017	-0.0794426	0.926559	24	0.35311	0.968833	0.998321
Tra2b	0.000152042	8.08203e-05	18.3192	18.8089	0.489674	0.57719	4.48871	3.67971	-0.809005	0.515149	23.3658	19.8275	-3.53829	0.00423388	24	0.700135	0.929439	0.92826
Dpf3	0.0131744	6.96873e-05	1.02908	0.931119	-0.0979647	0.290708	0.288682	0.362702	0.0740199	0.570572	19.6888	19.8359	0.147048	0.924784	24	0.438104	0.944072	0.998321
Gsta3	0.0432845	1.98e-05	2104.45	1955.55	-148.896	0.292143	392.757	410.084	17.328	0.930461	19.9282	19.872	-0.0562158	0.97628	24	0.438725	0.9947	0.998321
Zfp53	0.000123227	0.00289534	1.79904	1.62974	-0.169298	0.0527689	0.438576	0.25459	-0.183986	0.13311	22.1144	19.8745	-2.23992	0.135985	24	0.128998	0.774177	0.998321
Pard6a	0.00213042	9.92516e-05	3.82641	3.97862	0.15221	0.372777	0.74674	0.515133	-0.231607	0.337929	21.9352	19.8805	-2.05464	0.184248	24	0.520352	0.893049	0.998321
Bud23	0.00407137	0.000476638	20.8279	24.9066	4.07872	5.30142e-05	3.22015	3.31759	0.0974459	0.939763	22.2467	19.8833	-2.36341	0.122217	24	0.000852866	0.9947	0.998321
Acot1	0.000466848	4.48488e-06	34.8939	46.5548	11.6609	0.0135958	19.5617	26.4265	6.86476	0.289663	20.3223	19.9021	-0.4202	0.704297	24	0.0487405	0.872377	0.998321
Gimap9	0.00477913	4.56975e-05	12.7306	12.397	-0.333585	0.666463	2.84573	3.10105	0.255323	0.815411	20.8739	19.9248	-0.949109	0.501551	24	0.762434	0.990444	0.998321
Hnrnpa3	0.0024672	0.000409649	42.6287	48.1639	5.53516	0.0380411	10.7809	7.86987	-2.91106	0.430189	22.4438	19.9779	-2.46588	0.1198	24	0.102639	0.906686	0.998321
Stat2	0.000786782	7.44302e-06	19.0126	25.8567	6.84409	5.09664e-05	7.18353	6.57492	-0.608606	0.778008	21.5562	19.993	-1.56315	0.197784	24	0.0008303	0.975847	0.998321
Rtp3	2.08408e-05	8.01997e-07	27.0677	30.7174	3.64967	0.0363172	10.8397	9.11204	-1.72765	0.473163	21.0952	20.0062	-1.08892	0.245341	24	0.100495	0.925357	0.998321
Hikeshi	0.000122177	4.19729e-09	24.5086	24.1954	-0.313242	0.741805	5.80763	4.84965	-0.957977	0.477225	20.2599	20.0153	-0.244629	0.801956	24	0.825154	0.925357	0.998321
Srms	2.60882e-06	2.62994e-05	0.521259	0.554192	0.032933	0.595746	0.381254	0.338493	-0.0427613	0.626101	20.4883	20.0276	-0.460744	0.622738	24	0.713186	0.964271	0.998321
Ncoa5	0.000327935	3.72499e-06	4.74667	5.26216	0.51549	0.153658	1.91246	1.42344	-0.489019	0.33531	21.2706	20.1129	-1.15774	0.334886	24	0.281785	0.893049	0.998321
mt-Atp6	0.00174331	0.000199353	15846.1	14971.2	-874.833	0.274166	3671.04	2001.77	-1669.26	0.142405	22.8165	20.1177	-2.69884	0.123289	24	0.422787	0.785539	0.998321
Hnrnpc	0.000568861	1.78731e-06	58.471	60.3231	1.85205	0.459878	12.5649	10.8019	-1.76302	0.618231	21.0182	20.1426	-0.875536	0.453769	24	0.595037	0.959226	0.998321
H2bc21	9.8571e-06	0.000161685	0.999203	0.921922	-0.0772807	0.28794	0.466223	0.282254	-0.183969	0.077185	20.096	20.201	0.10507	0.926741	24	0.435977	0.72041	0.998321
Proca1	0.0011677	0.000787352	3.20846	3.93874	0.730279	0.000647858	0.688799	0.830152	0.141353	0.61659	20.6051	20.2292	-0.375904	0.793624	24	0.00487598	0.959226	0.998321
Slc45a3	0.000269759	8.80797e-05	11.3777	10.209	-1.16878	0.378105	6.3579	5.56584	-0.792067	0.671652	20.5681	20.2561	-0.312006	0.795582	24	0.526077	0.965691	0.998321
Ppil1	0.00136602	3.21217e-07	13.8114	13.5005	-0.310914	0.633668	2.92749	3.35211	0.424621	0.645322	20.171	20.2742	0.103153	0.92718	24	0.743419	0.964271	0.998321
Gm10037	2.86581e-05	0.000352018	1.70686	1.31505	-0.391806	0.00748772	0.893067	0.43892	-0.454147	0.0262821	22.4083	20.3232	-2.08507	0.13051	24	0.0308869	0.72041	0.998321
Itga5	0.0143699	4.11694e-05	4.88187	6.11575	1.23388	0.0366707	1.87063	2.07903	0.208406	0.797846	20.9448	20.3608	-0.583924	0.711881	24	0.100495	0.984554	0.998321
H2bc6	0.000535564	0.000115177	0.562288	0.521609	-0.0406795	0.510492	0.264875	0.271393	0.00651714	0.940421	19.3715	20.3873	1.01586	0.415414	24	0.644121	0.9947	0.998321
Gfod2	3.62796e-09	3.47906e-06	4.39007	4.03902	-0.351056	0.169235	2.21631	1.68695	-0.529359	0.14333	21.49	20.427	-1.06296	0.144127	24	0.300421	0.785539	0.998321
Gm36028	0.000383045	3.83511e-08	5.08993	4.64745	-0.442485	0.192384	1.80166	1.69623	-0.105435	0.824444	21.7449	20.4477	-1.29716	0.216151	24	0.327945	0.990444	0.998321
Gale	0.000218675	5.89561e-05	14.7733	21.6938	6.92052	0.0002916	7.40466	9.19493	1.79026	0.473796	21.6439	20.573	-1.07092	0.361157	24	0.00275948	0.925357	0.998321
Mrap	0.000685474	2.48641e-06	51.5185	64.9015	13.383	0.000211887	13.3313	20.7335	7.40216	0.120164	20.8924	20.5865	-0.305966	0.786782	24	0.00214274	0.771794	0.998321
Mif4gd	0.00255551	0.000100675	44.3823	42.5752	-1.8071	0.416378	9.22673	7.45073	-1.77599	0.571431	21.1145	20.6285	-0.48605	0.739259	24	0.554166	0.944072	0.998321
Lag3	0.00115408	5.31427e-08	1.18903	0.988692	-0.200342	0.110144	0.618628	0.454261	-0.164367	0.34915	20.1187	20.6611	0.542468	0.674013	24	0.221839	0.899789	0.998321
Nelfa	0.00105198	2.74509e-05	3.54775	4.15781	0.610058	0.00327168	0.900845	0.75872	-0.142124	0.610055	22.5075	20.664	-1.84351	0.159531	24	0.0166429	0.959226	0.998321
S1pr1	0.00748718	0.000419883	19.5515	21.5335	1.98205	0.274303	6.24172	5.84777	-0.39394	0.877036	21.1772	20.6653	-0.511829	0.75088	24	0.422787	0.992561	0.998321
Agpat2	9.47741e-05	5.65878e-07	172.087	196.033	23.9457	0.0162562	53.4922	54.3148	0.822597	0.95179	20.8545	20.6666	-0.187902	0.845524	24	0.0553341	0.9947	0.998321
Slc17a8	0.000375699	0.000152604	4.89204	4.75746	-0.134584	0.870574	4.19609	2.77755	-1.41854	0.22861	20.2891	20.6802	0.391118	0.774106	24	0.922163	0.872377	0.998321
Cdkn1a	0.00169668	1.39252e-05	3.49251	3.55738	0.064868	0.933896	3.15439	3.72928	0.574895	0.603784	20.0116	20.7259	0.714344	0.565434	24	0.960004	0.954243	0.998321
Dexi	2.56937e-05	2.89252e-05	26.0301	27.1673	1.13725	0.387153	8.01795	5.69507	-2.32288	0.213861	21.5573	20.7321	-0.825147	0.445186	24	0.529457	0.866929	0.998321
H4c9	1.95788e-06	4.26965e-05	4.15481	3.46828	-0.686528	0.0343759	2.21707	1.46014	-0.756929	0.0956019	20.693	20.7507	0.0576848	0.953501	24	0.0970215	0.7489	0.998321
Dnmt3b	9.61891e-09	1.37154e-08	0.928524	1.04762	0.119096	0.192321	0.848493	0.772002	-0.0764911	0.550565	21.5905	20.7747	-0.815852	0.182047	24	0.327945	0.944072	0.998321
Gtf2h2	0.000396946	0.0257658	10.1132	10.0532	-0.0599846	0.886002	1.81524	0.958789	-0.85645	0.152765	23.3744	20.8006	-2.57384	0.176831	24	0.930721	0.815801	0.998321
Acnat2	0.0338631	2.71582e-06	29.126	13.5275	-15.5985	0.0527461	24.9563	8.02186	-16.9345	0.13346	20.2572	20.8313	0.574056	0.884093	24	0.128998	0.774177	0.998321
Baat	0.0230844	0.000238917	129.839	146.088	16.2481	0.0726068	28.5297	19.8631	-8.66663	0.491142	21.6936	20.8398	-0.853835	0.681705	24	0.165389	0.925357	0.998321
Cgn	0.000391908	0.000530701	5.40184	7.05362	1.65179	0.00886283	2.79863	2.17105	-0.627584	0.464912	22.2655	20.8408	-1.4247	0.293705	24	0.035153	0.925357	0.998321
Rai14	8.83318e-05	0.00241022	6.13144	6.26161	0.130166	0.770405	2.50537	1.21594	-1.28943	0.0458791	22.5605	20.8568	-1.70378	0.277127	24	0.846	0.72041	0.998321
Fas	0.00242236	4.80932e-07	14.4386	14.4144	-0.0241418	0.97172	2.95837	3.02631	0.0679319	0.943768	21.0028	20.8714	-0.13139	0.914908	24	0.983953	0.9947	0.998321
Lpar6	2.82602e-05	0.000386805	3.59078	3.79771	0.206933	0.256803	1.09284	0.633994	-0.458847	0.0786438	23.5144	20.9106	-2.60373	0.0439806	24	0.402564	0.72041	0.998321
Leo1	0.00030397	3.41895e-07	6.76242	8.47718	1.71476	0.00440075	2.95428	3.10593	0.151643	0.851589	21.5821	20.917	-0.665025	0.516497	24	0.0211334	0.990444	0.998321
Prxl2b	0.025232	2.99593e-05	33.693	29.7835	-3.90952	0.0150575	4.60422	5.56739	0.963165	0.661035	18.0346	20.9465	2.91195	0.0867442	24	0.0526604	0.9652	0.998321
Tcta	1.5234e-06	0.000229737	16.4615	14.4437	-2.0178	0.000744712	3.71476	2.42568	-1.28908	0.107724	21.723	21.0132	-0.709849	0.499869	24	0.00542325	0.7489	0.998321
Rad9a	2.51461e-07	7.25154e-06	1.6583	1.88154	0.223239	0.00890432	0.535947	0.530994	-0.00495291	0.965875	21.4968	21.0146	-0.48222	0.561545	24	0.035153	0.9947	0.998321
Pspn	0.00789315	0.000772345	0.409123	0.391888	-0.0172349	0.782061	0.185286	0.238309	0.053023	0.547998	20.3095	21.027	0.717446	0.659448	24	0.850924	0.944072	0.998321
Entpd6	0.0108195	0.000101363	2.74539	3.50965	0.764253	7.69673e-06	0.486903	0.577299	0.090396	0.671904	22.9977	21.0673	-1.93046	0.216347	24	0.000234065	0.965691	0.998321
Zfp2	0.0310388	0.000373079	3.31242	2.91701	-0.395417	0.0711852	0.632407	0.542067	-0.09034	0.76637	21.277	21.0929	-0.184062	0.926467	24	0.163017	0.97306	0.998321
Tmem254a	0.00451471	0.00028337	7.06689	8.86797	1.80108	0.000200727	1.64503	1.526	-0.119026	0.849942	21.5277	21.1084	-0.41932	0.782541	24	0.00208335	0.990444	0.998321
Mocs2	0.0370617	1.97538e-05	116.486	112.935	-3.55064	0.517879	16.2381	13.52	-2.7181	0.725857	23.3363	21.1173	-2.21891	0.273946	24	0.652163	0.966609	0.998321
Ddc	4.435e-05	8.66961e-06	59.3872	72.356	12.9688	0.0118915	26.793	26.9396	0.146521	0.983338	22.1739	21.1196	-1.05426	0.293767	24	0.0436023	0.995919	0.998321
Eid2b	9.10037e-05	3.87391e-07	2.51998	2.38583	-0.134144	0.232019	0.667539	0.528509	-0.13903	0.3792	21.289	21.1488	-0.140194	0.891302	24	0.373728	0.902573	0.998321
Tmie	0.000668495	0.000124547	10.3932	11.1029	0.709646	0.546667	5.19422	4.76391	-0.430307	0.795708	21.9348	21.1564	-0.778364	0.543418	24	0.671978	0.984554	0.998321
Nt5m	0.0490952	0.000295801	9.7315	9.36525	-0.366246	0.401994	1.15972	1.11197	-0.0477416	0.938168	21.6996	21.1804	-0.519158	0.802132	24	0.541631	0.9947	0.998321
Nedd4l	6.77137e-05	2.48573e-06	11.2177	14.6984	3.48071	0.00246547	6.28204	5.43154	-0.8505	0.580763	22.1463	21.2231	-0.923201	0.36331	24	0.013429	0.950216	0.998321
Pmvk	0.00069898	0.000153943	36.4841	43.3863	6.90219	0.0593812	14.4686	16.0006	1.53206	0.76251	22.1719	21.2273	-0.944568	0.460367	24	0.141264	0.971634	0.998321
Fam222a	9.22814e-07	6.23499e-08	1.55126	2.16437	0.61311	0.00343734	1.33789	1.62593	0.288041	0.308797	20.949	21.2614	0.312364	0.671319	24	0.0172134	0.876872	0.998321
Clic3	9.02606e-05	0.000125639	3.89141	3.64472	-0.246693	0.743114	3.68565	3.43001	-0.255636	0.810164	21.1895	21.3024	0.112938	0.921388	24	0.825569	0.990201	0.998321
mt-Co3	0.00788794	1.91991e-06	16860.2	13433.6	-3426.64	0.000168173	3360.2	1676.36	-1683.85	0.158565	23.1977	21.3199	-1.87779	0.379045	24	0.00188207	0.824419	0.998321
Hdhd3	0.00562457	8.89651e-06	26.5882	30.0807	3.49243	0.0852171	7.16288	9.12238	1.9595	0.488188	20.6205	21.3287	0.708195	0.600823	24	0.186521	0.925357	0.998321
Zfp518a	0.000591703	4.36125e-05	1.44474	1.56051	0.115767	0.272502	0.50161	0.406197	-0.0954129	0.52051	21.6648	21.3308	-0.333947	0.792248	24	0.421527	0.929439	0.998321
Acss3	0.0449967	1.14365e-05	8.99167	9.24352	0.251853	0.797318	2.74377	2.81258	0.0688007	0.960419	21.8376	21.3474	-0.490123	0.797195	24	0.86231	0.9947	0.998321
Tardbp	1.0991e-06	8.05163e-08	50.0205	53.4864	3.46588	0.151822	18.7288	15.193	-3.53581	0.298378	21.3249	21.3477	0.0227869	0.976491	24	0.280477	0.872377	0.998321
Tor3a	5.1483e-05	0.00134833	3.18822	3.37143	0.18321	0.540559	1.28296	1.23704	-0.0459207	0.913442	21.1781	21.3624	0.184281	0.88565	24	0.668426	0.9947	0.998321
Paqr9	2.82251e-05	7.64421e-06	30.5484	40.4929	9.94457	0.00107685	15.2055	16.5104	1.30492	0.746125	21.6772	21.3793	-0.297915	0.75953	24	0.00698233	0.966609	0.998321
Hdhd5	0.000615002	0.0495494	12.6365	12.3207	-0.315757	0.544105	2.25807	0.973223	-1.28484	0.0857371	23.1122	21.4044	-1.70778	0.443284	24	0.669467	0.72041	0.998321
Slc18b1	0.00108183	0.00396237	1.75249	1.81454	0.0620495	0.719198	0.713949	0.493017	-0.220932	0.367335	22.632	21.4428	-1.1892	0.465352	24	0.809098	0.900004	0.998321
Net1	0.000155411	2.79636e-05	19.2353	19.8867	0.651349	0.567724	5.83147	5.18946	-0.642001	0.690153	21.7796	21.4535	-0.326166	0.771185	24	0.69257	0.965965	0.998321
Zfp873	0.000848883	0.00191479	2.29437	1.95289	-0.341478	0.00403519	0.519838	0.303313	-0.216525	0.179795	22.3621	21.4536	-0.908478	0.581737	24	0.0195237	0.840434	0.998321
Cda	4.33174e-06	2.07118e-06	13.0739	14.7461	1.67227	0.0833435	5.52414	6.36298	0.838841	0.532645	22.1411	21.4795	-0.661563	0.447753	24	0.18367	0.934563	0.998321
Lgalsl	7.39254e-08	2.75812e-07	7.51844	6.49115	-1.02729	0.155629	6.12178	4.8685	-1.25328	0.219192	21.0819	21.4944	0.412482	0.565582	24	0.283302	0.866929	0.998321
Mrm2	0.0021736	9.8944e-05	7.65884	8.05103	0.39219	0.259079	1.41962	1.26463	-0.15499	0.750783	21.6842	21.5354	-0.148854	0.915026	24	0.405146	0.96681	0.998321
Syt11	0.000938949	1.73771e-06	0.951221	1.08017	0.128948	0.150385	0.416378	0.402283	-0.0140955	0.910386	19.842	21.5419	1.69987	0.150994	24	0.278884	0.9947	0.998321
Nfil3	1.40948e-07	5.44724e-06	18.931	19.9137	0.982675	0.543072	11.7015	10.186	-1.51552	0.507361	21.719	21.5426	-0.176406	0.825853	24	0.669278	0.928838	0.998321
Fahd1	0.000140779	0.00144703	43.3076	47.0008	3.69312	0.109462	11.3746	7.501	-3.8736	0.231971	22.7639	21.5614	-1.20244	0.3877	24	0.221506	0.872377	0.998321
Cux2	1.78566e-05	3.59259e-05	2.86309	2.68212	-0.180963	0.366609	1.26298	0.844942	-0.418033	0.143473	22.33	21.5773	-0.752671	0.48906	24	0.514532	0.785539	0.998321
Chka	2.11892e-07	3.10057e-09	29.1714	33.3805	4.20903	0.186664	27.1713	25.1194	-2.05196	0.645915	21.9112	21.5945	-0.316708	0.628247	24	0.322032	0.964271	0.998321
Hacl1	5.19244e-05	1.10095e-09	196.159	252.615	56.4553	0.00125963	101.129	119.425	18.2958	0.43256	21.7792	21.6077	-0.171497	0.832944	24	0.00798593	0.906686	0.998321
Smarcd1	9.55133e-05	5.16176e-07	2.34132	2.72285	0.381529	0.0474677	0.955779	1.2362	0.280423	0.294639	21.9702	21.6334	-0.336769	0.72303	24	0.119971	0.872377	0.998321
Sox9	0.00015135	0.00022177	1.20734	1.7279	0.520565	0.00256234	0.708503	0.758457	0.0499541	0.828757	21.9733	21.6429	-0.330372	0.78396	24	0.0137981	0.990444	0.998321
Mrpl36	0.00939618	0.000103689	37.3187	39.323	2.00439	0.228225	5.7798	5.40972	-0.370078	0.873928	22.0664	21.644	-0.422357	0.791216	24	0.369232	0.991839	0.998321
Smc2	0.00134468	0.000430118	0.711504	0.959166	0.247662	0.000135094	0.192826	0.271196	0.07837	0.352494	0.438355	21.6594	-2.77897	0.0591413	24	0.00159835	0.900004	0.998321
Gpr137	0.0121476	0.000229084	14.2788	14.504	0.225233	0.776124	2.90303	1.53475	-1.36827	0.225746	0.203714	21.6656	-2.53811	0.258427	24	0.848659	0.872377	0.998321
Cep57l1	0.00278548	0.036368	2.394	2.36228	-0.0317186	0.899308	1.06979	0.348947	-0.720844	0.0470782	0.560768	21.6783	-2.88247	0.320767	24	0.937934	0.72041	0.998321
5730409E04Rik	6.58949e-05	0.0149647	3.2405	2.77421	-0.466296	0.000126367	0.598384	0.26271	-0.335674	0.0373763	21.5487	21.7034	0.15472	0.930098	24	0.00154811	0.72041	0.998321
Cep44	0.000558532	0.000670002	7.54755	7.66055	0.112996	0.842654	2.84147	1.54983	-1.29164	0.113931	23.7695	21.7068	-2.06274	0.201113	24	0.901493	0.76769	0.998321
Mthfr	1.96138e-06	1.6725e-05	3.13508	3.4435	0.308425	0.490037	2.61082	2.66359	0.0527634	0.933268	21.9222	21.7423	-0.179955	0.843746	24	0.622585	0.9947	0.998321
Cdcp1	0.00528886	5.46365e-05	1.04287	1.27611	0.23324	0.134037	0.541923	0.642588	0.100665	0.643421	21.9653	21.7541	-0.211145	0.881475	24	0.255186	0.964271	0.998321
Aurka	1.57564e-06	4.16702e-05	1.389	1.78454	0.395533	2.83235e-07	0.416967	0.342044	-0.0749232	0.418355	23.0621	21.8219	-1.24019	0.192456	24	2.43015e-05	0.906686	0.998321
Zmat1	0.0226671	1.92638e-06	1.65616	1.48452	-0.171646	0.247265	0.485505	0.4027	-0.0828052	0.690996	0.161559	21.8241	-2.33741	0.201855	24	0.389034	0.965965	0.998321
3110009E18Rik	0.0142919	6.78321e-05	1.58841	1.53146	-0.0569488	0.663149	0.419312	0.471104	0.0517922	0.779253	23.0822	21.8294	-1.2528	0.433209	24	0.760856	0.975847	0.998321
Slc30a10	1.0747e-05	5.05504e-07	8.86307	9.6671	0.804027	0.372778	5.77258	5.42649	-0.34609	0.785269	22.2034	21.8393	-0.364122	0.674949	24	0.520352	0.977409	0.998321
Tmem254b	0.00990073	1.54794e-05	70.0801	100.329	30.2489	1.9553e-07	14.6029	25.4917	10.8888	0.121227	22.1656	21.8399	-0.325723	0.825417	24	2.05257e-05	0.771794	0.998321
Ppard	1.09129e-05	0.000120277	5.46437	5.37891	-0.0854531	0.91545	4.0365	4.16739	0.130884	0.908459	22.34	21.8456	-0.494316	0.641506	24	0.948618	0.9947	0.998321
Polr3k	0.000267912	0.0101387	7.64045	7.1056	-0.534847	0.206933	1.81967	1.18137	-0.6383	0.285554	22.8994	21.8539	-1.04551	0.519234	24	0.346775	0.872377	0.998321
Ptk6	3.47575e-10	5.15722e-06	0.570703	0.517921	-0.0527812	0.225405	0.415513	0.287944	-0.127569	0.0415204	21.5203	21.8669	0.346555	0.619305	24	0.366745	0.72041	0.998321
Rfxank	1.23002e-07	3.11486e-09	6.34629	6.81909	0.472809	0.166035	3.05463	2.60588	-0.448749	0.349568	22.9145	21.8902	-1.0243	0.120491	24	0.296219	0.899789	0.998321
Mical2	0.0254403	0.00108585	4.04514	3.86176	-0.183381	0.743461	1.5781	1.64699	0.0688828	0.930688	21.0018	21.895	0.893278	0.634624	24	0.825569	0.9947	0.998321
Arntl	6.61007e-11	1.53913e-10	4.99977	4.99227	-0.00749939	0.986552	5.40605	5.02667	-0.379376	0.547421	21.676	21.8984	0.222439	0.630405	24	0.989781	0.944072	0.998321
Pnkd	3.42822e-05	8.5784e-08	64.9396	68.6715	3.7319	0.154271	16.0491	15.6457	-0.403366	0.912239	22.1966	21.9093	-0.287246	0.744906	24	0.281785	0.9947	0.998321
Nlrp12	0.0386325	4.62834e-05	7.20627	6.47121	-0.735056	0.195986	1.6432	1.36357	-0.27963	0.725514	23.0325	21.9444	-1.08815	0.595906	24	0.331886	0.966609	0.998321
Slc34a2	0.00237099	0.000281848	0.297415	0.338376	0.0409606	0.661113	0.304851	0.422329	0.117478	0.375686	21.3474	21.9526	0.605182	0.675088	24	0.760014	0.902573	0.998321
Mlh3	2.342e-05	3.34161e-07	2.94501	3.27865	0.333632	0.00933813	0.830633	0.582071	-0.248561	0.158563	22.9862	21.9688	-1.01738	0.305698	24	0.0362284	0.824419	0.998321
Fpgs	8.18613e-05	0.000170925	90.8285	94.1996	3.37105	0.704416	43.0332	40.1694	-2.86376	0.819638	22.2458	21.9702	-0.275572	0.811469	24	0.795947	0.990444	0.998321
Smarcal1	0.00755262	0.000318271	3.9478	4.67127	0.723471	0.00252213	0.783914	0.757197	-0.0267177	0.933528	23.1759	21.9801	-1.19577	0.453135	24	0.0136386	0.9947	0.998321
Abhd14a	0.00181381	6.48016e-08	9.7807	10.6834	0.902718	0.0210469	1.68877	1.98332	0.294556	0.583126	22.4929	21.9803	-0.5126	0.64916	24	0.0672144	0.950216	0.998321
Asb13	7.2341e-06	0.0150534	14.001	14.8502	0.849113	0.313018	4.97956	2.17227	-2.80729	0.0215504	22.7061	21.9931	-0.713025	0.657183	24	0.459355	0.72041	0.998321
Ppp1r3c	1.78527e-05	9.17296e-07	30.6835	26.9516	-3.73184	0.353521	24.8091	23.1295	-1.67963	0.766734	21.5849	21.9971	0.412146	0.648671	24	0.501745	0.97306	0.998321
Phldb3	0.000363209	0.000178402	3.7303	5.01573	1.28543	0.00043177	1.54723	1.38702	-0.160206	0.737946	22.9769	22.0024	-0.974448	0.437831	24	0.00373543	0.966609	0.998321
Wdr89	0.000165115	0.000450975	1.69279	1.62466	-0.0681271	0.409611	0.416867	0.295739	-0.121127	0.301028	21.8324	22.0107	0.17834	0.89115	24	0.547993	0.872377	0.998321
Tars	0.00165288	2.97283e-06	32.4962	43.9248	11.4286	0.000933744	14.4538	13.4461	-1.00775	0.825351	22.5389	22.0422	-0.496701	0.691975	24	0.00646091	0.990444	0.998321
Lrfn3	9.20548e-11	1.69567e-10	4.28436	4.86814	0.583777	0.0575344	3.34284	3.60817	0.265337	0.533664	22.0258	22.047	0.021126	0.96403	24	0.138925	0.934563	0.998321
Olfr667	0.00385518	1.48599e-05	0.841648	0.784386	-0.0572623	0.505977	0.366191	0.241042	-0.125149	0.305777	21.5964	22.0721	0.47573	0.770372	24	0.639678	0.872377	0.998321
Pnrc1	5.14384e-09	3.34918e-07	39.3793	52.8898	13.5105	0.000183941	23.4733	28.8282	5.35486	0.256792	21.7941	22.0843	0.290173	0.67674	24	0.00198561	0.872377	0.998321
Dennd1c	5.69548e-05	0.00736263	3.1197	3.41943	0.299735	0.161828	1.15022	0.563987	-0.58623	0.0555281	22.7966	22.1096	-0.687038	0.667429	24	0.290477	0.72041	0.998321
Prpsap2	0.000443626	3.17939e-05	5.93946	6.79714	0.857682	0.00273254	1.2093	1.29685	0.0875587	0.819306	22.4634	22.1173	-0.346107	0.767518	24	0.0144724	0.990444	0.998321
Blcap	1.96663e-05	3.34633e-06	12.8381	13.5492	0.711072	0.305306	4.3518	3.4665	-0.885303	0.366124	21.9689	22.1698	0.200945	0.836095	24	0.454253	0.900004	0.998321
Kbtbd3	0.0304984	4.07504e-05	1.20249	1.1018	-0.100687	0.283756	0.277709	0.276559	-0.00115039	0.993042	23.6627	22.1802	-1.48251	0.416733	24	0.432247	0.998383	0.998321
Cep78	0.000199121	0.034023	0.951556	0.953457	0.00190104	0.9756	0.264346	0.146537	-0.11781	0.18479	22.3151	22.226	-0.0891015	0.961637	24	0.986162	0.844246	0.998321
Gm4951	2.40739e-05	3.58651e-05	39.1318	42.7611	3.62933	0.109736	14.6725	8.17385	-6.4986	0.044752	23.1023	22.2971	-0.805262	0.501654	24	0.221522	0.72041	0.998321
Bcl7c	0.000278785	0.000129431	16.3549	21.4242	5.0693	8.07888e-07	3.17104	4.68708	1.51604	0.227976	23.8878	22.3139	-1.57394	0.223645	24	4.72614e-05	0.872377	0.998321
Cks2	0.00418029	1.79996e-08	32.5422	29.9839	-2.55834	0.175287	7.90504	8.00562	0.100581	0.969608	22.0423	22.3327	0.290341	0.81889	24	0.308189	0.9947	0.998321
Klhdc8a	0.00255457	1.31502e-06	0.760091	0.761491	0.0014	0.986594	0.338082	0.4204	0.0823173	0.48606	20.1079	22.3481	2.24023	0.0690867	24	0.989781	0.925357	0.998321
Hjv	2.41401e-05	0.00011668	40.7756	42.2798	1.50423	0.462395	11.477	9.06268	-2.41435	0.404677	22.1152	22.3503	0.23512	0.830131	24	0.597493	0.906686	0.998321
Pxmp4	4.83738e-09	8.07712e-12	53.3786	61.9075	8.52896	0.000135369	21.7968	23.2367	1.43991	0.618615	22.988	22.3527	-0.635286	0.19988	24	0.00159835	0.959226	0.998321
Mreg	1.9794e-07	2.03551e-10	25.854	24.475	-1.37902	0.379982	14.6698	11.7591	-2.91072	0.192576	22.1206	22.3686	0.247981	0.70346	24	0.527547	0.846357	0.998321
H2bc4	0.00282469	1.1356e-05	209.181	206.887	-2.29468	0.856729	54.0864	45.4071	-8.67937	0.629607	22.4816	22.3753	-0.10625	0.939323	24	0.913513	0.964271	0.998321
Gm19426	0.00101869	3.52273e-07	2.87726	2.88619	0.00893427	0.966207	0.998766	1.01092	0.0121511	0.9675	22.5983	22.3807	-0.217615	0.847816	24	0.980684	0.9947	0.998321
Fam89a	1.04071e-07	4.6815e-08	5.334	6.53345	1.19945	0.0397698	4.11792	5.01271	0.894791	0.269326	21.933	22.3875	0.454503	0.506619	24	0.106411	0.872377	0.998321
Denn2b	8.35403e-08	4.12737e-08	10.5815	13.108	2.52646	0.0138876	7.92692	8.14912	0.222203	0.873896	23.2439	22.4115	-0.83246	0.215147	24	0.0495107	0.991839	0.998321
Mapk15	0.0453985	0.000501693	8.33189	8.99819	0.666301	0.792155	7.2839	3.90284	-3.38106	0.346766	0.500135	22.4168	-2.08331	0.459354	24	0.857447	0.899789	0.998321
Wdr5b	0.000425309	0.000441307	0.698134	0.730092	0.0319581	0.397239	0.157374	0.154207	-0.00316642	0.952502	23.2864	22.4424	-0.84398	0.518387	24	0.538452	0.9947	0.998321
Eef1akmt1	0.0105055	6.92647e-07	11.4195	9.88524	-1.53428	0.0155763	2.28601	1.9541	-0.331915	0.701682	22.8532	22.4428	-0.410429	0.794393	24	0.0540341	0.966609	0.998321
Slc26a6	0.00279766	5.9473e-05	3.22917	4.0474	0.81823	0.0175131	1.2813	1.37536	0.0940618	0.841628	21.935	22.4446	0.509602	0.707274	24	0.0588442	0.990444	0.998321
Eipr1	3.87065e-05	2.85869e-07	5.53245	7.03723	1.50478	2.50768e-06	1.50672	1.93434	0.427619	0.280382	23.6879	22.4515	-1.2364	0.171395	24	0.000104452	0.872377	0.998321
Pitx3	7.38487e-06	1.94086e-06	7.84301	9.28487	1.44186	0.412607	9.78561	11.8448	2.05923	0.408045	22.7371	22.4828	-0.254321	0.774545	24	0.551428	0.906686	0.998321
Tjp3	1.87882e-06	1.80745e-07	10.8554	12.3846	1.52922	0.125517	6.64817	7.10956	0.461391	0.740419	22.5878	22.4981	-0.0896979	0.907763	24	0.243651	0.966609	0.998321
Tubb2a	4.58603e-07	4.26431e-10	49.3448	73.4464	24.1017	0.000221525	45.4947	60.4616	14.9669	0.0831985	21.8211	22.5175	0.696386	0.272729	24	0.0021931	0.72041	0.998321
Gtf2ird1	0.000250428	4.16478e-05	8.97825	12.2223	3.24403	2.43822e-05	3.3627	3.05396	-0.308742	0.751145	23.805	22.5204	-1.28459	0.272585	24	0.000454781	0.96681	0.998321
Rtn4rl1	0.00274842	0.000658653	3.35177	3.66792	0.316143	0.378812	1.43171	1.09032	-0.341386	0.500752	22.4353	22.5382	0.102897	0.947894	24	0.526491	0.925357	0.998321
Tuba4a	0.0152761	2.10829e-05	125.338	159.683	34.3445	0.000207755	27.2896	32.7531	5.46358	0.65004	22.246	22.5507	0.30472	0.844123	24	0.00213905	0.96495	0.998321
Paxx	1.02866e-05	2.96788e-06	35.312	33.6653	-1.6467	0.549894	17.244	15.3879	-1.85612	0.633409	23.0178	22.571	-0.446728	0.625614	24	0.674655	0.964271	0.998321
Trim13	3.14077e-06	1.53999e-05	1.35368	1.48292	0.129235	0.055836	0.391016	0.385077	-0.00593962	0.949339	23.5258	22.5746	-0.951251	0.304354	24	0.135587	0.9947	0.998321
Zfp101	0.000553376	7.84772e-06	2.71736	2.16672	-0.550631	0.0364964	1.39208	0.664005	-0.728077	0.0498021	0.62038	22.6117	-2.00864	0.223138	24	0.100495	0.72041	0.998321
Fam110a	0.00237631	5.28016e-05	1.85655	2.11891	0.262356	0.114637	0.645592	0.679844	0.0342519	0.882474	22.3848	22.612	0.227133	0.865083	24	0.228035	0.993652	0.998321
Samd10	2.28865e-05	0.00903567	0.752401	0.822862	0.0704609	0.159649	0.258799	0.14544	-0.113359	0.110869	22.5955	22.6267	0.0311868	0.983319	24	0.28858	0.756809	0.998321
Smco4	0.00490579	6.08229e-06	11.5917	11.2878	-0.303877	0.540776	1.82965	2.29442	0.464777	0.508456	22.5556	22.6278	0.0722519	0.956469	24	0.668426	0.929439	0.998321
Spsb3	2.79255e-06	0.000187878	11.7927	11.5267	-0.266005	0.663311	3.79872	2.77286	-1.02586	0.238546	22.676	22.6658	-0.0101597	0.992212	24	0.760856	0.872377	0.998675
Tubb4b	0.00865662	1.21781e-05	68.4563	98.059	29.6027	8.09033e-08	16.551	17.1038	0.552818	0.932214	22.3501	22.6845	0.334469	0.820762	24	1.62995e-05	0.9947	0.998321
Ccdc138	0.000862456	9.22026e-08	1.89657	1.65777	-0.238801	0.031762	0.558505	0.389564	-0.168941	0.272761	23.1308	22.694	-0.436784	0.735634	24	0.0910417	0.872377	0.998321
C330018D20Rik	0.00551185	5.0104e-05	6.66937	4.98056	-1.68881	2.10237e-05	1.38723	1.10626	-0.280967	0.576129	21.626	22.6964	1.07047	0.495593	24	0.000409963	0.949243	0.998321
Ypel2	2.26066e-05	0.00356506	4.13402	4.16013	0.0261098	0.960401	2.54723	1.87129	-0.675936	0.365761	21.8164	22.7121	0.895698	0.50243	24	0.978411	0.900004	0.998321
Med8	0.000864037	3.49502e-06	37.3679	37.8602	0.49225	0.73684	7.46907	4.53996	-2.9291	0.162026	22.6506	22.7203	0.0697145	0.961422	24	0.82034	0.824419	0.998321
Etfrf1	0.0426095	7.56423e-06	40.8734	33.8323	-7.04113	0.00154815	6.03869	5.33902	-0.699674	0.813093	23.6386	22.7529	-0.88571	0.657861	24	0.00929261	0.990444	0.998321
Ggct	1.07179e-07	0.000704272	9.42869	10.6458	1.21714	0.00657563	2.6314	1.98493	-0.646467	0.28893	22.0857	22.7593	0.673541	0.515058	24	0.0281157	0.872377	0.998321
Wrnip1	0.00011113	0.000377577	20.7051	22.3207	1.61568	0.383113	9.40179	7.05429	-2.3475	0.37034	22.277	22.7646	0.487622	0.696334	24	0.528503	0.900004	0.998321
Cyp8b1	0.000157094	7.75317e-07	89.3496	156.948	67.5984	6.73681e-07	53.9729	78.8711	24.8982	0.135726	21.5394	22.7974	1.25798	0.211986	24	4.33514e-05	0.774177	0.998321
Nt5e	0.000522843	4.11422e-05	2.39515	2.25025	-0.144906	0.587246	1.20944	1.18708	-0.0223516	0.952705	21.5522	22.8007	1.24855	0.301811	24	0.708327	0.9947	0.998321
Sec14l2	0.00945272	0.000316142	220.853	280.273	59.4203	0.00170484	63.118	50.9034	-12.2147	0.628593	22.9897	22.8049	-0.184802	0.914389	24	0.00997333	0.964271	0.998321
Thyn1	0.000493925	1.71767e-05	20.6721	21.824	1.15186	0.0976238	3.51182	2.45019	-1.06163	0.275811	0.618025	22.8123	-1.80576	0.169671	24	0.205046	0.872377	0.998321
Thpo	0.00264151	3.49365e-05	7.73693	9.04507	1.30814	0.0403888	2.78269	1.64269	-1.14	0.199533	23.8066	22.8124	-0.994264	0.554784	24	0.106955	0.853153	0.998321
Exosc9	0.00687355	0.000937486	7.42793	8.24967	0.821736	0.0141585	1.15467	0.923299	-0.231366	0.612963	0.579532	22.819	-1.76055	0.30641	24	0.050337	0.959226	0.998321
Tbc1d7	0.00302516	0.000164437	6.33493	7.11231	0.777377	0.00443248	0.893494	1.14385	0.250358	0.49714	23.7743	22.8232	-0.951003	0.501304	24	0.021189	0.925357	0.998321
Pid1	0.000423591	2.96839e-07	38.6044	39.237	0.632595	0.789502	12.7388	9.88038	-2.85841	0.395536	23.0713	22.8399	-0.231451	0.841734	24	0.856014	0.906686	0.998321
Pnrc2	0.000884765	2.13095e-06	29.0124	25.9908	-3.02154	0.0366182	6.7824	5.94207	-0.840332	0.673323	23.1353	22.841	-0.294313	0.806837	24	0.100495	0.965691	0.998321
Pdgfc	0.000143459	9.39696e-10	1.49112	1.58646	0.0953333	0.312732	0.549921	0.599986	0.0500656	0.706275	22.3562	22.8416	0.48539	0.583771	24	0.459355	0.966609	0.998321
Sigmar1	0.000693375	1.13859e-06	87.9566	119.161	31.2045	0.000140382	33.4125	42.7583	9.34586	0.379995	22.7358	22.8906	0.154802	0.886776	24	0.00164246	0.902573	0.998321
Sdr9c7	0.000432132	0.0042597	35.404	32.2806	-3.12343	0.317201	12.3814	10.2479	-2.13353	0.627431	23.1604	22.9272	-0.233182	0.87663	24	0.46338	0.964271	0.998321
Dtx4	1.46025e-07	3.56596e-06	2.97509	2.74452	-0.230567	0.42511	2.13782	1.83755	-0.300262	0.462412	22.607	22.9277	0.320715	0.684821	24	0.562878	0.925357	0.998321
Pigh	3.61557e-06	4.38461e-06	1.98181	1.81945	-0.162367	0.0238687	0.448913	0.405963	-0.0429497	0.663281	22.1387	22.9918	0.853019	0.337183	24	0.0742005	0.9652	0.998321
Rfesd	0.00039307	3.68678e-06	8.55535	7.82129	-0.73406	0.0742665	2.05962	1.78127	-0.278358	0.626092	23.9883	22.9965	-0.991806	0.387954	24	0.168573	0.964271	0.998321
Arl4a	4.91085e-05	1.84487e-05	21.8252	17.9888	-3.83639	0.00791794	7.90282	6.43941	-1.46341	0.456123	23.0255	22.9967	-0.0288066	0.978297	24	0.0323504	0.919592	0.998321
Gtf3c5	4.00504e-05	0.000376634	2.59668	2.84881	0.252129	0.0534357	0.671616	0.523393	-0.148223	0.413406	22.8993	22.9968	0.0974926	0.934203	24	0.130003	0.906686	0.998321
Chic1	0.00634164	5.87042e-07	1.01854	0.781787	-0.236753	0.113411	0.612605	0.320036	-0.292569	0.165092	23.788	23.0046	-0.783421	0.693158	24	0.22729	0.824419	0.998321
Psen2	2.29456e-07	4.16056e-08	213.09	239.185	26.0954	0.0589364	107.359	104.318	-3.0407	0.873679	22.7104	23.0064	0.296025	0.668408	24	0.140465	0.991839	0.998321
Pde9a	9.51257e-08	3.3245e-07	13.2521	15.0352	1.78306	0.0359182	6.37784	6.15147	-0.226368	0.846664	23.2335	23.019	-0.214493	0.76397	24	0.0998417	0.990444	0.998321
Taf7	0.0231956	0.000587584	1.40248	1.44019	0.037713	0.634501	0.220501	0.264923	0.0444221	0.692012	22.9836	23.0248	0.0411899	0.981595	24	0.743719	0.965965	0.998321
Dus2	4.98838e-05	5.86618e-06	3.69561	4.3946	0.698994	0.000373989	1.03728	0.921033	-0.116252	0.65142	23.5395	23.0261	-0.513365	0.611058	24	0.00331947	0.96495	0.998321
Dusp19	0.0374981	0.00092903	4.88656	3.67539	-1.21117	5.96976e-05	0.735421	0.747247	0.011826	0.975567	22.1506	23.0593	0.908693	0.648299	24	0.000930572	0.9947	0.998321
D6Wsu163e	1.84443e-05	0.00949316	4.05976	4.73266	0.672892	0.000308643	0.777122	0.560871	-0.21625	0.376562	23.8485	23.0595	-0.789026	0.585858	24	0.00289944	0.902573	0.998321
Rpusd4	0.000193841	4.01298e-06	4.0304	4.32482	0.294424	0.0367	0.763225	0.57039	-0.192835	0.323333	23.5859	23.0621	-0.523842	0.648425	24	0.100495	0.892983	0.998321
Cutal	0.00112055	0.00289236	19.5259	19.6861	0.160136	0.897494	4.89119	3.94654	-0.944652	0.591616	22.5702	23.0876	0.51744	0.737979	24	0.937561	0.952611	0.998321
Anp32a	2.81901e-05	1.34178e-08	180.853	203.122	22.2687	0.0248705	60.4681	65.6835	5.21539	0.701932	23.4369	23.0996	-0.337298	0.683545	24	0.076575	0.966609	0.998321
Aasdhppt	0.0146083	0.000356601	11.9019	11.3757	-0.526221	0.345174	1.84529	1.51372	-0.331564	0.672738	1.36893	23.1021	-2.26688	0.214573	24	0.49421	0.965691	0.998321
Ovca2	0.000584145	0.000200858	4.21226	4.79435	0.582093	0.00398382	0.859578	0.749005	-0.110573	0.684401	22.3333	23.1026	0.769324	0.55478	24	0.019495	0.965965	0.998321
Tbc1d32	0.00398804	4.80803e-06	1.3683	1.6205	0.252207	0.0114282	0.394004	0.351162	-0.0428418	0.752241	0.374704	23.1125	-1.26218	0.368728	24	0.0427395	0.967167	0.998321
4430402I18Rik	0.0148032	2.45345e-08	3.17293	2.33385	-0.839086	0.0039111	0.936146	1.40761	0.47146	0.231779	0.759222	23.1376	-1.62159	0.235171	24	0.0192122	0.872377	0.998321
Pctp	0.0229235	0.000426537	40.3137	42.5765	2.26274	0.4488	8.65765	9.4068	0.749147	0.858803	0.699486	23.1404	-1.55904	0.38464	24	0.585807	0.990444	0.998321
Ing4	0.0020616	0.00103783	14.2222	14.9609	0.738714	0.44977	4.39719	2.11604	-2.28115	0.103177	0.115717	23.1463	-0.969427	0.619834	24	0.586478	0.7489	0.998321
Tada3	6.32507e-06	1.68619e-05	5.93046	6.86698	0.936512	0.000120083	1.58043	0.91914	-0.661285	0.040234	22.4412	23.2013	0.760058	0.47811	24	0.00149362	0.72041	0.998321
Tpgs2	2.79328e-05	0.000372708	1.7709	1.68388	-0.087022	0.105628	0.309729	0.196462	-0.113267	0.135483	23.7282	23.2153	-0.512867	0.674218	24	0.216471	0.774177	0.998321
Mfsd13a	0.000139102	2.07832e-05	1.95286	2.37508	0.42221	0.00167633	0.560889	0.711532	0.150644	0.401647	22.1172	23.2162	1.09899	0.319205	24	0.00985133	0.906686	0.998321
Tfpi2	0.000240227	6.86601e-05	69.7959	71.8615	2.06564	0.680868	23.6623	22.6724	-0.989864	0.889066	23.8289	23.2172	-0.611725	0.601896	24	0.776842	0.9947	0.998321
Traf3ip2	0.00382177	9.60874e-06	1.81205	2.38459	0.572542	0.000990325	0.637038	0.681963	0.0449254	0.845186	23.664	23.2231	-0.440974	0.741244	24	0.00670815	0.990444	0.998321
Rnd1	4.15607e-05	0.00106128	4.89815	4.7965	-0.101649	0.798837	2.00876	1.52879	-0.47997	0.396676	22.3861	23.2331	0.846983	0.499842	24	0.863227	0.906686	0.998321
Asap2	0.000310454	0.000994062	2.11026	2.16322	0.0529676	0.877439	1.31962	1.4263	0.106681	0.826184	23.0203	23.2453	0.224981	0.868074	24	0.925322	0.990444	0.998321
Elovl5	0.00683147	3.09466e-06	54.0768	103.309	49.2318	1.2907e-07	22.6627	50.122	27.4593	0.0164049	0.439496	23.2504	-1.18914	0.412478	24	2.05257e-05	0.72041	0.998321
Clpx	8.0838e-08	1.49069e-09	62.6339	68.529	5.89512	0.316812	51.3788	52.319	0.940276	0.909575	22.7064	23.2625	0.55604	0.364337	24	0.463338	0.9947	0.998321
Ube2u	2.58849e-06	1.83915e-09	2.50713	2.2514	-0.255734	0.170148	1.46522	1.19565	-0.269569	0.304162	22.721	23.2745	0.553444	0.467922	24	0.30114	0.872377	0.998321
Cdkal1	0.0019637	0.00116005	3.58939	3.73261	0.143226	0.464309	0.761812	0.637343	-0.124469	0.652297	23.8141	23.2752	-0.538935	0.723897	24	0.599077	0.96495	0.998321
Arhgap24	0.000885703	0.000178542	3.0127	3.1443	0.1316	0.585556	0.994982	1.00102	0.00603837	0.985859	23.8678	23.2828	-0.585002	0.654093	24	0.707632	0.995919	0.998321
Cldn1	6.31126e-06	9.86137e-09	18.2027	22.8229	4.62023	0.0224923	13.6848	13.9553	0.270543	0.922317	23.0771	23.2834	0.206285	0.788022	24	0.0711242	0.9947	0.998321
Pxdc1	1.09903e-05	2.59821e-05	34.4326	38.4137	3.98115	0.0774985	12.0793	12.2509	0.171592	0.956276	22.8367	23.3074	0.470678	0.632451	24	0.173763	0.9947	0.998321
Elovl3	3.58619e-10	9.95579e-12	166.193	211.823	45.6298	0.0118902	185.559	237.813	52.2547	0.0391175	23.5583	23.3149	-0.243468	0.59382	24	0.0436023	0.72041	0.998321
Avpr1a	1.39715e-06	3.54855e-10	11.7083	10.2721	-1.43616	0.145585	8.165	6.67181	-1.49319	0.281858	22.4987	23.3236	0.8249	0.255844	24	0.271547	0.872377	0.998321
Aqp8	1.50536e-05	1.86569e-06	56.8118	97.2403	40.4285	2.58085e-05	37.267	65.7969	28.5299	0.0231001	23.443	23.345	-0.0980483	0.922955	24	0.000467824	0.72041	0.998321
Cul2	6.58835e-05	0.00197293	18.4091	19.0319	0.622758	0.397877	4.27095	2.00396	-2.267	0.0334695	22.8421	23.3663	0.524254	0.734426	24	0.538452	0.72041	0.998321
Pnp	2.47109e-07	2.14588e-11	61.5823	65.0949	3.51253	0.236073	26.1768	27.9863	1.80953	0.663716	23.1518	23.3808	0.228998	0.696873	24	0.377062	0.9652	0.998321
Hs3st6	1.6272e-05	0.00166342	1.64906	1.77959	0.130525	0.222804	0.673632	0.313478	-0.360155	0.0201999	22.7287	23.3914	0.662681	0.642593	24	0.363433	0.72041	0.998321
Gask1a	6.92869e-05	0.0076503	2.54472	2.63498	0.0902573	0.833935	1.8216	1.41474	-0.406859	0.504982	23.3456	23.4002	0.0546257	0.970384	24	0.896046	0.925801	0.998321
Loxl4	3.60173e-05	0.000468775	0.702231	0.812195	0.109964	0.540075	0.649165	0.905202	0.256037	0.314945	22.6185	23.4307	0.812177	0.532024	24	0.668426	0.885009	0.998321
Lcmt1	0.000199888	1.48438e-05	8.47695	8.87955	0.402603	0.0811113	1.25657	0.853886	-0.40268	0.213188	0.331508	23.4433	-0.888237	0.470003	24	0.179983	0.866929	0.998321
Grk5	0.00264399	0.000413318	1.17037	1.07335	-0.0970237	0.538633	0.537688	0.650355	0.112667	0.613374	22.9407	23.449	0.508274	0.726339	24	0.668426	0.959226	0.998321
Zcwpw1	8.93102e-05	0.000116601	2.08563	2.09604	0.0104161	0.938477	0.812354	0.414664	-0.39769	0.0421203	0.431852	23.4492	-0.982618	0.482699	24	0.962407	0.72041	0.998321
Neil1	6.82597e-05	0.00317228	3.11388	3.77606	0.662182	0.000436392	0.944789	0.512277	-0.432511	0.0851049	0.574639	23.4726	-1.10209	0.457914	24	0.00374425	0.72041	0.998321
Exoc3l4	8.82479e-05	9.02634e-05	1.15628	1.03435	-0.121924	0.351355	0.692876	0.549311	-0.143564	0.437038	23.8972	23.5061	-0.391078	0.735059	24	0.500214	0.910742	0.998321
Spsb4	1.24995e-05	0.00360347	5.21122	4.73476	-0.476466	0.283799	2.04467	1.65522	-0.389448	0.533725	23.5688	23.5274	-0.0414808	0.974754	24	0.432247	0.934563	0.998321
Hddc3	0.000671379	0.000191938	6.92709	8.40326	1.47617	7.11872e-05	1.23305	1.61831	0.385261	0.420672	0.666654	23.5374	-1.12924	0.391641	24	0.00101798	0.906686	0.998321
Prim1	3.15626e-05	0.001691	1.71884	1.8185	0.099659	0.384294	0.527847	0.450496	-0.0773513	0.631935	0.602604	23.5447	-1.0579	0.407191	24	0.52897	0.964271	0.998321
Tnfaip2	1.25322e-06	0.000660093	7.58398	7.8061	0.222128	0.76269	4.45463	3.15973	-1.29491	0.217213	22.7596	23.5946	0.835025	0.445106	24	0.839677	0.866929	0.998321
Gatd1	1.53036e-06	0.000184818	8.25694	8.6977	0.440763	0.207823	2.51563	1.37598	-1.13965	0.0241725	0.102363	23.6258	-0.476532	0.664267	24	0.347198	0.72041	0.998321
Pyurf	0.00547796	1.13142e-06	10.0496	10.0874	0.0377575	0.923634	1.56439	1.52654	-0.0378499	0.945827	0.677172	23.6771	-1.00006	0.469093	24	0.953262	0.9947	0.998321
Rap2c	0.0111265	0.00203098	10.0818	10.308	0.226194	0.689344	2.02109	1.13789	-0.883196	0.272743	23.7771	23.6827	-0.0943953	0.965426	24	0.78512	0.872377	0.998321
5430403G16Rik	0.00875357	5.59332e-06	1.16457	0.960234	-0.204334	0.00461825	0.266336	0.173953	-0.092383	0.344194	23.888	23.6851	-0.202905	0.91033	24	0.0218469	0.899629	0.998321
Rnf144a	0.0112747	0.00123787	1.29289	0.887012	-0.405873	0.0136796	0.521354	0.449307	-0.0720472	0.748257	22.2213	23.6954	1.47413	0.409597	24	0.0489047	0.966609	0.998321
Mpzl1	9.19789e-06	7.77029e-05	2.32268	2.01362	-0.309064	0.170666	1.23519	1.12638	-0.108816	0.730297	23.2619	23.6979	0.435931	0.670544	24	0.301299	0.966609	0.998321
Gm13889	4.65915e-05	3.369e-06	3.3736	3.26824	-0.105366	0.650087	1.41597	1.07307	-0.342901	0.299065	23.0038	23.7093	0.705539	0.497092	24	0.753071	0.872377	0.998321
Ppdpf	0.0177367	0.000179822	98.5666	104.263	5.69663	0.287941	16.3035	18.0789	1.77538	0.813666	0.745046	23.7158	-1.02929	0.540948	24	0.435977	0.990444	0.998321
2810006K23Rik	0.0116864	0.000601439	5.84637	5.58679	-0.259573	0.204902	0.703343	0.516597	-0.186746	0.515992	0.0654223	23.7345	-0.33089	0.858856	24	0.344267	0.929439	0.998321
Trmt9b	9.35096e-08	1.32372e-07	1.97218	2.28348	0.311304	0.0617708	1.1823	1.35455	0.172248	0.456906	1.06508	23.7396	-1.32549	0.0635664	24	0.145336	0.919592	0.998321
Bbs4	5.62145e-05	0.0326986	1.11335	1.20737	0.0940188	0.116801	0.244622	0.153851	-0.0907706	0.280542	23.2795	23.7507	0.47123	0.785696	24	0.230911	0.872377	0.998321
Pitpnm1	1.58153e-07	8.84323e-05	15.4622	17.5939	2.13172	0.268465	10.7689	11.0896	0.320661	0.905619	23.2326	23.7693	0.536741	0.570967	24	0.416785	0.9947	0.998321
Rab29	0.0306637	0.000216839	12.2573	11.5248	-0.732465	0.154025	1.50386	1.32315	-0.180702	0.801321	23.6525	23.7858	0.133352	0.945528	24	0.281785	0.985946	0.998321
Adprh	0.026849	9.72856e-06	2.93212	3.06789	0.135766	0.4755	0.551181	0.764528	0.213347	0.428174	22.3523	23.7943	1.44198	0.375815	24	0.609531	0.906686	0.998321
Bcl2l12	0.0132622	0.00349416	5.81407	6.20241	0.388346	0.339809	1.41969	0.721401	-0.698287	0.226426	1.41603	23.7946	-1.62138	0.501029	24	0.488594	0.872377	0.998321
Ccdc66	0.00110357	5.19655e-05	1.15065	1.11543	-0.0352224	0.716763	0.414735	0.409501	-0.00523341	0.969572	0.859967	23.8101	-1.04988	0.410942	24	0.807064	0.9947	0.998321
Rad54b	2.30222e-05	7.38584e-06	0.664047	0.872906	0.208859	0.0358888	0.451409	0.635579	0.18417	0.183715	0.412815	23.8318	-0.581035	0.564302	24	0.0998417	0.844246	0.998321
Cth	0.0130253	0.000550488	230.863	247.293	16.4301	0.377841	62.944	48.3827	-14.5613	0.579425	23.8892	23.8541	-0.0351083	0.98483	24	0.526077	0.950216	0.998321
Armc9	1.99292e-05	1.80881e-05	1.83882	2.15884	0.320013	0.00925252	0.659467	0.627945	-0.0315228	0.850191	0.526263	23.87	-0.656313	0.508927	24	0.0361945	0.990444	0.998321
Rfc4	0.00171353	5.02227e-05	2.62397	2.79806	0.174099	0.18114	0.432559	0.686267	0.253708	0.168493	1.51119	23.873	-1.6382	0.227097	24	0.315041	0.835682	0.998321
Atg101	5.09536e-05	1.15305e-05	34.8581	39.4041	4.54605	0.0441854	11.3435	12.2336	0.890117	0.775344	0.123546	23.8805	-0.242999	0.810351	24	0.113961	0.975433	0.998321
Ifi47	5.36494e-05	1.97414e-05	12.4166	14.2537	1.83708	0.086616	5.47343	5.51841	0.0449802	0.975909	23.7676	23.886	0.11839	0.90896	24	0.188302	0.9947	0.998321
Rps23rg1	2.31949e-05	4.84426e-06	4.04947	4.59218	0.542709	0.0976639	1.68965	1.99644	0.306791	0.502027	0.564613	23.893	-0.671581	0.482965	24	0.205046	0.925357	0.998321
Dhrs3	1.97572e-06	6.87e-09	80.0284	104.745	24.7164	3.04141e-05	37.3914	44.3078	6.91646	0.360282	23.6456	23.9174	0.271888	0.702415	24	0.000534823	0.900004	0.998321
Leprotl1	0.000122413	1.11062e-06	6.17064	6.80915	0.638516	0.0134645	1.44102	1.13891	-0.302103	0.392936	23.0788	23.9185	0.839712	0.431812	24	0.0484046	0.906686	0.998321
Coq8a	0.001116	0.000681669	191.578	167.472	-24.1059	0.331202	95.9966	93.7835	-2.21308	0.949418	23.7242	23.9185	0.194304	0.889985	24	0.478941	0.9947	0.998321
Nfasc	1.97088e-08	6.12352e-06	4.71052	4.23126	-0.47926	0.346622	3.67136	3.43893	-0.232425	0.745735	0.244747	23.9262	-0.318511	0.679777	24	0.49457	0.966609	0.998321
Tex12	0.000146914	0.000464827	1.0113	0.830879	-0.18042	0.0497787	0.411574	0.370862	-0.0407118	0.748803	1.62001	23.9491	-1.67092	0.184422	24	0.123678	0.966609	0.998321
B3gat3	3.04204e-06	1.62876e-07	32.3303	30.422	-1.90835	0.121593	9.00211	7.15935	-1.84276	0.286798	0.191333	23.9501	-0.241264	0.770934	24	0.237105	0.872377	0.998321
Tspan33	0.000599739	0.00112003	9.41407	11.4043	1.99022	0.00035293	2.34231	1.62957	-0.712734	0.330413	0.238936	23.9686	-0.270367	0.854121	24	0.00319874	0.893049	0.998321
Alkbh7	0.0140324	1.53908e-06	22.8922	20.9936	-1.89863	0.12947	3.99321	5.88197	1.88876	0.282841	23.7311	23.9695	0.238371	0.867433	24	0.248802	0.872377	0.998321

## Sheet: Lung
Gene	RhyIHP	RhyNormP	MesorIH	MesorNorm	MesorDiff	MesorDiffP	AmpIH	AmpNorm	AmpDiff	AmpDiffP	PhaseIH	PhaseNorm	PhaseDiff	PhaseDiffP	Period	MesorDiff.FDR	AmpDiff.FDR	PhaseDiff.FDR
Il7	0.0584493	5.08534e-05	2.39199	1.81682	-0.57517	4.40196e-06	0.28152	0.321807	0.0402864	0.795332	2.00833	0.281287	-1.72704	0.384988	24	1.78361e-05	0.888934	0.922894
Cmtm8	0.0894825	1.81354e-05	51.2588	57.7222	6.46344	0.00594112	5.00974	7.85064	2.8409	0.37285	22.3376	0.283696	1.94614	0.340156	24	0.0111485	0.568102	0.922894
Muc20	0.0715192	3.91701e-06	4.34613	5.75059	1.40446	0.00526978	1.1734	1.67272	0.499326	0.463451	1.76776	0.424067	-1.34369	0.482744	24	0.0099743	0.654214	0.945062
Taldo1	0.135114	0.000183474	166.016	202.146	36.1302	6.57155e-08	11.3524	12.5017	1.14922	0.883708	21.0879	0.504205	3.41631	0.18069	24	4.76111e-07	0.937708	0.816276
Sprr1a	0.592278	0.0108541	1.46868	2.27873	0.810045	0.0388664	0.193542	1.12479	0.931243	0.0903577	21.6922	0.540637	2.8484	0.709973	24	0.0600886	0.24169	0.978811
Gpatch4	0.0806381	0.000393217	14.9407	12.5537	-2.38699	8.2496e-05	1.23079	1.62982	0.399027	0.609011	0.6363	0.839467	0.203167	0.924436	24	0.000243263	0.764707	0.999042
Idh1	0.118493	3.01761e-05	49.0391	57.041	8.00194	0.000464123	4.65456	4.437	-0.21756	0.942146	21.7748	1.07648	3.30167	0.19483	24	0.00113085	0.965082	0.816276
D3Ertd751e	0.0624541	8.19261e-05	9.58805	5.70893	-3.87912	1.20903e-08	1.50726	0.647678	-0.85958	0.275196	0.173611	1.22623	1.05262	0.766957	24	1.07535e-07	0.464605	0.978811
Wdr89	0.223805	2.12442e-05	3.43458	4.03158	0.597008	0.00288949	0.26264	0.899137	0.636497	0.0216442	2.90266	1.30223	-1.60042	0.578549	24	0.00583229	0.126966	0.978811
Sirt5	0.164638	1.15456e-05	26.3627	14.9302	-11.4325	3.8249e-07	3.85044	1.64272	-2.20772	0.416366	1.04541	1.64186	0.596447	0.901861	24	2.21399e-06	0.612237	0.999042
Gstm2	0.173206	0.000484492	138.979	171.448	32.4686	0.000396592	16.0553	14.6217	-1.43355	0.904902	22.2974	1.7825	3.48508	0.248781	24	0.000983836	0.945523	0.84773
1810062G17Rik	0.0862197	0.000159947	2.09616	1.55267	-0.543489	0.00584881	0.441921	0.453564	0.0116436	0.965117	2.85238	1.97696	-0.875416	0.70025	24	0.0110131	0.977669	0.978811
Aig1	0.233543	0.000122775	33.8262	36.2652	2.439	0.0417162	1.83829	3.1519	1.31361	0.428214	22.5705	2.17453	3.60401	0.203966	24	0.0637395	0.621311	0.816276
Npm1	0.135714	1.41408e-05	216.052	212.625	-3.42752	0.602508	13.8221	13.7149	-0.107177	0.990797	6.50198	2.20273	-4.29925	0.100839	24	0.660464	0.994433	0.761828
Atg7	0.058083	0.000134965	17.4713	17.8149	0.343534	0.651398	2.00082	1.76371	-0.237108	0.825314	0.351005	2.30676	1.95575	0.374631	24	0.706974	0.90586	0.922894
mt-Nd6	0.101252	0.000298511	2822	2450.53	-371.469	0.00115334	207.921	385.915	177.994	0.243855	4.40474	2.60843	-1.7963	0.423411	24	0.00258557	0.430982	0.930152
Pcdh19	0.379508	0.00179702	0.857003	1.04825	0.191248	0.025129	0.0552299	0.353247	0.298017	0.0141894	0.669299	2.6581	1.9888	0.731806	24	0.0405475	0.1078	0.978811
C1qbp	0.181771	6.43599e-06	36.8654	45.6261	8.76072	1.13518e-08	2.19437	4.38953	2.19517	0.216932	1.69355	2.76211	1.06856	0.659725	24	1.03879e-07	0.398195	0.978811
Ly6g6e	0.223512	1.69154e-05	1.6684	2.08974	0.421344	0.0024003	0.183075	0.62464	0.441565	0.0211935	22.7348	2.80261	4.06777	0.158782	24	0.00500178	0.126966	0.816276
Ccdc122	0.0634553	9.13313e-06	4.69199	4.68814	-0.00385048	0.991917	0.956502	1.26277	0.306269	0.569587	5.44729	2.91294	-2.53435	0.187807	24	0.993747	0.732189	0.816276
Tmem97	0.202114	0.000189231	17.9597	21.8424	3.88265	0.000103488	1.56474	2.15636	0.59162	0.646501	22.6129	3.26303	4.65012	0.0960525	24	0.000294067	0.793134	0.752846
Ddx60	0.1718	3.26463e-05	3.51215	2.06081	-1.45135	0.000160949	0.688231	0.485108	-0.203123	0.683718	3.57397	3.45256	-0.121407	0.971456	24	0.000436918	0.81658	0.999042
Gm12216	0.121535	0.000286015	54.994	29.2931	-25.7009	2.25982e-05	12.1661	4.92876	-7.23736	0.347939	2.06916	3.52719	1.45803	0.747977	24	7.58356e-05	0.541459	0.978811
Thnsl2	0.222583	1.43908e-05	6.4013	7.59779	1.1965	0.000823844	0.57222	0.644034	0.0718142	0.879163	22.8555	3.57085	4.71534	0.119194	24	0.00189744	0.934698	0.806463
Akr1b3	0.360525	0.00086285	76.592	94.5654	17.9733	2.9398e-06	4.0092	7.57993	3.57074	0.452848	0.647741	3.61328	2.96554	0.413629	24	1.28133e-05	0.643614	0.925378
Dnajc19	0.266052	0.000271735	40.5945	42.1281	1.53364	0.483864	3.30838	4.46105	1.15267	0.709252	3.44506	3.6154	0.170344	0.95673	24	0.55371	0.834562	0.999042
Suclg2	0.253769	1.26786e-05	18.8625	22.5741	3.71165	8.75033e-05	1.33138	2.36831	1.03693	0.396009	1.80641	3.62597	1.81956	0.521415	24	0.000254597	0.591215	0.960858
Psme1	0.171836	0.000967605	153.755	188.579	34.8234	1.20238e-08	8.09781	15.2955	7.19771	0.308211	1.18822	3.62724	2.43903	0.359653	24	1.07535e-07	0.495129	0.922894
Sytl3	0.0746817	2.11989e-05	2.24143	1.90486	-0.33657	0.136321	0.568988	0.428439	-0.140549	0.656128	3.39959	4.24216	0.842565	0.735049	24	0.183891	0.79587	0.978811
Fam204a	0.282621	0.0008895	29.1623	25.4419	-3.72043	0.00741534	1.96851	2.15207	0.183561	0.922263	4.93306	4.98529	0.0522306	0.988086	24	0.0134703	0.952744	0.999936
Acaa2	0.708843	7.51226e-05	88.6844	97.2674	8.58298	0.092395	2.54046	10.563	8.02252	0.261469	4.63565	5.5901	0.954448	0.902032	24	0.131958	0.452607	0.999042
Txnip	0.145495	3.04602e-06	338.478	397.478	59.0002	0.00199491	34.3138	70.4761	36.1622	0.160443	4.59378	5.91396	1.32018	0.554487	24	0.0042709	0.335611	0.972973
Aldoc	0.319515	6.7737e-05	5.1268	6.49036	1.36356	0.00689843	0.652674	1.11514	0.462464	0.499317	6.57072	6.83839	0.267666	0.934833	24	0.0126838	0.684139	0.999042
Prss8	0.354201	2.3725e-05	49.2054	55.1426	5.93724	0.0823195	4.33406	6.21209	1.87803	0.69256	6.68695	7.35396	0.667013	0.853277	24	0.118809	0.820868	0.994977
Pnmt	0.438482	6.11377e-05	0.754514	0.5259	-0.228614	0.0272075	0.103923	0.256714	0.152791	0.285647	9.95501	7.78412	-2.17089	0.586572	24	0.0435797	0.473481	0.978811
Hes6	0.0927741	5.19633e-05	34.0829	34.0248	-0.0580445	0.952627	2.17416	3.04681	0.872657	0.528652	9.94237	8.23564	-1.70673	0.420124	24	0.967664	0.707889	0.930152
Mpv17l2	0.228491	0.000341971	49.109	41.1668	-7.9422	3.61502e-07	1.90028	4.52647	2.62618	0.166041	7.85209	8.49872	0.646636	0.822959	24	2.10363e-06	0.342735	0.986923
Htra4	0.0913434	7.97471e-06	2.0176	1.61389	-0.403711	0.000126791	0.222214	0.294152	0.0719383	0.597521	6.85115	8.76017	1.90902	0.359331	24	0.000353849	0.754871	0.922894
Tent5b	0.0623357	0.000207603	10.0707	11.8858	1.8151	0.205505	3.24153	5.05217	1.81064	0.369546	10.4635	9.42432	-1.03915	0.601765	24	0.261726	0.565431	0.978811
F3	0.0878771	7.45664e-06	30.8624	33.0492	2.18682	0.282846	4.78587	5.69736	0.911486	0.750079	11.4931	9.50498	-1.98808	0.348129	24	0.344965	0.858354	0.922894
Errfi1	0.267397	0.000688905	71.3993	59.7898	-11.6095	0.0133542	5.4497	16.6353	11.1856	0.0856825	11.1493	9.65853	-1.49074	0.655193	24	0.0228274	0.234452	0.978811
Ephx1	0.110206	4.84975e-08	137.586	168.294	30.7081	0.00290016	22.1968	27.8878	5.69097	0.680628	10.2065	9.76451	-0.442023	0.837006	24	0.00584304	0.81556	0.99206
Plk3	0.214994	9.7749e-05	7.08908	4.71359	-2.3755	1.5051e-11	0.393465	0.961437	0.567972	0.129552	7.93037	9.93505	2.00468	0.465947	24	6.5863e-10	0.296507	0.941611
Epop	0.0620635	1.62513e-06	7.32182	8.26429	0.942465	0.164795	1.70544	2.46157	0.756128	0.427042	10.9402	10.0898	-0.850409	0.642072	24	0.218793	0.621311	0.978811
Vwa8	0.174682	1.00625e-05	12.5193	12.3551	-0.16419	0.753683	0.941779	1.74016	0.798382	0.283676	11.5916	10.0968	-1.49479	0.536317	24	0.802071	0.472361	0.966237
Ankrd12	0.0612014	6.36274e-06	36.0824	21.1843	-14.8981	3.30619e-09	5.48185	3.34019	-2.14166	0.453001	7.59818	10.1171	2.51893	0.35216	24	3.84784e-08	0.643614	0.922894
Sik1	0.0726602	1.03782e-05	29.6314	23.4096	-6.2218	1.83456e-05	3.02575	4.99172	1.96597	0.286491	10.5502	10.1598	-0.390359	0.838286	24	6.37146e-05	0.474162	0.99206
Chrm2	0.100726	0.000162144	7.07	5.79952	-1.27048	0.00468675	0.929373	1.20124	0.271866	0.653611	14.3202	10.1976	-4.12268	0.0691358	24	0.00894817	0.7945	0.670184
Nt5dc2	0.0664469	0.000410439	35.7068	34.5142	-1.19264	0.566299	4.73293	6.67627	1.94334	0.509017	11.0097	10.6394	-0.370255	0.856919	24	0.628328	0.691758	0.994977
Sgsm3	0.588197	3.34675e-05	36.4711	24.0794	-12.3917	2.27708e-09	1.15034	5.21714	4.0668	0.0864076	9.13061	10.6812	1.55058	0.782043	24	2.89666e-08	0.235149	0.98638
Cables1	0.316953	4.95546e-05	8.29276	8.05032	-0.242443	0.577711	0.574924	1.23286	0.657939	0.287753	11.5058	10.7408	-0.765015	0.810328	24	0.637756	0.474405	0.986923
Tmem198b	0.378589	0.00225644	8.75458	6.82021	-1.93437	1.41339e-07	0.329378	0.805921	0.476542	0.277806	7.11283	10.8357	3.72284	0.337775	24	8.98984e-07	0.46685	0.922894
Atp1b1	0.275696	8.60374e-05	213.852	225.605	11.7531	0.459884	24.0045	29.3029	5.29839	0.813216	14.0301	11.0336	-2.99651	0.360506	24	0.531833	0.900464	0.922894
Socs2	0.0619729	7.76e-06	128.584	75.9167	-52.6675	1.08139e-11	15.2947	12.6359	-2.65877	0.742821	10.0881	11.0963	1.00825	0.653779	24	5.37747e-10	0.854517	0.978811
Fry	0.204154	0.000123616	33.2755	26.1826	-7.09282	0.000112985	2.89057	3.87593	0.985358	0.677782	9.00181	11.1094	2.10762	0.446917	24	0.000318458	0.814828	0.934245
Gdpd1	0.0717611	3.67097e-06	20.0552	20.7531	0.697871	0.555346	2.90844	3.9449	1.03646	0.535765	12.9807	11.1259	-1.85474	0.338392	24	0.620581	0.713919	0.922894
Grhpr	0.0957565	1.76235e-06	20.5481	20.3126	-0.235548	0.796706	2.14414	2.44512	0.300974	0.815937	14.2327	11.2157	-3.01693	0.16843	24	0.838074	0.902271	0.816276
B4galt4	0.109612	7.46749e-06	43.7656	39.6872	-4.07844	0.0131327	3.31783	5.94184	2.624	0.245291	9.84107	11.2332	1.39212	0.506217	24	0.0225191	0.43282	0.952075
Dusp7	0.201071	2.67167e-05	62.5235	57.8903	-4.63323	0.12933	5.17453	8.5626	3.38808	0.428216	13.3502	11.3284	-2.02176	0.438169	24	0.175543	0.621311	0.930789
Adra1d	0.521595	4.71773e-06	2.58473	2.04057	-0.544163	0.0323092	0.215832	0.644645	0.428813	0.224176	15.1227	11.4936	-3.62904	0.433299	24	0.0507848	0.408666	0.930152
Tat	0.421568	3.97636e-05	0.995717	0.921974	-0.0737436	0.715807	0.215532	0.562704	0.347172	0.229208	14.434	11.5458	-2.88819	0.453614	24	0.766249	0.413688	0.938098
Acad12	0.328183	9.26467e-05	8.10438	5.93832	-2.16606	1.07182e-06	0.524138	0.583714	0.059576	0.912258	2.10987	11.5589	9.44906	0.0149204	24	5.4793e-06	0.948241	0.527513
Cdc42ep4	0.133798	7.72915e-05	56.6264	63.7644	7.13798	0.106351	8.50868	13.5349	5.02626	0.415896	13.8914	11.5962	-2.29524	0.322687	24	0.148973	0.612237	0.922894
Notch4	0.123095	8.3854e-06	75.1925	65.5945	-9.59804	0.00125624	4.77048	14.9977	10.2272	0.0126144	10.0006	11.7092	1.70856	0.467736	24	0.00279334	0.107398	0.941611
Acap3	0.102259	0.000279416	25.1709	12.4314	-12.7395	9.22651e-13	2.92348	2.28782	-0.635668	0.72426	7.307	11.8187	4.51168	0.100103	24	6.30862e-11	0.844713	0.761828
Gm14226	0.527205	9.64936e-05	3.19204	2.06465	-1.12739	0.000306428	0.252219	0.486442	0.234223	0.566278	5.93139	11.9454	6.01403	0.225334	24	0.000779609	0.732189	0.816276
Cep170b	0.178676	6.40381e-05	33.7504	23.4729	-10.2775	3.87767e-11	2.09653	3.26814	1.17161	0.479981	17.7965	12.0572	-5.73931	0.0276881	24	1.15644e-09	0.668917	0.670184
Fam117a	0.0643509	0.000192125	30.8417	26.6619	-4.17977	2.68125e-05	2.09059	2.94321	0.852622	0.500284	7.59864	12.0828	4.48413	0.0293048	24	8.83522e-05	0.684139	0.670184
Tfeb	0.488327	4.0613e-05	28.8609	21.1616	-7.6992	7.78038e-08	1.10718	3.05257	1.94539	0.252634	9.0762	12.0919	3.01572	0.492182	24	5.49144e-07	0.441369	0.945062
Rapgef3	0.131083	3.27635e-05	47.3273	32.9571	-14.3701	9.87456e-08	4.58496	6.44827	1.8633	0.559259	8.93723	12.2033	3.26612	0.160842	24	6.70979e-07	0.727644	0.816276
Sptan1	0.114525	0.000710433	202.053	206.752	4.69904	0.530157	13.261	26.6853	13.4242	0.208014	16.7662	12.2106	-4.55565	0.0632456	24	0.59793	0.390339	0.670184
Tango2	0.712326	0.000168478	47.4566	28.116	-19.3406	1.85247e-09	1.30419	3.75394	2.44976	0.498137	11.2626	12.2681	1.00558	0.898805	24	2.41262e-08	0.684139	0.999042
Tnfaip8l3	0.507813	0.000118452	1.68724	1.18293	-0.504316	3.5139e-07	0.0691831	0.275334	0.206151	0.0883031	21.018	12.3284	-8.6896	0.0747773	24	2.05573e-06	0.239061	0.688978
Lrrc32	0.15974	0.000323268	26.2496	27.6349	1.38533	0.52047	3.42116	8.17747	4.75631	0.123146	15.6352	12.3467	-3.28852	0.210684	24	0.590658	0.289001	0.816276
Alms1-ps1	0.0500557	7.94289e-05	1.61261	0.773238	-0.839372	1.0672e-08	0.330603	0.254304	-0.0762986	0.650762	10.6634	12.3888	1.72533	0.445915	24	9.89422e-08	0.7945	0.934245
Cpox	0.0917162	2.34876e-05	14.9574	13.1574	-1.79992	0.00079959	0.994944	2.28485	1.28991	0.0741248	13.6078	12.4629	-1.14493	0.585883	24	0.00185329	0.221564	0.978811
Nt5dc3	0.268081	0.000108893	7.94473	6.21742	-1.72731	1.19931e-06	0.458114	0.731319	0.273205	0.529718	16.5069	12.503	-4.00395	0.189097	24	6.01856e-06	0.70845	0.816276
Klf4	0.0961581	0.000146466	72.0457	79.8442	7.79857	0.122247	9.64791	19.7341	10.0862	0.156602	13.7805	12.5447	-1.2358	0.573638	24	0.167592	0.330933	0.978811
Lepr	0.0659152	7.09345e-06	30.0387	26.0484	-3.99033	0.00183501	2.75632	5.48834	2.73202	0.114801	12.2945	12.5894	0.294882	0.87481	24	0.00395178	0.277245	0.999042
Gjc1	0.792129	0.000210525	22.4493	21.1694	-1.2799	0.0852621	0.175929	3.52103	3.3451	0.00223027	13.2468	12.7733	-0.473466	0.976215	24	0.122733	0.0563285	0.999936
Nfe2l2	0.274357	0.000201784	83.3833	96.0872	12.7039	0.00912042	6.86627	10.7731	3.90682	0.555349	15.2568	12.9098	-2.34696	0.448163	24	0.0162504	0.725879	0.934245
Wtip	0.0685675	0.000178948	34.7446	28.6	-6.14458	1.4087e-10	1.58994	2.78451	1.19457	0.25296	17.2783	12.9295	-4.34878	0.0367693	24	3.08223e-09	0.441369	0.670184
Ube2o	0.0670254	6.86214e-06	14.5554	17.2642	2.70877	2.10653e-05	1.26525	2.72458	1.45933	0.075223	13.2514	13.0624	-0.188931	0.920546	24	7.2017e-05	0.222416	0.999042
Gnmt	0.0659266	1.38633e-06	14.1094	11.9465	-2.16286	0.129565	3.74604	2.86106	-0.88498	0.65692	18.1951	13.1447	-5.05045	0.0374291	24	0.175643	0.79587	0.670184
Thbd	0.0588525	0.00010203	292.465	357.394	64.9293	0.00379192	50.0263	78.5163	28.49	0.347011	15.6682	13.2009	-2.46735	0.205279	24	0.00747452	0.540784	0.816276
St6galnac2	0.599969	7.08036e-05	60.879	27.8479	-33.0311	4.42672e-10	3.02398	5.48137	2.45739	0.673234	10.4529	13.2886	2.83566	0.633428	24	7.81102e-09	0.810251	0.978811
Ago3	0.238746	0.000469996	9.21185	3.458	-5.75385	3.90066e-12	1.01419	0.599432	-0.414757	0.627654	5.16695	13.2943	8.12738	0.0744566	24	2.51019e-10	0.779402	0.688978
Aldh1a3	0.595799	3.57083e-05	1.83092	1.28574	-0.545179	1.61368e-06	0.0661382	0.331875	0.265737	0.0614248	14.8424	13.373	-1.46939	0.799811	24	7.77693e-06	0.201798	0.986923
Vps13a	0.188239	2.38685e-06	17.7855	14.9043	-2.88113	4.68287e-06	0.9402	2.25547	1.31527	0.0974189	12.3481	13.3999	1.05179	0.665366	24	1.88348e-05	0.250768	0.978811
Mras	0.330003	3.15974e-05	12.5415	13.8701	1.32859	0.0319758	0.671182	2.71028	2.0391	0.020523	17.5445	13.4967	-4.04776	0.255482	24	0.0503331	0.124734	0.84773
Gm14421	0.0782662	9.14566e-05	8.71846	4.92354	-3.79492	1.48866e-06	1.70824	1.24546	-0.462778	0.631656	14.2182	13.581	-0.63717	0.805537	24	7.27051e-06	0.783483	0.986923
Bpgm	0.0862965	0.00110231	58.5926	78.0689	19.4764	0.000753747	11.2074	16.3204	5.11299	0.503599	12.0402	13.9635	1.92326	0.390311	24	0.00176953	0.686954	0.922894
Aldh2	0.073283	0.000133828	1026.85	1282.34	255.489	0.0012384	184.234	170.138	-14.0959	0.893148	16.6008	14.1789	-2.42187	0.288738	24	0.00275929	0.941334	0.882343
Xkr6	0.476095	8.83804e-05	2.62442	1.28697	-1.33745	2.66709e-08	0.198998	0.204857	0.0058592	0.983255	22.8257	15.0074	-7.81829	0.143985	24	2.04403e-07	0.989591	0.816276
Mkrn1	0.107725	0.0126257	92.7386	107.287	14.5481	0.00488755	8.41434	13.0399	4.62553	0.507757	10.7309	15.0618	4.33088	0.109033	24	0.0093153	0.690904	0.795217
Fam220a	0.107795	0.0016212	46.2776	48.3603	2.08269	0.537847	6.71162	9.23406	2.52244	0.597549	10.6396	15.0655	4.42598	0.0675844	24	0.604112	0.754871	0.670184
Dusp11	0.433699	0.000236544	91.4225	37.432	-53.9904	4.35431e-11	6.82198	6.50193	-0.32005	0.970736	18.7531	15.1171	-3.63597	0.469084	24	1.22144e-09	0.979691	0.941611
Peg10	0.0571565	3.0676e-05	0.872864	0.848105	-0.0247581	0.729822	0.188878	0.193076	0.00419832	0.966945	19.0524	15.4158	-3.63661	0.0782288	24	0.779713	0.977669	0.701494
Isg20	0.177635	0.00372295	72.5905	72.1231	-0.467431	0.894551	6.00949	7.9989	1.98941	0.690217	13.2111	15.7815	2.5704	0.361594	24	0.922878	0.81924	0.922894
Zfp967	0.483246	0.000441544	39.9631	20.3113	-19.6519	4.77821e-08	2.93616	3.22083	0.284676	0.946102	18.1359	16.0622	-2.07368	0.692659	24	3.50829e-07	0.968228	0.978811
Proser3	0.207967	0.000944854	8.62184	4.72909	-3.89276	2.23003e-13	0.627082	0.763225	0.136142	0.79549	22.2564	16.8136	-5.44283	0.068368	24	3.04957e-11	0.888934	0.670184
Gng11	0.499636	0.000604658	137.539	149.621	12.0815	0.196795	8.31018	19.4789	11.1687	0.396125	22.6197	23.1649	0.545128	0.906298	24	0.2521	0.591215	0.999042
Naa38	0.184235	0.000689492	75.0194	83.7091	8.6897	0.00277388	4.82144	6.42482	1.60339	0.680419	23.7623	23.3089	-0.453356	0.867824	24	0.00564056	0.81556	0.997268
Tacstd2	0.083427	1.39409e-05	30.8334	42.9685	12.1351	0.000698426	7.92311	9.7128	1.78969	0.70461	21.6191	23.4024	1.78332	0.392199	24	0.00165028	0.831546	0.922894
Afg1l	0.000424654	0.070377	10.8191	11.5004	0.681267	0.00750116	1.0395	0.449898	-0.589602	0.0929172	0.0498904	22.3204	-1.72948	0.445049	24	0.0135865	0.246129	0.934245
Slc1a2	0.000118484	0.11207	1.21263	0.582101	-0.630534	1.11978e-05	0.790722	0.102922	-0.6878	0.000402976	0.129302	19.8619	-4.26739	0.372537	24	4.06988e-05	0.0326774	0.922894
Rcbtb2	2.39549e-06	0.668493	28.0622	24.7568	-3.30545	0.000749642	4.04139	0.486424	-3.55497	0.00841501	0.131676	23.3399	-0.791777	0.912837	24	0.00176367	0.0922699	0.999042
2610002M06Rik	8.28876e-05	0.0830192	8.19842	7.08232	-1.1161	7.35524e-06	0.985588	0.423745	-0.561843	0.0758546	0.136078	2.23925	2.10317	0.331688	24	2.83332e-05	0.223571	0.922894
Abcb7	0.000381365	0.202526	7.05667	7.04913	-0.00754262	0.975637	0.708512	0.399875	-0.308638	0.379106	0.150436	0.538445	0.388008	0.886122	24	0.986457	0.574435	0.999042
Zdhhc13	0.000124693	0.632305	8.88268	7.83244	-1.05024	0.000745792	0.976754	0.170523	-0.806231	0.0548956	0.156488	7.5824	7.42592	0.26438	24	0.0017584	0.185931	0.852212
Ppp2r1b	8.71943e-05	0.34882	17.9969	14.5843	-3.41262	2.25368e-06	2.23388	0.719837	-1.51404	0.0932594	0.167222	18.8786	-5.28858	0.135554	24	1.02004e-05	0.246149	0.816276
Enoph1	7.14902e-05	0.445109	15.4749	14.9343	-0.540606	0.186132	1.63213	0.359791	-1.27233	0.0306618	0.187631	17.6596	-6.52802	0.142923	24	0.242126	0.142741	0.816276
Igsf5	0.000568921	0.0970816	20.8699	15.755	-5.11487	3.75323e-11	2.85713	0.719182	-2.13795	0.0123015	0.233515	23.2456	-0.987937	0.756457	24	1.15644e-09	0.107398	0.978811
Ets1	0.00026334	0.104957	70.7709	66.9205	-3.8504	0.298414	12.6497	7.26798	-5.38174	0.304017	0.244368	0.221742	-0.022626	0.991904	24	0.361935	0.489829	0.999936
Lsg1	0.00166823	0.491038	19.5545	16.7966	-2.7579	0.000242021	2.22174	0.52673	-1.69501	0.0885006	0.249481	10.3972	10.1477	0.0541543	24	0.000631912	0.239061	0.670184
Camkmt	4.70038e-05	0.396163	3.72485	3.25696	-0.467893	0.00126203	0.63351	0.126172	-0.507338	0.0112741	0.279157	22.9376	-1.34151	0.749704	24	0.00280052	0.105418	0.978811
Nop14	4.73086e-05	0.426673	15.8523	14.3418	-1.51055	0.000244325	1.48962	0.361229	-1.1284	0.0401434	0.325266	0.120319	-0.204946	0.960362	24	0.000636408	0.163869	0.999042
Ppip5k2	3.54685e-05	0.412787	9.90784	7.41923	-2.48862	7.00028e-09	1.57125	0.320326	-1.25092	0.013908	0.370213	0.631971	0.261758	0.950522	24	7.11304e-08	0.107398	0.999042
Ascc3	0.000252982	0.107348	10.8583	9.52731	-1.33094	0.000892961	1.47553	0.681682	-0.793847	0.138928	0.37457	18.4798	-5.89478	0.0139332	24	0.00205231	0.310274	0.527513
Cdkal1	0.00250542	0.196385	9.17046	6.65005	-2.52041	3.21792e-06	2.12683	0.318704	-1.80813	0.00940175	0.430811	23.5044	-0.926414	0.87149	24	1.38599e-05	0.0983533	0.998335
Slc18b1	0.00412553	0.254726	15.2327	9.80491	-5.42775	8.53551e-11	2.6649	0.393263	-2.27164	0.0147935	0.438252	19.3909	-5.04734	0.420457	24	2.07508e-09	0.111082	0.930152
Cmtm3	7.03641e-05	0.123409	55.1607	44.8844	-10.2764	1.29243e-05	10.9632	3.093	-7.87023	0.0105962	0.461581	23.8327	-0.62884	0.814894	24	4.59064e-05	0.102065	0.986923
Pomk	0.000156377	0.359173	6.71468	5.79882	-0.915864	1.04389e-05	0.725415	0.192194	-0.533221	0.0455408	0.509158	1.80926	1.30011	0.731341	24	3.8067e-05	0.172627	0.978811
Smyd5	6.59687e-05	0.114203	12.5411	8.31623	-4.22483	1.40023e-09	2.96014	0.813058	-2.14708	0.00825293	0.510356	23.6939	-0.816465	0.761068	24	1.95473e-08	0.0922699	0.978811
Nnt	0.000711101	0.463489	10.2552	8.0725	-2.18272	4.37249e-10	1.12827	0.190354	-0.937919	0.0183521	0.515325	0.572815	0.0574898	0.991709	24	7.81102e-09	0.120947	0.999936
Uprt	0.00111094	0.743782	5.67078	3.43222	-2.23855	1.83853e-09	0.767898	0.119726	-0.648172	0.125653	0.538642	17.4283	-7.1103	0.456984	24	2.41262e-08	0.292083	0.9415
Armc7	0.00144741	0.242655	8.54232	6.87803	-1.66429	1.03459e-05	1.39772	0.329839	-1.06788	0.0282347	0.566077	3.52538	2.95931	0.458325	24	3.78543e-05	0.137284	0.9415
Rasgrp3	1.60485e-06	0.0555891	41.5498	39.7177	-1.83205	0.527594	11.6027	7.42961	-4.17311	0.31078	0.619774	23.6337	-0.986044	0.577392	24	0.596268	0.497795	0.978811
Ero1lb	0.00120312	0.173048	15.0448	13.63	-1.41477	0.000415379	1.43069	0.500743	-0.929947	0.0819364	0.622111	3.06365	2.44154	0.417517	24	0.00102348	0.228539	0.930152
Paqr5	0.000664685	0.266931	1.19467	0.934277	-0.260391	0.00158854	0.334626	0.0794917	-0.255135	0.024122	0.704082	22.8843	-1.81979	0.635217	24	0.0034827	0.130213	0.978811
Syn2	0.000361415	0.146867	4.77592	3.63842	-1.13751	2.36581e-08	0.689822	0.255255	-0.434567	0.0712047	0.760898	23.4986	-1.26232	0.636142	24	1.84871e-07	0.218201	0.978811
Chp2	0.000181335	0.0744962	2.99923	2.8968	-0.102436	0.62794	0.7847	0.452384	-0.332316	0.269108	0.914631	0.835716	-0.0789152	0.9694	24	0.682869	0.460072	0.999042
Tmem179b	6.79015e-06	0.197456	41.0394	39.4671	-1.57226	0.0652992	3.58207	1.34183	-2.24024	0.0633805	0.922943	3.2999	2.37696	0.351925	24	0.0964067	0.204791	0.922894
Prmt7	0.000312655	0.122025	9.31968	7.46487	-1.85481	3.54003e-09	1.06933	0.404256	-0.665072	0.0664941	0.99731	16.7988	-8.19855	0.00226597	24	4.07662e-08	0.210854	0.384652
Lrrc8d	0.000239693	0.206523	25.5431	21.1498	-4.3933	6.18735e-05	4.11953	1.35371	-2.76582	0.0541099	1.01607	1.44505	0.428985	0.884357	24	0.00018855	0.184988	0.999042
Fam114a1	8.29806e-06	0.19215	19.5574	18.0945	-1.46291	0.0761745	2.80994	1.39013	-1.41982	0.219028	1.01823	3.465	2.44677	0.326899	24	0.110965	0.400697	0.922894
Plekhg1	0.000601836	0.310441	9.96552	7.26967	-2.69585	5.68888e-06	2.27616	0.488016	-1.78814	0.0192047	1.06669	0.537282	-0.52941	0.899247	24	2.23069e-05	0.122865	0.999042
Prmt3	5.43271e-05	0.234368	8.80279	7.6069	-1.19588	3.75167e-05	1.335	0.311066	-1.02393	0.00788631	1.07178	22.5189	-2.55288	0.439589	24	0.000120361	0.0922699	0.931996
Dph1	2.0075e-05	0.180352	6.49291	4.97339	-1.51952	1.4497e-06	1.00683	0.465611	-0.541218	0.16516	1.12644	1.6154	0.488958	0.8427	24	7.11196e-06	0.341561	0.99206
Tnfaip8l1	0.000173669	0.278907	1.89519	1.63571	-0.259485	0.00246045	0.369738	0.0887375	-0.281001	0.0177737	1.13389	0.0417739	-1.09212	0.760855	24	0.0050708	0.120606	0.978811
Lrrc25	7.92221e-06	0.105949	4.41249	4.86744	0.454944	0.188821	1.0158	0.759373	-0.256424	0.597274	1.22262	2.81988	1.59727	0.459381	24	0.244462	0.754871	0.9415
Etv6	0.00249114	0.724319	11.2972	8.66466	-2.63258	7.77844e-07	1.66118	0.151002	-1.51018	0.0234677	1.29606	5.13016	3.8341	0.741248	24	4.15103e-06	0.130213	0.978811
Tmtc2	0.000141676	0.1016	19.0257	21.1232	2.09746	0.0200908	3.59584	1.62916	-1.96668	0.116599	1.36274	0.744994	-0.617745	0.783514	24	0.033002	0.280966	0.98638
Zfp407	0.000413588	0.790065	6.89243	5.55337	-1.33906	0.000985002	1.21171	0.121198	-1.09051	0.0476478	1.399	5.9241	4.5251	0.707332	24	0.00224032	0.174993	0.978811
Muc4	0.00035805	0.0639526	6.81767	5.38561	-1.43206	0.0103114	1.75213	1.23444	-0.517688	0.496107	1.40734	0.642891	-0.76445	0.706739	24	0.0181724	0.683553	0.978811
Irak2	0.00123673	0.0865624	34.0194	24.2448	-9.7746	3.80398e-09	6.00922	1.69225	-4.31697	0.0256478	1.68014	1.6951	0.0149662	0.996163	24	4.25118e-08	0.132352	0.999936
Dph6	8.38254e-06	0.0712037	8.50049	7.33119	-1.1693	4.33846e-05	1.38117	0.522223	-0.858947	0.0224463	1.70823	1.02695	-0.681279	0.735558	24	0.000137176	0.129234	0.978811
Babam1	0.0004551	0.229767	71.5379	62.9559	-8.582	1.84116e-07	6.14678	1.56351	-4.58326	0.0233574	1.81942	3.94509	2.12567	0.543614	24	1.14445e-06	0.130213	0.966237
Dock11	5.49825e-06	0.0817031	5.88757	6.42714	0.539573	0.0717263	1.35919	0.632959	-0.726235	0.0859794	1.83612	0.991053	-0.845064	0.666036	24	0.105186	0.234567	0.978811
Thada	0.00202645	0.686167	7.90639	5.47203	-2.43436	6.14806e-06	1.94769	0.152076	-1.79561	0.0100584	1.83956	18.9252	-6.91438	0.563206	24	2.39359e-05	0.101888	0.977407
Rhof	1.2321e-05	0.274912	7.19078	6.64013	-0.550653	0.181484	1.92931	0.51745	-1.41186	0.0179433	1.84274	2.29785	0.455111	0.883886	24	0.237209	0.120606	0.999042
Orai2	1.11531e-05	0.120669	12.6747	9.87559	-2.79913	1.18256e-05	2.68176	1.04248	-1.63928	0.0459182	1.88467	0.00629713	-1.87837	0.401261	24	4.25567e-05	0.172627	0.922894
Nfkbie	0.000167788	0.113711	6.23347	5.66789	-0.565573	0.0879003	1.28701	0.595375	-0.691639	0.138302	1.88635	1.07062	-0.815735	0.723245	24	0.125868	0.310274	0.978811
Pde7b	1.39278e-05	0.0511053	12.402	9.44326	-2.95871	4.92257e-06	2.79054	1.2958	-1.49474	0.0683694	1.94448	2.51572	0.571233	0.757281	24	1.97263e-05	0.212061	0.978811
Armcx6	1.20041e-06	0.0526316	3.42427	3.85132	0.427047	0.0205646	0.765722	0.459154	-0.306568	0.228607	1.99511	23.9427	-2.05237	0.239756	24	0.0336288	0.413641	0.832655
Gm14548	0.000157012	0.118643	1.77386	1.09692	-0.676938	9.99816e-07	0.446917	0.22153	-0.225387	0.185231	2.03122	1.95414	-0.0770861	0.973155	24	5.20413e-06	0.365121	0.999042
Ctps2	0.000415041	0.0896219	32.5626	33.5614	0.998758	0.247623	3.91711	1.35093	-2.56617	0.0390629	2.05873	2.07175	0.0130265	0.995945	24	0.308542	0.161263	0.999936
Hykk	7.66835e-05	0.673988	4.5212	3.16902	-1.35217	2.10735e-14	0.664235	0.0423821	-0.621853	0.000624294	2.09222	17.469	-8.62324	0.426465	24	1.15272e-11	0.0359462	0.930152
Plk2	2.5392e-05	0.202534	45.7383	45.4705	-0.267806	0.877644	9.47279	2.22541	-7.24738	0.00498514	2.10994	3.47292	1.36298	0.657084	24	0.912683	0.0842227	0.978811
Bmp7	0.000393136	0.0877084	1.11683	0.810904	-0.305922	7.69224e-07	0.255824	0.0774761	-0.178348	0.021356	2.16183	3.16907	1.00724	0.712701	24	4.14547e-06	0.126966	0.978811
Hspbap1	0.000835519	0.233685	5.96239	4.65484	-1.30754	1.52437e-08	0.813363	0.199454	-0.61391	0.0253217	2.19647	20.8782	-5.31827	0.157016	24	1.28853e-07	0.132261	0.816276
Camk1d	0.00010818	0.156373	4.86697	3.72121	-1.14576	8.78157e-06	0.932472	0.372052	-0.56042	0.087457	2.29579	3.51254	1.21675	0.629454	24	3.2677e-05	0.237414	0.978811
Rad50	7.95154e-05	0.266619	10.7161	9.98736	-0.728764	0.0923034	1.59104	0.5725	-1.01854	0.096058	2.4347	4.64382	2.20913	0.46555	24	0.131958	0.249584	0.941611
Sdad1	0.000338006	0.106804	8.86227	6.18985	-2.67242	1.75804e-09	1.64557	0.522203	-1.12337	0.0282306	2.55532	1.2771	-1.27822	0.636163	24	2.34548e-08	0.137284	0.978811
Fli1	2.41444e-05	0.690206	15.7998	14.9923	-0.807439	0.200531	2.81423	0.285234	-2.529	0.00623123	2.56778	15.8033	-10.7645	0.204779	24	0.255987	0.0863246	0.816276
Xylt1	0.00149763	0.118761	1.84381	1.07361	-0.770199	1.72183e-05	0.707884	0.183881	-0.524004	0.0244577	2.64911	1.19015	-1.45896	0.6707	24	6.01817e-05	0.130521	0.978811
Cnr2	2.494e-05	0.104855	5.72988	5.49593	-0.233941	0.480006	1.0707	0.710731	-0.35997	0.442455	2.6592	1.37583	-1.28338	0.547734	24	0.550447	0.632851	0.96805
Kcnab2	8.99944e-05	0.113014	7.08435	6.42567	-0.658673	0.13075	1.56119	0.844499	-0.716691	0.242349	2.7419	1.73255	-1.00936	0.648391	24	0.17703	0.430053	0.978811
Il16	1.44247e-05	0.0705872	15.8026	13.9892	-1.81342	0.0265232	3.28817	1.80748	-1.48069	0.191486	2.97311	0.601139	-2.37197	0.219239	24	0.0426712	0.372088	0.816276
Itgam	0.000218111	0.178798	7.3106	7.54422	0.233623	0.715819	1.74054	1.13007	-0.610469	0.501982	3.01101	2.34963	-0.661381	0.798074	24	0.766249	0.685603	0.986923
Tagap	9.93998e-05	0.0956184	3.73118	3.54377	-0.18741	0.374784	0.91773	0.392208	-0.525522	0.0825164	3.16869	3.27334	0.104651	0.9625	24	0.445183	0.228539	0.999042
Syk	3.77183e-05	0.057282	21.6143	15.8148	-5.79956	7.91068e-06	5.81568	2.33088	-3.4848	0.0362649	3.21241	1.56456	-1.64785	0.417188	24	2.99456e-05	0.157436	0.930152
Bach2	0.00606565	0.0817349	6.73738	3.27265	-3.46473	3.4531e-07	2.41531	0.322103	-2.0932	0.013427	3.2395	0.843432	-2.39607	0.72863	24	2.03102e-06	0.107398	0.978811
Ikzf3	0.000660777	0.238377	13.1203	8.12795	-4.99236	0.000432247	6.58838	1.00891	-5.57948	0.00429017	3.35047	0.952895	-2.39757	0.634324	24	0.00106265	0.0816904	0.978811
Fgd3	9.94459e-05	0.10077	4.36814	3.84663	-0.521507	0.0399559	1.00047	0.477355	-0.523118	0.14014	3.35354	0.865213	-2.48833	0.260363	24	0.0613068	0.312186	0.84773
Fmnl1	0.000835909	0.0515468	32.9179	24.4278	-8.49006	2.22009e-05	7.37723	3.41777	-3.95946	0.123027	3.36429	2.04221	-1.32207	0.549506	24	7.51375e-05	0.289001	0.96805
Spib	7.04825e-06	0.0673578	10.9462	12.4488	1.50256	0.184381	4.76199	2.61134	-2.15065	0.179239	3.4118	0.185941	-3.22586	0.0897502	24	0.240134	0.359218	0.751828
Nckap1l	4.32095e-06	0.070245	14.4527	14.4632	0.0104861	0.986972	2.88563	1.47017	-1.41546	0.124427	3.41923	2.06374	-1.35549	0.470545	24	0.992415	0.290242	0.942813
Nup210	0.00167001	0.225811	20.9685	14.3731	-6.59538	1.80292e-06	5.55612	0.841447	-4.71467	0.00765921	3.474	1.73524	-1.73876	0.751873	24	8.5756e-06	0.0922699	0.978811
Dock2	1.67757e-05	0.0674178	10.1071	9.21417	-0.892907	0.201407	3.0143	1.55606	-1.45824	0.141402	3.49181	2.69688	-0.794933	0.677881	24	0.256806	0.312186	0.978811
Clec4a1	4.0179e-05	0.151919	5.04492	6.47352	1.4286	0.00674238	1.11776	1.00368	-0.114082	0.872908	3.534	4.12101	0.587002	0.82	24	0.0124387	0.93083	0.986923
Piezo2	5.19554e-05	0.168454	17.4875	14.4575	-3.03005	0.00431019	5.08582	1.43056	-3.65526	0.0136545	3.58029	5.53245	1.95216	0.487145	24	0.00830167	0.107398	0.945062
Itga4	0.00034603	0.083609	10.9751	7.42285	-3.55225	6.76564e-05	3.82436	1.26569	-2.55867	0.0295651	3.66585	2.25418	-1.41166	0.583259	24	0.000204299	0.140627	0.978811
Fam78a	4.10067e-06	0.363365	6.02827	5.53851	-0.489761	0.123674	1.68801	0.320963	-1.36705	0.00344132	3.78185	4.341	0.559152	0.883001	24	0.169335	0.0738198	0.999042
Ccr3	1.32703e-05	0.0947056	0.493618	0.117632	-0.375986	2.21934e-06	0.404072	0.114695	-0.289377	0.00475143	3.7819	1.47926	-2.30264	0.337937	24	1.01165e-05	0.0842227	0.922894
Pglyrp2	0.000144793	0.225134	2.03499	1.60358	-0.431403	0.00811404	0.753895	0.183905	-0.569989	0.0129214	3.79818	1.91432	-1.88386	0.573266	24	0.014576	0.107398	0.978811
Ppp1r18	0.000823066	0.448405	38.8186	38.6674	-0.151214	0.907661	2.72808	1.30862	-1.41946	0.442941	3.96657	9.2262	5.25963	0.216866	24	0.929758	0.632851	0.816276
Swap70	0.000151297	0.304165	40.2478	36.6327	-3.61506	0.0035323	4.52141	1.4026	-3.11881	0.0662495	4.04335	3.72034	-0.32301	0.92329	24	0.00697533	0.210689	0.999042
Crppa	0.00241414	0.156838	2.54002	2.38607	-0.153951	0.114051	0.301118	0.150962	-0.150156	0.272028	4.1167	3.47182	-0.644878	0.812393	24	0.158139	0.461394	0.986923
Ikzf1	3.1711e-06	0.115703	14.6455	13.907	-0.738522	0.529114	4.5333	2.42663	-2.10667	0.207543	4.13796	3.40509	-0.73287	0.726055	24	0.597369	0.390124	0.978811
Ccr7	5.99717e-06	0.0573729	8.45262	10.744	2.29134	0.00169477	3.46587	1.55593	-1.90994	0.0546172	4.30652	2.52155	-1.78497	0.337075	24	0.00366782	0.185931	0.922894
Itk	0.000120973	0.104938	2.87119	2.27393	-0.597259	0.0114535	1.24162	0.304704	-0.936914	0.00540996	4.31467	3.33087	-0.983798	0.737435	24	0.0200163	0.0852595	0.978811
Bcl11b	3.65191e-06	0.185342	1.52468	1.43349	-0.0911942	0.326896	0.554547	0.129471	-0.425076	0.0021547	4.35734	3.73802	-0.619321	0.82511	24	0.393998	0.0563285	0.986923
Scn7a	0.000244937	0.152884	62.4419	64.6032	2.1613	0.525466	14.0283	5.27735	-8.75098	0.0738734	4.45539	4.04551	-0.409881	0.875981	24	0.595092	0.221564	0.999042
Cd5	0.000188177	0.0854081	2.52895	2.52131	-0.00764149	0.971231	1.02581	0.348081	-0.677732	0.028055	4.46037	3.54703	-0.913346	0.710132	24	0.983925	0.137284	0.978811
Cd96	2.75875e-06	0.116755	0.954941	1.26824	0.313297	0.00251764	0.356277	0.205941	-0.150335	0.281717	4.5688	3.6951	-0.873703	0.677815	24	0.00516943	0.470532	0.978811
Trbv15	0.000108777	0.295956	1.59785	1.70453	0.106683	0.619061	0.983201	0.234468	-0.748734	0.0169905	5.00156	6.6574	1.65583	0.644898	24	0.675227	0.118392	0.978811
D930020B18Rik	3.65838e-05	0.0636142	1.06478	0.628105	-0.436673	1.0582e-07	0.411539	0.108559	-0.30298	0.00309379	7.60338	7.0859	-0.517485	0.835926	24	6.98729e-07	0.0720128	0.99206
Pigyl	0.000871194	0.304577	46.2584	51.7428	5.48433	0.000246992	4.46034	1.63882	-2.82152	0.152463	15.7789	8.50163	-7.27732	0.0381453	24	0.000641827	0.327048	0.670184
Tspan12	0.00375306	0.457727	61.5376	55.7343	-5.80333	0.0781329	6.04451	3.13921	-2.9053	0.526152	16.8218	12.9629	-3.85887	0.386161	24	0.113365	0.70773	0.922894
Ndrg3	7.2377e-05	0.11106	33.3586	28.7781	-4.58051	2.20471e-05	3.3753	1.94711	-1.42818	0.298498	17.9107	15.4157	-2.49496	0.257319	24	7.49053e-05	0.485947	0.84773
Calcrl	0.000140562	0.0682324	399.118	422.67	23.5522	0.388437	88.1106	63.7633	-24.3473	0.527552	17.95	15.1718	-2.77823	0.171777	24	0.458909	0.70773	0.816276
1700007K13Rik	6.21301e-06	0.0969701	43.4845	41.2697	-2.21478	0.479917	16.6376	5.90788	-10.7297	0.018908	18.113	18.0316	-0.0813967	0.969724	24	0.550447	0.122038	0.999042
Lgalsl	0.000115242	0.108709	28.3234	21.3435	-6.9799	2.67181e-08	3.86551	2.00211	-1.8634	0.205296	18.2566	14.3942	-3.86245	0.0865002	24	2.04403e-07	0.388317	0.739307
Mafk	7.5172e-05	0.0563373	52.7754	45.1056	-7.6698	0.000208336	8.20971	4.20292	-4.00679	0.141004	18.3817	16.1576	-2.22416	0.25519	24	0.000553202	0.312186	0.84773
Nudt4	0.000148551	0.155439	73.6181	66.3773	-7.24075	2.2735e-05	8.26142	1.75396	-6.50745	0.00419363	18.481	19.5184	1.03739	0.76062	24	7.60614e-05	0.0816904	0.978811
Higd2a	0.00135694	0.232915	102.28	121.662	19.3821	3.15177e-07	13.7471	3.13659	-10.6105	0.0235685	18.5692	20.661	2.09181	0.602722	24	1.87393e-06	0.130213	0.978811
Npr1	0.0007959	0.078215	93.5313	76.7079	-16.8233	1.44106e-06	13.4393	4.61006	-8.82924	0.0434711	18.6428	16.8152	-1.8276	0.490396	24	7.10142e-06	0.170456	0.945062
Zfp830	0.000356691	0.240835	15.518	16.4553	0.937313	0.0104581	1.50404	0.417005	-1.08703	0.0335028	18.6625	12.3674	-6.29514	0.0651358	24	0.0183941	0.152717	0.670184
Notum	4.28597e-05	0.378596	8.16501	6.81832	-1.34668	7.16943e-05	1.72901	0.244566	-1.48445	0.00135387	18.7158	18.3271	-0.388791	0.936133	24	0.000215477	0.0477785	0.999042
Ppp1r3d	1.00149e-06	0.327075	3.15635	3.10035	-0.0559933	0.535421	0.475351	0.10607	-0.369281	0.00569539	18.9289	18.3184	-0.610554	0.854374	24	0.602624	0.0852595	0.994977
Nf2	0.000242559	0.262096	57.8236	40.3943	-17.4293	2.21542e-10	5.8526	3.0669	-2.78569	0.354201	18.93	13.8111	-5.11897	0.0907142	24	4.48828e-09	0.548347	0.751828
Hs3st6	9.12089e-07	0.13297	5.52709	5.29185	-0.23524	0.563758	2.74081	0.63789	-2.10292	0.000662301	18.9525	21.0896	2.13706	0.394779	24	0.62819	0.0362279	0.922894
Polr2i	0.000202744	0.210408	46.6171	51.0825	4.46534	0.00199934	5.54204	1.8923	-3.64974	0.0636461	19.0331	20.7027	1.66963	0.566486	24	0.00427203	0.204791	0.977502
Klhl25	0.000225252	0.0543294	14.0217	13.1568	-0.864867	0.167805	2.55034	1.33637	-1.21397	0.170931	19.1681	16.8146	-2.35344	0.243239	24	0.22225	0.348229	0.834181
Map3k7cl	8.20972e-06	0.123025	1.8048	1.32325	-0.481544	2.25639e-06	0.531667	0.136639	-0.395028	0.00280161	19.1703	16.265	-2.90529	0.258984	24	1.02004e-05	0.0666296	0.84773
Septin5	0.00021905	0.119746	8.22281	7.17148	-1.05133	0.00218396	1.57643	0.464954	-1.11148	0.0189639	19.1765	21.4762	2.29966	0.409144	24	0.00460358	0.122038	0.922894
Kif27	0.000122247	0.0505782	5.56271	3.91533	-1.64738	1.66383e-08	1.20421	0.446813	-0.757392	0.0289107	19.2211	21.9528	2.7317	0.212661	24	1.37896e-07	0.138548	0.816276
Pnma1	6.04111e-06	0.236589	3.16308	2.35069	-0.812393	1.20706e-08	0.619783	0.153168	-0.466615	0.0064704	19.2329	22.8221	3.58911	0.231686	24	1.07535e-07	0.0863246	0.822936
Rnf227	4.626e-05	0.27399	3.19299	3.12645	-0.0665332	0.57516	0.594558	0.133891	-0.460667	0.00840713	19.2368	20.7811	1.54421	0.656216	24	0.635581	0.0922699	0.978811
Ptges2	0.000251307	0.0992928	15.2	14.3861	-0.81391	0.108428	2.18992	0.852655	-1.33727	0.0635634	19.3074	15.8826	-3.42478	0.158505	24	0.151301	0.204791	0.816276
Mark1	0.000102547	0.0527393	3.08681	2.16411	-0.922708	6.72961e-13	0.449611	0.178797	-0.270814	0.0407647	19.3735	11.2463	-8.12714	0.000344133	24	5.25871e-11	0.165787	0.188241
Npdc1	0.000116445	0.105159	96.341	85.3526	-10.9884	5.29536e-07	9.77478	2.7397	-7.03508	0.0105527	19.5306	20.71	1.17939	0.663399	24	2.94067e-06	0.102065	0.978811
Mrpl39	0.000141079	0.14307	19.0505	18.4114	-0.639157	0.137459	2.13356	0.579006	-1.55455	0.0126783	19.5384	16.7371	-2.80133	0.337164	24	0.185197	0.107398	0.922894
Grrp1	0.000489682	0.0867965	32.5729	31.8441	-0.728759	0.578868	3.80525	2.86375	-0.941499	0.612016	19.5917	15.8907	-3.70102	0.0961866	24	0.638389	0.766948	0.752846
Mrps12	0.000136353	0.0944173	41.6488	48.1909	6.54215	2.12277e-05	6.91574	2.16507	-4.75067	0.0181901	19.6503	18.8912	-0.759062	0.765348	24	7.2346e-05	0.120606	0.978811
Cdk2ap2	8.62384e-05	0.0922163	85.3183	80.1641	-5.15424	0.10022	14.5258	5.52968	-8.99609	0.0442059	19.7361	18.5421	-1.19399	0.60111	24	0.141839	0.171169	0.978811
Dennd5a	0.000142067	0.69193	92.7437	80.5822	-12.1615	3.18697e-06	9.83408	0.964327	-8.86975	0.0083337	19.7457	16.526	-3.21973	0.722761	24	1.37808e-05	0.0922699	0.978811
Wnt4	7.0312e-08	0.0779092	6.49926	6.04256	-0.456696	0.0799192	1.41202	0.583138	-0.828886	0.0262925	19.7727	18.8683	-0.904408	0.618658	24	0.11565	0.13378	0.978811
Tmem107	9.77532e-05	0.306329	39.3842	36.9869	-2.39737	0.10785	6.01779	1.71713	-4.30066	0.0432702	19.8097	0.135946	4.32622	0.206979	24	0.150687	0.170279	0.816276
Rabgef1	6.39551e-06	0.105244	36.3418	29.8752	-6.46664	2.18292e-08	4.72508	1.80858	-2.9165	0.0338966	19.8154	17.396	-2.41939	0.261707	24	1.71806e-07	0.153871	0.849576
Tpgs1	0.000159962	0.123037	42.9942	41.9148	-1.07938	0.294087	5.24084	1.3993	-3.84154	0.0106356	19.8327	14.2184	-5.61423	0.057141	24	0.357082	0.102065	0.670184
Ndufs7	0.000332135	0.174461	130.431	140.784	10.3528	0.00657573	15.9309	4.9417	-10.9892	0.0376552	19.8545	0.659334	4.80488	0.108465	24	0.0121723	0.16096	0.795217
C1galt1c1	0.000908651	0.337938	25.9309	28.2151	2.28417	0.0127479	3.51396	0.827612	-2.68635	0.0362117	19.9327	19.7712	-0.16144	0.969246	24	0.0219279	0.157436	0.999042
Rasl10a	2.06842e-05	0.244806	5.31227	4.85738	-0.454888	0.0450711	1.11594	0.280953	-0.834986	0.0104424	19.9405	20.9955	1.05502	0.73427	24	0.0685782	0.102065	0.978811
Ncbp2	0.000102616	0.051334	33.0187	30.2033	-2.81546	0.00668321	5.38041	1.69924	-3.68118	0.0116379	19.9805	19.9027	-0.0778029	0.973473	24	0.0123504	0.106025	0.999042
Arhgap29	1.73147e-05	0.244976	122.399	109.065	-13.3337	0.0180955	18.1418	8.28716	-9.85459	0.205642	19.9848	16.3168	-3.668	0.188932	24	0.0302317	0.388317	0.816276
4833427G06Rik	2.80719e-06	0.0787283	14.9813	13.621	-1.3603	0.147572	3.64339	2.16238	-1.48101	0.262475	19.9895	22.9332	2.94369	0.127622	24	0.197606	0.45292	0.816276
Ppp1r26	0.000379053	0.195227	5.31492	4.21045	-1.10448	0.000150808	0.836044	0.426043	-0.410002	0.280348	20.0039	15.1219	-4.88201	0.0743279	24	0.00041246	0.468962	0.688978
Timm17b	0.00365392	0.296807	26.0629	28.8044	2.74153	0.00616197	3.65582	0.798566	-2.85726	0.0394507	20.0094	3.46742	7.458	0.116499	24	0.0115234	0.161645	0.806463
Spsb3	1.44453e-06	0.065775	29.3219	26.5641	-2.75786	0.00162277	5.15295	1.66553	-3.48742	0.00436979	20.0484	20.3447	0.296223	0.881351	24	0.00355061	0.0816904	0.999042
Oxsr1	4.04701e-05	0.0678697	26.2918	20.5659	-5.7259	9.81692e-10	3.98174	1.32933	-2.65242	0.0140383	20.0897	17.2696	-2.8201	0.210262	24	1.49163e-08	0.107398	0.816276
Prrg2	4.49371e-05	0.333896	29.9625	28.0753	-1.88717	0.000969374	2.94305	0.480037	-2.46301	0.00212311	20.0922	8.36348	-11.7287	0.00908838	24	0.00221398	0.0563285	0.473461
Il17rc	8.56785e-05	0.863967	30.9075	27.2641	-3.64331	1.92436e-05	4.14825	0.111362	-4.03688	0.000497939	20.1298	3.888	7.75817	0.766458	24	6.59952e-05	0.0340466	0.978811
Tmprss13	5.16521e-05	0.138739	2.56271	1.92592	-0.63679	0.000169464	0.910866	0.189817	-0.721049	0.00194573	20.1404	22.3254	2.18501	0.494495	24	0.000456634	0.0563285	0.945062
Abhd3	3.13072e-05	0.0735452	5.47671	4.62587	-0.850838	0.000449371	1.428	0.307084	-1.12091	0.000971434	20.1904	20.4794	0.288929	0.919521	24	0.00109735	0.0393611	0.999042
Clpp	0.000206202	0.219146	46.9772	44.9787	-1.99856	0.0286772	4.86566	0.777164	-4.08849	0.00210593	20.234	20.4505	0.216484	0.960905	24	0.0455339	0.0563285	0.999042
Snupn	3.29628e-05	0.170242	8.71226	9.22158	0.509317	0.0197891	0.993479	0.325788	-0.667691	0.0300245	20.2345	5.7084	9.47385	0.000714339	24	0.0326534	0.141581	0.260496
Fam216b	1.75424e-05	0.10029	14.0648	11.5733	-2.49149	9.58918e-05	3.01994	1.04435	-1.97559	0.0200429	20.2664	21.2235	0.957077	0.670847	24	0.000276796	0.123089	0.978811
Taf6	0.000140393	0.0784303	25.3223	19.9738	-5.34852	3.53109e-06	3.6378	2.18395	-1.45385	0.310764	20.2786	16.438	-3.84058	0.0672016	24	1.49729e-05	0.497795	0.670184
Mob2	2.41407e-05	0.0813501	49.7286	51.7621	2.03351	0.0982758	6.9654	2.02336	-4.94204	0.00582494	20.2912	18.6283	-1.6629	0.485717	24	0.139266	0.0852595	0.945062
Slc35g2	0.000736018	0.200242	10.9195	12.4034	1.4839	9.91302e-05	1.17129	0.512219	-0.659066	0.183987	20.2941	23.5539	3.25982	0.252233	24	0.000284951	0.364261	0.84773
Gm5069	0.000123208	0.10214	2.72564	2.31798	-0.407666	8.36565e-05	0.455088	0.154131	-0.300957	0.0281676	20.3334	20.6785	0.345122	0.888608	24	0.000245557	0.137284	0.999042
Pllp	3.88184e-06	0.145693	69.0917	68.5325	-0.559197	0.881062	14.6353	7.0874	-7.54792	0.158188	20.3469	18.8149	-1.53193	0.494803	24	0.913632	0.332164	0.945062
Tssc4	4.52729e-05	0.369128	24.3468	24.0078	-0.339041	0.564801	2.82023	0.565144	-2.25508	0.00923004	20.5014	20.8505	0.34904	0.931346	24	0.628328	0.0980356	0.999042
Cth	0.000292875	0.135654	6.54864	5.62912	-0.919521	0.00419832	1.31245	0.472515	-0.839934	0.0571754	20.5142	20.0684	-0.44581	0.865155	24	0.00814354	0.191871	0.996294
Ccdc170	0.000836077	0.0786388	9.40879	5.22545	-4.18334	4.16668e-13	2.03515	0.432109	-1.60304	0.00768625	20.6247	0.0415542	3.41689	0.355615	24	3.79862e-11	0.0922699	0.922894
Xbp1	0.00184092	0.102028	164.487	141.434	-23.0537	0.000215279	17.7691	10.7996	-6.96952	0.39143	20.6481	14.7634	-5.88472	0.0164775	24	0.000567506	0.585807	0.563326
Timm50	0.000120139	0.1611	28.5414	27.238	-1.30336	0.0232601	3.06441	0.630864	-2.43355	0.00336057	20.7291	16.3651	-4.36395	0.209089	24	0.0375872	0.0735293	0.816276
Fam161a	6.61824e-05	0.133843	23.7906	17.5496	-6.24102	3.41434e-08	3.95721	1.61854	-2.33867	0.0812905	20.81	22.1773	1.3673	0.565538	24	2.57714e-07	0.228539	0.977407
Trir	7.21792e-05	0.291032	171.946	181.285	9.33842	0.0064964	14.9436	3.75788	-11.1857	0.0196362	20.8587	21.5155	0.656847	0.848488	24	0.0120663	0.123089	0.994905
Pcnx4	3.78113e-05	0.237062	6.18362	5.22281	-0.960817	1.2574e-09	0.665307	0.145808	-0.519499	0.00500409	20.8653	16.7732	-4.09212	0.225313	24	1.80999e-08	0.0842227	0.816276
Mrps5	0.000193541	0.419673	38.0679	30.1353	-7.9326	2.81335e-09	3.16985	1.0864	-2.08345	0.170916	20.878	15.3719	-5.50616	0.168589	24	3.40975e-08	0.348229	0.816276
Grk5	1.67121e-05	0.225738	29.7691	22.4009	-7.3682	6.04666e-06	6.23365	2.08594	-4.14771	0.0456944	20.9883	18.9685	-2.0198	0.466749	24	2.36252e-05	0.172627	0.941611
Mrps17	0.00019295	0.0613007	52.7175	55.0289	2.31143	0.0581148	4.13425	2.77839	-1.35586	0.423642	21.024	22.9855	1.96145	0.324003	24	0.0867361	0.618777	0.922894
Rnf114	2.71461e-07	0.0671739	67.1989	66.0861	-1.1128	0.553358	8.90103	4.52547	-4.37556	0.104087	21.0282	21.4538	0.425538	0.810481	24	0.619292	0.262274	0.986923
Otub2	4.82631e-05	0.141675	5.89714	4.82634	-1.0708	6.94969e-07	0.899466	0.290714	-0.608752	0.0238828	21.0578	19.8211	-1.23665	0.628307	24	3.78257e-06	0.130213	0.978811
Chid1	8.75797e-05	0.148148	17.062	16.3042	-0.757827	0.194423	2.32862	0.983401	-1.34522	0.105341	21.0874	19.8365	-1.25083	0.608413	24	0.249647	0.263113	0.978811
Trpm5	2.63802e-05	0.151851	1.2854	0.846621	-0.438781	1.82674e-06	0.410502	0.121405	-0.289097	0.0134588	21.0966	22.2371	1.14054	0.66307	24	8.65129e-06	0.107398	0.978811
1700094D03Rik	0.000216783	0.0508276	44.4696	49.6342	5.16457	0.143341	7.27431	9.56536	2.29106	0.64234	21.1527	23.9446	2.79192	0.228479	24	0.192411	0.790993	0.819672
Slc35b1	0.000204366	0.293773	48.341	45.5654	-2.77564	0.0193515	4.79772	1.30107	-3.49665	0.0359928	21.1617	18.9824	-2.17929	0.533548	24	0.032028	0.157436	0.966237
Hmgcll1	1.7431e-05	0.193027	7.00206	5.67149	-1.33057	8.72242e-06	1.46625	0.350345	-1.1159	0.00450831	21.1745	21.2338	0.0592597	0.984052	24	3.25677e-05	0.0822015	0.999936
Chtop	0.000155307	0.134461	98.3938	94.8136	-3.58019	0.0122434	7.07076	1.82619	-5.24457	0.00965187	21.2297	20.0732	-1.15653	0.697407	24	0.0211599	0.0996146	0.978811
Slc66a2	3.01711e-07	0.111874	33.7532	33.2496	-0.503631	0.534705	5.00025	1.51522	-3.48503	0.00381557	21.3013	21.8604	0.559123	0.793197	24	0.602438	0.0767418	0.986923
Gpr88	0.000275743	0.320597	1.32905	0.976456	-0.352591	0.0018955	0.591591	0.0659488	-0.525642	0.00113388	21.3116	12.8624	-8.4492	0.180127	24	0.00406603	0.0427747	0.816276
Tmx4	4.0788e-05	0.670235	12.9975	10.8851	-2.11235	7.77792e-09	1.31657	0.141663	-1.17491	0.00714913	21.3803	0.687243	3.30692	0.680198	24	7.73549e-08	0.0920135	0.978811
Srsf9	0.00125682	0.42414	64.8522	70.5234	5.67121	0.00164691	6.8397	1.23833	-5.60137	0.0235613	21.3879	23.4197	2.03177	0.702533	24	0.00358332	0.130213	0.978811
Sco1	7.55615e-05	0.522802	6.37718	5.32708	-1.0501	1.96787e-06	0.801821	0.138985	-0.662836	0.0180076	21.3941	17.4709	-3.92329	0.464126	24	9.23971e-06	0.120606	0.941611
Rnf125	4.06486e-06	0.221321	15.6561	13.197	-2.45913	0.0156364	4.23236	1.50936	-2.72299	0.0551167	21.4107	19.2242	-2.18655	0.409082	24	0.0264801	0.186104	0.922894
Prmt2	0.000322027	0.180079	47.5208	47.4644	-0.0564258	0.966721	5.03019	2.07647	-2.95372	0.127797	21.4414	17.9928	-3.44863	0.204463	24	0.981069	0.294958	0.816276
Gtf2h4	0.00128011	0.174746	12.8663	12.1057	-0.760679	0.0778971	1.50022	0.614369	-0.885853	0.144177	21.4438	22.3965	0.95274	0.737864	24	0.113324	0.314835	0.978811
Ablim3	6.67051e-05	0.62933	37.2529	29.9676	-7.28529	3.47074e-06	4.33431	0.841705	-3.49261	0.0772485	21.4667	22.5567	1.09008	0.863526	24	1.47743e-05	0.223571	0.995466
Gfod1	5.33127e-05	0.139538	8.61452	7.64485	-0.969667	0.0539267	2.03829	0.862284	-1.17601	0.0964106	21.5292	20.3303	-1.19887	0.6129	24	0.0812615	0.249584	0.978811
Tmem140	1.04657e-05	0.195854	50.4172	50.714	0.296825	0.919022	10.9923	4.85181	-6.14045	0.142094	21.6601	21.0617	-0.59842	0.811794	24	0.940514	0.312186	0.986923
Hif1an	0.000570698	0.442078	22.0592	18.4958	-3.56335	0.000669506	3.14967	0.885503	-2.26416	0.10621	21.691	21.3782	-0.312829	0.94295	24	0.00159226	0.263479	0.999042
Klhdc2	1.73264e-07	0.330097	33.7977	31.6123	-2.18536	0.0028458	4.42168	0.781963	-3.63971	0.000562824	21.6954	18.1014	-3.59398	0.299328	24	0.00576538	0.0342072	0.897165
Miga2	2.64023e-06	0.247661	17.1685	11.379	-5.78942	2.37265e-10	4.17147	0.882162	-3.28931	0.0018601	21.727	19.7246	-2.00237	0.521709	24	4.71942e-09	0.0563285	0.960858
Sntb1	1.26008e-05	0.389794	20.0924	16.1804	-3.91191	5.21517e-05	4.28123	0.850306	-3.43093	0.00781195	21.7602	22.746	0.985754	0.80544	24	0.000162547	0.0922699	0.986923
Atf1	2.52042e-05	0.401953	37.9546	31.9936	-5.96108	4.03636e-06	4.3388	1.17285	-3.16595	0.0532008	21.7831	14.8646	-6.91849	0.0755281	24	1.67264e-05	0.184182	0.688978
Ibtk	0.00084723	0.581097	13.9753	13.0577	-0.917642	0.0465001	1.66757	0.260674	-1.4069	0.0315855	21.7849	18.8123	-2.97262	0.656413	24	0.0706543	0.146417	0.978811
Nat9	1.7257e-05	0.0508411	28.8498	27.1797	-1.67011	0.0160728	3.8679	1.30627	-2.56163	0.00943976	21.7953	23.6063	1.81107	0.383143	24	0.0271771	0.0983533	0.922894
Gtf3c5	0.000509275	0.0871269	17.9506	14.1306	-3.82	4.61776e-11	1.94258	0.703875	-1.23871	0.050395	21.7956	18.0687	-3.72693	0.145007	24	1.26296e-09	0.180873	0.816276
Nfu1	4.57716e-05	0.952611	49.1006	46.3552	-2.74541	0.0835812	5.33896	0.115832	-5.22312	0.0217025	21.8811	11.6464	-10.2347	0.842196	24	0.120471	0.126966	0.99206
2810004N23Rik	4.62434e-05	0.110058	16.8366	14.951	-1.88554	2.72402e-07	1.60446	0.505102	-1.09936	0.0156017	21.8832	22.7218	0.838612	0.733326	24	1.64645e-06	0.113788	0.978811
Cbx1	8.38648e-05	0.0619545	47.5363	44.3544	-3.1819	0.00215875	4.5052	2.006	-2.4992	0.0765952	21.8861	19.3216	-2.56455	0.21321	24	0.00455922	0.223571	0.816276
Vav2	8.34756e-06	0.131581	21.4153	14.9678	-6.44748	2.14878e-11	4.21496	1.10947	-3.10549	0.00368565	21.9239	20.3412	-1.58263	0.536876	24	8.39561e-10	0.0760773	0.966237
Clcn4	0.000559417	0.125227	34.004	27.1965	-6.80743	3.11566e-13	3.17335	0.78447	-2.38888	0.0131727	21.9505	22.1241	0.173633	0.957939	24	3.4455e-11	0.107398	0.999042
Cdk14	0.000172536	0.302061	39.5819	30.5472	-9.0347	3.31663e-07	5.0791	1.89565	-3.18345	0.138916	21.9605	15.8419	-6.11858	0.0634528	24	1.96129e-06	0.310274	0.670184
Casd1	0.000326805	0.250708	25.0365	21.7721	-3.26438	9.278e-06	3.07481	0.672293	-2.40252	0.0120605	22.0102	22.1676	0.157458	0.96684	24	3.4291e-05	0.107269	0.999042
Ptpa	9.76591e-06	0.0897896	85.2138	84.0107	-1.20312	0.482748	8.0587	3.47998	-4.57872	0.0635452	22.1007	23.5989	1.49813	0.464883	24	0.553012	0.204791	0.941611
Ccdc68	0.000835578	0.254197	15.7505	15.3233	-0.427134	0.37615	1.71597	0.59995	-1.11602	0.105864	22.1062	19.5547	-2.55146	0.432682	24	0.446322	0.263479	0.930152
Mrpl21	2.69739e-05	0.141888	33.4844	34.3129	0.828528	0.219126	3.74513	0.953498	-2.79163	0.00487784	22.1089	23.6508	1.54194	0.577353	24	0.277779	0.0842227	0.978811
Rfxank	0.00560517	0.0715281	12.659	10.1583	-2.50064	1.18021e-07	1.40797	0.601319	-0.806654	0.153897	22.2037	23.9755	1.77172	0.517311	24	7.68541e-07	0.329302	0.960858
Ifi47	0.00122403	0.165238	29.5141	35.432	5.91787	0.0173658	6.84039	4.08239	-2.758	0.418977	22.2065	2.80719	4.60066	0.0844673	24	0.0290936	0.614237	0.727616
Smad5	0.000134984	0.355342	25.3142	21.9428	-3.3714	1.16549e-06	2.2107	0.655266	-1.55544	0.071174	22.2244	21.0646	-1.15977	0.749751	24	5.9262e-06	0.218201	0.978811
Il1r1	2.55001e-08	0.0956272	16.4908	13.1748	-3.31597	7.21198e-08	3.7012	1.00653	-2.69467	0.000545323	22.2513	21.635	-0.616274	0.759698	24	5.1568e-07	0.0342072	0.978811
Palm	0.000331049	0.861012	36.8251	28.812	-8.01312	1.18134e-06	5.43134	0.273733	-5.1576	0.013441	22.3062	18.3717	-3.93448	0.843009	24	5.95568e-06	0.107398	0.99206
Psma1	0.000120159	0.126504	85.4983	99.5838	14.0856	2.75389e-09	7.1746	3.45552	-3.71908	0.168347	22.3878	2.9901	4.6023	0.0520641	24	3.38512e-08	0.345538	0.670184
Senp6	8.58755e-06	0.0779394	67.7644	58.5149	-9.24948	2.56706e-07	9.65076	2.49754	-7.15321	0.00170092	22.3974	21.639	-0.75838	0.751878	24	1.5602e-06	0.0563285	0.978811
Rtp3	0.00104463	0.147913	12.7767	11.9827	-0.794069	0.271264	2.05607	1.27656	-0.77951	0.443355	22.4024	19.0197	-3.38276	0.184746	24	0.335308	0.632851	0.816276
Zkscan4	0.000398792	0.337527	2.54109	2.65776	0.116671	0.15472	0.300528	0.0869806	-0.213547	0.067679	22.4326	3.90055	5.46798	0.144854	24	0.206671	0.212061	0.816276
Gipc1	0.000368145	0.49911	47.2392	43.3863	-3.85289	0.0277366	3.93444	1.51444	-2.42001	0.316995	22.4371	12.2953	-10.1418	0.0318095	24	0.0442976	0.504793	0.670184
Septin11	8.84588e-05	0.237891	37.5212	30.92	-6.60118	6.77883e-05	7.06571	1.85104	-5.21467	0.0176495	22.4516	19.9468	-2.50478	0.43593	24	0.000204299	0.120606	0.930152
Akt2	0.000378124	0.422893	88.7867	72.1742	-16.6124	3.7094e-10	7.97715	1.7893	-6.18785	0.0381386	22.5239	22.6026	0.0787103	0.986039	24	6.76348e-09	0.16096	0.999936
Ube2e1	7.27575e-05	0.527483	57.5563	59.7052	2.14884	0.121155	5.41994	1.01087	-4.40907	0.0267804	22.5514	1.97674	3.4253	0.515372	24	0.166303	0.13378	0.960858
Crot	0.00387297	0.53445	18.721	16.6101	-2.11091	1.23732e-05	1.6022	0.218298	-1.38391	0.0267096	22.5526	12.1656	-10.387	0.174801	24	4.40922e-05	0.13378	0.816276
Copz2	0.000157046	0.160998	43.415	44.2352	0.82026	0.421227	4.49879	1.51056	-2.98824	0.0424873	22.5878	0.71287	2.12511	0.434594	24	0.493386	0.170093	0.930152
Tlr5	0.000357377	0.337822	6.47463	4.06358	-2.41104	3.3439e-10	1.26499	0.287636	-0.977354	0.0241621	22.611	0.702936	2.09192	0.605861	24	6.20039e-09	0.130213	0.978811
Gatb	1.53921e-06	0.114538	5.82273	5.64945	-0.173289	0.351371	0.881286	0.36749	-0.513796	0.0547697	22.6634	20.0835	-2.57988	0.219718	24	0.420568	0.185931	0.816276
Raver2	2.85645e-06	0.711308	20.3231	16.5044	-3.81876	2.59664e-06	2.46808	0.343083	-2.12499	0.0384485	22.6718	22.8467	0.174822	0.982456	24	1.14546e-05	0.16096	0.999936
Commd7	3.99031e-05	0.0776484	25.0846	25.8949	0.810359	0.188074	2.43069	1.3285	-1.1022	0.205177	22.6973	21.47	-1.22729	0.539604	24	0.244073	0.388317	0.966237
Uba6	0.000439826	0.235643	4.52943	4.24552	-0.283909	0.115017	0.674678	0.231575	-0.443103	0.0829535	22.8064	19.3999	-3.40655	0.27445	24	0.159276	0.22917	0.860238
Ncoa7	0.000225011	0.176762	11.7025	8.48298	-3.21949	1.32662e-09	1.78636	0.601359	-1.185	0.0506054	22.8323	23.7522	0.91991	0.743291	24	1.88484e-08	0.180873	0.978811
Zfp146	0.000133763	0.691772	33.2208	28.6216	-4.59925	6.52461e-05	3.22628	0.519847	-2.70644	0.0720802	22.8354	15.9057	-6.92974	0.374459	24	0.000198276	0.218437	0.922894
Hnrnpa3	0.000151482	0.0825293	140.185	132.84	-7.34476	0.0384273	15.1719	6.5184	-8.65355	0.0821903	22.8603	22.7191	-0.141156	0.94895	24	0.0596305	0.228539	0.999042
Dmtn	2.13694e-05	0.138391	10.7675	10.7521	-0.0153385	0.971333	1.7926	0.772459	-1.02014	0.0965026	22.8966	21.1422	-1.75444	0.446811	24	0.983925	0.249584	0.934245
Nudcd1	0.00109242	0.0517198	7.3351	6.17815	-1.15695	2.74904e-05	0.991368	0.471179	-0.520189	0.142085	22.9222	16.6972	-6.22499	0.00727978	24	9.00435e-05	0.312186	0.442449
Mtap	4.79383e-05	0.211586	9.66691	10.28	0.613142	0.0740113	1.43609	0.489821	-0.94627	0.0520493	22.9287	23.0417	0.112975	0.96751	24	0.108282	0.182327	0.999042
Rftn2	4.2903e-07	0.123383	12.569	9.95397	-2.61498	3.9465e-07	2.39624	0.832269	-1.56397	0.014937	22.9298	22.135	-0.794849	0.70918	24	2.27235e-06	0.111164	0.978811
Stx6	3.90685e-06	0.360978	42.9895	29.3979	-13.5916	7.08051e-11	6.44152	1.83323	-4.60829	0.0442787	22.9541	18.491	-4.46316	0.196952	24	1.80141e-09	0.171169	0.816276
Cysltr1	0.000530879	0.450276	2.38574	2.08703	-0.298705	0.0311296	0.42327	0.121973	-0.301297	0.119173	22.9637	20.9223	-2.04141	0.642428	24	0.0490718	0.285286	0.978811
Mettl4	0.00013986	0.227045	6.00741	4.64763	-1.35978	1.76842e-08	0.656867	0.296457	-0.36041	0.200429	23.0935	18.5268	-4.56673	0.106627	24	1.45352e-07	0.383065	0.788177
Nck2	6.13823e-05	0.178751	24.5282	23.9891	-0.539163	0.516772	2.95724	1.39716	-1.56009	0.188159	23.0985	1.74706	2.6486	0.29418	24	0.58707	0.368351	0.888653
Dcps	2.94738e-07	0.1707	24.1509	22.8511	-1.29981	0.0759308	3.774	1.23556	-2.53843	0.0158979	23.2125	19.9424	-3.27007	0.166672	24	0.110906	0.114423	0.816276
Nek4	0.00387045	0.0616164	6.56229	4.23945	-2.32283	2.0862e-13	0.924097	0.245925	-0.678172	0.034736	23.2221	23.4524	0.230259	0.948329	24	3.04957e-11	0.155654	0.999042
Cerk	2.99848e-08	0.203194	22.378	19.1685	-3.20947	0.000296217	4.65781	1.32878	-3.32902	0.0060009	23.2544	22.5697	-0.684633	0.779622	24	0.000757154	0.0852595	0.98638
Tbc1d14	0.000224626	0.864369	21.7042	15.8109	-5.89332	4.66423e-10	2.36918	0.153315	-2.21587	0.0380357	23.3367	0.742804	1.40614	0.938992	24	8.09668e-09	0.16096	0.999042
Glp1r	8.9508e-05	0.292947	53.6553	45.2787	-8.37665	0.000186391	8.31888	2.50481	-5.81407	0.050757	23.337	0.638192	1.30123	0.691405	24	0.000501011	0.180873	0.978811
Snrnp40	1.78376e-05	0.0873267	23.5186	25.4925	1.97384	4.07479e-05	2.01759	0.87366	-1.14393	0.0673311	23.3377	4.98018	5.64248	0.00876006	24	0.000129588	0.212061	0.473461
Ift80	0.000526555	0.0730617	11.7093	9.2471	-2.46216	1.53117e-08	1.75628	0.47731	-1.27897	0.0139684	23.4692	22.7143	-0.754868	0.797509	24	1.28853e-07	0.107398	0.986923
Adam19	0.00434684	0.589754	24.7306	14.804	-9.9266	4.49522e-12	3.9831	0.428389	-3.55471	0.0201398	23.5095	18.0273	-5.48218	0.560027	24	2.73209e-10	0.123089	0.977407
Vipr2	1.7878e-06	0.0552978	8.26654	4.75415	-3.51239	4.33169e-09	3.33618	0.893367	-2.44281	0.00077709	23.5174	22.2951	-1.22225	0.565459	24	4.73886e-08	0.0364387	0.977407
S1pr4	6.01902e-06	0.0545364	19.018	20.5724	1.55447	0.116655	4.61558	2.3125	-2.30308	0.100714	23.542	22.0341	-1.50796	0.405015	24	0.161137	0.257434	0.922894
Abraxas2	6.32171e-06	0.312813	17.5373	16.1657	-1.37157	8.16758e-05	1.34593	0.396282	-0.949645	0.0385479	23.5577	21.4633	-2.09439	0.510923	24	0.000241496	0.16096	0.95547
Macf1	7.44679e-05	0.257066	306.714	225.794	-80.9198	5.07825e-12	48.632	7.9826	-40.6494	0.00160133	23.6425	22.3161	-1.32639	0.749716	24	2.924e-10	0.0547455	0.978811
Pms1	0.00177154	0.117798	2.07934	1.80268	-0.276657	0.0108744	0.344784	0.180655	-0.164129	0.269921	23.7125	16.6553	-7.05717	0.0067822	24	0.019065	0.460072	0.442449
Hip1	0.000157296	0.455091	44.184	33.8431	-10.3409	5.48484e-05	8.04062	2.0909	-5.94973	0.074904	23.7172	22.6228	-1.09433	0.802513	24	0.000169983	0.222416	0.986923
Tmeff2	6.79612e-07	0.0623497	3.92905	4.67274	0.743685	3.20339e-05	0.764341	0.388704	-0.375637	0.103611	23.7551	1.17038	1.41532	0.425853	24	0.000103074	0.262274	0.930152
Nipsnap3b	5.14072e-06	0.13537	25.1495	26.1519	1.0024	0.168962	2.97415	1.37603	-1.59812	0.122099	23.8068	2.69896	2.89215	0.193883	24	0.223512	0.288501	0.816276
Casp8	5.44273e-06	0.163874	26.1688	27.2564	1.08755	0.191827	3.1638	1.49197	-1.67183	0.156733	23.8684	0.645445	0.777078	0.739398	24	0.247184	0.330933	0.978811
Armcx2	1.45047e-05	0.198016	11.0915	11.0873	-0.0042015	0.99193	1.73623	0.658154	-1.07807	0.07193	23.8885	0.464025	0.575516	0.823413	24	0.993747	0.218437	0.986923
Gar1	0.000110142	0.162112	23.797	25.8245	2.02745	0.0541422	3.171	1.85987	-1.31114	0.370125	23.8993	0.075581	0.176316	0.942657	24	0.0814739	0.565526	0.999042
Ptafr	8.96403e-05	0.134082	2.99158	2.51635	-0.475233	0.00302757	0.581408	0.274859	-0.306549	0.158527	23.9548	23.0897	-0.865136	0.711216	24	0.00606743	0.332239	0.978811
Zfp462	0.000190598	0.120022	8.02762	5.65364	-2.37398	3.14503e-05	2.08812	0.893675	-1.19444	0.104502	23.969	0.0525396	0.0835324	0.972009	24	0.000101795	0.262274	0.999042
Mrc2	3.99596e-05	0.0130072	25.9253	20.2476	-5.6777	0.000133853	7.42793	3.41546	-4.01247	0.0416612	22.3288	0.0164597	1.68762	0.315747	24	0.000368855	0.168805	0.922894
Rbm43	1.68218e-06	0.000489628	18.3417	17.8287	-0.513043	0.187515	2.43906	1.62227	-0.816788	0.138971	23.9889	0.0210146	0.0321184	0.976478	24	0.243635	0.310274	0.999936
Upk1b	1.26235e-05	0.0132074	33.439	29.9688	-3.47019	0.00401909	6.51962	3.05783	-3.46179	0.037599	0.00909257	0.0251582	0.0160656	0.991899	24	0.00784687	0.16096	0.999936
Arid3a	1.9203e-05	0.00536856	4.58667	3.44949	-1.13718	3.41577e-08	1.05933	0.43498	-0.624346	0.0122784	23.3421	0.0253477	0.683279	0.671799	24	2.57714e-07	0.107398	0.978811
Cd55	3.75797e-05	0.000738059	48.7729	54.1193	5.34644	0.00091564	7.19446	6.33346	-0.860998	0.686587	0.569862	0.0418155	-0.528047	0.663219	24	0.00210002	0.817899	0.978811
Nlrp3	2.76405e-05	0.0483654	2.00174	1.21447	-0.787272	3.74158e-09	0.487104	0.249774	-0.23733	0.121526	0.843645	0.0528542	-0.790791	0.667002	24	4.25118e-08	0.28777	0.978811
Gjb1	0.000647832	8.74498e-10	1.83124	2.14428	0.313035	0.285479	1.59018	1.01935	-0.57083	0.170347	23.1255	0.0552309	0.929698	0.474366	24	0.347789	0.348229	0.943666
Nxph3	0.000198216	2.5136e-09	4.63608	5.97843	1.34235	0.00242624	2.36359	2.60197	0.238386	0.687357	23.19	0.093436	0.903406	0.325546	24	0.0050271	0.817899	0.922894
Trmt12	4.73488e-05	0.0333671	2.75608	2.85318	0.0970946	0.193004	0.35857	0.173852	-0.184718	0.082361	22.0322	0.0961277	2.0639	0.255954	24	0.248408	0.228539	0.84773
Dnah8	0.00539418	0.000123225	9.36304	7.57139	-1.79166	0.00402385	2.39551	1.4615	-0.934011	0.26828	0.842395	0.102166	-0.740229	0.683372	24	0.00784687	0.460072	0.978811
Mrln	0.00161952	0.000237666	2.00466	1.29614	-0.708524	0.00442415	1.0896	0.627507	-0.462097	0.172632	0.025836	0.115482	0.0896463	0.957042	24	0.00850618	0.35104	0.999042
Nop58	1.95509e-05	0.000225379	34.2983	40.0548	5.75641	2.16416e-06	5.163	5.09103	-0.0719737	0.961539	23.4357	0.116814	0.681092	0.541135	24	9.90622e-06	0.976818	0.966237
Pbld1	0.0355615	0.000280076	3.09821	1.27669	-1.82152	4.08923e-06	1.06044	0.515024	-0.545414	0.268773	0.405819	0.121655	-0.284164	0.920699	24	1.68181e-05	0.460072	0.999042
Zranb2	0.0452862	0.000758499	41.2718	32.0552	-9.21658	5.45493e-05	6.01019	2.64392	-3.36626	0.252662	0.28269	0.12613	-0.15656	0.961679	24	0.000169537	0.441369	0.999042
Hdhd3	0.000205045	3.67117e-06	4.45455	5.35265	0.898103	1.94303e-06	0.839692	0.830022	-0.00966998	0.966679	22.1049	0.131979	2.02704	0.0609836	24	9.16238e-06	0.977669	0.670184
Hdc	0.000186894	7.70548e-09	39.4894	45.7409	6.25157	0.0120953	13.5991	14.0438	0.444705	0.895666	23.0072	0.140281	1.13312	0.230791	24	0.0209508	0.942172	0.822428
Tmem42	0.000323513	0.0001048	31.1007	27.9137	-3.18699	0.00241276	5.12282	3.44629	-1.67653	0.236421	0.514262	0.152149	-0.362113	0.784922	24	0.00500956	0.422622	0.98668
Vstm5	0.000682642	0.000136768	0.86457	0.739638	-0.124931	0.14321	0.41435	0.262479	-0.151871	0.206744	0.67472	0.154246	-0.520474	0.720065	24	0.192411	0.389291	0.978811
Txnrd2	0.000185303	0.00525347	14.6256	13.3588	-1.26677	0.00103655	1.69024	1.07276	-0.617477	0.231112	1.57908	0.172225	-1.40685	0.358511	24	0.00234295	0.415211	0.922894
Cmtm7	4.42978e-06	3.90746e-05	27.7789	28.7031	0.924242	0.363122	6.31593	5.07342	-1.24251	0.38708	1.10116	0.178417	-0.922746	0.347278	24	0.43274	0.583321	0.922894
Syt11	0.000438335	1.17769e-06	5.9827	6.7601	0.777396	0.00418966	1.339	1.13361	-0.205392	0.574536	22.1141	0.189804	2.07571	0.0741009	24	0.00814119	0.735137	0.688978
Ptpn2	6.23283e-06	0.000490744	16.3996	17.9853	1.58571	0.000158294	2.19478	1.63164	-0.563142	0.303223	23.5949	0.203413	0.608477	0.58795	24	0.00043078	0.48954	0.978811
Arap1	0.000122344	0.000875963	68.8377	55.144	-13.6937	2.04556e-06	14.0486	7.18815	-6.86046	0.05789	1.38908	0.215917	-1.17316	0.43398	24	9.52274e-06	0.19319	0.930152
Unc119	6.14994e-06	0.00346368	30.1914	26.6955	-3.49597	2.41487e-05	3.13547	2.96456	-0.170901	0.870464	23.7316	0.219679	0.488062	0.710512	24	8.02998e-05	0.930132	0.978811
Clip4	0.00184001	0.0016345	29.6599	22.842	-6.81795	1.87511e-08	3.86927	3.1499	-0.719377	0.608221	23.7584	0.234944	0.476585	0.758496	24	1.50836e-07	0.764707	0.978811
Trp53i11	3.36945e-06	0.0375288	22.8455	21.0949	-1.75061	0.175396	6.28609	3.30428	-2.9818	0.104346	0.710106	0.245474	-0.464632	0.78076	24	0.230468	0.262274	0.98638
Wdr45	4.91615e-05	0.000185552	97.3725	77.1597	-20.2128	1.07025e-07	18.627	11.5809	-7.04614	0.122409	23.29	0.254618	0.964651	0.436327	24	7.01108e-07	0.28861	0.930152
Gramd4	6.70581e-06	0.00372844	15.7358	12.3864	-3.34939	1.17007e-06	2.87134	2.22115	-0.65019	0.440485	23.6891	0.257459	0.568399	0.66016	24	5.9262e-06	0.631573	0.978811
Trim34a	0.00287739	0.0148224	15.8393	14.1766	-1.66267	0.0194239	2.74475	1.38839	-1.35636	0.168244	2.15877	0.266508	-1.89227	0.374717	24	0.0320994	0.345538	0.922894
Lrrc23	0.000180632	0.0487948	67.2496	41.6994	-25.5502	3.91117e-11	13.3802	5.92006	-7.46012	0.0751481	20.8069	0.286524	3.47959	0.095388	24	1.15644e-09	0.222416	0.752846
Arrdc4	7.13816e-05	0.0185432	20.859	16.7783	-4.08066	0.000790724	5.45681	2.92933	-2.52748	0.120563	23.3023	0.291476	0.989193	0.556616	24	0.00184446	0.286107	0.974301
Dipk1a	9.26611e-08	0.00161668	13.8271	12.3857	-1.44139	0.00422355	3.04745	2.00299	-1.04446	0.128577	0.295089	0.297086	0.00199726	0.998543	24	0.00817799	0.295676	0.999936
Exosc9	0.000594431	0.000161166	16.8042	19.256	2.45185	2.13778e-06	2.07177	1.68695	-0.384816	0.545572	22.788	0.317191	1.52924	0.247478	24	9.86807e-06	0.722586	0.846065
Cttnbp2	0.000348132	1.44629e-07	4.37122	3.28792	-1.0833	0.00251856	1.88839	1.35595	-0.532447	0.270376	0.104824	0.319922	0.215099	0.854898	24	0.00516943	0.460072	0.994977
Acot1	0.00194905	0.000276911	32.4643	36.5526	4.08828	0.0877519	9.8248	7.82728	-1.99752	0.549121	22.1229	0.330567	2.20762	0.137792	24	0.125868	0.723746	0.816276
Mthfd1	5.53653e-06	7.24903e-05	81.4676	106.123	24.6556	5.20588e-06	20.3901	28.3417	7.95161	0.240617	0.239209	0.335195	0.0959869	0.930255	24	2.071e-05	0.428024	0.999042
Itgb6	4.15302e-05	3.80868e-05	11.9156	11.8069	-0.108702	0.892789	4.47192	3.79095	-0.680969	0.5513	23.419	0.335949	0.916902	0.391475	24	0.922295	0.724906	0.922894
Cryba4	0.000397363	2.07793e-05	1.02433	0.773089	-0.251242	0.0121032	0.506782	0.337552	-0.16923	0.218523	23.5444	0.344357	0.799934	0.542416	24	0.0209508	0.400442	0.966237
P2rx4	9.38353e-06	0.0272154	84.1281	71.6262	-12.5019	1.65593e-09	11.1889	2.99911	-8.18982	0.000964383	23.5237	0.355483	0.831786	0.700914	24	2.23653e-08	0.0393611	0.978811
0610040J01Rik	0.000184257	8.74288e-05	14.5478	14.802	0.254177	0.553627	2.15467	1.78418	-0.370493	0.541574	23.5475	0.369969	0.822485	0.490786	24	0.619292	0.719031	0.945062
Tmem35b	4.95623e-05	0.000827191	11.379	11.2844	-0.0946243	0.760061	1.60664	1.16648	-0.44016	0.317761	0.0925547	0.370422	0.277867	0.824563	24	0.807288	0.505277	0.986923
Tnc	0.000383792	0.0215876	1.7049	1.74155	0.0366455	0.790253	0.534621	0.363418	-0.171204	0.381569	0.149475	0.380998	0.231523	0.894773	24	0.832085	0.577367	0.999042
Il13ra1	0.016459	0.000409537	19.3246	21.1413	1.81676	0.00704862	2.06998	1.83673	-0.233252	0.798262	22.1522	0.382277	2.2301	0.217881	24	0.012895	0.891121	0.816276
Gm18113	0.000744061	0.00294129	2.87219	2.94327	0.071086	0.747402	0.647897	0.884485	0.236589	0.449756	1.48517	0.384769	-1.1004	0.496047	24	0.796161	0.640669	0.945062
Wwp2	1.34608e-06	0.01152	26.7371	21.0425	-5.69466	1.03089e-07	6.69457	2.09213	-4.60244	0.000695604	23.8204	0.396571	0.576205	0.736363	24	6.87677e-07	0.0362376	0.978811
Socs1	1.61217e-05	0.00173379	2.68918	2.60153	-0.0876525	0.503908	0.726177	0.464464	-0.261713	0.162028	23.7462	0.40007	0.653864	0.60915	24	0.573647	0.336354	0.978811
Gpx8	2.2492e-05	0.000655143	50.1923	58.9796	8.78729	1.20134e-05	7.64988	8.26504	0.615151	0.807142	22.7581	0.401336	1.64325	0.179823	24	4.29498e-05	0.896107	0.816276
Gyg	1.1368e-07	1.70987e-05	67.4876	71.0541	3.56648	0.256489	20.9293	19.2546	-1.67471	0.704408	0.434943	0.403224	-0.0317192	0.969903	24	0.318501	0.831546	0.999042
Pmpcb	0.000538762	0.00204124	40.0846	37.9847	-2.09986	0.0651234	5.27626	3.11663	-2.15963	0.175686	0.340886	0.40888	0.067994	0.965838	24	0.096277	0.354958	0.999042
Cyp2j9	4.9122e-05	0.0147054	3.59134	3.70201	0.110666	0.527347	0.845631	0.480212	-0.365418	0.144179	0.214951	0.421835	0.206883	0.896984	24	0.596268	0.314835	0.999042
Cpsf3	0.00154295	0.00137572	44.4016	38.3046	-6.09692	1.85737e-05	5.60056	3.33298	-2.26757	0.211182	0.509262	0.427247	-0.0820156	0.96139	24	6.43025e-05	0.392914	0.999042
Inpp4b	6.91711e-07	0.0258395	8.20187	5.01389	-3.18798	7.93377e-08	3.11272	1.27791	-1.83481	0.0115975	1.72514	0.427684	-1.29745	0.418554	24	5.56381e-07	0.106025	0.930152
Cmpk2	8.91222e-06	0.00891736	13.0081	14.0297	1.0216	0.079223	3.1484	1.71079	-1.43761	0.080667	21.9532	0.432271	2.47908	0.0931775	24	0.114795	0.228109	0.752846
Psmg2	6.07176e-05	0.00442941	17.3537	17.8797	0.526053	0.232154	1.71967	1.61911	-0.10056	0.870617	0.255463	0.43239	0.176927	0.90046	24	0.290923	0.930132	0.999042
Sting1	4.32397e-06	0.00271435	15.0673	14.4644	-0.602868	0.210705	3.10059	1.49951	-1.60108	0.0215695	3.22852	0.435526	-2.79299	0.04356	24	0.267725	0.126966	0.670184
Emilin2	0.000422781	0.0113973	7.69178	7.2833	-0.408484	0.478906	1.99091	1.81187	-0.179044	0.82583	1.91351	0.44592	-1.46759	0.372996	24	0.550339	0.90586	0.922894
Gfra2	0.00170447	1.00213e-05	6.96485	8.19678	1.23193	0.0101731	1.95609	2.02262	0.0665297	0.918632	23.9417	0.454018	0.512281	0.682451	24	0.0180379	0.951837	0.978811
Nme1	0.000488473	0.0167281	15.2401	18.1885	2.94836	7.79452e-05	2.4832	1.91696	-0.566235	0.555357	22.7452	0.454542	1.7093	0.319103	24	0.000232349	0.725879	0.922894
Ptpre	0.000157525	0.00652157	14.8286	11.9694	-2.85916	0.0010132	3.41765	2.62549	-0.792157	0.492622	0.13005	0.459109	0.329059	0.82566	24	0.00229967	0.680943	0.986923
Gm6545	0.00407457	0.00106153	1.19984	0.649445	-0.550395	0.00116496	0.682486	0.269812	-0.412674	0.0716942	3.48617	0.461521	-3.02465	0.215306	24	0.00260627	0.218437	0.816276
Clptm1l	0.000375447	0.000474869	83.6949	82.2612	-1.43374	0.394965	8.15371	5.61742	-2.5363	0.288476	21.3207	0.466469	3.14573	0.0275113	24	0.465616	0.474405	0.670184
Prpsap2	1.69019e-05	0.0009106	16.9575	17.187	0.229451	0.549531	2.42996	1.20148	-1.22848	0.0274841	0.0077221	0.473151	0.465429	0.731757	24	0.61597	0.136053	0.978811
Skap2	1.32543e-05	0.0037107	57.247	60.4212	3.17416	0.027407	7.7869	4.56502	-3.22189	0.108418	23.6942	0.479756	0.785538	0.562937	24	0.0438352	0.265346	0.977407
Lpcat1	0.00747983	0.000419612	193.821	184.912	-8.90902	0.338492	33.4283	27.0345	-6.39381	0.625749	0.643542	0.503044	-0.140499	0.933435	24	0.406487	0.778173	0.999042
Oit1	0.000160996	0.0266384	3.09582	3.71421	0.618386	0.0608164	0.896999	0.976451	0.0794517	0.861896	0.95893	0.534316	-0.424614	0.820151	24	0.0905212	0.924426	0.986923
Tnfrsf13b	6.31276e-06	0.00350419	10.4962	10.2083	-0.287927	0.694516	3.92797	2.60486	-1.32311	0.205853	3.62619	0.545349	-3.08084	0.0206669	24	0.747099	0.388317	0.602275
Tmem132c	0.00036663	0.0107092	4.35599	4.27316	-0.0828314	0.76137	1.14866	0.759089	-0.38957	0.315197	1.0089	0.561337	-0.447567	0.785556	24	0.807894	0.503395	0.98668
Ncald	1.90689e-06	0.0083334	34.7169	35.4935	0.776586	0.657323	9.05798	5.89957	-3.1584	0.205872	0.00081033	0.57065	0.56984	0.673519	24	0.712022	0.388317	0.978811
Kmo	0.00163782	0.000364672	4.14179	3.17188	-0.969914	0.00561159	1.57936	0.728188	-0.851173	0.0771698	3.06662	0.579227	-2.48739	0.201944	24	0.0105846	0.223571	0.816276
Mlh3	0.00032595	0.00056473	8.10927	6.95869	-1.15058	7.89712e-06	1.17091	0.673949	-0.496956	0.127425	0.289006	0.617845	0.328839	0.824976	24	2.99456e-05	0.294958	0.986923
Dync2li1	0.0061973	4.94465e-08	23.1163	27.4173	4.30098	0.000493491	4.58557	4.67734	0.0917685	0.954827	22.4922	0.626873	2.13471	0.115533	24	0.00119707	0.974422	0.806463
Pou2af1	8.47882e-05	0.00777048	7.09717	8.05608	0.958911	0.173473	3.22427	2.11778	-1.10649	0.264981	3.83214	0.63883	-3.19331	0.0384819	24	0.22865	0.456409	0.670184
Colca2	1.79141e-05	0.00023362	9.81655	8.67876	-1.13779	0.000166335	1.81488	0.920275	-0.894602	0.0265616	1.47936	0.661421	-0.817941	0.526483	24	0.000449309	0.13378	0.966237
Kdelr3	7.3806e-06	0.00133958	7.23306	6.95005	-0.283015	0.359101	1.9262	1.04428	-0.881925	0.0473458	1.0495	0.669745	-0.379753	0.766392	24	0.428415	0.174987	0.978811
Fcer2a	0.000166846	0.00208878	16.9514	12.5997	-4.3517	0.0116447	9.40341	3.85363	-5.54978	0.0219842	3.44341	0.705504	-2.73791	0.128784	24	0.020297	0.127929	0.816276
Dcaf13	3.82999e-06	0.000647703	23.3634	25.8457	2.48236	0.000284675	2.14866	3.26476	1.1161	0.215054	0.637306	0.718401	0.0810952	0.951823	24	0.000731067	0.396076	0.999042
Slamf8	0.000277618	0.0238283	1.85325	1.67744	-0.175815	0.152889	0.524943	0.294841	-0.230102	0.185127	0.90095	0.737244	-0.163706	0.927746	24	0.204475	0.365121	0.999042
Cep63	0.0177903	0.000146812	32.9844	27.5707	-5.41377	3.8413e-05	3.86851	3.28641	-0.582105	0.728207	23.6123	0.752332	1.14003	0.528647	24	0.000122877	0.847777	0.966237
Bcl11a	9.23555e-05	0.00012412	2.8855	2.89075	0.00525086	0.982184	1.32197	0.864929	-0.457036	0.174095	3.81911	0.75539	-3.06372	0.0170809	24	0.989849	0.353359	0.566259
Ptpro	8.83957e-06	0.00112016	4.21923	3.49169	-0.727537	0.0060275	1.52357	0.908696	-0.61487	0.0912017	1.88094	0.763862	-1.11707	0.369323	24	0.0112912	0.243353	0.922894
Rnd3	5.83622e-05	0.0024988	9.97272	9.40429	-0.568433	0.110679	1.4557	1.36871	-0.0869935	0.860873	23.1691	0.784451	1.61539	0.23346	24	0.154245	0.924235	0.823889
Tec	0.000150166	0.00199446	6.63807	5.86512	-0.772948	0.0164334	1.68962	0.843223	-0.846397	0.0597049	2.69955	0.786331	-1.91322	0.228519	24	0.0277013	0.197931	0.819672
Ffar1	0.013854	0.00119291	1.63148	0.798457	-0.833023	0.000141574	0.737483	0.229299	-0.508184	0.0780811	3.7041	0.793634	-2.91047	0.406481	24	0.000388174	0.224791	0.922894
Akap7	0.000106983	1.06475e-07	39.8045	34.3585	-5.44607	6.87963e-07	5.35809	5.41598	0.0578932	0.965229	0.952013	0.838125	-0.113888	0.903747	24	3.76316e-06	0.977669	0.999042
Thra	2.8855e-08	0.00339129	90.2906	82.536	-7.75465	0.0346535	25.4866	13.3363	-12.1503	0.0199788	23.8858	0.888082	1.00223	0.387674	24	0.0543137	0.123089	0.922894
Mettl1	0.00148962	0.00508433	9.64654	7.29815	-2.34839	0.000163335	2.56845	1.20588	-1.36257	0.0967589	0.123864	0.888386	0.764521	0.702025	24	0.000442297	0.249656	0.978811
Gpr183	8.53442e-05	0.00645522	4.22892	3.70755	-0.521365	0.0975075	1.79215	0.69458	-1.09757	0.0155117	3.30661	0.895956	-2.41065	0.191122	24	0.138357	0.113788	0.816276
Fbxl22	7.8594e-05	0.00801923	1.62588	1.13496	-0.490922	5.16951e-07	0.304689	0.290871	-0.0138183	0.906759	22.0266	0.911364	2.88472	0.0621612	24	2.88543e-06	0.946559	0.670184
Isoc1	0.000286141	0.0405149	29.0534	27.3932	-1.66019	0.0648662	3.20708	2.17036	-1.03671	0.407248	0.0271363	0.945065	0.917929	0.624384	24	0.0960266	0.605339	0.978811
Echdc3	0.00209695	7.68215e-06	8.28006	6.23709	-2.04297	1.88947e-05	1.98274	1.16641	-0.816329	0.180266	1.4203	0.959107	-0.461197	0.775869	24	6.50153e-05	0.360532	0.984687
Cxcr5	4.30808e-05	0.00592715	5.15828	6.17463	1.01635	0.0517953	2.15805	1.78322	-0.374824	0.6044	3.41736	1.02705	-2.39031	0.0976157	24	0.078482	0.762646	0.757387
Zc3h12d	0.00076085	0.015733	2.18882	1.80012	-0.388703	0.0221518	0.720975	0.371131	-0.349845	0.13803	3.70721	1.03808	-2.66913	0.166106	24	0.036009	0.310274	0.816276
Bco2	0.00172279	0.00290545	1.20222	0.96587	-0.236348	1.18688e-05	0.184585	0.146288	-0.0382974	0.572352	22.5046	1.04307	2.5385	0.116856	24	4.25722e-05	0.734058	0.806463
Prex1	1.13837e-05	0.0185067	16.9543	15.8543	-1.09997	0.231531	3.89663	2.76977	-1.12686	0.384183	1.03569	1.05219	0.0165019	0.991463	24	0.290809	0.580519	0.999936
Gabpb1	1.88848e-07	0.0085599	20.0354	18.4317	-1.60378	0.00453751	3.83349	1.63274	-2.20075	0.0057579	1.46347	1.05641	-0.407055	0.766148	24	0.00870883	0.0852595	0.978811
Ttc27	0.000300202	0.0260568	7.47209	7.30772	-0.164373	0.609971	1.30944	0.804214	-0.505221	0.270328	23.6349	1.07467	1.43977	0.423829	24	0.667308	0.460072	0.930152
Dars	0.00017965	0.0442302	34.0817	35.6211	1.53939	0.0878168	2.99248	2.26168	-0.7308	0.56055	23.3216	1.08754	1.76598	0.349005	24	0.125868	0.728315	0.922894
Nudt2	0.00222626	2.69749e-05	11.9242	13.0929	1.16877	0.0203226	1.95137	2.10616	0.15479	0.822404	0.0537875	1.1228	1.06901	0.413096	24	0.0332828	0.90586	0.925378
Blk	0.000811283	0.000343766	8.38839	6.58884	-1.79955	0.0577393	4.74926	2.01811	-2.73115	0.0423496	4.0967	1.13566	-2.96104	0.12601	24	0.0862934	0.170093	0.816276
Ech1	0.00100982	0.00613212	113.878	108.857	-5.02013	0.0760323	13.2173	5.47512	-7.7422	0.0538448	21.9353	1.14444	3.20917	0.131076	24	0.110906	0.184988	0.816276
Ccdc42	3.35776e-05	6.98514e-06	4.38504	4.71761	0.332571	0.22898	1.39051	1.6571	0.26659	0.492771	2.12031	1.15194	-0.968369	0.327239	24	0.287936	0.680943	0.922894
Tmem71	6.66757e-05	0.011659	10.673	10.5491	-0.123886	0.781706	2.03555	1.31318	-0.722371	0.256711	2.18802	1.15253	-1.03549	0.504378	24	0.826821	0.44649	0.951362
Apool	4.63629e-05	0.00562489	11.8529	12.7878	0.934943	0.000809655	1.17968	0.876845	-0.302839	0.413007	22.458	1.15814	2.70019	0.0615564	24	0.0018687	0.608934	0.670184
Bank1	0.000835175	0.000107606	7.19055	7.09783	-0.0927192	0.90583	3.84056	2.33583	-1.50473	0.17928	3.29859	1.16276	-2.13583	0.15943	24	0.929623	0.359218	0.816276
Abca17	0.00585454	1.38344e-05	1.79416	1.22184	-0.572317	0.000326412	0.597803	0.388092	-0.20971	0.316285	1.83389	1.17885	-0.655031	0.704541	24	0.000828527	0.504397	0.978811
Rab19	6.14041e-07	0.00246678	7.35702	7.79891	0.441893	0.0126926	0.978137	0.67234	-0.305797	0.209637	23.703	1.17952	1.47648	0.213929	24	0.0218672	0.391371	0.816276
Tifab	8.61119e-06	0.0259983	8.0842	7.0038	-1.0804	0.0278976	1.73196	1.441	-0.290954	0.666702	2.20413	1.18059	-1.02355	0.534843	24	0.0444897	0.804603	0.966237
Sash3	9.2954e-07	0.039482	11.2833	12.124	0.840663	0.247127	2.79369	2.03509	-0.758592	0.458085	3.36831	1.18383	-2.18448	0.196176	24	0.308275	0.647474	0.816276
Faap100	0.00212007	0.0293834	11.693	8.01469	-3.67835	2.54037e-10	2.03655	0.571758	-1.4648	0.0251499	1.62372	1.21124	-0.412481	0.894618	24	4.9628e-09	0.132261	0.999042
Mfsd6l	0.0334984	0.000519176	2.79221	3.13965	0.347437	0.0865134	0.50582	0.696382	0.190562	0.499776	20.2434	1.21282	4.96944	0.0102121	24	0.12437	0.684139	0.498962
Card11	2.76174e-05	0.0248718	12.0143	10.3753	-1.63898	0.00109116	2.06192	1.29442	-0.767502	0.252	2.42236	1.22045	-1.20191	0.464451	24	0.00245623	0.441369	0.941611
Aplnr	2.76117e-06	0.00425976	26.5229	28.6114	2.08846	0.184259	9.18674	5.25222	-3.93452	0.079313	1.18625	1.22051	0.0342577	0.979037	24	0.240134	0.226055	0.999936
Nipsnap1	0.000138033	7.68261e-05	7.92718	7.97688	0.0497023	0.879101	1.76039	1.27205	-0.488336	0.293753	0.656348	1.2308	0.574455	0.63552	24	0.912806	0.480367	0.978811
Frg1	0.0208325	3.8632e-05	36.6792	46.1717	9.49252	6.56912e-11	2.78266	5.57545	2.7928	0.0783482	22.6182	1.23145	2.6132	0.127132	24	1.75283e-09	0.224968	0.816276
Cxcl15	6.58412e-07	4.09762e-09	548.845	672	123.155	0.00203135	302.59	292.288	-10.3013	0.846632	0.863181	1.24398	0.380795	0.578488	24	0.00432353	0.918425	0.978811
Kynu	0.000171543	0.0372044	2.97459	1.57261	-1.40198	8.21871e-09	1.10641	0.293857	-0.812554	0.0053188	1.2907	1.24414	-0.0465534	0.985953	24	8.10024e-08	0.0852595	0.999936
Myh13	1.05195e-05	0.000142208	1.45747	1.67572	0.218244	0.127941	0.677842	0.741583	0.0637408	0.750019	23.9208	1.2519	1.33108	0.221632	24	0.174089	0.858354	0.816276
Fam169b	0.00248808	0.00082301	3.40221	2.31006	-1.09215	0.00212317	1.54127	0.566215	-0.975053	0.0449028	3.89031	1.26545	-2.62486	0.279708	24	0.00449275	0.172364	0.865421
Atp1a3	2.26073e-05	0.0185392	4.29063	4.80996	0.519323	0.238812	1.46632	1.40844	-0.0578841	0.925415	2.82497	1.26693	-1.55804	0.34587	24	0.298583	0.955098	0.922894
Hsh2d	0.00409744	2.21206e-07	2.11319	1.88218	-0.231007	0.190654	0.731138	0.705091	-0.0260472	0.916047	3.54489	1.28114	-2.26375	0.090625	24	0.246251	0.950811	0.751828
Cd79b	0.000148398	0.000488723	41.2914	57.6903	16.3989	0.000235174	19.1579	16.4958	-2.66215	0.646687	3.83719	1.28687	-2.55032	0.0469475	24	0.000615504	0.793134	0.670184
Eif4g3	4.18735e-05	0.0185214	58.4235	42.0663	-16.3573	4.13797e-07	16.0805	5.81334	-10.2671	0.0110852	0.623892	1.30384	0.679951	0.723443	24	2.34556e-06	0.105418	0.978811
Slfn8	0.0016201	0.00188468	3.77073	2.95091	-0.819816	0.00807813	1.30262	0.745532	-0.557087	0.188654	3.96451	1.30815	-2.65636	0.134395	24	0.0145593	0.368351	0.816276
Fcrla	6.99659e-05	0.00212595	7.92893	11.1639	3.23494	0.000222355	3.80282	2.90458	-0.898242	0.432069	3.99095	1.33023	-2.66071	0.05108	24	0.000583349	0.625242	0.670184
Ly9	1.31437e-05	0.0110175	5.56734	5.12586	-0.441479	0.196358	1.83838	0.967038	-0.871343	0.0740124	3.18312	1.34494	-1.83818	0.227478	24	0.251836	0.221564	0.819672
Stat4	0.000965996	3.38779e-05	2.56239	3.14464	0.582246	0.00559816	0.893616	0.831494	-0.0621222	0.826671	4.00687	1.35433	-2.65254	0.0399165	24	0.0105775	0.90586	0.670184
Krt23	0.000458326	2.39828e-07	17.2737	19.5396	2.26595	0.00774353	4.06772	4.42112	0.353408	0.759229	0.568936	1.36677	0.797833	0.444512	24	0.0139792	0.866107	0.934245
H2-DMb2	9.77233e-05	0.000913261	23.1244	24.7025	1.57806	0.376828	9.58013	5.78389	-3.79624	0.136152	3.47897	1.36716	-2.1118	0.128765	24	0.446641	0.308383	0.816276
Cd2	1.53808e-05	0.0151817	24.5119	22.7252	-1.78677	0.118694	5.05943	3.44216	-1.61728	0.313815	3.47504	1.36816	-2.10687	0.169037	24	0.16354	0.501921	0.816276
Ncf4	0.0127811	0.000264972	22.6675	16.0917	-6.57581	0.00318326	7.78218	3.54385	-4.23833	0.161219	3.09005	1.37031	-1.71973	0.493377	24	0.00634333	0.335949	0.945062
Ap1s3	0.0385913	0.000175141	11.8964	8.38838	-3.50799	0.000256435	2.56496	1.99413	-0.57083	0.648225	2.79489	1.37279	-1.4221	0.508238	24	0.000663214	0.79413	0.952075
BC052040	1.51578e-05	0.00427538	1.666	1.63024	-0.0357601	0.587306	0.349745	0.217988	-0.131757	0.16155	1.29049	1.37854	0.0880534	0.948303	24	0.647042	0.336	0.999042
Scn3a	7.95534e-09	0.000755907	8.41847	4.49743	-3.92104	6.21994e-12	3.86387	1.62179	-2.24207	0.000441714	1.85147	1.38428	-0.46719	0.662175	24	3.26793e-10	0.0326774	0.978811
Tmem17	0.00303398	6.81896e-05	3.25983	3.53524	0.275413	0.0189642	0.34286	0.605586	0.262726	0.107181	23.1036	1.38859	2.28504	0.121238	24	0.0315781	0.265286	0.812103
Galnt6	0.000135434	0.0122638	6.60697	5.08091	-1.52606	7.73407e-07	1.39794	0.60276	-0.795178	0.0385072	2.95643	1.43719	-1.51924	0.407601	24	4.14759e-06	0.16096	0.922894
Ofd1	0.0131568	4.87514e-05	4.67365	4.12492	-0.548729	0.000298522	0.460751	0.503167	0.0424161	0.830371	2.47847	1.46471	-1.01376	0.520394	24	0.000761265	0.906613	0.960858
Ripor2	0.000865571	0.00119168	12.8296	9.40246	-3.42714	0.00638735	6.13335	2.21975	-3.9136	0.0253841	3.74148	1.4956	-2.24588	0.30982	24	0.0118865	0.132261	0.916061
Ighd	5.16836e-05	0.000436527	38.4426	39.6002	1.15763	0.768275	22.8088	13.2944	-9.5144	0.092172	4.0025	1.50127	-2.50122	0.060809	24	0.814431	0.245343	0.670184
Znrd2	0.00650928	4.87638e-05	17.2862	21.0177	3.7315	7.61243e-06	2.64907	2.78742	0.138351	0.894209	22.5418	1.51231	2.97049	0.0474427	24	2.91189e-05	0.941544	0.670184
Fam49b	3.12255e-07	0.00287511	36.9541	36.4514	-0.5027	0.673148	5.73761	4.9928	-0.744816	0.658565	2.33194	1.51232	-0.819624	0.498384	24	0.726973	0.796718	0.945062
Arhgef10l	5.86703e-05	0.00225643	10.6825	9.30451	-1.37796	0.00456102	2.39782	1.52944	-0.868371	0.188886	0.868008	1.51858	0.650577	0.635345	24	0.00872334	0.368351	0.978811
Tmsb10	0.00170329	8.23306e-05	815.07	1061.75	246.681	1.65568e-08	139.447	154.447	15	0.766203	2.72014	1.51965	-1.2005	0.36393	24	1.37896e-07	0.869529	0.922894
Rubcnl	0.00100261	0.000209422	2.71836	2.4682	-0.250163	0.275415	1.09683	0.632195	-0.464635	0.154116	3.64763	1.5305	-2.11714	0.187105	24	0.338544	0.329302	0.816276
Septin4	0.00699944	0.000119496	240.24	221.463	-18.7764	0.0116513	25.4629	25.2504	-0.212485	0.983259	22.9992	1.53183	2.53265	0.102338	24	0.020297	0.989591	0.761828
B3gnt5	0.000319249	0.00129127	4.46176	4.01677	-0.444995	0.226349	1.91802	0.935212	-0.982804	0.0619932	3.75212	1.53217	-2.21995	0.184886	24	0.285612	0.202449	0.816276
Plcl2	1.1013e-05	8.77459e-06	4.72627	4.41715	-0.309121	0.106528	1.23903	0.892057	-0.346969	0.197619	2.94351	1.53272	-1.41079	0.161057	24	0.14903	0.379957	0.816276
Btk	0.000350231	0.0035343	6.81871	5.97504	-0.843667	0.0389423	1.81389	1.19289	-0.620991	0.273571	3.51126	1.54627	-1.96499	0.20226	24	0.0600886	0.462588	0.816276
C5ar2	0.013071	4.38851e-06	2.55534	1.60866	-0.94668	5.81808e-09	0.478899	0.314932	-0.163967	0.377763	1.50002	1.54728	0.04726	0.980148	24	6.06189e-08	0.573218	0.999936
Acoxl	2.31214e-05	3.58875e-07	38.93	43.3071	4.37712	0.20579	21.2202	20.3323	-0.887876	0.854642	1.38418	1.54901	0.164832	0.853338	24	0.261784	0.920864	0.994977
Cd22	0.000593563	0.0277349	18.2885	12.7714	-5.51716	0.00246124	8.37666	2.95434	-5.42233	0.0305012	3.82836	1.55524	-2.27312	0.338447	24	0.0050708	0.1426	0.922894
Zfp831	4.894e-05	0.0302256	0.943301	0.707399	-0.235902	0.0042901	0.458583	0.148358	-0.310224	0.0075289	3.9176	1.5615	-2.3561	0.271367	24	0.00827754	0.0922699	0.857172
Fcmr	4.08398e-05	0.00060711	14.2249	22.4191	8.19419	1.5974e-06	6.43445	6.69378	0.259329	0.901237	3.34332	1.57569	-1.76763	0.151297	24	7.73257e-06	0.945305	0.816276
Itgb7	0.000525844	0.00010169	26.6566	27.496	0.839431	0.613184	7.38914	7.0304	-0.358739	0.878414	2.97607	1.58286	-1.39321	0.266052	24	0.670154	0.934698	0.852212
Snx20	8.1731e-06	0.00338873	10.3711	10.7809	0.40979	0.3381	2.03363	1.60836	-0.425267	0.480981	1.99158	1.584	-0.407583	0.751838	24	0.406463	0.669457	0.978811
Tmlhe	0.000982746	0.0101136	5.31139	4.79207	-0.519318	0.00732443	0.889038	0.333371	-0.555667	0.0388474	0.555775	1.59175	1.03598	0.648243	24	0.0133327	0.160981	0.978811
Tmem220	0.00053037	0.000881267	8.7106	7.48794	-1.22266	7.95849e-06	1.15654	0.727178	-0.429365	0.213272	0.657514	1.59818	0.940664	0.53142	24	3.00227e-05	0.394788	0.966237
Slc35c2	0.000143465	0.024707	25.9316	21.3517	-4.57987	1.98558e-07	3.48982	1.74544	-1.74438	0.101903	0.767349	1.62474	0.857392	0.6372	24	1.22725e-06	0.259863	0.978811
Gbp6	9.59651e-05	0.0300511	12.2334	12.005	-0.228371	0.879431	5.59292	4.11107	-1.48184	0.487634	22.8552	1.64162	2.7864	0.113835	24	0.912806	0.67745	0.806463
Mettl27	0.000383155	0.00237372	10.166	6.92548	-3.24054	1.003e-07	2.63245	1.20329	-1.42916	0.0519238	3.31429	1.64192	-1.67238	0.348262	24	6.77332e-07	0.182327	0.922894
Larp7	6.54248e-05	0.000651511	16.0303	18.6882	2.65797	5.68489e-06	2.0973	2.35033	0.253028	0.728437	23.9109	1.64471	1.73379	0.172571	24	2.23069e-05	0.847777	0.816276
Gstm4	0.00888059	3.4704e-05	6.39829	7.82153	1.42324	5.87834e-05	1.14633	1.11002	-0.0363071	0.936156	0.67511	1.64716	0.972053	0.527599	24	0.000181147	0.960232	0.966237
Dusp26	0.0107958	3.38866e-05	2.06725	1.70721	-0.360041	0.0105653	0.463918	0.4886	0.0246829	0.897387	0.650408	1.67134	1.02093	0.507505	24	0.0185529	0.943075	0.952075
Bid	0.000174683	0.000139997	6.13368	5.5555	-0.578189	0.00873908	1.16382	0.703047	-0.460769	0.128649	3.41901	1.69234	-1.72667	0.202702	24	0.0155963	0.295676	0.816276
Klk13	0.000242889	4.01195e-05	4.01188	3.44983	-0.562049	0.00652296	1.08147	0.673945	-0.407525	0.149611	1.97378	1.71036	-0.263415	0.841736	24	0.0120951	0.322829	0.99206
Mmp11	1.82708e-07	0.000105297	24.5707	20.4304	-4.14036	5.79745e-05	6.57115	4.68651	-1.88464	0.15748	0.746864	1.71349	0.966629	0.302986	24	0.000179164	0.331314	0.905647
St6galnac3	9.26055e-10	0.000494094	8.49135	7.96488	-0.526468	0.429838	4.61658	3.38374	-1.23285	0.193988	0.838611	1.71827	0.879659	0.346707	24	0.502934	0.376282	0.922894
Sell	3.31251e-05	0.0235476	22.4304	22.8781	0.447716	0.833777	9.90634	5.69154	-4.2148	0.167171	3.85023	1.72488	-2.12535	0.202348	24	0.872038	0.344417	0.816276
BC004004	0.00812249	6.03777e-06	59.0769	70.2907	11.2138	1.48147e-08	5.85798	6.35605	0.498065	0.827197	23.9965	1.75098	1.7545	0.224039	24	1.27617e-07	0.90586	0.816276
Themis2	0.00047223	0.0344017	11.7419	8.76346	-2.97842	8.2644e-06	2.30481	1.3894	-0.915405	0.276068	3.3494	1.7599	-1.58949	0.403347	24	3.09632e-05	0.46536	0.922894
Ebf1	0.00198467	6.46191e-07	8.51043	6.27	-2.24043	0.000128028	2.54997	1.43999	-1.10998	0.146849	3.3493	1.76046	-1.58884	0.331628	24	0.000355538	0.318797	0.922894
Pgghg	0.00212583	0.0472487	12.8364	9.95432	-2.88211	1.25698e-07	1.99735	0.621468	-1.37588	0.0379872	2.51632	1.76262	-0.753697	0.797772	24	8.1369e-07	0.16096	0.986923
Cpm	0.000749742	0.000237832	48.2542	48.7303	0.47609	0.900204	16.625	14.4427	-2.18234	0.684664	1.38315	1.78367	0.400512	0.763419	24	0.925585	0.816819	0.978811
Nrcam	0.00291021	1.66047e-05	2.85135	2.92136	0.0700057	0.75719	0.847051	1.08093	0.233878	0.466333	2.15582	1.79381	-0.362014	0.780171	24	0.80502	0.655743	0.98638
Cyp4f18	0.00110118	1.13576e-05	14.9678	13.6253	-1.34244	0.236488	5.19584	4.45621	-0.739634	0.642284	3.26918	1.79676	-1.47241	0.249995	24	0.296016	0.790993	0.84773
Rasa3	5.48274e-06	0.0341617	27.665	26.3916	-1.27335	0.226263	5.23222	2.67909	-2.55313	0.0889854	3.34091	1.83454	-1.50637	0.369592	24	0.285612	0.239234	0.922894
Trim5	0.0388273	2.32394e-05	6.98862	4.55657	-2.43205	8.80793e-05	1.70271	0.958612	-0.744096	0.353255	2.45133	1.85359	-0.597741	0.816731	24	0.000255594	0.548347	0.986923
Ccdc125	0.00908096	6.14e-05	8.6522	6.56306	-2.08915	7.80273e-06	1.54009	1.10524	-0.434857	0.457446	2.72759	1.86148	-0.866114	0.622057	24	2.97428e-05	0.647407	0.978811
Plbd1	0.00010102	0.00221055	25.3653	29.1004	3.73513	0.00415596	4.76008	4.98227	0.222196	0.899136	1.67476	1.89383	0.219072	0.873481	24	0.00809008	0.944007	0.999042
Gm9733	0.000361572	0.00102493	3.30962	4.76191	1.4523	0.00202085	1.32486	2.05745	0.732593	0.246881	2.54265	1.92095	-0.621702	0.683165	24	0.00430957	0.434923	0.978811
Selplg	0.00154689	0.00158685	39.0736	42.439	3.36542	0.100757	6.68255	7.83013	1.14758	0.687813	2.52051	1.93045	-0.590066	0.697382	24	0.142324	0.817899	0.978811
Pou2f2	0.00930784	4.90233e-05	7.74855	5.90851	-1.84004	0.0563926	3.65147	1.85027	-1.8012	0.181663	3.6001	1.94218	-1.65791	0.449189	24	0.0845117	0.361695	0.934245
Bcdin3d	0.00101854	0.0315304	6.86196	6.4269	-0.43506	0.0639337	0.949291	0.475131	-0.47416	0.149981	1.43332	1.94898	0.515664	0.803136	24	0.0949029	0.322991	0.986923
Shisa4	0.0453134	0.000150228	5.16942	4.53056	-0.638851	0.00140481	0.481273	0.629939	0.148665	0.576578	23.3695	1.9501	2.58063	0.173906	24	0.0030976	0.736029	0.816276
Il17ra	3.56852e-05	0.0395531	17.86	14.1492	-3.71075	0.000381685	4.10019	2.43319	-1.667	0.226659	3.1896	1.97088	-1.21871	0.490914	24	0.000951169	0.411902	0.945062
Tmem51	0.0299027	3.72616e-05	10.7801	12.9586	2.17845	9.97797e-06	1.19639	1.7474	0.551005	0.374397	23.9571	1.97231	2.01519	0.236811	24	3.67539e-05	0.569666	0.830357
Mical1	0.0384984	0.000195251	27.5194	20.3823	-7.13706	6.0321e-05	4.71623	3.37334	-1.34289	0.556175	1.60981	1.97436	0.364547	0.870827	24	0.000184849	0.726081	0.998335
Ly6c2	2.81866e-06	0.00160804	24.5367	27.3334	2.79673	0.115609	7.98557	7.65064	-0.334929	0.892424	2.55301	1.98795	-0.56506	0.641136	24	0.159894	0.941334	0.978811
Psme2b	0.00299881	0.000198817	29.6294	27.2715	-2.35787	0.106009	5.21931	5.78207	0.562765	0.781772	1.0551	2.01419	0.959095	0.499265	24	0.148684	0.881055	0.945062
Pax5	0.0018151	0.00292346	9.27534	9.07238	-0.202957	0.887546	5.83795	3.97284	-1.86511	0.36051	3.40772	2.02199	-1.38573	0.408294	24	0.917746	0.555154	0.922894
Smbd1	1.43693e-05	0.000207617	1.34249	1.25688	-0.0856152	0.386326	0.60351	0.389344	-0.214166	0.129015	1.53655	2.04497	0.508424	0.658406	24	0.456908	0.295897	0.978811
Cd83	0.000509885	0.00207411	7.81046	8.10542	0.294957	0.3907	1.61414	0.970813	-0.643322	0.188222	1.59437	2.06305	0.468678	0.765538	24	0.461085	0.368351	0.978811
Vnn1	0.0497832	0.000484028	7.01412	7.95844	0.944319	0.125335	1.67056	1.20358	-0.466981	0.58736	1.11732	2.06545	0.948132	0.690127	24	0.171181	0.747176	0.978811
Cd180	9.04769e-06	0.0227443	5.8546	6.35137	0.496764	0.273481	1.93654	1.32339	-0.613142	0.338376	3.46307	2.082	-1.38107	0.382572	24	0.336923	0.52959	0.922894
Cd53	4.89126e-05	0.00519812	37.2644	37.0154	-0.24896	0.899759	9.39105	6.47342	-2.91763	0.29964	2.60015	2.08548	-0.514671	0.716526	24	0.925585	0.486359	0.978811
Slc7a8	0.000422372	0.00820717	1.40886	1.19608	-0.212774	0.0567278	0.505794	0.276036	-0.229757	0.14211	0.806252	2.08568	1.27943	0.458998	24	0.0848977	0.312186	0.9415
Rnase6	8.38975e-05	0.000165376	13.369	16.0499	2.68081	0.0024132	3.76738	4.03078	0.263403	0.823577	3.68765	2.11638	-1.57126	0.179915	24	0.00500956	0.90586	0.816276
Arhgap30	0.000317517	0.0345841	16.2864	11.7459	-4.54046	4.12769e-06	4.17514	1.64545	-2.52969	0.0432622	3.32561	2.13032	-1.19529	0.579696	24	1.69127e-05	0.170279	0.978811
Cx3cr1	1.5709e-07	6.8089e-05	5.60306	7.82961	2.22655	1.14388e-05	2.11138	2.81786	0.706478	0.270408	1.23106	2.13837	0.907309	0.374673	24	4.14372e-05	0.460072	0.922894
Lax1	0.00487727	0.00121681	4.47581	3.50815	-0.967659	0.0292667	1.78597	0.795607	-0.990366	0.109856	4.61236	2.16391	-2.44845	0.283414	24	0.0464026	0.267667	0.87094
Il12a	0.000504232	0.00482615	3.85432	2.76388	-1.09044	0.000585172	1.55061	0.538797	-1.01182	0.0189567	3.53013	2.18172	-1.34841	0.543246	24	0.0014132	0.122038	0.966237
C1qtnf2	9.40342e-05	1.03176e-05	20.5179	24.1358	3.61787	0.000920599	4.77312	5.96366	1.19054	0.411346	2.56338	2.18984	-0.373541	0.721235	24	0.00210698	0.607304	0.978811
Gpr18	3.42649e-06	0.00405718	3.66927	4.45925	0.789979	0.0153653	1.65853	1.13987	-0.518659	0.24738	3.59968	2.19426	-1.40542	0.275213	24	0.0261019	0.435103	0.860238
Tspyl3	0.0103692	0.00105945	3.17446	3.88486	0.710397	6.83068e-06	0.391188	0.522414	0.131226	0.505956	1.41827	2.20228	0.784018	0.644548	24	2.64055e-05	0.68931	0.978811
Coro1a	5.91218e-05	0.00644785	128.257	133.904	5.64728	0.463668	37.3862	23.5905	-13.7957	0.208428	3.88736	2.20323	-1.68413	0.255839	24	0.535642	0.390445	0.84773
Prkcb	2.61897e-05	0.000974926	12.0203	14.5284	2.50812	0.0181003	5.15613	4.10974	-1.0464	0.472074	3.62059	2.21066	-1.40993	0.251234	24	0.0302317	0.660421	0.84773
Rasgrp1	6.03332e-05	0.0260851	3.5439	3.24225	-0.301649	0.259578	1.44753	0.563604	-0.883929	0.0225627	3.69015	2.22199	-1.46816	0.448667	24	0.321971	0.129234	0.934245
Sh3bp2	0.00253623	0.0308463	12.7766	7.49646	-5.28016	3.62031e-08	3.38897	1.16935	-2.21962	0.0521649	2.48243	2.23333	-0.249098	0.927302	24	2.71275e-07	0.182327	0.999042
S100a4	0.0109354	3.49577e-05	62.7037	69.1525	6.44879	0.191692	16.7514	17.5205	0.76917	0.911424	3.99117	2.24145	-1.74972	0.260232	24	0.247184	0.948241	0.84773
H2-Eb2	0.000139388	0.00177211	1.6987	1.96597	0.267268	0.113425	0.817524	0.550548	-0.266976	0.259945	4.13286	2.26493	-1.86792	0.183981	24	0.157471	0.450681	0.816276
Pym1	0.000147093	0.00368293	22.896	24.534	1.63795	0.0352427	3.06411	2.72127	-0.342841	0.749022	2.08187	2.27621	0.194337	0.891281	24	0.0550794	0.858354	0.999042
Etfa	0.0274498	5.21496e-06	78.428	87.0472	8.61912	0.000339156	6.9906	6.23006	-0.760542	0.808845	22.1881	2.30004	4.11191	0.0286315	24	0.000858881	0.896531	0.670184
Lcp2	0.00463957	0.0305353	8.77538	6.73388	-2.04149	0.00286597	2.34309	1.23551	-1.10758	0.231136	2.63606	2.3011	-0.334957	0.882515	24	0.00579551	0.415211	0.999042
Epsti1	0.000101352	0.00023293	7.7583	9.64422	1.88592	0.000120219	2.18349	1.91516	-0.268333	0.671907	3.62435	2.30261	-1.32174	0.269102	24	0.000336368	0.809545	0.857034
Tiam1	0.00146667	4.28152e-05	12.9697	10.5407	-2.42899	2.29421e-05	2.29062	1.8414	-0.449215	0.536795	2.89392	2.30342	-0.590504	0.665789	24	7.65203e-05	0.714421	0.978811
Glipr1	0.0286859	0.00011468	22.3379	18.6883	-3.64967	0.00010146	2.6105	2.16576	-0.444733	0.713263	2.42014	2.33618	-0.0839693	0.96582	24	0.000289055	0.837242	0.999042
Blnk	4.23035e-05	5.63528e-05	6.92569	6.97951	0.053824	0.899734	2.57366	1.67184	-0.901818	0.140628	3.98833	2.3487	-1.63963	0.163759	24	0.925585	0.312186	0.816276
Fgr	0.000655344	0.00716936	13.7303	7.85051	-5.87983	4.30784e-08	3.81524	2.3872	-1.42804	0.258447	2.83148	2.36562	-0.465856	0.780844	24	3.20597e-07	0.448794	0.98638
2310033P09Rik	0.00367664	0.000249925	21.8814	23.6436	1.7622	0.00327821	1.59016	2.78886	1.19871	0.141095	1.68015	2.37994	0.69979	0.656555	24	0.00649702	0.312186	0.978811
Arhgap25	3.34157e-07	0.0244067	11.8012	11.5678	-0.233365	0.621361	1.87793	1.48309	-0.394841	0.554822	3.51173	2.38571	-1.12602	0.468476	24	0.67706	0.725879	0.941611
Gstp3	2.79204e-09	0.00010249	8.5868	9.32821	0.741408	0.0350551	2.77947	1.85587	-0.923603	0.0618329	3.21198	2.40384	-0.808148	0.34286	24	0.0548645	0.202449	0.922894
Nsg2	1.72529e-05	0.0123858	2.01619	2.23628	0.220093	0.162665	0.844083	0.429893	-0.41419	0.0655245	5.60797	2.41902	-3.18895	0.0451312	24	0.216228	0.208991	0.670184
H2-Oa	0.00014294	0.000260729	6.3224	8.58372	2.26132	0.000207057	2.64295	2.376	-0.266954	0.736142	4.00007	2.42187	-1.5782	0.196678	24	0.000551144	0.849514	0.816276
Scml4	0.0011161	0.00415356	3.18837	1.84346	-1.34491	0.00104526	1.92739	0.562568	-1.36483	0.0153317	4.34481	2.42445	-1.92036	0.48095	24	0.00235776	0.11333	0.94463
Crabp1	1.30792e-05	3.0312e-05	0.739823	0.716841	-0.0229819	0.78223	0.534986	0.362311	-0.172676	0.146868	2.16356	2.44892	0.285364	0.787498	24	0.826821	0.318797	0.986923
Satb1	0.000137515	0.00383646	7.95472	6.33613	-1.61859	0.00227241	2.91326	1.04477	-1.86849	0.0112034	4.61265	2.452	-2.16065	0.270271	24	0.00477161	0.105418	0.857034
Xpo4	0.040077	0.00020069	8.51995	6.38452	-2.13543	1.28363e-06	1.03947	1.10535	0.0658841	0.902567	2.901	2.5027	-0.398301	0.835655	24	6.36926e-06	0.945523	0.99206
S100g	0.00809288	6.70955e-05	200.482	194.423	-6.05938	0.67594	55.7066	35.606	-20.1005	0.329102	3.71493	2.52435	-1.19057	0.51947	24	0.72855	0.520285	0.960858
Samsn1	2.3428e-06	0.0015046	6.24596	6.87786	0.631896	0.0412638	1.57371	1.26308	-0.31063	0.468299	3.61985	2.52794	-1.09191	0.353469	24	0.063158	0.657662	0.922894
Ptk2b	3.72631e-05	0.00116544	20.1386	19.235	-0.903596	0.269976	4.18583	3.04888	-1.13694	0.325635	3.44387	2.54612	-0.897757	0.477602	24	0.334111	0.515549	0.94463
Sh3kbp1	0.000174552	0.00285689	13.8453	15.1175	1.27219	0.103157	3.05418	2.85561	-0.198568	0.854998	1.79207	2.54679	0.754728	0.592238	24	0.145366	0.920864	0.978811
Apbb1ip	0.000214119	0.0417657	13.4043	12.7705	-0.633784	0.440988	2.83884	2.08345	-0.755396	0.515653	3.54305	2.56599	-0.977061	0.600733	24	0.513234	0.697311	0.978811
Tafa1	0.00700319	1.63834e-05	1.08874	1.0711	-0.0176349	0.834834	0.304756	0.339286	0.0345301	0.772873	2.49382	2.59565	0.101831	0.943015	24	0.87231	0.875283	0.999042
Sidt1	0.00890996	0.000155152	3.6934	2.46862	-1.22478	0.00169645	1.44114	0.594905	-0.846231	0.108754	4.16307	2.61159	-1.55148	0.54406	24	0.00366782	0.265574	0.966237
Colq	0.000169385	0.000173654	9.3906	9.81088	0.420282	0.565192	3.48243	3.1159	-0.366534	0.722502	3.29022	2.61699	-0.673237	0.575384	24	0.628328	0.843561	0.978811
Smim24	0.0132804	2.50743e-05	5.22281	3.82901	-1.3938	2.22528e-05	1.08849	0.499102	-0.589383	0.161027	2.20794	2.62013	0.412191	0.867694	24	7.51375e-05	0.335949	0.997268
Fam178b	2.55131e-06	2.89479e-08	6.23632	6.3998	0.163483	0.601749	2.39054	1.95792	-0.43262	0.330755	2.63277	2.6202	-0.0125689	0.987284	24	0.660294	0.522144	0.999936
Tceal1	8.14897e-05	0.024346	4.53559	5.45524	0.919653	4.99155e-06	0.613226	0.519982	-0.0932437	0.709454	22.313	2.63294	4.31999	0.0144396	24	1.99298e-05	0.834562	0.527513
Matk	0.0154674	1.49193e-05	1.93081	1.34353	-0.587275	0.000252727	0.516318	0.386003	-0.130314	0.533804	4.48426	2.68668	-1.79758	0.327561	24	0.000655173	0.712173	0.922894
Psmb10	0.000763857	0.00088551	89.3228	115.225	25.9018	1.41155e-09	7.98201	16.6162	8.63415	0.0761831	21.6812	2.7237	5.04251	0.00713819	24	1.95473e-08	0.223571	0.442449
Kcnn4	0.000270661	0.0037968	4.95175	5.20946	0.257709	0.188637	0.981956	0.502006	-0.47995	0.0857229	3.35911	2.73506	-0.624051	0.70684	24	0.244462	0.234452	0.978811
Borcs7	0.0218102	3.86774e-05	6.88674	6.51567	-0.371065	0.104865	0.665632	0.868563	0.20293	0.525018	1.54197	2.73934	1.19737	0.46354	24	0.147268	0.707352	0.941611
Cdkl1	0.00916231	0.00171436	3.7583	3.47111	-0.287187	0.0969907	0.550455	0.513842	-0.0366124	0.879109	3.95083	2.74288	-1.20794	0.486467	24	0.138161	0.934698	0.945062
Cd8b1	2.60342e-06	0.00563468	4.79135	6.16816	1.37682	0.00259912	2.20914	1.53933	-0.669813	0.276887	4.71118	2.75005	-1.96113	0.13898	24	0.00530492	0.466023	0.816276
Ptpn22	0.00840377	8.6641e-05	6.01056	5.02301	-0.987551	0.0740356	2.07896	1.28297	-0.795992	0.30237	4.2695	2.78465	-1.48485	0.435481	24	0.108282	0.48954	0.930152
Atp6v1c2	0.000112851	0.00041296	63.5703	50.7919	-12.7784	1.0233e-06	12.4698	7.32974	-5.14003	0.111594	4.0605	2.79168	-1.26881	0.353306	24	5.25581e-06	0.271297	0.922894
Gadd45a	0.000143472	0.00784971	22.8287	23.8344	1.00571	0.175742	2.7448	2.48536	-0.259438	0.802872	23.8411	2.80613	2.96505	0.056849	24	0.230529	0.893532	0.670184
Pla2g7	9.21259e-05	0.00523716	6.97452	6.78324	-0.191284	0.62319	1.59981	1.35228	-0.247527	0.652937	4.03912	2.83402	-1.2051	0.403923	24	0.678378	0.7945	0.922894
Spi1	7.14275e-05	0.0257578	35.1295	31.8744	-3.25503	0.051983	5.528	4.82216	-0.705844	0.760599	2.29109	2.83503	0.543933	0.752086	24	0.0786575	0.866766	0.978811
Gm8369	0.00477021	0.000927022	9.63604	7.23738	-2.39865	0.0972549	5.93838	2.60687	-3.33151	0.103192	4.77991	2.83945	-1.94045	0.396045	24	0.138178	0.262274	0.922894
Gpsm3	0.000108117	0.000185979	31.1803	34.5707	3.39044	0.000666448	3.28672	5.00176	1.71503	0.19569	2.90229	2.83983	-0.0624534	0.961394	24	0.00158844	0.378588	0.999042
Slc25a26	6.62282e-05	0.0372096	6.35396	5.24929	-1.10467	2.33813e-09	0.867168	0.245004	-0.622165	0.00440561	23.3573	2.87905	3.5217	0.144408	24	2.94013e-08	0.0816904	0.816276
1700037C18Rik	0.000757065	6.47994e-05	7.54399	7.09189	-0.452099	0.166173	1.48343	1.25498	-0.228456	0.617252	3.26059	2.88784	-0.372753	0.772172	24	0.220355	0.771741	0.982275
Endou	0.000337698	2.40674e-05	5.36742	5.73809	0.370669	0.112291	1.20322	0.855199	-0.348021	0.287699	4.81389	2.8954	-1.91849	0.133019	24	0.156293	0.474405	0.816276
Cd300a	0.000775899	0.00148231	5.70827	3.68974	-2.01852	0.000210583	2.4587	1.17011	-1.28859	0.0740728	3.12617	2.89983	-0.226338	0.900438	24	0.00055749	0.221564	0.999042
Hsbp1l1	0.00715485	9.09259e-05	1.57864	1.20581	-0.372828	0.000796463	0.358152	0.398187	0.0400347	0.785024	4.39044	2.91587	-1.47457	0.324528	24	0.00185329	0.881055	0.922894
Zc3h6	0.022026	6.08198e-05	4.26018	3.51549	-0.744695	0.0128633	0.889168	0.934179	0.0450118	0.912101	5.11704	2.97144	-2.1456	0.213794	24	0.0220918	0.948241	0.816276
Fgfr2	0.00039045	0.00176401	90.1411	76.7661	-13.375	0.000113236	16.2746	7.84873	-8.42587	0.0647166	2.8571	3.05905	0.20195	0.905837	24	0.000318458	0.207017	0.999042
Tekt5	0.012278	0.00102215	3.33594	4.05003	0.714089	0.00140723	0.540687	0.83708	0.296393	0.321313	2.22859	3.062	0.833403	0.637579	24	0.0030976	0.510184	0.978811
Galnt17	0.0461066	4.27946e-05	1.04037	0.503461	-0.536905	1.30306e-05	0.315963	0.194482	-0.121481	0.433976	1.85158	3.07729	1.22571	0.627551	24	4.61342e-05	0.626346	0.978811
Gm45837	0.000131102	0.0319204	4.60173	3.51515	-1.08657	0.000614947	0.865005	0.853371	-0.0116341	0.977765	3.30737	3.10898	-0.198392	0.914876	24	0.00147533	0.985876	0.999042
Ifi206	6.9066e-05	0.0214766	2.25851	2.69488	0.436376	0.03631	0.760485	0.596997	-0.163488	0.569752	4.24106	3.10963	-1.13143	0.494395	24	0.0565857	0.732189	0.945062
Phf14	0.00295755	2.9568e-06	22.064	20.865	-1.199	0.023181	2.10002	2.25052	0.150499	0.835329	2.52761	3.11467	0.587062	0.645176	24	0.0375149	0.911117	0.978811
Lst1	0.000167265	0.0255091	21.7995	25.2354	3.43584	0.160276	8.68819	6.77383	-1.91436	0.576314	3.29305	3.13787	-0.155182	0.928484	24	0.213311	0.736029	0.999042
Chd2	0.00132489	0.0148928	33.209	21.2007	-12.0083	3.29699e-11	6.22347	2.40035	-3.82313	0.0517621	3.24426	3.15096	-0.093292	0.967879	24	1.12716e-09	0.182327	0.999042
Pycard	0.0419611	6.1284e-06	19.5114	21.245	1.73358	0.118943	3.05248	3.71975	0.667265	0.66707	4.74777	3.15716	-1.59062	0.372083	24	0.163677	0.804603	0.922894
Emcn	0.00313113	0.0181182	40.312	51.8923	11.5803	9.23887e-07	6.57515	5.27959	-1.29557	0.651828	4.26252	3.26463	-0.997892	0.596472	24	4.85929e-06	0.7945	0.978811
Adgre4	1.16189e-05	0.0052947	2.96537	3.53588	0.570512	0.0780521	1.31627	1.1896	-0.126667	0.778136	3.94044	3.3431	-0.597343	0.664374	24	0.113365	0.879422	0.978811
Themis	0.000706971	0.0336885	0.971274	0.854219	-0.117056	0.145045	0.369932	0.138649	-0.231283	0.0441926	3.89694	3.35101	-0.545927	0.815056	24	0.19446	0.171169	0.986923
Snapin	0.000540353	0.000150597	56.7053	52.5972	-4.1081	0.001479	5.22648	5.20302	-0.0234642	0.989102	2.35109	3.39806	1.04697	0.407322	24	0.00324906	0.994249	0.922894
Nipsnap2	0.0111103	4.12823e-05	59.6228	54.4341	-5.18866	0.00028198	4.63897	4.16985	-0.469115	0.801249	1.15567	3.39873	2.24306	0.171619	24	0.00072585	0.892634	0.816276
Treml4	4.49338e-06	0.0036242	4.57483	5.77259	1.19776	0.0102798	1.51629	1.89765	0.381357	0.548435	4.67653	3.44083	-1.23571	0.394793	24	0.0181681	0.723746	0.922894
Fus	0.000750371	1.46853e-06	214.087	182.626	-31.4601	0.00302817	47.8466	47.9328	0.0862609	0.99516	3.87902	3.44275	-0.436277	0.700759	24	0.00606743	0.996983	0.978811
Atad1	0.000150202	0.0408852	30.8211	33.2684	2.44729	0.000445404	2.31001	1.65047	-0.659542	0.471683	21.7968	3.52565	5.72888	0.00311803	24	0.00109254	0.660421	0.384652
Lef1	3.99669e-06	0.0360946	5.00099	4.86819	-0.1328	0.570054	1.4394	0.516794	-0.922611	0.00744718	4.65745	3.64593	-1.01151	0.581671	24	0.631635	0.0922699	0.978811
Klrb1f	0.0370802	0.000186997	1.47167	0.979934	-0.491741	0.000128046	0.330933	0.321929	-0.00900474	0.956691	4.8332	3.65934	-1.17386	0.546167	24	0.000355538	0.974507	0.96805
Plekha6	1.26173e-06	0.0184333	27.7097	14.2934	-13.4163	6.273e-12	10.4947	3.22281	-7.27187	0.000799387	4.0893	3.77301	-0.316287	0.858554	24	3.26793e-10	0.0364387	0.994977
Serpinb10	4.91659e-05	0.00475243	3.75092	5.02613	1.27521	0.00762178	2.05003	1.58249	-0.467541	0.471386	5.42721	3.78482	-1.64239	0.24303	24	0.0137822	0.660421	0.834181
Spn	4.76721e-05	0.0365498	10.3518	14.1412	3.78947	0.000349376	2.87822	2.80459	-0.0736267	0.957611	3.9933	4.07555	0.0822509	0.964778	24	0.00088272	0.974536	0.999042
B3gnt8	8.12197e-05	0.0219567	6.4004	6.26259	-0.137802	0.615948	1.12524	0.764102	-0.361142	0.35437	4.21372	4.14572	-0.0680049	0.967274	24	0.672502	0.548347	0.999042
Gng8	0.00818919	0.000340498	6.47576	3.7031	-2.77266	1.49947e-05	2.29369	0.671768	-1.62193	0.0493134	2.91485	4.53759	1.62274	0.631281	24	5.27466e-05	0.179232	0.978811
Fggy	0.0238412	5.6333e-05	6.05907	5.47014	-0.588931	0.00866997	0.626371	0.80055	0.174178	0.567772	3.97387	4.66152	0.687651	0.680072	24	0.0154983	0.732189	0.978811
Ptprd	0.00176659	5.74391e-05	12.1801	9.73353	-2.4466	8.43079e-05	2.65299	1.44185	-1.21113	0.135086	3.34681	4.80354	1.45673	0.394902	24	0.000246612	0.307243	0.922894
Optc	0.00488148	0.000354734	1.24735	0.823745	-0.42361	3.97085e-07	0.274468	0.206415	-0.0680531	0.499238	4.32434	5.26543	0.941099	0.567888	24	2.2744e-06	0.684139	0.978377
Tnfsf15	4.36992e-08	1.46865e-05	1.21285	0.993337	-0.219509	0.000104758	0.429482	0.284938	-0.144545	0.052613	6.37168	5.32134	-1.05033	0.209647	24	0.000296903	0.182773	0.816276
Mapkapk3	0.00360587	0.00179482	25.6669	18.4993	-7.16754	1.05934e-13	2.75433	1.48744	-1.26688	0.184128	1.51572	5.32627	3.81054	0.0556766	24	2.89731e-11	0.364261	0.670184
Pdcd4	1.28097e-05	9.78679e-05	27.3464	26.6148	-0.731665	0.36937	4.94861	3.50982	-1.43879	0.214004	5.09327	5.41513	0.321866	0.766278	24	0.439229	0.395345	0.978811
Pamr1	3.83278e-06	0.02347	11.8624	10.8522	-1.01018	0.0551141	3.16342	1.25392	-1.9095	0.0116761	4.95508	5.56951	0.614432	0.716049	24	0.0828226	0.106025	0.978811
Nr1d1	6.00032e-07	3.28742e-08	55.3676	48.8577	-6.50992	0.420053	68.8304	48.0532	-20.7771	0.0731765	6.25402	5.96791	-0.286106	0.713856	24	0.492538	0.221147	0.978811
Hnrnpa1	0.000126629	0.00656093	176.824	164.927	-11.8966	0.0294386	21.8538	17.5734	-4.28046	0.569303	6.17874	6.11114	-0.0675996	0.963584	24	0.0465402	0.732189	0.999042
Bri3	0.0014862	0.00138091	203.206	220.554	17.3479	0.0191482	26.1325	26.0988	-0.0337375	0.997342	6.80969	6.2098	-0.599893	0.685829	24	0.0317561	0.998255	0.978811
Rbm3	0.000122033	2.06846e-06	183.142	205.739	22.5962	0.0672601	63.4418	66.9778	3.53603	0.836337	7.84902	6.63576	-1.21326	0.230677	24	0.0990344	0.911308	0.822428
Tlr12	2.09616e-05	0.00212092	1.27136	1.28311	0.0117449	0.907202	0.620445	0.29493	-0.325515	0.0265897	6.39671	6.76231	0.365596	0.800299	24	0.929758	0.13378	0.986923
Klf11	0.00020521	0.00187939	11.5557	10.4802	-1.07556	0.103244	3.00291	2.20534	-0.797575	0.387448	4.40505	6.78276	2.37771	0.0940126	24	0.145366	0.583321	0.752846
Tox	0.000230012	0.00155198	0.978395	0.894036	-0.0843589	0.104554	0.275893	0.131031	-0.144862	0.050388	3.54733	6.80017	3.25283	0.0540132	24	0.14702	0.180873	0.670184
Nol3	0.000174219	0.00162929	8.36533	7.65563	-0.709697	0.0026582	0.91249	0.874176	-0.0383142	0.903526	5.44088	6.92208	1.48121	0.276833	24	0.0054154	0.945523	0.862836
Gsg1l	0.0035327	0.00101469	2.40384	1.25596	-1.14788	1.02237e-06	0.879085	0.363429	-0.515655	0.0766472	4.85145	7.0256	2.17415	0.346714	24	5.25581e-06	0.223571	0.922894
Snai2	2.58647e-05	0.000857003	5.38599	4.42206	-0.963935	8.37229e-05	1.30036	0.767806	-0.532552	0.0962684	6.15345	7.06316	0.909701	0.480762	24	0.000245557	0.249584	0.94463
Anxa7	0.00172529	0.000444364	69.5266	68.8306	-0.696024	0.662844	6.6027	5.32928	-1.27342	0.573021	4.87609	7.40913	2.53304	0.0900905	24	0.717261	0.734058	0.751828
Chaf1b	5.23972e-05	0.00152885	2.9595	2.5362	-0.423298	0.00383138	0.727688	0.481997	-0.245691	0.215877	6.26515	7.44512	1.17997	0.374407	24	0.00752518	0.396923	0.922894
Gm48583	0.000142287	2.68491e-06	81.1919	96.7033	15.5113	0.0191581	31.2566	37.9013	6.64468	0.46463	8.68219	7.63378	-1.04841	0.304482	24	0.0317561	0.655033	0.906422
Tmem117	0.000713123	0.000987871	1.41885	1.45867	0.0398233	0.563878	0.259446	0.272673	0.0132264	0.89199	10.4761	7.67688	-2.79917	0.0506666	24	0.62819	0.941334	0.670184
Ifrd2	0.00011515	6.75117e-05	23.0691	21.201	-1.86809	0.0190796	4.21886	3.03839	-1.18047	0.282196	5.97236	7.80455	1.83219	0.130226	24	0.031722	0.470613	0.816276
Dbp	3.33659e-08	9.78577e-08	76.7736	60.7943	-15.9793	0.138671	102.279	69.8493	-32.4297	0.0360242	7.67142	8.11387	0.442452	0.531362	24	0.1866	0.157436	0.966237
Cdc25b	1.91552e-05	0.0104597	21.8878	15.0745	-6.81329	5.69439e-10	6.17368	1.21496	-4.95872	0.000177161	6.02176	8.18765	2.16589	0.432153	24	9.58409e-09	0.0176195	0.930152
Rac3	0.000166722	5.54542e-05	54.1751	42.2486	-11.9265	2.87563e-07	10.7781	7.27121	-3.50689	0.211858	8.49643	8.19834	-0.298085	0.811118	24	1.72854e-06	0.393502	0.986923
Bhlhe41	1.1826e-07	3.16224e-06	9.35272	6.15647	-3.19625	2.27181e-06	5.41294	2.83046	-2.58248	0.00320797	7.48775	8.26968	0.781929	0.384362	24	1.02278e-05	0.0723672	0.922894
Hdac11	1.90059e-06	9.74277e-07	16.7506	11.8871	-4.86349	9.2463e-11	4.40853	2.93894	-1.46959	0.0743551	8.13088	8.30725	0.176375	0.843342	24	2.15834e-09	0.221647	0.99206
Wfdc12	4.73094e-05	3.338e-06	1.35844	0.682758	-0.675686	5.35394e-09	0.607069	0.339555	-0.267513	0.04717	10.1378	8.44931	-1.68853	0.164105	24	5.63193e-08	0.174929	0.816276
Tex11	4.52517e-08	1.12933e-08	1.40099	1.33133	-0.0696603	0.449134	0.840497	0.720759	-0.119738	0.358401	8.383	8.51333	0.130331	0.838757	24	0.521052	0.553019	0.99206
Tcap	0.00233105	0.000510747	46.4135	21.8885	-24.525	2.15372e-06	20.5094	9.02472	-11.4847	0.0763006	11.0036	8.51688	-2.48672	0.235537	24	9.89986e-06	0.223571	0.828545
Nr1d2	4.46567e-10	1.0214e-11	48.7416	30.9765	-17.7651	3.80285e-06	47.2163	24.7481	-22.4682	2.35971e-05	8.34391	8.87691	0.533	0.365333	24	1.59399e-05	0.00922079	0.922894
Hmgn2	0.00836092	0.000181888	148.145	141.967	-6.17782	0.309464	21.519	18.9385	-2.58052	0.762728	8.83284	9.17272	0.339874	0.834172	24	0.374921	0.867386	0.99206
Rnaseh2b	0.000723754	5.27714e-06	10.5232	10.7269	0.203689	0.57359	1.47707	2.08198	0.604903	0.2403	8.79518	9.18794	0.392763	0.731855	24	0.634486	0.428024	0.978811
Castor1	0.00425882	1.21188e-05	12.0791	12.0669	-0.0122533	0.974602	1.30134	2.03276	0.731425	0.183668	9.99048	9.38787	-0.602618	0.653636	24	0.986323	0.364261	0.978811
Ngef	4.02161e-05	0.00161512	9.77745	8.40562	-1.37182	0.000411095	2.04592	1.13755	-0.908374	0.0795238	10.6692	9.5042	-1.16497	0.401064	24	0.00101521	0.226055	0.922894
Bhlhe40	0.00382926	4.42193e-05	28.3166	25.5525	-2.76414	0.127033	7.02704	6.55049	-0.476551	0.850394	8.10562	9.52831	1.42269	0.320602	24	0.173199	0.920209	0.922894
Hlf	2.47743e-07	3.01129e-07	12.7664	9.71498	-3.05141	0.00229528	8.06357	5.69666	-2.36691	0.0821588	9.24253	9.6442	0.401674	0.605362	24	0.00481041	0.228539	0.978811
Eef2k	0.0313959	2.25607e-05	14.8983	12.1611	-2.73721	2.44905e-06	1.44657	1.80592	0.359354	0.615588	7.32922	9.6927	2.36348	0.171615	24	1.08829e-05	0.770541	0.816276
Klf9	0.0152318	1.50876e-05	75.6386	62.5896	-13.049	0.00638872	14.769	17.7506	2.9816	0.64517	10.9068	9.70302	-1.20374	0.435637	24	0.0118865	0.793051	0.930152
Csrnp1	0.0109186	0.000682849	17.3993	17.3601	-0.0392136	0.982611	5.48195	6.34507	0.863122	0.734614	9.98679	9.77996	-0.206828	0.900655	24	0.989849	0.849514	0.999042
Serpine1	0.0405981	0.00025551	9.20628	9.93976	0.733479	0.279541	1.55056	2.74768	1.19712	0.213098	10.134	9.79766	-0.33634	0.859896	24	0.342078	0.394788	0.994977
Mthfd1l	3.50828e-06	1.41333e-06	3.07847	3.37736	0.298896	0.183318	1.49359	1.33147	-0.16212	0.606562	9.5541	9.90106	0.346952	0.68489	24	0.23932	0.763612	0.978811
Sord	2.24132e-08	2.91152e-08	55.4772	49.1704	-6.30686	0.000690415	16.253	13.2292	-3.02384	0.22105	10.4755	10.0188	-0.456729	0.47995	24	0.00163842	0.403721	0.94463
Usp2	0.000343548	5.12262e-05	12.7118	8.23385	-4.47798	4.35739e-06	4.54618	2.805	-1.74117	0.154481	10.6827	10.1065	-0.576237	0.673635	24	1.77211e-05	0.329439	0.978811
Tns2	0.0225323	9.00869e-07	177.418	161.134	-16.2838	0.0187001	20.7402	28.7972	8.05695	0.396917	9.59596	10.1242	0.528188	0.728373	24	0.0311859	0.59159	0.978811
Npy1r	0.00107376	6.71048e-05	2.83421	2.53378	-0.300427	0.0958612	0.641144	0.90744	0.266295	0.291747	10.7967	10.1832	-0.613516	0.635905	24	0.13673	0.477801	0.978811
Per1	0.00018748	3.87733e-05	34.0744	21.0387	-13.0357	0.00283739	21.9076	16.6486	-5.25897	0.370868	9.93494	10.2355	0.300514	0.800989	24	0.00575901	0.565871	0.986923
Fkbp11	0.000648078	8.09443e-06	8.37231	9.73778	1.36547	0.0172074	1.9531	3.55452	1.60143	0.045917	10.2635	10.2521	-0.0113968	0.992641	24	0.0288725	0.172627	0.999936
Megf6	0.0150878	5.03908e-05	53.8909	36.5661	-17.3249	9.27258e-11	7.04138	5.33815	-1.70323	0.554817	7.80852	10.2568	2.44827	0.184957	24	2.15834e-09	0.725879	0.816276
Tspan4	1.05855e-09	1.04392e-09	74.7449	73.6605	-1.08442	0.801022	42.9901	45.5102	2.52006	0.678971	10.0744	10.2771	0.202745	0.700005	24	0.841804	0.815362	0.978811
Angptl2	0.00472029	1.56351e-05	29.6686	27.6951	-1.97347	0.416056	9.43906	9.02852	-0.41054	0.904404	9.95801	10.2951	0.337131	0.811742	24	0.488899	0.945523	0.986923
Herpud1	0.00176016	1.01115e-07	124.335	124.493	0.158132	0.982294	31.8245	36.508	4.68344	0.642519	10.4264	10.3586	-0.0678353	0.952322	24	0.989849	0.790993	0.999042
Slc15a1	0.00463677	4.48159e-05	1.60575	1.27064	-0.335109	0.000485516	0.353062	0.293251	-0.0598108	0.63557	8.45888	10.4048	1.94596	0.201642	24	0.00118034	0.786189	0.816276
Cpeb1	0.0181514	0.000297151	18.4326	7.79719	-10.6354	1.13615e-09	4.81818	1.94019	-2.87799	0.144019	8.01613	10.4229	2.40679	0.411453	24	1.65727e-08	0.314835	0.925378
Ccbe1	0.000194327	8.58516e-06	3.83879	2.66197	-1.17681	4.15631e-06	1.17283	1.03184	-0.14099	0.656454	9.16938	10.4244	1.25501	0.259179	24	1.69664e-05	0.79587	0.84773
Tef	2.49228e-07	5.36668e-10	239.026	121.208	-117.818	2.83626e-09	156.822	77.1439	-79.6777	0.000868861	9.34897	10.4368	1.08788	0.216496	24	3.40975e-08	0.0380214	0.816276
Per3	2.33626e-07	5.26265e-08	30.773	12.1645	-18.6085	2.94342e-09	25.0443	8.8915	-16.1528	3.91086e-05	9.30553	10.525	1.21944	0.287927	24	3.46247e-08	0.00922079	0.88233
Hif3a	0.0212099	4.85932e-05	3.69402	1.00597	-2.68805	2.09282e-06	1.68329	0.744452	-0.938837	0.181839	9.41993	10.5336	1.11369	0.686838	24	9.70146e-06	0.361695	0.978811
Angptl7	0.0161765	5.84462e-05	4.60825	3.58521	-1.02304	0.0012989	0.829521	1.37681	0.547288	0.199314	10.2784	10.5415	0.263131	0.869785	24	0.0028765	0.381873	0.998335
Adrb2	0.00585056	0.000568274	43.637	42.7227	-0.914333	0.773407	10.2454	11.9992	1.75378	0.696283	11.6431	10.5851	-1.05803	0.497727	24	0.819078	0.824386	0.945062
Gpr155	0.0108748	7.43487e-06	21.7251	20.1134	-1.61172	0.313073	5.93627	4.04031	-1.89596	0.400516	11.2483	10.6115	-0.636741	0.726051	24	0.378874	0.596142	0.978811
Usp13	0.000961807	0.000533611	2.7886	1.4326	-1.356	6.83516e-11	0.76511	0.392381	-0.372728	0.0997319	12.4637	10.6429	-1.82074	0.293878	24	1.7804e-09	0.256119	0.888653
Atp7b	0.0223065	0.000119241	18.6802	14.8465	-3.83376	0.00454818	3.91627	4.07935	0.163081	0.92857	11.2521	10.6682	-0.583861	0.73726	24	0.00871402	0.95655	0.978811
Sspn	0.00123985	0.000304476	16.3933	12.9183	-3.47505	4.03121e-07	2.11321	2.55663	0.443416	0.591395	11.9012	10.6759	-1.22532	0.372471	24	2.29695e-06	0.751435	0.922894
Cbr2	0.00639717	0.000522869	5868.99	6410.95	541.959	0.172995	1461.25	1104.02	-357.233	0.521727	11.037	10.743	-0.293948	0.86318	24	0.228571	0.703784	0.995466
Slc46a3	0.000202437	0.000188986	22.5504	22.5438	-0.00659958	0.993498	3.81301	3.42248	-0.390536	0.73328	12.2963	10.804	-1.49232	0.22329	24	0.994407	0.849514	0.816276
Fam76a	3.9211e-05	7.30082e-07	39.6637	36.2232	-3.44053	0.00676324	6.57296	7.94191	1.36895	0.427299	11.1357	10.8059	-0.329792	0.719137	24	0.0124562	0.621311	0.978811
Fdx1	0.000372854	9.71481e-06	67.6067	82.1165	14.5098	1.79497e-06	12.2007	13.4237	1.22298	0.742739	12.6555	10.8063	-1.84915	0.102366	24	8.5751e-06	0.854517	0.761828
Podn	0.0184072	0.000268649	25.4653	19.338	-6.12725	1.17662e-05	3.78428	4.02503	0.240751	0.890852	8.96045	10.8224	1.86199	0.281944	24	4.24824e-05	0.941334	0.868864
Slc25a33	1.61226e-08	3.07899e-07	10.8182	9.84412	-0.97407	0.0385054	4.11587	3.27949	-0.836379	0.20164	11.0017	10.9048	-0.0969713	0.887113	24	0.059667	0.38431	0.999042
Sema7a	0.0227301	2.23604e-05	43.9398	45.4673	1.52745	0.705264	11.7654	16.5056	4.74017	0.408086	11.2333	10.9228	-0.310472	0.847	24	0.75643	0.605341	0.994225
Gramd2	0.000142009	3.18226e-05	93.8931	57.175	-36.7181	1.73818e-11	22.5268	15.7738	-6.75306	0.243334	9.93421	10.9353	1.00108	0.406119	24	7.31371e-10	0.430756	0.922894
Flot1	0.0389085	2.54341e-05	93.5289	83.3298	-10.199	6.63741e-05	5.90571	9.92061	4.0149	0.224505	9.29924	10.9359	1.63662	0.350478	24	0.000201145	0.408666	0.922894
Coro2a	0.00153973	3.80923e-07	31.6672	21.0589	-10.6083	0.000101044	11.8381	9.20506	-2.63308	0.455156	10.715	10.9433	0.22826	0.861282	24	0.000288623	0.645001	0.994977
Glul	0.0135384	2.1825e-05	181.347	196.693	15.3465	0.365065	55.2771	64.557	9.27989	0.697388	12.3483	10.9977	-1.35066	0.380731	24	0.434582	0.824803	0.922894
Ccn2	0.000814548	0.000194308	79.0578	79.8505	0.792742	0.89504	27.1634	21.5875	-5.57586	0.512765	12.5301	11.0091	-1.52096	0.266246	24	0.922878	0.694264	0.852212
Cipc	0.00465691	1.90828e-06	23.7096	14.1991	-9.51056	3.42725e-11	4.49796	3.41322	-1.08473	0.47781	9.35576	11.0268	1.67108	0.27299	24	1.13618e-09	0.66674	0.858191
A4galt	0.0203099	1.81702e-05	24.3904	19.5472	-4.84327	0.000200335	3.25444	5.89779	2.64335	0.123367	12.0822	11.061	-1.02123	0.525095	24	0.000534553	0.289001	0.965469
Klf15	0.0120362	3.84959e-06	28.9416	25.5825	-3.35908	0.193244	8.89178	9.67443	0.782656	0.828605	12.0912	11.0757	-1.01543	0.497067	24	0.248424	0.906487	0.945062
Coq10b	3.60387e-06	9.53382e-07	20.2246	21.2654	1.04079	0.240044	5.49135	5.89357	0.402225	0.746288	10.439	11.0919	0.652958	0.436036	24	0.299781	0.857604	0.930152
Fkbp5	0.000154464	0.000227161	22.6654	16.1461	-6.51925	0.0218243	12.9027	11.8438	-1.05892	0.785744	12.2898	11.108	-1.1818	0.329606	24	0.0355823	0.881055	0.922894
Nanos1	1.61241e-05	1.02941e-05	1.43077	1.15996	-0.270811	0.000194963	0.387496	0.361474	-0.0260228	0.782803	9.87256	11.2317	1.35919	0.163534	24	0.00052149	0.881055	0.816276
Cry2	0.000271942	3.3128e-06	36.4815	24.3412	-12.1403	2.88626e-10	7.88379	6.60367	-1.28012	0.543917	10.8968	11.2454	0.34863	0.756335	24	5.44409e-09	0.721267	0.978811
Rgcc	4.95244e-05	1.30774e-06	210.45	215.216	4.76667	0.805851	102.924	121.774	18.8503	0.492968	12.2294	11.2659	-0.963561	0.309398	24	0.846066	0.680943	0.916061
H60c	0.00806086	2.41898e-05	1.32514	1.14764	-0.177496	0.0353635	0.267228	0.380553	0.113325	0.331902	9.80015	11.2811	1.48092	0.304903	24	0.0551893	0.522957	0.906422
Rnf215	0.021241	8.24876e-05	58.7867	46.3051	-12.4816	9.94805e-09	5.47583	5.58392	0.10809	0.965453	10.3577	11.2917	0.933982	0.588659	24	9.54663e-08	0.977669	0.978811
9330182L06Rik	0.0159062	6.37933e-05	4.85144	4.6548	-0.196638	0.435648	0.805219	0.869507	0.0642879	0.856491	13.5326	11.3282	-2.20439	0.179599	24	0.50756	0.921338	0.816276
Zfyve21	6.04589e-05	1.10338e-06	71.6557	69.3391	-2.31658	0.320852	12.1399	14.6975	2.55766	0.437283	12.8428	11.3469	-1.49595	0.119421	24	0.387858	0.627805	0.806463
Fkbp14	1.24896e-05	2.39774e-05	9.62523	9.23804	-0.387197	0.453367	2.51443	3.08232	0.567897	0.436901	13.2259	11.3562	-1.86974	0.0692906	24	0.525406	0.627805	0.670184
Rap1gap	2.78337e-05	2.07315e-08	42.6781	32.4225	-10.2556	7.54756e-06	13.2149	12.0436	-1.17134	0.682181	11.7007	11.4835	-0.217145	0.802325	24	2.8972e-05	0.81642	0.986923
Mxd4	0.000935765	0.000137414	168.632	147.599	-21.0326	0.00692431	28.4694	34.4623	5.99284	0.570224	12.9412	11.5063	-1.43488	0.271882	24	0.0126888	0.732189	0.857172
Tmc7	0.000216281	2.28412e-06	1.38975	0.929595	-0.460157	1.93369e-08	0.361505	0.307513	-0.0539929	0.569303	12.7644	11.5064	-1.25802	0.253002	24	1.54413e-07	0.732189	0.84773
Lpin2	0.0215889	0.000134172	94.6917	58.425	-36.2667	8.03016e-10	13.8008	15.7129	1.9121	0.770155	11.0092	11.5203	0.511082	0.764329	24	1.23732e-08	0.873108	0.978811
Gprc6a	0.0368358	9.5506e-06	1.61842	1.99335	0.374933	0.0695223	0.543947	0.849053	0.305106	0.289941	11.1927	11.5633	0.370608	0.826345	24	0.102228	0.475556	0.986923
Wee1	5.795e-07	3.06912e-09	9.46787	8.46775	-1.00012	0.124751	5.26886	4.94436	-0.324498	0.721109	11.8239	11.5738	-0.250036	0.713499	24	0.170597	0.842834	0.978811
Map3k6	0.000312004	2.71878e-05	20.3647	18.0728	-2.29195	0.280978	9.66753	10.36	0.6925	0.816628	11.8568	11.5826	-0.274188	0.810131	24	0.343235	0.902271	0.986923
Stk35	1.2843e-05	2.89625e-06	14.3859	10.294	-4.09188	7.89043e-10	3.17823	2.97791	-0.200312	0.786016	11.4731	11.6837	0.210663	0.81829	24	1.23316e-08	0.881055	0.986923
Ifit3	1.3988e-05	1.01187e-05	57.0667	55.578	-1.48867	0.499299	11.4479	13.3926	1.94472	0.532422	12.8747	11.7279	-1.14687	0.23837	24	0.568992	0.711196	0.832655
Xdh	0.015424	3.34176e-05	172.594	121.431	-51.1621	5.53253e-06	31.7581	36.5362	4.77805	0.732973	13.2287	11.8354	-1.39334	0.379173	24	2.18505e-05	0.849514	0.922894
Smim1	0.00033244	7.83961e-05	50.4061	48.7606	-1.64555	0.221947	6.18242	5.85807	-0.32435	0.863644	13.7282	11.8976	-1.83062	0.132188	24	0.280705	0.924896	0.816276
Arpc1a	0.0107094	0.000317776	135.595	124.916	-10.6791	0.00132222	11.254	7.58877	-3.66527	0.408356	12.6272	11.8996	-0.727603	0.701291	24	0.00292224	0.605341	0.978811
Gm10599	0.0330574	0.000147347	3.66789	0.79578	-2.87211	1.13944e-08	1.29611	0.385178	-0.910937	0.120129	9.89956	11.9247	2.0251	0.632217	24	1.03879e-07	0.286094	0.978811
Cgrrf1	6.31469e-05	2.07178e-07	40.4001	37.0657	-3.3344	0.0103154	7.03147	7.86853	0.837063	0.635994	12.775	11.9254	-0.849634	0.352893	24	0.0181724	0.786189	0.922894
Sertad1	0.00988509	3.01812e-05	31.1458	33.7586	2.61275	0.0340293	3.8816	5.21382	1.33222	0.433928	13.8617	11.9439	-1.91781	0.196958	24	0.0534118	0.626346	0.816276
Sh3d21	5.56228e-05	4.02909e-06	16.0822	11.9185	-4.16368	1.79896e-07	3.7719	3.53789	-0.234008	0.805385	13.3486	11.9607	-1.38793	0.167383	24	1.13107e-06	0.895418	0.816276
Tmtc1	0.00038717	0.000864038	26.5374	20.9228	-5.6146	0.000764933	6.26238	6.23398	-0.0283978	0.989705	13.9668	11.9736	-1.99321	0.143628	24	0.00179194	0.994249	0.816276
Fam107a	3.72884e-05	6.30705e-06	14.5681	12.5743	-1.99375	0.255917	9.88432	9.21549	-0.668836	0.786024	13.3331	11.9995	-1.33354	0.181253	24	0.318151	0.881055	0.816276
Maff	0.000382864	1.13658e-06	22.7455	20.3864	-2.35906	0.0072353	3.93929	4.88769	0.948402	0.426721	13.4012	12.0257	-1.37548	0.193375	24	0.0131924	0.621311	0.816276
Phf19	0.00538147	2.76099e-06	2.20179	1.35755	-0.844239	6.64103e-08	0.514918	0.482713	-0.0322054	0.860822	11.1131	12.0308	0.917664	0.515789	24	4.77979e-07	0.924235	0.960858
Tsc22d3	0.000117742	2.46576e-07	158.15	151.802	-6.34813	0.657351	76.7266	87.9924	11.2658	0.578036	13.2371	12.037	-1.20013	0.208028	24	0.712022	0.73703	0.816276
Gde1	0.00909382	5.47482e-07	137.124	132.809	-4.31497	0.285981	15.2471	13.6743	-1.57276	0.781964	14.3081	12.0576	-2.25044	0.140529	24	0.348013	0.881055	0.816276
Mettl21e	0.0014614	9.90957e-06	3.08193	1.17709	-1.90485	8.36119e-07	1.61459	0.874475	-0.740114	0.12009	11.4325	12.0866	0.654143	0.691739	24	4.44036e-06	0.286094	0.978811
Tbc1d10a	0.0243415	0.000302184	36.1003	30.1201	-5.98019	2.53161e-08	2.13626	3.75965	1.62338	0.196866	12.4422	12.1177	-0.324473	0.85783	24	1.96424e-07	0.379175	0.994977
Hyal1	0.0371528	2.04167e-05	26.8395	20.8519	-5.98752	2.45711e-06	2.80337	4.96902	2.16565	0.170813	14.0188	12.1374	-1.88146	0.280036	24	1.08829e-05	0.348229	0.865421
Tmem200b	0.00029724	1.12192e-05	28.3768	22.07	-6.30684	7.27318e-05	6.80177	7.32035	0.518582	0.799341	13.5146	12.1391	-1.37555	0.217555	24	0.0002174	0.891416	0.816276
Per2	3.39744e-08	1.38246e-10	23.0713	11.4299	-11.6414	4.88076e-09	17.3588	10.4907	-6.86814	0.00385813	11.8489	12.1394	0.290433	0.669397	24	5.18403e-08	0.0767418	0.978811
Ramp2	0.00615348	4.39533e-06	448.387	573.033	124.646	4.62099e-06	85.9015	111.212	25.3107	0.454655	14.8874	12.1435	-2.74397	0.0457003	24	1.86545e-05	0.645001	0.670184
Rev1	0.00024358	1.64918e-07	15.3347	9.25011	-6.08456	7.32343e-11	4.05571	2.9312	-1.12451	0.265334	10.5182	12.1631	1.64485	0.153804	24	1.82087e-09	0.456409	0.816276
Pdxk	0.0196379	9.21574e-06	14.057	12.1248	-1.93221	0.0392168	2.94512	3.12085	0.175732	0.891783	12.7795	12.199	-0.58046	0.721733	24	0.060427	0.941334	0.978811
Maco1	4.92204e-06	3.73341e-06	32.0862	25.914	-6.17213	4.37504e-09	4.74659	5.5315	0.784911	0.511353	11.5188	12.2322	0.713328	0.4266	24	4.7389e-08	0.694069	0.930152
Baiap2	0.0407482	2.31099e-05	46.6188	36.3201	-10.2986	2.03765e-06	5.1109	6.63149	1.52059	0.568514	14.6972	12.2608	-2.43639	0.174802	24	9.52274e-06	0.732189	0.816276
Ttc39c	0.00149326	0.00148553	7.00631	5.69496	-1.31135	0.00345072	1.47377	1.61283	0.139065	0.817322	12.8138	12.2855	-0.528377	0.72381	24	0.00682656	0.902271	0.978811
Jdp2	0.00360352	0.000114135	38.2107	34.7246	-3.48611	0.0293792	5.01375	7.38037	2.36662	0.285135	13.9932	12.2952	-1.69795	0.239676	24	0.0465135	0.473481	0.832655
Gm5859	0.0216055	6.75085e-05	6.64048	1.4219	-5.21858	4.03739e-11	2.05424	0.580878	-1.47336	0.0852646	10.7958	12.2981	1.50226	0.711838	24	1.16234e-09	0.234371	0.978811
Fam162b	0.0136556	2.63952e-05	23.8394	26.418	2.57859	0.0666826	4.44963	5.40076	0.95113	0.625952	11.5999	12.328	0.728158	0.63514	24	0.0983164	0.778173	0.978811
Fibin	0.00163993	7.88034e-06	39.5547	49.6871	10.1324	0.000188902	10.5035	11.4397	0.936198	0.790439	14.111	12.3345	-1.77645	0.153471	24	0.000506515	0.885097	0.816276
Sod1	0.000182954	0.000518021	887.951	998.942	110.991	3.95071e-06	117.546	58.284	-59.2622	0.051721	16.0945	12.421	-3.6735	0.02092	24	1.64338e-05	0.182327	0.602275
Pi4k2b	0.0140476	1.71188e-06	71.803	51.4175	-20.3854	8.37255e-13	6.93308	7.90209	0.969018	0.735981	9.09797	12.4791	3.38117	0.027414	24	6.10638e-11	0.849514	0.670184
Ankrd9	0.000666291	6.40341e-06	5.36638	4.6968	-0.669583	0.014499	1.26962	1.1409	-0.128715	0.730579	13.1766	12.4876	-0.689032	0.56298	24	0.0246687	0.848464	0.977407
Cys1	5.4217e-08	5.28751e-09	38.9636	25.9603	-13.0033	8.0825e-08	19.2241	15.128	-4.09613	0.156301	12.5248	12.4959	-0.0289035	0.964453	24	5.6018e-07	0.330933	0.999042
Epb41	0.000356404	2.68685e-06	66.1939	61.2119	-4.98197	0.0513852	11.7446	13.7844	2.03979	0.564608	13.1299	12.5103	-0.619538	0.562559	24	0.0779686	0.732189	0.977407
Mlana	7.50125e-05	0.00375714	2.3163	2.28594	-0.0303612	0.854178	0.777459	0.552859	-0.224599	0.338922	13.3046	12.5121	-0.792498	0.57214	24	0.889125	0.529686	0.978811
Naa60	0.000586381	7.81509e-05	49.9686	42.0855	-7.88308	0.000136796	7.545	9.23546	1.69045	0.527886	12.6671	12.5365	-0.130615	0.915774	24	0.000376018	0.70773	0.999042
Id1	0.0108563	0.000163649	137.769	157.244	19.4747	0.0219592	25.7738	32.0148	6.24092	0.592609	13.9594	12.5482	-1.41116	0.369995	24	0.0357491	0.751838	0.922894
Otud1	0.0352641	0.00011004	22.6044	25.0824	2.47797	0.0389203	3.38315	3.1551	-0.228052	0.890329	13.6036	12.5552	-1.04836	0.588763	24	0.0600886	0.941334	0.978811
Mgst3	0.0070654	0.000643747	38.3007	44.7831	6.48237	0.00021097	5.85549	4.48701	-1.36848	0.547985	15.9227	12.5653	-3.35746	0.056714	24	0.00055749	0.723746	0.670184
Lonrf1	0.00079372	4.09466e-06	7.19579	5.83418	-1.36161	7.98812e-06	1.15806	1.45537	0.297312	0.436493	12.5299	12.5695	0.0395945	0.972164	24	3.00309e-05	0.627805	0.999042
Plekhf1	0.0112939	2.30488e-05	1.74699	1.55927	-0.18772	0.100824	0.381061	0.426132	0.0450714	0.777166	14.4435	12.5887	-1.85482	0.224512	24	0.142324	0.879234	0.816276
Zbtb14	1.76721e-05	2.63682e-06	18.2614	15.8512	-2.41019	5.92903e-07	2.39737	2.44381	0.0464435	0.936534	14.4251	12.5984	-1.82675	0.0523993	24	3.25948e-06	0.960232	0.670184
Arl4d	0.0114513	9.01992e-06	54.8035	66.2193	11.4157	0.000799459	10.6241	13.324	2.69992	0.5488	15.0806	12.5998	-2.4808	0.0950041	24	0.00185329	0.723746	0.752846
Paqr4	0.0210527	2.29153e-05	20.1493	21.7718	1.62251	0.173771	3.6441	4.24258	0.598477	0.71999	15.9986	12.6199	-3.37874	0.0431606	24	0.228768	0.842427	0.670184
Rras	0.0130648	4.3892e-06	154.892	186.278	31.3866	4.06429e-06	19.984	24.498	4.51395	0.593086	15.774	12.6485	-3.12542	0.0384147	24	1.67786e-05	0.751838	0.670184
Nkd2	4.62659e-05	0.000295703	8.87229	6.88124	-1.99105	8.47575e-05	2.35168	1.96953	-0.382144	0.558005	14.4233	12.6714	-1.7519	0.137662	24	0.000247266	0.727601	0.816276
Fmo2	0.000205635	3.39683e-08	487.649	385.116	-102.533	0.000403908	148.88	150.967	2.08676	0.956148	13.9171	12.6967	-1.22038	0.211193	24	0.000999717	0.974507	0.816276
Jag2	0.0343461	9.51693e-05	34.4521	24.6758	-9.77631	1.03082e-07	3.63387	6.92667	3.2928	0.134523	14.3507	12.7288	-1.62194	0.375625	24	6.87677e-07	0.306965	0.922894
Plcb4	0.0103225	9.75281e-05	58.7291	43.4934	-15.2357	7.59663e-08	7.47342	9.53321	2.05979	0.537753	14.7451	12.7913	-1.95375	0.206419	24	5.39657e-07	0.714826	0.816276
Prcd	2.49433e-05	5.28311e-08	7.38198	6.07653	-1.30545	0.0010344	2.23319	2.61877	0.385578	0.46556	13.1422	12.792	-0.350257	0.675996	24	0.00234293	0.655499	0.978811
A430005L14Rik	0.0192305	0.000150767	29.6415	27.7684	-1.87308	0.112756	3.89939	2.5656	-1.33379	0.419325	16.3115	12.8061	-3.50538	0.0963423	24	0.15674	0.614237	0.752846
Trip10	0.0271778	3.54785e-07	89.7301	55.716	-34.0141	4.61993e-14	9.60903	11.3478	1.73876	0.690438	13.2693	12.9024	-0.366956	0.819377	24	1.68473e-11	0.81924	0.986923
Sec14l2	0.000464327	1.7679e-06	16.362	13.8339	-2.52808	0.0398898	6.14742	5.22341	-0.924014	0.586522	14.2012	12.9043	-1.29689	0.263335	24	0.061292	0.74698	0.852212
Nat8f3	0.00289481	8.43617e-06	11.2489	7.45683	-3.79208	3.46146e-06	2.87974	3.07448	0.194739	0.847066	12.4487	12.9357	0.486983	0.707612	24	1.47743e-05	0.918425	0.978811
Slc25a29	0.000573691	9.19858e-07	10.1778	8.97645	-1.20132	0.016854	2.34027	2.48823	0.147964	0.829428	15.5575	12.9596	-2.59792	0.0207896	24	0.028323	0.906487	0.602275
Gm6741	0.000103346	0.0422784	4.07792	3.31781	-0.760112	0.0365883	1.59416	0.797881	-0.79628	0.11721	11.6138	12.9991	1.38537	0.466352	24	0.0569382	0.281628	0.941611
Akr1c14	9.72348e-08	1.15726e-05	70.0034	60.3318	-9.67161	0.0285289	35.4586	23.0416	-12.417	0.0457297	15.8907	13.0724	-2.81829	0.00175076	24	0.0454303	0.172627	0.383065
Jam2	0.000139077	0.0230758	28.9791	26.1855	-2.79363	0.0224508	3.9293	3.52089	-0.408408	0.807643	16.9372	13.1299	-3.80728	0.0320596	24	0.0364409	0.896107	0.670184
Hsd11b1	0.00387749	0.00017621	166.445	167.248	0.80317	0.924189	29.7623	34.2153	4.45301	0.709321	15.2166	13.1461	-2.07059	0.154239	24	0.943156	0.834562	0.816276
Slc22a12	0.0130873	0.00260566	0.922755	0.732671	-0.190084	0.197026	0.394674	0.493194	0.0985204	0.633421	13.6035	13.1498	-0.453716	0.801945	24	0.252101	0.784782	0.986923
Pmvk	3.07398e-09	5.26072e-05	45.4237	41.605	-3.81866	0.0366568	15.6574	9.69133	-5.96609	0.0216931	16.0534	13.1557	-2.89774	0.00101228	24	0.0569638	0.126966	0.27686
Hpgd	5.83763e-07	8.74476e-05	427.493	551.899	124.406	1.02201e-08	122.066	85.671	-36.395	0.148957	15.4971	13.177	-2.32012	0.0192986	24	9.63861e-08	0.322054	0.602275
Pde1a	0.0100082	0.000144399	3.90816	2.99751	-0.91065	2.82612e-05	0.582191	0.839383	0.257192	0.35356	13.9471	13.2081	-0.738997	0.635545	24	9.22918e-05	0.548347	0.978811
Glt8d2	9.88197e-05	0.00308963	6.48405	5.45577	-1.02828	0.00291258	1.50489	1.12269	-0.382204	0.41073	14.2819	13.2344	-1.04748	0.45228	24	0.00585729	0.607304	0.937111
Hspa1a	0.0240657	0.00148334	13.6463	11.297	-2.34929	0.56593	11.7988	11.2166	-0.582146	0.919726	14.9381	13.238	-1.70011	0.377911	24	0.628328	0.951921	0.922894
Pxdc1	0.00963064	4.24338e-05	106.63	113.634	7.00468	0.327011	23.3886	29.2667	5.87811	0.559368	15.3152	13.2824	-2.03278	0.175915	24	0.393998	0.727644	0.816276
Mpp2	0.00135131	3.83775e-06	7.15623	6.55003	-0.606197	0.128346	1.70112	1.89026	0.189138	0.733877	12.7555	13.2914	0.535904	0.652184	24	0.174423	0.849514	0.978811
Gpr4	0.0179401	0.000119793	7.14597	7.20091	0.0549406	0.886008	1.04652	1.65839	0.611864	0.262478	15.1523	13.3126	-1.83966	0.269499	24	0.917023	0.45292	0.857034
P4ha2	0.00568894	4.80563e-05	40.1729	30.5974	-9.57545	8.44284e-07	6.2456	6.00492	-0.240685	0.918775	15.3318	13.3487	-1.98313	0.182741	24	4.46206e-06	0.951837	0.816276
Cby1	0.00104814	0.00227395	24.0844	24.7517	0.667243	0.32388	2.92641	1.90323	-1.02317	0.285253	18.3504	13.4022	-4.94825	0.00352363	24	0.391087	0.473481	0.384652
Wfdc6a	0.00633904	2.12347e-05	2.53067	2.32501	-0.205661	0.277787	0.686386	0.744696	0.0583107	0.826593	14.4874	13.4023	-1.08514	0.447619	24	0.341076	0.90586	0.934245
Tppp	5.81653e-05	0.00724095	14.0887	10.9708	-3.11793	2.48091e-05	2.62785	2.28678	-0.341074	0.71584	16.2343	13.4464	-2.78785	0.0625489	24	8.2246e-05	0.839366	0.670184
Mtfp1	1.45499e-06	0.000125423	6.76005	5.78812	-0.971929	9.92379e-05	1.6464	0.943178	-0.703222	0.0333328	15.7123	13.4622	-2.25009	0.0387865	24	0.000284951	0.152717	0.670184
Hspa1b	0.0384937	0.000827568	21.2712	16.1147	-5.15645	0.432623	17.5742	18.0195	0.445313	0.961639	15.3406	13.4689	-1.87168	0.348914	24	0.504956	0.976818	0.922894
Prdx6	0.00751533	6.43237e-08	1195.75	1461.29	265.543	0.0039	346.342	303.666	-42.6752	0.730202	15.2698	13.4759	-1.79384	0.224195	24	0.00764623	0.848464	0.816276
Slc10a6	0.0203785	3.64502e-05	12.4666	9.45431	-3.0123	4.30813e-05	2.014	2.47956	0.465562	0.620436	15.567	13.489	-2.07805	0.204469	24	0.000136611	0.774837	0.816276
Hspb8	0.034343	0.000155773	46.207	49.335	3.12795	0.231956	7.46493	7.15537	-0.309565	0.932762	16.6936	13.494	-3.19952	0.100822	24	0.290923	0.958161	0.761828
Gm4956	0.000871848	7.80479e-09	147.482	84.2096	-63.2722	2.12974e-09	43.7709	31.4607	-12.3102	0.302574	14.0319	13.5087	-0.523165	0.676954	24	2.7411e-08	0.48954	0.978811
Poc1a	0.00114984	0.00193882	7.81956	7.53796	-0.281605	0.268965	0.998239	0.837158	-0.161081	0.652796	14.8468	13.5195	-1.32731	0.380283	24	0.333236	0.7945	0.922894
Nid2	0.00420121	4.19622e-05	6.47466	5.98408	-0.490582	0.177383	1.27807	1.60654	0.328472	0.519542	15.4329	13.6174	-1.81554	0.19089	24	0.232404	0.701702	0.816276
Edn1	1.16554e-07	0.000711393	32.4886	30.1501	-2.33846	0.097204	9.86608	5.89216	-3.97392	0.0478273	15.8806	13.6292	-2.25139	0.0362779	24	0.138178	0.174993	0.670184
Rab3c	1.47839e-06	2.23818e-06	3.40712	1.84332	-1.5638	2.18633e-10	1.53699	0.844816	-0.692177	0.0129497	15.4042	13.6564	-1.74783	0.079587	24	4.48828e-09	0.107398	0.707871
Olfr1033	0.000346258	0.000993462	1398.67	1201.36	-197.308	0.00742465	293.065	273.239	-19.8266	0.842517	16.4046	13.7315	-2.67306	0.0526431	24	0.0134703	0.916217	0.670184
Gpr137c	0.00215875	1.72967e-06	3.23824	1.77652	-1.46173	2.61407e-09	0.858581	0.805864	-0.0527167	0.84877	13.8033	13.8125	0.00926229	0.994183	24	3.24976e-08	0.91936	0.999936
Dnajb5	0.000121226	0.0082292	19.1721	15.8799	-3.29224	3.16803e-05	3.19482	2.13613	-1.0587	0.2952	16.6604	13.8149	-2.84554	0.0680197	24	0.000102237	0.481294	0.670184
Apba3	0.000177119	0.0116342	38.687	31.0548	-7.6322	1.78213e-08	5.27748	2.86046	-2.41702	0.127769	16.9881	13.8739	-3.11421	0.0693416	24	1.45352e-07	0.294958	0.670184
Gsta3	1.66365e-08	8.25323e-09	313.242	304.654	-8.58821	0.430892	111.05	79.4626	-31.5872	0.0447919	15.8137	13.9012	-1.91247	0.00457082	24	0.503628	0.172364	0.384652
Cltb	0.000494545	0.00166656	113.699	116.255	2.55599	0.5239	18.4212	12.2665	-6.15469	0.280042	15.9169	13.9032	-2.01366	0.183151	24	0.593934	0.468962	0.816276
Mrm2	4.25445e-05	0.0139407	7.68299	8.03258	0.349589	0.0707647	1.1165	0.415767	-0.700734	0.0119477	19.3019	13.9948	-5.30713	0.0063837	24	0.103915	0.107138	0.442449
Prr18	0.0464814	0.000378084	10.3157	8.57789	-1.73785	0.000386723	1.23282	1.08779	-0.145029	0.821001	17.516	14.129	-3.38698	0.115825	24	0.000961534	0.905419	0.806463
Mon1a	0.00426551	1.19658e-05	16.0037	12.5738	-3.42992	2.8892e-11	1.53944	1.43744	-0.102008	0.851849	17.8882	14.1492	-3.73904	0.0104901	24	1.06624e-09	0.920864	0.498962
H2aw	7.63632e-05	7.51796e-05	22.3461	21.5937	-0.752387	0.466479	5.362	4.64636	-0.71564	0.623685	16.3539	14.2258	-2.12812	0.062857	24	0.53832	0.77712	0.670184
Khdrbs3	0.000939273	0.00453594	14.2013	13.9385	-0.262856	0.609644	2.27152	1.32253	-0.948993	0.196215	19.0461	14.2275	-4.81855	0.00726609	24	0.667308	0.378588	0.442449
Gm45551	1.00756e-05	0.00258642	30.6782	32.3721	1.69384	0.27404	8.18387	5.57136	-2.61251	0.23353	16.6316	14.2655	-2.36604	0.0689515	24	0.337233	0.418137	0.670184
Rgs12	0.000270686	0.000522829	65.2687	56.906	-8.36269	0.000594041	9.75643	9.27673	-0.479697	0.880952	16.8661	14.2703	-2.59578	0.0487781	24	0.00143146	0.935691	0.670184
Kank4	0.000607244	0.000102777	11.1238	10.9766	-0.147171	0.82141	2.95756	2.61618	-0.341382	0.711339	17.0568	14.2943	-2.76248	0.034338	24	0.859926	0.83588	0.670184
Slc25a47	0.0118024	5.96838e-05	9.22565	5.03961	-4.18603	3.14945e-13	1.4645	1.00163	-0.462867	0.41941	17.9442	14.3178	-3.62639	0.0571849	24	3.4455e-11	0.614237	0.670184
Fam57b	7.77601e-05	1.04905e-06	8.28443	5.26811	-3.01632	3.68047e-13	1.60253	1.68275	0.0802155	0.846236	16.46	14.3426	-2.1174	0.0323861	24	3.66039e-11	0.918425	0.670184
Cdkn1c	0.00237527	8.08962e-06	62.1624	84.0556	21.8932	1.00372e-06	15.4338	17.9114	2.4776	0.649519	16.7284	14.3448	-2.38354	0.0634894	24	5.20413e-06	0.7945	0.670184
Zfp729a	0.000212469	0.000296783	26.1208	24.0853	-2.03549	0.0428213	4.06131	4.48233	0.421018	0.761489	16.9582	14.3523	-2.60593	0.0411232	24	0.0652458	0.866877	0.670184
Rita1	8.4372e-06	0.000518401	10.8665	8.6048	-2.26172	2.85861e-10	1.48302	1.2104	-0.272621	0.487962	19.6247	14.3545	-5.27017	2.8369e-05	24	5.44409e-09	0.67745	0.0310357
Abhd8	5.01229e-05	0.000548403	23.6141	21.243	-2.37112	0.00812866	4.95677	2.88651	-2.07026	0.0936281	17.2465	14.3914	-2.8551	0.034528	24	0.0145783	0.246149	0.670184
Samd1	7.00517e-05	6.16219e-07	20.806	16.3959	-4.41009	4.55406e-08	3.92397	3.48605	-0.437914	0.642772	17.355	14.4249	-2.93006	0.00433163	24	3.36631e-07	0.790993	0.384652
Dynll2	0.000122221	0.0120292	145.974	133.026	-12.9474	0.0118753	24.4338	12.725	-11.7088	0.100001	17.4418	14.7693	-2.6725	0.116173	24	0.0206544	0.256209	0.806463
Axin2	0.000456363	0.00229428	22.607	19.3343	-3.27272	0.000449197	3.64483	2.91203	-0.732799	0.549756	18.4708	14.7913	-3.67949	0.0144979	24	0.00109735	0.723746	0.527513
Gm9973	2.8734e-05	0.00467431	159.134	162.953	3.81886	0.54361	30.5246	21.1748	-9.3498	0.295153	16.9914	14.874	-2.11738	0.129494	24	0.609958	0.481294	0.816276
Hoxb2	8.07968e-05	0.0429627	11.6851	12.6768	0.991778	0.00930098	1.69765	0.815672	-0.881979	0.0938245	19.9966	15.0234	-4.97318	0.011841	24	0.0165183	0.246149	0.527513
Hbb-bt	0.0280077	0.0137163	3728.36	3774.64	46.2787	0.932641	1571.53	1038.79	-532.743	0.492655	10.1248	15.0654	4.94053	0.0456874	24	0.950894	0.680943	0.670184
Lzts3	8.37208e-06	0.000937905	5.36487	3.39174	-1.97313	3.04226e-16	1.02548	0.482879	-0.542602	0.0157943	18.5255	15.1098	-3.41579	0.0141035	24	3.32823e-13	0.114423	0.527513
Stk32a	1.67541e-05	0.00570677	1.53884	1.34721	-0.191635	0.00255467	0.373626	0.156754	-0.216871	0.0138888	18.3798	15.1426	-3.23719	0.0465249	24	0.00522394	0.107398	0.670184
Ifitm1	0.0089697	1.25334e-05	82.9033	97.2982	14.3948	0.000517561	14.0224	13.3994	-0.62297	0.908917	15.7404	15.177	-0.56339	0.710773	24	0.00125268	0.947908	0.978811
Hsph1	0.00346764	0.0003556	42.7117	38.0366	-4.67515	0.432951	22.3578	20.6696	-1.68815	0.840768	17.3309	15.3219	-2.00897	0.183652	24	0.504956	0.915224	0.816276
Hbb-bs	0.0337341	0.0136083	25443.8	25506.3	62.475	0.985986	9669.23	7067.89	-2601.33	0.605623	10.0355	15.4095	5.37398	0.0283672	24	0.992335	0.763309	0.670184
Ptp4a1	0.00011972	0.0264377	66.552	63.4367	-3.11527	0.0412779	7.50352	3.23761	-4.26591	0.047817	17.6707	15.414	-2.25672	0.241916	24	0.063158	0.174993	0.834181
Hba-a2	0.0493923	0.0111164	20426.1	25930.7	5504.64	0.0615793	6711.04	6862.1	151.053	0.970448	11.257	15.4143	4.15731	0.0755734	24	0.0915323	0.979691	0.688978
Rilp	0.000447144	0.00024591	17.3328	13.1088	-4.224	4.79391e-13	2.02942	1.38518	-0.644241	0.273578	17.6777	15.4885	-2.18919	0.117801	24	4.03426e-11	0.462588	0.806463
Hba-a1	0.0436955	0.0129263	9386.28	12114.4	2728.1	0.0424662	3105.37	3104.11	-1.26084	0.999458	11.1586	15.5061	4.34755	0.0620998	24	0.0647951	0.999458	0.670184
Rorc	4.88397e-11	1.0244e-10	19.7945	14.5908	-5.20374	7.02201e-09	10.6108	6.34017	-4.27065	0.000139853	16.3175	15.5104	-0.807112	0.117999	24	7.11304e-08	0.0152999	0.806463
Camk2n2	0.00432509	0.000967322	3.67748	3.67325	-0.00423667	0.980431	0.669294	0.471902	-0.197392	0.420846	18.5884	15.5518	-3.03662	0.0813644	24	0.989849	0.615516	0.708525
Cry1	5.67645e-06	5.35164e-11	14.5916	13.4905	-1.10113	0.272764	7.80816	6.45763	-1.35054	0.340672	17.5961	15.6327	-1.96344	0.0134168	24	0.336419	0.531662	0.527513
Lonrf3	1.31901e-06	0.000178049	7.87401	4.77238	-3.10162	2.42256e-07	3.80623	1.94619	-1.86003	0.0125714	17.5793	15.6602	-1.91908	0.0916949	24	1.4806e-06	0.107398	0.752846
Creld1	0.000159568	0.0436119	28.3169	26.1792	-2.13775	0.0020753	3.55682	1.06705	-2.48977	0.00986048	19.0997	15.7897	-3.30991	0.181077	24	0.0044085	0.100816	0.816276
Hspb1	6.16541e-05	0.000163049	301.621	313.095	11.4744	0.74732	186.566	152.184	-34.3818	0.495786	17.6377	15.8644	-1.77334	0.129282	24	0.796161	0.683553	0.816276
Homer2	0.000290701	0.04087	4.27635	3.18602	-1.09032	1.34266e-07	0.788054	0.353782	-0.434272	0.0819785	20.5948	16.199	-4.39571	0.0369087	24	8.58987e-07	0.228539	0.670184
Dnajb2	3.04809e-05	6.98482e-05	59.2642	53.7929	-5.47132	0.00586396	12.1887	6.60299	-5.58566	0.0421708	18.288	16.2098	-2.07819	0.101152	24	0.0110226	0.170093	0.761828
Gm42517	0.000357732	0.0193107	1.09859	0.990253	-0.108339	0.0532591	0.259027	0.11937	-0.139657	0.0770066	18.9332	16.2401	-2.69314	0.167909	24	0.0803824	0.223571	0.816276
Nr1h3	0.000356054	0.0032505	48.1774	36.1052	-12.0722	1.35599e-11	5.3751	4.52948	-0.845617	0.651694	20.8089	16.444	-4.36495	0.00441003	24	6.27373e-10	0.7945	0.384652
Aard	4.48514e-06	0.00254551	20.3187	25.8203	5.50156	5.90068e-09	4.39511	2.71519	-1.67992	0.123757	18.514	16.4762	-2.03775	0.110697	24	6.08994e-08	0.289294	0.802001
H3c14	1.59998e-06	0.000461137	5.81235	4.87605	-0.936298	0.0102179	2.39927	1.37215	-1.02712	0.0430596	18.5932	16.508	-2.08524	0.0687639	24	0.0180881	0.170279	0.670184
Pomgnt2	0.000551566	0.0145904	11.5513	7.83338	-3.71796	2.05073e-10	1.93805	1.10743	-0.830619	0.196202	20.3369	16.6367	-3.70011	0.043404	24	4.31441e-09	0.378588	0.670184
Rhou	4.89617e-07	0.0118084	10.802	8.98552	-1.81652	3.91039e-05	3.26441	0.8856	-2.37881	0.000114305	19.3484	16.6826	-2.6658	0.138752	24	0.000124722	0.0146992	0.816276
Dnajc21	8.5096e-06	0.0300319	20.1787	19.8724	-0.306244	0.474291	2.23285	1.07565	-1.1572	0.0604862	18.8998	16.7452	-2.15465	0.204535	24	0.545609	0.199313	0.816276
Camk2n1	9.2735e-05	0.0386568	46.5349	41.5617	-4.97317	8.13552e-05	6.17891	2.15102	-4.02789	0.0164344	17.0222	16.8244	-0.197736	0.92691	24	0.000241199	0.117511	0.999042
Ccdc124	3.26496e-06	0.0453087	49.374	48.537	-0.837022	0.446232	6.67392	2.36497	-4.30895	0.00770855	19.6943	16.8557	-2.83854	0.135554	24	0.518236	0.0922699	0.816276
Hsp90aa1	0.000480888	0.00265792	291.861	361.178	69.3178	0.0203149	129.704	87.7505	-41.9537	0.307866	18.462	16.874	-1.58804	0.299083	24	0.0332828	0.495129	0.897165
Rmdn3	1.26657e-05	0.0118202	24.9942	21.2981	-3.69603	1.01715e-08	3.01608	1.39845	-1.61763	0.0333657	19.4523	16.9302	-2.52209	0.114637	24	9.63861e-08	0.152717	0.806463
Btbd10	0.000498925	0.0125294	10.3265	9.88606	-0.44039	0.120312	1.07148	0.80224	-0.269238	0.496801	21.5155	16.9527	-4.56278	0.00848368	24	0.165353	0.683648	0.473461
H2bc6	0.00750765	7.66469e-05	5.32132	3.14717	-2.17415	1.37632e-11	0.936298	0.539049	-0.397249	0.242544	19.5666	16.9819	-2.58467	0.189412	24	6.27373e-10	0.430053	0.816276
Pnkd	7.37127e-05	0.0355153	57.2691	56.2282	-1.04092	0.417239	6.03564	2.94588	-3.08975	0.0928598	19.6897	17.1159	-2.57372	0.167663	24	0.489763	0.246129	0.816276
H3c15	4.18535e-06	8.43778e-08	7.84062	6.43878	-1.40184	0.00323612	3.50768	2.23009	-1.27759	0.0505868	19.1729	17.1791	-1.99376	0.0342444	24	0.00642525	0.180873	0.670184
Fastkd5	2.95551e-06	0.0140941	3.08321	3.05107	-0.0321406	0.732181	0.451141	0.296871	-0.154269	0.24889	20.738	17.2039	-3.53411	0.0181148	24	0.781469	0.437055	0.582871
Pex6	0.000911389	0.000147614	34.7374	28.0562	-6.68113	6.15003e-10	4.12573	2.36369	-1.76204	0.144635	20.4176	17.2216	-3.19602	0.0469209	24	9.89432e-09	0.315201	0.670184
Cst8	9.09e-06	3.05686e-06	16.949	17.124	0.175018	0.84521	6.07437	4.42665	-1.64772	0.19807	17.2046	17.2397	0.03509	0.970749	24	0.882309	0.380156	0.999042
Pycrl	4.44479e-05	0.00816246	13.5474	13.4128	-0.134679	0.701119	2.08548	0.812978	-1.2725	0.0134063	21.0131	17.5148	-3.49831	0.0530645	24	0.752722	0.107398	0.670184
Zfp428	0.00875113	0.00294502	4.31287	3.81178	-0.501097	0.0209477	0.779771	0.404509	-0.375262	0.210916	19.3832	17.617	-1.76623	0.431117	24	0.0342042	0.392914	0.930152
Mettl16	0.000236061	0.00168187	11.7047	10.2137	-1.49104	0.00122796	1.99657	1.46786	-0.528708	0.389644	21.9517	17.7274	-4.22432	0.00405013	24	0.0027416	0.585408	0.384652
Traf2	5.17459e-06	0.00800366	18.3074	16.5068	-1.80063	2.64189e-05	2.40025	1.07381	-1.32644	0.018189	21.5099	17.7356	-3.77432	0.0149478	24	8.7318e-05	0.120606	0.527513
Wrap73	0.000138793	0.0149594	9.969	9.82099	-0.148013	0.595103	1.45299	0.621431	-0.83156	0.0392928	20.4535	17.7431	-2.71036	0.14985	24	0.653657	0.161603	0.816276
Arhgap20	1.33431e-06	0.00618521	5.32883	3.92555	-1.40328	1.65191e-07	1.27873	0.767288	-0.511442	0.113906	19.7672	17.7685	-1.99866	0.131816	24	1.04462e-06	0.275694	0.816276
Sdf2l1	8.87353e-05	0.00364051	28.7709	26.1311	-2.63982	0.179123	10.6864	5.25509	-5.43133	0.0533877	20.826	17.8126	-3.01347	0.0609513	24	0.234402	0.184246	0.670184
Heyl	9.70881e-05	0.0216076	12.8181	9.11971	-3.69839	2.8169e-06	3.75396	1.41094	-2.34303	0.0198266	19.6937	17.8306	-1.86313	0.351684	24	1.23763e-05	0.123089	0.922894
Macrod2	0.000105854	0.0100289	6.88206	7.07316	0.191105	0.491215	1.49805	0.647847	-0.850205	0.0345446	19.037	17.8885	-1.14851	0.519411	24	0.560364	0.155522	0.960858
Prkg2	0.000924125	0.0443004	10.6016	7.44827	-3.15336	5.92051e-10	2.0265	0.402489	-1.62401	0.00580554	19.3404	17.9269	-1.41346	0.713389	24	9.66721e-09	0.0852595	0.978811
Phyhip	0.000349944	4.83808e-05	0.828207	0.793881	-0.0343262	0.457609	0.237361	0.167796	-0.0695645	0.288806	19.7932	17.9629	-1.83033	0.158986	24	0.529761	0.474405	0.816276
Nop10	0.000117394	0.0300236	40.1186	46.9868	6.86822	1.68477e-06	5.85424	2.85804	-2.9962	0.093531	19.6966	18.1188	-1.57779	0.39507	24	8.08396e-06	0.246149	0.922894
Utp18	0.00185547	0.0191912	11.0376	10.91	-0.127581	0.629432	1.06659	0.555526	-0.511059	0.175857	20.7961	18.2516	-2.54452	0.218038	24	0.683812	0.354958	0.816276
H2bc4	1.17454e-05	0.000192584	114.185	113.872	-0.313429	0.940365	27.4059	15.3313	-12.0746	0.0466282	18.4808	18.3156	-0.165148	0.890188	24	0.957877	0.1741	0.999042
Tnfrsf12a	2.80351e-06	0.00148111	32.8553	34.9266	2.07124	0.131589	7.29404	5.54312	-1.75091	0.363219	18.7819	18.3432	-0.43869	0.708564	24	0.177946	0.556763	0.978811
Hoxb6	0.000395756	0.0219947	4.40362	4.45495	0.0513309	0.81483	1.10464	0.398436	-0.706207	0.0269391	19.7594	18.3698	-1.38968	0.534662	24	0.853855	0.133961	0.966237
Rras2	0.00012184	0.00157782	26.4605	31.2279	4.76734	1.54549e-05	5.31462	2.87148	-2.44314	0.0839581	20.0909	18.5134	-1.57752	0.291137	24	5.41912e-05	0.231361	0.887197
Mmp3	0.000941033	9.0274e-06	11.8531	10.7894	-1.06364	0.228886	4.32929	2.90535	-1.42394	0.254269	19.0131	18.5296	-0.483585	0.727629	24	0.287936	0.442946	0.978811
Hnrnpc	6.10224e-06	0.00136428	130.693	143.862	13.1692	0.00186911	25.1152	13.7356	-11.3795	0.048881	20.3101	18.627	-1.68315	0.18787	24	0.00401731	0.178253	0.816276
Adm	6.44383e-07	0.000407361	8.64723	8.13588	-0.511349	0.559185	5.72235	3.84884	-1.87351	0.134683	20.1556	18.6833	-1.47229	0.163772	24	0.624233	0.306965	0.816276
Gask1a	3.99188e-05	0.0306821	5.85174	4.46498	-1.38676	9.73184e-07	1.4477	0.456678	-0.991026	0.00599055	20.4888	18.855	-1.6338	0.445836	24	5.09408e-06	0.0852595	0.934245
Gdpd2	1.12736e-05	0.00191536	14.9166	10.5533	-4.36321	0.000658151	8.35349	2.91511	-5.43838	0.00231698	19.7174	18.8872	-0.830261	0.61647	24	0.00157209	0.0563285	0.978811
Rem1	3.7494e-06	7.11157e-05	7.82046	5.19108	-2.62937	2.17116e-13	1.61936	1.16504	-0.454317	0.204176	20.1698	18.8978	-1.272	0.213047	24	3.04957e-11	0.388317	0.816276
Cdkn1a	0.000149257	0.0107093	46.7876	48.938	2.15036	0.591918	21.5065	8.84861	-12.6579	0.0298538	19.8877	18.9379	-0.949839	0.611905	24	0.650812	0.141385	0.978811
Cd320	3.92418e-06	3.47168e-05	14.0249	14.8545	0.829619	0.0644116	3.28127	1.65336	-1.62791	0.0117267	20.0274	19.0916	-0.93581	0.412275	24	0.0954828	0.106025	0.925378
Strip1	3.82625e-05	0.00744293	20.9325	18.1066	-2.8259	7.81468e-10	1.91023	1.02907	-0.881155	0.0890022	21.477	19.0939	-2.38314	0.121741	24	1.23316e-08	0.239234	0.812103
Nfil3	5.74497e-08	3.59872e-08	7.48726	6.71165	-0.775607	0.189049	5.72792	3.61896	-2.10896	0.0139138	20.7093	19.1716	-1.53763	0.039962	24	0.244468	0.107398	0.670184
Snx22	4.77613e-05	0.000321326	15.0834	11.0958	-3.98763	0.000114508	5.74443	2.99389	-2.75054	0.0441168	20.0882	19.2731	-0.815079	0.548751	24	0.00032121	0.171169	0.96805
Wdr91	2.49684e-05	0.019232	21.561	16.1778	-5.38325	4.59274e-09	3.67192	1.97319	-1.69872	0.108418	21.5704	19.4119	-2.15844	0.187057	24	4.92593e-08	0.265346	0.816276
Fkbp2	2.87076e-05	0.00347041	103.911	114.001	10.0893	0.000359182	15.4033	7.43548	-7.96785	0.0358544	20.6348	19.4481	-1.1867	0.427868	24	0.000902234	0.157436	0.930152
Msc	1.29174e-05	7.6648e-05	2.4636	1.48389	-0.979716	3.37119e-06	1.26752	0.635032	-0.632489	0.0188415	21.6984	19.4664	-2.23194	0.077085	24	1.44631e-05	0.122038	0.696951
Dapk1	6.21796e-06	0.00311253	47.9819	36.2528	-11.7291	4.44178e-07	14.0821	4.92974	-9.15232	0.00202265	20.8696	19.4845	-1.38507	0.395642	24	2.49957e-06	0.0563285	0.922894
Eln	1.15943e-09	0.0042666	149.199	101.136	-48.0627	1.28666e-06	84.5817	28.2064	-56.3754	2.97133e-05	21.7778	19.6078	-2.17	0.081437	24	6.36926e-06	0.00922079	0.708525
Ism2	0.000388041	0.00693154	0.896836	0.62037	-0.276466	0.0120512	0.53298	0.235857	-0.297123	0.0526265	19.5716	19.6833	0.111688	0.952546	24	0.0209271	0.182773	0.999042
Cxcl5	0.0008767	0.00343781	2.33473	1.1076	-1.22713	0.0165358	2.6134	0.552628	-2.06077	0.00497296	22.7946	19.6868	-3.10782	0.37584	24	0.027831	0.0842227	0.922894
Blcap	0.00836751	0.000208152	38.7988	27.3614	-11.4373	1.49065e-09	5.93229	2.28884	-3.64345	0.0903086	22.2864	19.7409	-2.54549	0.343733	24	2.03847e-08	0.24169	0.922894
Pyurf	0.0354873	0.00018407	6.30671	5.2414	-1.0653	1.40542e-05	0.649105	0.46538	-0.183725	0.552195	20.8774	19.8156	-1.06186	0.63018	24	4.95979e-05	0.725212	0.978811
Abce1	9.3265e-05	0.0404211	29.9613	27.8665	-2.09482	0.00722015	3.56689	1.62175	-1.94514	0.07073	21.6102	19.8159	-1.7943	0.355163	24	0.0131867	0.217968	0.922894
Rprml	0.0212568	0.00167242	5.81108	8.55017	2.73909	1.06193e-08	1.05942	1.23203	0.172609	0.753439	19.961	19.9607	-0.000274343	0.999881	24	9.89422e-08	0.861298	0.999936
Rab27a	3.20977e-05	0.0402949	41.9551	40.5964	-1.35868	0.34197	8.24361	2.71736	-5.52624	0.00843418	20.4108	20.0415	-0.369254	0.860756	24	0.409825	0.0922699	0.994977
Ppp1r3c	4.28136e-09	3.67709e-07	11.0724	9.80127	-1.27113	0.00810931	5.10879	2.64513	-2.46366	0.000448045	21.5106	20.123	-1.38767	0.0690353	24	0.014576	0.0326774	0.670184
Rexo2	2.90397e-06	0.00042057	79.7298	82.194	2.4642	0.158294	12.7118	5.66651	-7.04533	0.00585202	21.3163	20.1668	-1.14945	0.369135	24	0.211188	0.0852595	0.922894
Abhd14a	0.000338152	0.0478839	15.7128	13.4291	-2.28362	3.80819e-09	1.51891	0.530204	-0.988711	0.0285283	20.4189	20.1772	-0.241713	0.918638	24	4.25118e-08	0.138097	0.999042
P2rx5	1.82395e-06	2.19026e-05	5.06815	3.33658	-1.73158	1.48442e-13	1.29193	0.626514	-0.665415	0.00584864	20.7773	20.21	-0.567357	0.607997	24	3.04957e-11	0.0852595	0.978811
Rasl11a	6.61739e-11	3.81719e-06	30.964	33.7992	2.83522	0.13525	20.0283	12.6548	-7.37345	0.00767459	19.806	20.2509	0.444972	0.506861	24	0.18267	0.0922699	0.952075
Schip1	5.29666e-09	0.0203384	32.197	28.0138	-4.18316	9.26367e-06	5.75784	2.51483	-3.24301	0.00843348	21.1427	20.2898	-0.852936	0.538369	24	3.4291e-05	0.0922699	0.966237
Ttc22	0.000139496	0.0365243	1.3986	1.40883	0.010229	0.902164	0.433805	0.157231	-0.276575	0.022751	20.7094	20.3249	-0.384527	0.858082	24	0.92673	0.129633	0.994977
H2bc21	2.25917e-07	4.64998e-07	8.59184	7.24573	-1.3461	5.83866e-07	2.07267	1.20677	-0.8659	0.010572	20.7379	20.3883	-0.3496	0.678656	24	3.22601e-06	0.102065	0.978811
Mif4gd	4.58037e-05	0.00131363	67.5796	54.3375	-13.2421	4.73663e-10	10.06	4.59724	-5.46273	0.0236186	21.4449	20.3989	-1.04597	0.490135	24	8.09668e-09	0.130213	0.945062
Fam210b	3.53219e-06	0.00480887	17.5538	17.1604	-0.393392	0.58925	4.89497	2.06191	-2.83306	0.00829643	20.785	20.4162	-0.368813	0.800916	24	0.64853	0.0922699	0.986923
Arsj	8.0919e-08	0.0122638	0.643126	0.651127	0.00800075	0.84705	0.291895	0.124687	-0.167208	0.00643402	22.0505	20.4773	-1.57316	0.258466	24	0.883387	0.0863246	0.84773
Chchd4	0.000869246	0.0105875	7.50905	7.34354	-0.16551	0.352615	0.802192	0.389022	-0.41317	0.104526	21.4948	20.4848	-1.01001	0.601902	24	0.421596	0.262274	0.978811
Arl3	0.000116097	0.00123657	90.8634	81.8538	-9.00964	6.1022e-05	11.9251	5.0013	-6.9238	0.0198723	21.3092	20.5048	-0.804476	0.633462	24	0.000186475	0.123089	0.978811
Gpsm2	6.82814e-07	0.0154373	7.26559	6.0213	-1.2443	8.0015e-05	2.06171	0.721595	-1.34012	0.00182855	23.5828	20.5371	-3.04564	0.0633721	24	0.000237871	0.0563285	0.670184
Insyn1	2.22547e-05	2.76254e-06	7.18586	7.10257	-0.0832962	0.882946	3.70433	2.58038	-1.12395	0.164909	20.9715	20.5659	-0.405568	0.691327	24	0.914719	0.341561	0.978811
Foxs1	5.88103e-10	5.8804e-06	3.14743	3.65505	0.507621	0.030882	2.12043	1.51836	-0.602075	0.0679839	20.012	20.6201	0.608057	0.392081	24	0.0487516	0.212061	0.922894
Cnpy4	6.82035e-05	0.0442299	15.0246	16.8448	1.82021	0.000695183	2.65817	0.969683	-1.68848	0.0208126	20.4266	20.634	0.207377	0.921219	24	0.00164617	0.125796	0.999042
Clock	5.37501e-09	0.0149382	19.03	13.4979	-5.53202	5.42824e-08	6.68981	2.51699	-4.17283	0.00105084	21.4508	20.6421	-0.808684	0.554968	24	3.95899e-07	0.0410578	0.972973
Dtx4	3.13382e-09	3.44261e-06	10.5015	7.87498	-2.6265	6.2103e-06	5.77242	2.53456	-3.23786	5.25469e-05	20.8828	20.665	-0.217783	0.795962	24	2.40924e-05	0.00958105	0.986923
Vgll3	0.000349098	0.00286017	9.5819	8.29437	-1.28753	0.0532698	3.35744	1.57245	-1.78499	0.0579218	21.121	20.6926	-0.428376	0.806359	24	0.0803824	0.19319	0.986923
Adra1a	1.1278e-07	0.00252908	8.28061	4.7977	-3.48291	1.26852e-07	4.70535	1.68921	-3.01614	0.000356797	21.4245	20.7188	-0.70574	0.595411	24	8.16328e-07	0.032528	0.978811
Tjp3	1.9385e-06	0.00414278	22.443	18.6067	-3.83626	1.88984e-05	6.09242	2.0003	-4.09212	0.000746655	20.9025	20.7858	-0.116755	0.942131	24	6.50153e-05	0.0364387	0.999042
Acadm	6.57569e-05	0.0195092	78.5456	68.0095	-10.5361	2.24347e-05	11.8846	5.07168	-6.81292	0.0348586	21.4084	20.8416	-0.56672	0.755617	24	7.55187e-05	0.155654	0.978811
Rpia	1.77889e-05	0.00922125	21.6127	21.6131	0.000372101	0.999418	2.97554	1.35459	-1.62095	0.0289825	21.8099	20.867	-0.942869	0.551478	24	0.999418	0.138548	0.969964
Hrct1	1.26037e-05	0.0416787	7.44406	7.55229	0.108222	0.726509	1.72532	0.673115	-1.0522	0.0198883	20.3144	20.8688	0.554384	0.768593	24	0.776931	0.123089	0.97886
Rbm45	1.24562e-09	0.000240627	20.7901	18.8356	-1.95449	1.81543e-05	3.86341	1.89845	-1.96496	0.00133752	21.588	20.8769	-0.711131	0.437019	24	6.32509e-05	0.0477785	0.930152
Tuft1	3.56596e-06	0.00028029	19.2244	16.3809	-2.84353	4.86581e-05	4.47247	2.27287	-2.1996	0.0173939	20.6389	20.9125	0.273643	0.818361	24	0.000152091	0.119679	0.986923
Cd209a	3.27139e-05	0.00297794	8.84312	10.008	1.16488	0.0262985	2.53996	1.77136	-0.7686	0.288736	21.0893	20.934	-0.155254	0.907611	24	0.042372	0.474405	0.999042
Ypel2	5.93672e-08	0.0105303	11.272	8.13984	-3.13211	1.20306e-10	3.31163	0.923796	-2.38784	4.21426e-05	21.1336	20.944	-0.189577	0.905378	24	2.74197e-09	0.00922079	0.999042
Ikzf4	2.37453e-07	0.000936147	2.87345	1.65748	-1.21597	1.98218e-08	1.61928	0.473512	-1.14577	3.84213e-05	21.275	20.9952	-0.279747	0.850976	24	1.57138e-07	0.00922079	0.994977
Gprin3	1.21004e-08	0.00181806	6.33566	4.38317	-1.95249	2.23912e-07	2.60042	1.21714	-1.38328	0.00352111	21.9614	21.0449	-0.916478	0.40776	24	1.37618e-06	0.0740787	0.922894
Fam174c	0.00489431	8.63354e-05	16.3376	13.5922	-2.74538	4.68573e-05	2.56227	1.26107	-1.3012	0.135715	20.325	21.0514	0.726456	0.723799	24	0.000146882	0.308033	0.978811
Alkbh7	1.0003e-06	7.68348e-06	19.3683	22.002	2.63374	0.000367243	4.71546	3.91712	-0.798332	0.410872	20.0234	21.1198	1.09639	0.210153	24	0.000917269	0.607304	0.816276
Bcl3	0.000165323	0.0105399	21.5696	18.2732	-3.29631	0.00165082	5.23058	2.19714	-3.03345	0.0342229	22.1197	21.1511	-0.968537	0.602943	24	0.00358332	0.15471	0.978811
Spaar	3.87887e-06	2.43153e-11	6.20328	3.89825	-2.30502	2.93316e-09	2.56328	1.70054	-0.862749	0.054057	21.724	21.161	-0.563013	0.501137	24	3.46247e-08	0.184988	0.946881
Iah1	2.09081e-08	0.00117788	59.0613	59.8888	0.827566	0.537015	10.5359	5.39458	-5.14129	0.00911252	20.866	21.1805	0.314494	0.76766	24	0.603797	0.0977363	0.978811
Asap3	0.00233015	0.000869935	7.12882	4.55628	-2.57254	1.87972e-11	1.30308	0.536086	-0.766992	0.0625867	21.9363	21.2092	-0.727078	0.740896	24	7.61635e-10	0.203779	0.978811
Rrad	5.7424e-05	0.0087274	9.23872	10.5344	1.2957	0.0132029	2.75341	1.29406	-1.45935	0.0455209	19.6529	21.2438	1.59087	0.335506	24	0.022604	0.172627	0.922894
Ahcyl2	7.24958e-05	0.00754419	45.0424	36.9841	-8.05827	0.0286602	17.6603	10.4103	-7.24998	0.156819	21.2685	21.2668	-0.0017795	0.999068	24	0.0455339	0.330933	0.999936
Leo1	3.29781e-08	1.05219e-07	10.9965	12.1644	1.16787	0.118434	7.03508	4.87376	-2.16133	0.0430974	21.2928	21.2671	-0.0256649	0.970866	24	0.163388	0.170279	0.999042
Uros	0.0411326	3.14807e-05	13.0064	9.01667	-3.98973	1.8307e-07	1.92777	0.976198	-0.951568	0.299128	22.7561	21.2893	-1.4668	0.604045	24	1.14445e-06	0.486249	0.978811
Pinx1	0.000362599	4.24547e-05	7.11455	7.26437	0.149828	0.470987	1.00397	0.874548	-0.129426	0.659077	23.9471	21.4109	-2.53615	0.0394395	24	0.542378	0.796718	0.670184
Bik	0.000102886	0.000223983	26.5924	21.4075	-5.18489	0.00113613	9.00181	4.08911	-4.9127	0.0240659	21.3276	21.4716	0.143972	0.925116	24	0.00255221	0.130213	0.999042
Sost	0.00037917	0.00562252	1.06492	0.931402	-0.133522	0.281114	0.606224	0.297805	-0.30842	0.0817518	19.8575	21.4965	1.63895	0.353676	24	0.343235	0.228539	0.922894
Ntf3	7.28264e-06	0.00593104	2.16293	2.20886	0.0459334	0.665385	0.647071	0.309868	-0.337203	0.0290014	21.0537	21.537	0.483253	0.739083	24	0.7193	0.138548	0.978811
Tmem171	1.71741e-05	4.12769e-08	3.22158	3.78737	0.565793	0.127129	2.50644	2.03143	-0.475012	0.360799	21.5524	21.5425	-0.00993691	0.991043	24	0.173199	0.555154	0.999936
Arntl	1.23295e-11	3.26446e-09	12.529	9.84279	-2.68621	0.00692203	13.889	8.01289	-5.87608	7.42505e-05	21.7367	21.5693	-0.167353	0.749405	24	0.0126888	0.0116043	0.978811
Relb	1.33855e-05	0.0129553	17.6737	15.4111	-2.26261	0.000977737	3.46429	1.79621	-1.66808	0.0716119	23.5464	21.5897	-1.9567	0.207569	24	0.00222843	0.218437	0.816276
Lrp2	0.000133866	0.00398937	6.01119	5.48563	-0.525556	0.175484	1.81032	1.20979	-0.600528	0.271853	23.6689	21.6353	-2.03358	0.167627	24	0.230468	0.461394	0.816276
Vps36	3.87975e-05	0.00169142	26.7746	27.3072	0.532589	0.355052	3.44376	1.63907	-1.80469	0.0303925	21.2779	21.636	0.358093	0.80871	24	0.424046	0.1426	0.986923
Sytl2	3.76249e-07	0.00069801	18.9559	14.9504	-4.00545	8.56627e-09	4.36137	2.04323	-2.31814	0.00545341	21.5582	21.6459	0.087694	0.939826	24	8.36741e-08	0.0852595	0.999042
Igfbp3	0.000740662	1.38431e-05	37.4131	43.0478	5.6347	0.0225478	10.7572	11.0944	0.33721	0.920647	23.0504	21.6494	-1.40099	0.240511	24	0.0365442	0.951973	0.832655
Det1	3.43058e-06	0.0228939	6.04049	5.27778	-0.762713	1.50907e-06	0.735791	0.374353	-0.361438	0.0677195	21.7229	21.705	-0.0179674	0.990866	24	7.33745e-06	0.212061	0.999936
Trmt61a	0.000149866	0.0311167	5.60904	4.82542	-0.783616	0.00395306	1.18293	0.59483	-0.588095	0.113026	22.2716	21.7115	-0.560104	0.763155	24	0.00773639	0.27417	0.978811
Npas2	9.26758e-09	1.62629e-09	6.90514	5.01101	-1.89413	0.0111866	8.42134	4.14428	-4.27706	0.000120926	21.7108	21.7396	0.0288078	0.968843	24	0.019581	0.0146992	0.999042
Rhoj	1.94955e-06	0.0246349	56.3627	56.9289	0.566218	0.785326	11.796	5.53888	-6.25713	0.0380291	21.0783	21.7602	0.681848	0.667013	24	0.828755	0.16096	0.978811
Cldn5	0.000924278	0.00644487	469.493	604.658	135.165	1.25479e-06	105.305	60.2295	-45.0754	0.189764	21.7944	21.7883	-0.00608543	0.997237	24	6.26822e-06	0.369398	0.999936
Fam124b	1.2836e-09	0.000159448	4.40231	3.48673	-0.915581	0.0199071	3.13202	2.01332	-1.1187	0.042601	22.0008	21.8502	-0.15057	0.860762	24	0.0327495	0.170093	0.994977
Gtf3c6	0.000137936	0.0145222	27.3343	31.0453	3.71097	5.89472e-05	4.24121	1.97253	-2.26868	0.060279	21.5195	21.8669	0.347382	0.845732	24	0.000181147	0.19923	0.993803
Creb3l1	0.00487125	0.000357025	13.5366	15.9513	2.41473	0.0560278	4.87132	3.35433	-1.51699	0.387637	21.4183	21.8694	0.451116	0.791893	24	0.0840801	0.583321	0.986923
Avpr1a	2.44413e-07	8.96103e-08	1.22865	1.59529	0.366631	0.00305958	0.82394	0.975537	0.151597	0.363285	21.186	21.8744	0.68834	0.336316	24	0.00610799	0.556763	0.922894
Stox1	0.00114174	0.00208814	2.86769	3.12324	0.255555	0.0398902	0.463973	0.412856	-0.0511166	0.765693	23.3681	21.8777	-1.49034	0.323683	24	0.061292	0.869529	0.922894
Glrx	0.000162934	1.11482e-06	31.9155	36.7268	4.81128	0.000220404	6.56364	5.95206	-0.611585	0.718114	20.9851	21.9043	0.919284	0.377611	24	0.000579621	0.841131	0.922894
Heatr1	2.53436e-07	8.97658e-07	14.141	12.091	-2.05002	0.000611762	4.59756	3.29617	-1.3014	0.103739	22.8999	21.909	-0.990898	0.216082	24	0.00147092	0.262274	0.816276
Elmo2	3.05593e-05	0.0454187	37.5702	30.5597	-7.01046	0.00010992	7.94243	3.76858	-4.17385	0.0795532	22.6114	21.912	-0.699336	0.706217	24	0.00031073	0.226055	0.978811
Rab27b	4.60457e-10	0.000246768	13.1529	12.4324	-0.720428	0.214828	4.57644	3.04006	-1.53639	0.064421	21.9282	21.9666	0.0384441	0.964674	24	0.272647	0.206676	0.999042
Psmg1	0.000399907	0.0127474	15.2612	16.1584	0.897191	0.0154005	1.54647	0.931146	-0.615322	0.227426	21.8767	21.9791	0.102415	0.95227	24	0.0261212	0.41261	0.999042
Myct1	3.4225e-05	0.00117128	33.6292	40.3323	6.70307	3.91227e-06	5.92415	5.18917	-0.734977	0.682838	21.4334	21.9931	0.559781	0.652962	24	1.6336e-05	0.81642	0.978811
Litaf	0.00070583	0.00196789	41.5656	41.5891	0.0234952	0.989568	8.33105	4.95718	-3.37387	0.188889	22.1279	22.0078	-0.120096	0.940585	24	0.993568	0.368351	0.999042
Slc46a1	0.00701385	0.000215946	3.29181	3.49456	0.202755	0.271556	0.675721	0.547962	-0.127759	0.622192	23.3888	22.0174	-1.37139	0.40585	24	0.335308	0.776144	0.922894
Eya1	0.000101326	0.00845972	2.96626	2.33712	-0.62914	0.00234292	1.02799	0.496006	-0.531987	0.0594891	22.3899	22.0446	-0.3453	0.836276	24	0.00490087	0.197815	0.99206
Slc26a9	0.000134752	0.00011582	23.3123	13.7339	-9.57838	1.79365e-08	8.54189	3.1739	-5.36799	0.00878271	23.0013	22.0482	-0.953044	0.593726	24	1.45352e-07	0.0951315	0.978811
Slc26a4	0.00971861	2.17985e-05	1.65577	1.36166	-0.294111	0.48623	1.65021	0.639539	-1.01068	0.0951985	0.109124	22.0676	-2.04147	0.450746	24	0.555837	0.248561	0.935704
Mipep	0.015247	0.000127606	8.69366	9.11201	0.418349	0.279204	1.35851	0.766781	-0.591729	0.279127	21.7924	22.084	0.291647	0.894352	24	0.342048	0.468352	0.999042
Nupr1	1.3859e-09	0.000221324	235.278	243.084	7.80572	0.445146	83.1703	52.38	-30.7903	0.0373669	20.2454	22.1261	1.88069	0.0369481	24	0.517524	0.16096	0.670184
Rnf144a	9.83994e-07	0.0172094	78.1718	76.1284	-2.0434	0.673842	24.8389	14.9001	-9.93877	0.152357	21.756	22.1355	0.379524	0.793581	24	0.727005	0.327048	0.986923
Snx30	3.19075e-05	0.0220961	9.0682	7.20565	-1.86255	7.19689e-05	2.08893	1.10703	-0.981898	0.108186	22.4511	22.1359	-0.315166	0.849602	24	0.000215709	0.265346	0.994977
Adam17	6.5137e-06	0.0171642	26.6701	22.7967	-3.87347	3.07691e-05	4.88484	2.16992	-2.71492	0.0255767	22.3952	22.1699	-0.225281	0.888518	24	9.98855e-05	0.132352	0.999042
Mal	0.00458348	5.37293e-05	15.1766	16.6717	1.49514	0.0139927	2.25384	2.11179	-0.142059	0.864026	21.1498	22.1875	1.03776	0.476632	24	0.0238815	0.924896	0.94463
Saysd1	6.68205e-05	0.0210252	8.08495	8.23961	0.154658	0.469717	1.02197	0.542678	-0.479289	0.117388	21.1675	22.2262	1.05875	0.534263	24	0.541486	0.281628	0.966237
Glt28d2	0.00040964	2.93512e-05	3.59286	3.55929	-0.0335671	0.786332	0.578152	0.562932	-0.0152195	0.930717	22.2379	22.2378	-9.39738e-05	0.999936	24	0.828755	0.957859	0.999936
Pnrc1	0.00173541	1.75193e-05	95.5854	110.558	14.973	0.00165033	19.9386	16.3292	-3.60938	0.569452	21.2047	22.2797	1.07502	0.428925	24	0.00358332	0.732189	0.930152
Hnmt	5.08927e-05	0.00178389	16.5795	17.2689	0.689441	0.159152	2.78995	1.42936	-1.36059	0.0519701	22.2382	22.313	0.0747844	0.958948	24	0.212073	0.182327	0.999042
Gm19935	4.13386e-05	0.0334191	43.0909	39.755	-3.33585	0.227516	11.0261	7.29415	-3.73196	0.338182	20.8666	22.3259	1.45937	0.39833	24	0.286754	0.52959	0.922894
Dpy19l3	7.54449e-05	0.0160107	6.20607	4.8291	-1.37697	0.0022483	2.14205	1.07106	-1.07099	0.0806932	23.0746	22.3309	-0.74376	0.661578	24	0.00473007	0.228109	0.978811
Tgfb3	2.34352e-07	0.000633153	18.4592	14.7526	-3.70655	1.503e-08	4.34742	1.90339	-2.44403	0.00221889	22.4526	22.3894	-0.06313	0.956919	24	1.2846e-07	0.0563285	0.999042
Rassf6	0.000186794	0.00225711	4.76903	4.05121	-0.717819	0.000364404	1.02931	0.449182	-0.580132	0.0321516	0.399113	22.4081	-1.99105	0.252865	24	0.000912261	0.148413	0.84773
Klhl13	0.000293359	0.000333825	7.27744	8.58133	1.30389	0.019886	2.62972	1.96898	-0.660738	0.390629	22.139	22.4306	0.291613	0.824302	24	0.0327495	0.585408	0.986923
Cass4	2.10046e-05	0.00539784	3.20423	3.00788	-0.196348	0.342021	1.14048	0.617664	-0.522818	0.077532	23.4712	22.4347	-1.03643	0.474703	24	0.409825	0.223799	0.943666
Prrx2	0.000145484	0.0221019	1.96248	1.07891	-0.883573	7.36885e-09	0.70129	0.20801	-0.49328	0.00683724	22.4314	22.435	0.00360986	0.998781	24	7.39589e-08	0.0901198	0.999936
Mccc1	0.00236557	4.92513e-05	22.1033	18.3477	-3.75566	2.9247e-07	2.52158	2.42543	-0.0961517	0.912703	22.0059	22.4503	0.444393	0.743113	24	1.74842e-06	0.948241	0.978811
Crls1	0.00064609	9.00615e-05	16.807	18.1668	1.35987	0.012476	2.60185	1.67297	-0.928877	0.214296	21.9983	22.5207	0.5224	0.713642	24	0.021528	0.395345	0.978811
Ivl	1.30197e-06	0.000202806	0.605612	0.541999	-0.0636133	0.252308	0.360995	0.249309	-0.111686	0.156997	22.258	22.5402	0.282211	0.783479	24	0.314021	0.330933	0.98638
Ccnjl	2.654e-08	2.12083e-07	2.22694	2.11225	-0.114686	0.488548	1.47563	1.17385	-0.301778	0.200636	23.1523	22.5514	-0.60091	0.38358	24	0.557904	0.383065	0.922894
Tfb1m	0.000145798	0.00837894	5.56083	4.8826	-0.678231	4.43904e-05	0.786164	0.361493	-0.424671	0.0501034	0.032055	22.5701	-1.46192	0.403242	24	0.000139951	0.180873	0.922894
Exosc7	0.00102935	0.00156633	100.523	68.8669	-31.6563	1.34891e-08	22.7481	8.06658	-14.6815	0.0262983	23.4948	22.5736	-0.92117	0.686262	24	1.17119e-07	0.13378	0.978811
Ppp1r14d	1.88828e-06	0.00646563	3.39488	3.39822	0.00334114	0.989936	1.63986	0.829214	-0.810648	0.0351486	21.4412	22.5832	1.14198	0.405535	24	0.993568	0.156311	0.922894
Elf5	0.00518931	0.000132285	25.3608	24.3076	-1.05318	0.334366	4.09618	3.61867	-0.477515	0.755757	22.4745	22.6016	0.127173	0.933673	24	0.402416	0.863046	0.999042
Thnsl1	1.57276e-06	0.00186879	5.2505	4.42661	-0.823897	2.44032e-06	0.998876	0.536377	-0.4625	0.0362409	21.2703	22.6108	1.34052	0.278837	24	1.08829e-05	0.157436	0.865421
Pim1	1.20044e-06	0.00206449	30.0508	25.2742	-4.77663	8.91222e-05	8.24151	3.37576	-4.86575	0.00324131	23.0767	22.6249	-0.451805	0.739031	24	0.000257936	0.0723672	0.978811
Col5a3	1.96377e-05	0.00123497	1.53229	1.03575	-0.496537	0.000132601	0.76749	0.337999	-0.429491	0.0136828	23.4081	22.6434	-0.764632	0.602515	24	0.000367256	0.107398	0.978811
Ptges	4.47533e-05	0.00661916	14.9973	12.3224	-2.67486	0.0042698	4.3628	2.76551	-1.59729	0.209015	23.2206	22.6768	-0.543724	0.709112	24	0.00825294	0.390876	0.978811
Spon2	1.13037e-07	3.06209e-08	8.83516	9.87348	1.03832	0.40036	11.1691	8.32602	-2.84308	0.107439	22.923	22.6998	-0.223139	0.751244	24	0.470961	0.265324	0.978811
Glipr2	3.87128e-09	8.20546e-09	14.3279	14.3775	0.0495741	0.942107	6.51426	6.24751	-0.26675	0.782397	23.0315	22.7548	-0.276683	0.632778	24	0.958758	0.881055	0.978811
Anp32a	0.000430921	0.00244271	393.473	494.65	101.177	1.78877e-10	56.5319	36.0294	-20.5025	0.237867	20.5408	22.7789	2.23812	0.148909	24	3.83708e-09	0.424513	0.816276
Ccdc184	8.81274e-07	5.59129e-05	1.93706	2.64448	0.707418	5.39122e-06	0.771228	0.783254	0.0120258	0.950372	21.4292	22.7818	1.35265	0.159287	24	2.13695e-05	0.970781	0.816276
Plau	4.21069e-05	2.07981e-05	5.60977	6.56437	0.954595	0.000804199	1.42714	1.36702	-0.0601186	0.872973	23.2216	22.8019	-0.41972	0.683539	24	0.00186003	0.93083	0.978811
Echs1	0.00170702	9.08383e-05	64.9409	73.2778	8.33692	0.000157777	8.85405	6.81541	-2.03864	0.476802	20.8377	22.8228	1.98503	0.169541	24	0.000430444	0.666183	0.816276
Dnajb3	0.000204163	0.0182258	1.82942	1.79084	-0.0385833	0.698299	0.473496	0.234621	-0.238876	0.0949079	23.8184	22.851	-0.967467	0.592998	24	0.750432	0.248395	0.978811
Fam189a2	0.000864274	0.000366794	83.0842	82.5	-0.584255	0.921236	28.269	16.9168	-11.3522	0.178996	21.8999	22.8522	0.952228	0.54114	24	0.94161	0.359218	0.966237
Snx7	9.96388e-06	0.000159838	23.2894	25.5219	2.23248	0.00637554	4.57319	3.49571	-1.07748	0.332704	22.8186	22.855	0.0363408	0.973049	24	0.0118865	0.522957	0.999042
Scx	1.26407e-06	0.000472824	15.4768	17.6089	2.13206	0.00504461	3.64993	3.55673	-0.0932072	0.927538	21.8051	22.8738	1.06866	0.328182	24	0.00958126	0.956387	0.922894
Gmnc	0.000185403	0.027389	2.45169	1.55364	-0.898047	9.65726e-08	0.748481	0.256312	-0.492168	0.0167948	0.811214	22.8842	-1.92704	0.386295	24	6.60315e-07	0.117779	0.922894
Lhfpl2	0.0091222	0.00971965	4.54696	3.3123	-1.23466	0.01444	1.83065	0.707504	-1.12315	0.108159	23.8076	22.89	-0.917552	0.744797	24	0.0246065	0.265346	0.978811
Aldh18a1	0.000226044	0.0460746	5.91379	5.3606	-0.553192	0.0809891	1.3576	0.663763	-0.693834	0.120295	1.47998	22.8984	-2.5816	0.199798	24	0.117044	0.286094	0.816276
Adora2a	0.000221953	0.0231017	5.22117	5.04411	-0.177059	0.504653	1.0135	0.721025	-0.292477	0.436248	23.8028	22.9412	-0.86167	0.617076	24	0.573899	0.627805	0.978811
D630039A03Rik	7.17489e-07	0.0134697	7.2569	5.9851	-1.2718	8.67483e-08	1.22949	0.580533	-0.64896	0.0246534	20.2758	22.9412	2.66542	0.0698363	24	5.96872e-07	0.130926	0.670184
Smim3	0.000390317	0.00802663	19.632	23.4912	3.85921	2.89878e-06	3.27584	1.89268	-1.38316	0.178575	21.1066	22.9835	1.87686	0.266414	24	1.26851e-05	0.359218	0.852212
Adamts5	4.97419e-08	0.000598617	4.15088	3.70229	-0.448595	0.00921218	1.34519	0.668222	-0.676967	0.00570886	20.5986	22.9879	2.38929	0.027865	24	0.0163872	0.0852595	0.670184
Slc1a3	0.000158003	4.95619e-06	14.1487	9.42502	-4.72372	8.95155e-09	4.08202	1.75357	-2.32845	0.0167653	23.9474	22.9986	-0.948782	0.548072	24	8.66637e-08	0.117779	0.96805
Itga7	0.000123674	0.000110948	11.0689	6.80233	-4.26661	1.08295e-09	3.30945	1.51517	-1.79428	0.0253883	22.0145	23.0854	1.07085	0.484306	24	1.62293e-08	0.132261	0.945062
Camsap3	3.45123e-05	0.00312826	10.2125	9.9835	-0.228998	0.687013	2.89138	1.92291	-0.96847	0.231805	21.8084	23.0933	1.28486	0.345438	24	0.739756	0.415729	0.922894
Ndufv3	7.72092e-05	4.49284e-05	124	127.304	3.30469	0.197565	14.1111	10.7749	-3.33616	0.355337	22.0387	23.0981	1.05944	0.352067	24	0.252496	0.549066	0.922894
Mreg	0.00175382	2.88839e-08	3.28337	2.35295	-0.930423	0.00819681	1.66403	0.811559	-0.852475	0.0793535	23.3866	23.1366	-0.25003	0.887424	24	0.0146764	0.226055	0.999042
Sox4	1.31696e-05	0.00464306	36.1248	35.0828	-1.04203	0.570435	9.8969	5.98466	-3.91224	0.136432	21.7683	23.1396	1.37132	0.318721	24	0.631635	0.308383	0.922894
Gm2115	1.65881e-08	0.00880962	0.948379	0.773937	-0.174442	0.000621916	0.306611	0.164338	-0.142273	0.038772	0.305227	23.1563	-1.14896	0.360784	24	0.00148879	0.160981	0.922894
Clmp	7.33933e-05	2.09016e-05	6.86566	3.57356	-3.2921	1.13027e-09	2.73427	1.19837	-1.5359	0.0139018	23.2241	23.1911	-0.0330095	0.982218	24	1.65727e-08	0.107398	0.999936
Cacna1d	0.000145635	4.36432e-05	14.9537	6.74288	-8.21083	1.40672e-10	6.18067	1.71187	-4.4688	0.00230718	0.0647839	23.1945	-0.870253	0.701443	24	3.08223e-09	0.0563285	0.978811
Radil	3.0649e-05	0.028525	13.2777	8.77735	-4.50032	1.2877e-08	3.5546	1.42218	-2.13242	0.0231216	0.118412	23.2041	-0.914343	0.623724	24	1.13609e-07	0.130213	0.978811
Top1mt	2.91655e-06	0.000856818	5.25281	4.05963	-1.19318	2.92388e-11	0.949766	0.444025	-0.505741	0.0105518	22.4501	23.2279	0.777782	0.543107	24	1.06624e-09	0.102065	0.966237
Ncf1	0.000615575	0.00983599	27.2097	23.7309	-3.47885	0.0025415	4.53962	2.94289	-1.59673	0.303389	0.500905	23.2498	-1.25111	0.459562	24	0.00520674	0.48954	0.9415
Tecpr1	0.00178932	0.0115051	71.2771	41.2055	-30.0716	5.80818e-10	18.0931	4.56394	-13.5292	0.0148245	23.04	23.2619	0.221926	0.94587	24	9.6275e-09	0.111082	0.999042
Ggt5	0.00834319	1.91208e-05	6.23374	4.89301	-1.34073	0.000359574	1.34553	0.866791	-0.478735	0.332572	0.808911	23.279	-1.52988	0.40283	24	0.000902234	0.522957	0.922894
Mmp14	0.000467373	0.0276096	31.3444	30.9389	-0.405538	0.786269	7.14558	2.83508	-4.31049	0.0465317	23.0171	23.2889	0.271802	0.900187	24	0.828755	0.1741	0.999042
Bub1	0.000172674	0.00122848	1.81495	1.30099	-0.513957	0.000278265	0.744217	0.309407	-0.43481	0.0222931	23.436	23.2979	-0.138066	0.93685	24	0.000717976	0.12904	0.999042
0610010K14Rik	3.83756e-06	0.0111682	58.3201	59.527	1.20698	0.385568	7.77823	4.13736	-3.64087	0.0684256	22.4252	23.3179	0.892722	0.538487	24	0.456506	0.212061	0.966237
Col5a1	6.77076e-06	0.0321368	14.465	12.3934	-2.07168	0.0017394	3.5012	1.48664	-2.01456	0.0264701	22.5503	23.3306	0.780302	0.654031	24	0.00375326	0.13378	0.978811
BC005624	4.25111e-05	0.0128599	44.2461	42.6801	-1.56593	0.0266342	4.1596	1.42734	-2.73226	0.00702325	22.0828	23.338	1.25515	0.518648	24	0.0427868	0.0914694	0.960858
Dbi	0.0143186	0.000404359	229.856	267.794	37.9375	0.00491087	39.7144	43.0646	3.3502	0.853779	22.1968	23.3545	1.15766	0.492358	24	0.00934346	0.920864	0.945062
Fahd1	7.39064e-06	0.00161093	7.84635	8.97897	1.13263	2.88491e-05	1.13211	1.0222	-0.109911	0.749138	19.6832	23.4352	3.75206	0.00357807	24	9.39314e-05	0.858354	0.384652
Timm10	0.000108212	0.0266407	13.4646	15.5425	2.0779	2.69849e-05	1.71052	1.214	-0.496522	0.430433	21.3846	23.4457	2.06111	0.232534	24	8.86532e-05	0.6237	0.823276
Nol12	8.7296e-05	0.000898389	18.0665	19.9545	1.88806	0.000781384	2.77699	1.78924	-0.987746	0.187484	23.3379	23.4753	0.137379	0.917841	24	0.00182657	0.368351	0.999042
Mapk6	5.80799e-09	0.00534024	26.9229	20.9293	-5.99357	3.53675e-11	4.82386	2.50252	-2.32134	0.0194808	23.1	23.4779	0.377938	0.746567	24	1.138e-09	0.123089	0.978811
Il18r1	6.86143e-11	3.80134e-06	51.9973	45.5941	-6.40316	0.00244065	22.3777	13.0394	-9.33834	0.00183837	23.0892	23.4809	0.391684	0.56377	24	0.00504739	0.0563285	0.977407
Msrb2	3.17661e-07	1.75712e-06	19.6072	18.763	-0.84424	0.0268147	3.07905	2.01458	-1.06447	0.0470637	22.1799	23.4906	1.31076	0.123364	24	0.0430136	0.174929	0.816276
Fam20a	3.89242e-05	0.00110438	7.37807	5.78019	-1.59788	2.36192e-06	1.732	0.922328	-0.809668	0.0570818	22.5676	23.5033	0.935685	0.499311	24	1.05899e-05	0.191871	0.945062
Nit1	1.06988e-06	0.0138675	32.4816	30.7793	-1.70224	0.00210244	2.95907	1.58442	-1.37464	0.068189	22.4889	23.5118	1.02292	0.475283	24	0.0044575	0.212061	0.943666
Olfm2	0.000441186	0.030965	7.00587	10.2845	3.27864	8.09035e-08	1.90824	1.27041	-0.637829	0.377779	22.2192	23.5239	1.30469	0.479227	24	5.6018e-07	0.573218	0.94463
Ank3	0.000297731	8.15482e-07	27.6434	22.4214	-5.22199	0.00524032	10.1243	6.20752	-3.91683	0.12575	23.5475	23.6247	0.0772171	0.95217	24	0.00993572	0.292083	0.999042
Nek1	8.23692e-05	0.0277609	8.32652	7.32021	-1.00631	0.000133695	1.39583	0.424508	-0.971326	0.00639856	22.4165	23.6325	1.21596	0.591855	24	0.000368855	0.0863246	0.978811
Fah	2.15177e-05	0.000304303	20.9465	17.3606	-3.58587	7.24556e-07	3.74515	2.30546	-1.4397	0.106026	22.363	23.6349	1.2719	0.294864	24	3.92408e-06	0.263479	0.888653
Slc22a3	8.19182e-06	0.000263203	2.03371	2.02601	-0.00769814	0.949669	0.697462	0.539915	-0.157548	0.363372	0.652669	23.6351	-1.01761	0.353491	24	0.965556	0.556763	0.922894
Ppcs	2.35405e-06	0.000547051	9.87675	10.0831	0.206389	0.396341	1.32137	1.10418	-0.217183	0.52717	21.1671	23.6387	2.4716	0.0279834	24	0.466735	0.70773	0.670184
Pfkp	2.52081e-05	0.0184329	31.1293	27.63	-3.49931	0.00303431	5.60911	3.00402	-2.60509	0.105095	23.1741	23.6389	0.464771	0.773441	24	0.00606862	0.263098	0.982746
Arhgap18	0.0090198	0.000127158	19.4045	21.6632	2.25875	0.0163228	3.13227	3.12223	-0.0100426	0.993761	23.8634	23.6629	-0.20049	0.898307	24	0.0275573	0.996493	0.999042
Ckb	0.00152987	0.000148564	55.5373	73.015	17.4777	3.69902e-06	13.0224	13.6657	0.643266	0.890466	22.0206	23.6688	1.64822	0.222177	24	1.55643e-05	0.941334	0.816276
Abcg3	6.76083e-05	0.00606937	3.63246	3.66971	0.0372469	0.850618	0.912386	0.634763	-0.277623	0.323648	1.12099	23.6785	-1.44254	0.322495	24	0.886263	0.513146	0.922894
Riox2	0.00119356	1.09237e-05	13.6847	12.0676	-1.61703	0.000286092	1.91708	1.53555	-0.381525	0.512664	0.233374	23.6842	-0.549184	0.675357	24	0.000732985	0.694264	0.978811
Slco4c1	2.51059e-07	0.00104998	13.4818	12.7514	-0.730402	0.173312	2.97087	2.39423	-0.576642	0.44369	0.208094	23.6856	-0.522462	0.631203	24	0.22865	0.632851	0.978811
Hepacam	0.00338538	2.15567e-05	2.05768	1.56785	-0.489823	4.6671e-05	0.450459	0.371944	-0.0785158	0.609529	23.4141	23.7052	0.291151	0.840401	24	0.000146718	0.764707	0.99206
Gapt	5.5886e-07	0.0428906	1.30212	1.11165	-0.190475	0.0597004	0.457623	0.265614	-0.192009	0.175036	2.7998	23.7332	-3.06662	0.0679088	24	0.0889813	0.35461	0.670184
Ppp1r14c	0.000198709	1.00515e-06	56.5664	67.8378	11.2714	1.00622e-05	11.7336	12.3169	0.583307	0.855208	23.0021	23.7354	0.733278	0.471872	24	3.69398e-05	0.920864	0.943666
Stmn1	0.000205298	0.0194851	134.043	175.711	41.6683	4.05525e-09	25.9618	13.866	-12.0958	0.136823	20.5971	23.7394	3.14229	0.0816035	24	4.48126e-08	0.308627	0.708525
Mpzl1	1.82526e-07	0.000233815	25.8546	23.4048	-2.44977	0.00380106	5.80829	3.69183	-2.11647	0.0681725	23.4605	23.7582	0.29768	0.762827	24	0.00747907	0.212061	0.978811
Pafah2	3.02085e-05	0.00446499	22.1253	17.0057	-5.11961	4.45536e-07	5.48762	2.00784	-3.47978	0.00645148	22.1815	23.7686	1.58714	0.3665	24	2.49957e-06	0.0863246	0.922894
Hc	1.31174e-05	0.00011667	187.3	175.613	-11.6878	0.221663	64.9713	31.7761	-33.1952	0.0167609	22.5026	23.8407	1.33808	0.294597	24	0.280671	0.117779	0.888653
Casp3	1.12402e-05	0.00534914	12.099	11.6726	-0.426461	0.292756	2.10541	1.33537	-0.770036	0.180973	23.558	23.8416	0.283572	0.835337	24	0.355861	0.361287	0.99206
Arhgef38	0.000236792	0.0208143	16.9532	11.7706	-5.18264	1.32966e-08	3.86739	1.42049	-2.4469	0.0237728	0.397815	23.8425	-0.555314	0.793961	24	1.16372e-07	0.130213	0.986923
Cebpz	0.00334226	0.00352153	24.9337	21.2513	-3.68241	1.06023e-07	2.39692	1.21886	-1.17807	0.155192	23.6129	23.8609	0.248024	0.903023	24	6.98729e-07	0.33031	0.999042
Pof1b	3.04566e-08	0.00139873	10.4728	10.429	-0.0437896	0.921814	2.56668	2.02224	-0.544444	0.390279	23.0071	23.8719	0.86472	0.42202	24	0.94161	0.585408	0.930152
Ap1g1	8.4932e-05	0.000548175	38.6257	35.2453	-3.38039	0.0023565	6.01451	3.26757	-2.74694	0.0698541	23.8753	23.8767	0.0013816	0.999211	24	0.00491988	0.215877	0.999936
Emb	0.0445608	3.77354e-05	59.6413	71.6292	11.9879	0.00162654	10.1712	8.47964	-1.69154	0.738446	22.378	23.8814	1.50349	0.475246	24	0.00355176	0.851275	0.943666
Stx19	0.000114664	3.03168e-09	4.3539	3.63306	-0.720843	3.64369e-06	0.81668	0.80044	-0.0162396	0.932758	0.103465	23.8942	-0.209288	0.818029	24	1.53907e-05	0.958161	0.986923
Ccdc15	0.0214494	0.000246987	3.22936	1.67313	-1.55623	3.03636e-11	0.590969	0.290115	-0.300853	0.229532	0.250831	23.9125	-0.338346	0.895444	24	1.07154e-09	0.413688	0.999042
Sar1b	0.000581441	0.00953324	56.7833	62.3169	5.53362	0.000355565	6.193	3.73341	-2.45959	0.22875	21.6452	23.9257	2.28047	0.187266	24	0.000896286	0.413641	0.816276
Tlcd5	0.0290979	0.000269487	3.66745	2.11649	-1.55095	3.11008e-06	0.914105	0.518922	-0.395183	0.338231	1.07629	23.9407	-1.13561	0.644254	24	1.35017e-05	0.52959	0.978811
Cpa3	0.000107938	1.78102e-06	4.76857	3.04076	-1.72781	0.00319106	3.52666	1.59149	-1.93517	0.0173364	0.15585	23.96	-0.195801	0.893545	24	0.0063473	0.119679	0.999042
Adamts17	2.09448e-06	0.00571053	2.81601	1.86795	-0.948057	0.000100014	1.41305	0.68476	-0.728292	0.0244053	23.2809	23.9844	0.703585	0.609516	24	0.000286426	0.130521	0.978811

## Sheet: Kidney
Gene	RhyIHP	RhyNormP	MesorIH	MesorNorm	MesorDiff	MesorDiffP	AmpIH	AmpNorm	AmpDiff	AmpDiffP	PhaseIH	PhaseNorm	PhaseDiff	PhaseDiffP	Period	MesorDiff.FDR	AmpDiff.FDR	PhaseDiff.FDR
Gm13669	0.138507	4.02736e-05	0.562571	0.682466	0.119895	0.0668655	0.0880804	0.360002	0.271922	0.00432111	1.63433	3.20167	1.56733	0.584634	24	0.216788	0.4051	0.978828
Dock9	0.058144	0.000948565	16.5647	15.438	-1.12671	0.298645	2.52388	3.22839	0.70451	0.644121	2.91184	3.62153	0.709685	0.731773	24	0.524079	0.788425	0.978828
Lrrc8b	0.060425	0.00121709	7.71703	8.13208	0.415049	0.499502	1.30657	2.07731	0.770742	0.376185	7.49975	6.89012	-0.60963	0.773475	24	0.702006	0.602995	0.978828
Pank1	0.0826188	0.000106775	114.547	122.24	7.69331	0.265385	15.1217	23.3359	8.21424	0.398918	9.58017	8.13026	-1.44991	0.483603	24	0.486795	0.608338	0.978828
Vwa1	0.0659011	5.43001e-05	22.8494	20.9703	-1.87909	0.224856	3.68792	5.14367	1.45575	0.503494	8.75271	8.35837	-0.394336	0.840239	24	0.437438	0.694279	0.978828
Crot	0.176585	0.000434486	168.815	200.222	31.4075	0.00164778	15.1293	31.5409	16.4116	0.220734	9.02562	8.39011	-0.635514	0.809102	24	0.0217442	0.511617	0.978828
Degs2	0.102161	7.60865e-05	44.5979	44.2925	-0.30548	0.909344	5.64852	8.89992	3.25141	0.393497	7.81888	9.7982	1.97932	0.359366	24	0.954584	0.602995	0.978828
Cfap126	0.050845	0.000215931	6.88276	7.62487	0.742115	0.00964933	0.681504	0.908688	0.227184	0.560302	9.83853	10.2139	0.375373	0.845709	24	0.0690739	0.727286	0.978828
Mymx	0.0730968	0.000256939	4.64948	4.46902	-0.180466	0.511345	0.566469	1.05965	0.493183	0.207575	10.2849	10.4055	0.120677	0.954079	24	0.706209	0.511617	0.995382
Nap1l5	0.199071	3.06328e-05	3.37901	4.09289	0.713879	0.00120903	0.300408	0.963302	0.662893	0.0277552	10.0446	10.5707	0.526073	0.848577	24	0.0171397	0.4051	0.978828
Bdnf	0.213395	5.86936e-05	1.92415	1.91309	-0.0110605	0.921923	0.177971	0.385741	0.20777	0.197406	8.28577	10.726	2.4402	0.362646	24	0.958771	0.510175	0.978828
Smagp	0.500743	2.95442e-05	78.6163	70.1396	-8.47661	0.00889328	2.79663	8.25879	5.46216	0.218144	8.54754	10.9673	2.4198	0.589877	24	0.0672858	0.511617	0.978828
Dnajc10	0.119382	0.000191097	16.8363	18.2295	1.39329	0.0341949	1.1982	2.32493	1.12673	0.217568	12.8267	11.2031	-1.6236	0.480823	24	0.148933	0.511617	0.978828
Slc30a5	0.0534706	4.89692e-05	35.4509	36.1902	0.739267	0.566366	3.12774	4.91849	1.79075	0.327851	12.1165	11.2977	-0.818729	0.66055	24	0.737194	0.571515	0.978828
Selenoh	0.275006	1.66843e-05	28.3946	28.2319	-0.16263	0.929763	2.66584	5.73915	3.07331	0.242717	12.0128	11.5322	-0.480588	0.869062	24	0.961686	0.511617	0.978828
Dram2	0.0730701	0.000454133	100.052	122.521	22.4693	1.10225e-05	9.72058	15.5413	5.82076	0.365971	10.5068	11.8047	1.29793	0.537423	24	0.00079693	0.602727	0.978828
Cda	0.332128	0.000698769	280.022	277.334	-2.6875	0.834137	15.051	38.7966	23.7457	0.195171	10.3674	11.8492	1.48181	0.671717	24	0.912376	0.508475	0.978828
Pla2g12a	0.687565	0.00164521	21.4893	20.754	-0.735302	0.358624	0.401531	1.92904	1.52751	0.180014	22.3844	12.1556	-10.2288	0.191083	24	0.58723	0.499235	0.978828
Upp2	0.0642185	0.00139952	36.7991	34.3285	-2.47065	0.186834	4.1206	5.61415	1.49355	0.569288	11.7166	12.2103	0.493649	0.816758	24	0.388164	0.732574	0.978828
Gins2	0.230042	0.000150204	3.04739	3.8319	0.784508	0.000323455	0.277387	0.797098	0.519711	0.0735879	11.586	12.2564	0.670342	0.819535	24	0.00649606	0.4051	0.978828
Fxr1	0.0989494	4.79283e-05	36.2733	39.4918	3.21851	0.0195053	2.63942	5.52154	2.88211	0.131557	12.7207	12.3492	-0.371441	0.862112	24	0.10717	0.470869	0.978828
Rtca	0.178395	4.5644e-05	27.0979	29.0901	1.99224	0.0325995	1.43556	3.83509	2.39953	0.0667365	12.726	12.6293	-0.0966324	0.97008	24	0.143716	0.4051	0.996365
Omd	0.11104	0.000557491	2.12311	2.45834	0.335227	0.0281887	0.290798	0.462279	0.171481	0.415575	12.6917	12.7371	0.045476	0.984239	24	0.129945	0.617611	0.998043
Cdc45	0.0689323	9.91959e-06	1.24413	1.36023	0.116097	0.0720633	0.142689	0.281468	0.138779	0.12634	11.3986	12.7862	1.38766	0.466508	24	0.22171	0.463034	0.978828
Marchf5	0.132138	0.000327697	62.5623	66.4417	3.87938	0.0647271	3.56591	7.64829	4.08238	0.165455	13.3052	12.8673	-0.437919	0.857098	24	0.215658	0.494315	0.978828
Prok1	0.348723	1.91069e-05	7.16576	9.81432	2.64856	0.000126034	0.723667	2.55193	1.82827	0.045444	13.9104	12.8788	-1.03164	0.765733	24	0.00325438	0.4051	0.978828
Ginm1	0.267366	0.000815168	75.4207	73.8483	-1.57234	0.537716	3.51882	7.06012	3.5413	0.328048	10.3882	12.902	2.51381	0.41737	24	0.723523	0.571515	0.978828
Nus1	0.0875192	0.000404025	91.5054	98.7591	7.25369	0.053713	7.63401	12.2888	4.65483	0.372898	14.8572	12.9751	-1.88207	0.386918	24	0.197129	0.602995	0.978828
Tomm20	0.113578	0.000346781	236.531	237.99	1.45925	0.922339	29.7992	46.1184	16.3191	0.442357	12.7341	13.035	0.300876	0.895218	24	0.958771	0.633124	0.978828
Mtarc2	0.303135	0.000143337	374.737	354.931	-19.8063	0.519374	43.5805	57.4644	13.8839	0.748992	18.1064	13.0353	-5.07109	0.137924	24	0.712467	0.86505	0.978828
Timm17a	0.0557557	0.000267845	145.069	152.241	7.17184	0.165366	10.7267	21.2107	10.484	0.151904	11.4077	13.0379	1.63027	0.425777	24	0.36012	0.485957	0.978828
Wbp1l	0.21126	0.000380111	32.6833	33.7072	1.02386	0.454541	2.23958	3.43888	1.1993	0.535199	17.4953	13.0492	-4.44616	0.114768	24	0.67068	0.712613	0.978828
Knop1	0.531992	0.000651855	19.1193	20.1622	1.04289	0.205042	0.607985	2.52036	1.91238	0.102527	6.92916	13.0604	6.13124	0.248193	24	0.411934	0.446547	0.978828
E130309D02Rik	0.233834	0.000413631	14.1892	14.4573	0.26813	0.705128	1.01232	2.32689	1.31457	0.193714	13.8193	13.0689	-0.75047	0.796784	24	0.841266	0.508475	0.978828
Uap1	0.0559975	0.000503928	40.3458	42.61	2.26417	0.266626	4.61816	6.96535	2.34719	0.413877	13.5034	13.0883	-0.415105	0.836242	24	0.486795	0.617611	0.978828
Hat1	0.695827	0.00132272	14.8953	17.6611	2.76582	4.09125e-05	0.252287	2.1063	1.85401	0.035581	6.43044	13.1131	6.68261	0.471899	24	0.00140856	0.4051	0.978828
0610010F05Rik	0.0695495	0.000282983	6.10611	6.6818	0.575689	0.0668618	0.633311	1.21114	0.577828	0.188974	13.3684	13.1987	-0.169687	0.935449	24	0.216788	0.502397	0.98989
Hnmt	0.175418	0.000268807	17.8132	20.8673	3.05417	0.00011224	1.13746	2.65557	1.51811	0.141668	11.6038	13.2153	1.61147	0.541562	24	0.00300553	0.482279	0.978828
Ebag9	0.117258	0.00010747	24.1383	26.7969	2.65864	0.000683063	1.37852	2.76672	1.3882	0.182926	11.095	13.2344	2.13939	0.345865	24	0.0117584	0.499235	0.978828
Zswim7	0.129199	0.000159674	35.6311	35.0542	-0.576867	0.757205	3.55198	6.18049	2.6285	0.321797	11.6958	13.2411	1.54531	0.505219	24	0.865016	0.567841	0.978828
Tusc3	0.201208	0.000689326	49.6452	57.3049	7.65971	2.87066e-05	2.21826	6.28893	4.07068	0.0851133	9.97021	13.2856	3.31539	0.272314	24	0.00111844	0.422983	0.978828
Sdcbp	0.213703	0.00209945	72.6235	87.5221	14.8987	9.62152e-06	3.74279	10.5309	6.78812	0.112526	13.8912	13.3403	-0.550952	0.864437	24	0.000772929	0.450485	0.978828
Arpc2	0.250948	0.000898131	150.674	161.804	11.1307	0.0192424	5.72029	16.5458	10.8256	0.101512	11.7051	13.4101	1.70499	0.600408	24	0.10717	0.446547	0.978828
Pex7	0.205185	0.000254613	65.693	70.4325	4.73952	0.109377	4.59257	9.26849	4.67592	0.260298	18.2037	13.4306	-4.77307	0.0832041	24	0.283358	0.519934	0.978828
Klhl2	0.0736555	4.59455e-05	20.0178	21.3391	1.32128	0.0962162	1.76865	2.90763	1.13899	0.305563	15.9368	13.4505	-2.48629	0.212244	24	0.262805	0.55508	0.978828
Dpm1	0.0750177	7.45295e-06	89.6864	105.189	15.5031	0.000240466	7.42341	22.1611	14.7377	0.0099834	13.7799	13.4924	-0.287546	0.89151	24	0.00538342	0.4051	0.978828
Dtd2	0.879634	0.000232645	19.828	21.0335	1.20556	0.0832698	0.122889	2.34708	2.2242	0.0255915	3.87504	13.4933	9.61822	0.651602	24	0.240816	0.4051	0.978828
Mrps26	0.74441	0.000327879	67.9735	70.5462	2.5727	0.369453	1.11706	9.24068	8.12362	0.0491821	11.9222	13.521	1.59879	0.870761	24	0.598912	0.4051	0.978828
Aimp1	0.782985	0.000570179	45.6977	47.7082	2.01055	0.22719	0.525484	5.49218	4.9667	0.0381412	7.07626	13.5226	6.44634	0.593332	24	0.440372	0.4051	0.978828
Ppp2r2d	0.0537969	0.000261246	27.6487	29.2366	1.58781	0.138285	2.31503	4.21274	1.8977	0.20864	12.4187	13.5566	1.13791	0.568254	24	0.317035	0.511617	0.978828
[truncated: 673 more rows]

## Sheet: Muscle
Gene	RhyIHP	RhyNormP	MesorIH	MesorNorm	MesorDiff	MesorDiffP	AmpIH	AmpNorm	AmpDiff	AmpDiffP	PhaseIH	PhaseNorm	PhaseDiff	PhaseDiffP	Period	MesorDiff.FDR	AmpDiff.FDR	PhaseDiff.FDR
[truncated: 304 more rows]

[truncated: 3 more sheets: Heart, Cerebellum, Key]
