# Supplementary material for: Obstructive sleep apnea in a mouse model is associated with tissue-specific transcriptomic changes in circadian rhythmicity and mean 24-hour gene expression
Source: PLoS Biol. 2023 May 30;21(5):e3002139. doi: 10.1371/journal.pbio.3002139 (PMC10228805; doi:10.1371/journal.pbio.3002139)
Supplement: S5 Data — (XLSX) [file pbio.3002139.s011.xlsx]

## Sheet: PER2  LUC_Lung
Days	Normoxia_Mouse_1	Normoxia_Mouse_2	Normoxia_Mouse_3	Normoxia_Mouse_4	Intermittent hypoxia_Mouse_1	Intermittent hypoxia _Mouse_2	Intermittent hypoxia_Mouse_3	Intermittent hypoxia_Mouse_4
1	1162.14	1358.99	992.614	1396.8	1630.41	1258.45	1643.25	1142.25
1.01042	1125.42	1312.16	959.568	1339.82	1605.49	1211.23	1602.4	1103.79
1.01736	1094.2	1259.44	923.615	1290.41	1563.71	1184.11	1543.93	1065.41
1.02431	1049.83	1195.75	882.935	1233.83	1536.36	1151.97	1495.48	1029.82
1.03125	999.085	1141.32	846.636	1187.03	1491.48	1127.31	1445.71	979.937
1.03819	973.197	1106.23	812.481	1133.71	1451.95	1086.01	1397.11	950.316
1.04514	935.757	1058.93	784.638	1094.93	1421.91	1074.25	1352.87	913.104
1.05208	895.835	1017.49	752.397	1045.48	1388.62	1044.28	1314.89	883.944
1.05903	868.541	973.417	717.864	1002.07	1357.39	1014.74	1272.28	851.413
1.06597	837.542	930.458	696.14	959.525	1332.66	991.185	1227.31	819.842
1.07292	796.392	887.31	670.794	925.545	1293.91	961.927	1187.27	791.225
1.07986	779.182	850.433	652.984	880.661	1266.59	936.873	1159.58	759.768
1.08681	751.742	818.403	624.065	847.244	1245.87	921.736	1119.33	736.422
1.09375	722.628	788.652	596.776	816.013	1207.25	897.173	1078.97	705.947
1.10069	696.717	748.992	574.495	777.328	1193.95	878.192	1049.24	685.226
1.10764	678.948	722.502	556.354	744.126	1156.53	852.705	1012.4	659.296
1.11458	649.509	687.268	537.531	722.749	1140.59	830.39	977.176	645.84
1.12153	629.176	664.971	517.717	688.993	1112.33	818.782	945.856	620.228
1.12847	612.056	632.4	505.462	656.495	1089.11	802.366	917.15	594.621
1.13542	591.763	613.904	486.526	635.167	1063.25	781.992	888.442	575.018
1.14236	580.571	590.51	472.732	612.906	1043.08	766.547	866.662	563.359
1.14931	558.893	565.159	454.873	587.668	1021.99	744.674	834.947	541.606
1.15625	543.21	540.96	438.403	564.235	1009.38	735.275	812.398	525.583
1.16319	522.326	523.514	423.894	547.35	972.869	718.818	785.67	505.18
1.17014	507.735	503.557	412.051	521.003	962.753	705.504	768.92	493.272
1.17708	491.374	484.707	400.446	504.912	935.382	686.927	740.869	481.728
1.18403	483.453	468.972	390.621	489.824	911.603	670.794	721.113	464.279
1.19097	467.434	451.444	373.547	473.067	894.602	658.831	701.609	451.856
1.19792	455.585	435.719	363.21	456.91	869.877	643.024	682.709	441.66
1.20486	446.031	418.765	362.199	441.775	854.666	626.103	661.769	428.943
1.21181	432.584	409.112	349.642	433.195	831.329	612.55	646.1	414.386
1.21875	423.296	397.567	337.193	417.458	815.555	594.985	632.654	404.428
1.22569	414.353	381.837	331.265	407.186	787.522	579.585	615.103	384.514
1.23264	402.197	370.339	324.298	389.047	773.625	576.828	602.242	379.581
1.23958	396.204	362.365	315.081	382.97	762.174	554.924	584.548	369.115
1.24653	383.969	348.726	309.031	367.058	741.671	535.034	570.767	358.102
1.25347	375.347	341.222	300.509	359.525	719.141	525.698	555.1	347.969
1.26042	368.429	331.84	291.343	350.529	703.425	516.588	537.599	342.032
1.26736	360.762	322.434	288.727	335.673	688.903	496.871	526.649	329.639
1.27431	352.203	311.266	279.097	331.842	681.282	485.079	514.274	321.981
1.28125	344.477	307.352	274.7	323.324	657.729	475.241	501.19	312.385
1.28819	339.006	298.049	267.104	311.915	640.283	466.936	483.109	304.783
1.29514	333.943	289.825	262.126	307.513	626.054	445.063	469.658	297.582
1.30208	322.028	282.775	256.07	297.958	608.384	433.475	462.857	291.031
1.30903	319.351	273.189	250.175	286.772	582.91	429.892	453.565	284.861
1.31597	316.507	272.41	243.47	283.257	572.627	415.562	436.622	277.371
1.32292	305.7	264.893	241.984	279.449	559.699	407.19	426.645	269.313
1.32986	302.579	258.203	231.949	268.322	541.646	394.155	415.414	266.249
1.33681	295.265	251.673	230.813	264.528	528.814	380.679	410.667	256.198
1.34375	287.987	247.823	224.217	256.216	516.03	374.855	396.971	249.418
1.35069	282.741	242.044	219.711	251.603	503.241	358.073	382.22	243.767
1.35764	275.667	236.697	220.299	247.176	490.839	350.359	375.593	236.141
1.36458	270.294	229.773	211.069	240.381	477.807	342.618	367.154	228.431
1.37153	268.131	222.667	209.904	235.26	459.148	329.98	354.101	227.767
1.37847	265.235	221.452	205.782	229.744	453.45	324.784	346.024	215.563
1.38542	263.105	211.004	197.461	226.204	440.459	312.09	339.905	211.382
1.39236	255.422	212.593	195.337	220.993	430.341	303.732	329.481	204.525
1.39931	250.894	206.488	191.47	210.491	420.296	295.556	318.388	202.16
1.40625	250.804	196.225	188.656	211.181	409.669	284.22	315.212	199.301
1.41319	241.843	194.277	186.469	205.577	397.669	276.871	306.866	188.503
1.42014	238.242	192.479	180.099	200.829	389.77	267.286	298.977	185.88
1.42708	238.526	185.901	179.831	194.264	379.321	258.023	294.985	181.066
1.43403	234.797	182.109	173.826	196.67	367.931	253.407	284.156	177.803
1.44097	227.745	179.238	173.312	188.089	364.385	246.342	278.677	175.854
1.44792	225.843	176.636	168.564	185.572	356.16	238.218	266.22	167.991
1.45486	221.53	171.959	167.098	179.876	344.875	235.334	261.733	166.493
1.46181	220.147	167.012	165.66	178.78	340.927	227.726	256.529	163.885
1.46875	214.762	164.169	164.946	177.194	334.358	219.086	255.526	158.196
1.47569	213.764	162.29	160.898	173.023	332.994	215.316	246.128	156.467
1.48264	208.719	158.236	157.129	171.461	321.763	211.883	238.841	153.113
1.48958	205.398	156.972	155.716	170.764	317.052	207.59	236.838	153.067
1.49653	202.208	153.91	152.577	167.093	309.165	199.467	231.067	149.604
1.50347	199.969	152.504	147.608	160.461	306.682	199.823	226.783	150.139
1.51042	201.313	149.959	146.834	162.797	303.019	195.128	221.843	148.63
1.51736	196.343	148.767	143.51	162.165	303.359	194.368	222.171	144.888
1.52431	196.288	148.686	139.967	158.98	304.163	187.61	216.067	145.666
1.53125	193.414	147.296	138.853	158.444	302.858	189.081	214.765	145.375
1.53819	192.17	148.028	139.037	157.164	301.106	185.29	214.934	148.129
1.54514	189.083	147.018	135.167	155.426	300.687	186.037	212.613	148.514
1.55208	193.331	144.599	135.132	153.371	298.655	183.752	214.686	146.85
1.55903	187.995	142.92	134.891	154.274	301.576	184.832	213.107	148.33
1.56597	186.638	141.834	135.437	156.082	299.078	185.923	211.21	154.121
1.57292	187.495	144.869	132.203	156.192	305.636	187.453	213.322	155.375
1.57986	186.27	147.032	132.424	158.085	304.831	186.645	215.151	155.993
1.58681	186.932	147.549	134.644	158.354	309.537	193.235	216.32	160.853
1.59375	187.764	146.818	132.462	158.966	311.604	195.274	214.099	163.602
1.60069	190.34	145.77	133.512	160.532	315.178	194.827	221.152	169.85
1.60764	191.704	151.822	130.846	161.512	320.734	203.213	223.607	173.057
1.61458	192.058	154.315	131.783	164.69	328.805	206.528	231.901	180.206
1.62153	198.776	154.491	133.99	166.128	335.63	211.095	230.821	184.818
1.62847	196.124	155.812	132.668	167.765	345.082	215.663	234.753	191.383
1.63542	198.309	162.901	133.834	171.788	352.558	222.667	243.366	198.079
1.64236	200.791	165.735	138.227	175.858	365.511	233.357	248	204.859
1.64931	208.303	172.238	135.466	180.452	373.918	241.034	253.251	213.126
1.65625	211.973	176.322	141.125	182.941	382.266	253.011	262.645	222.38
1.66319	213.015	183.413	141.053	192.436	394.169	261.116	272.774	232.5
1.67014	219.823	183.015	140.996	194.97	412.332	270.109	275.57	244.147
1.67708	220.235	190.598	147.324	201.674	424.723	283.349	291.714	254.64
1.68403	227.416	197.581	147.874	201.813	437.266	296.258	298.788	263.422
1.69097	234.882	204.301	150.955	212.904	451.978	311.528	309.693	272.279
1.69792	240.226	212.977	155.035	223.353	470.892	324.049	323.935	285.204
1.70486	251.617	217.115	158.243	230.853	483.335	338.295	334.125	298.576
1.71181	255.029	229.866	166.081	234.167	507.648	356.674	348.998	315.159
1.71875	260.717	230.399	166.595	246.034	519.734	371.583	362.789	331.437
1.72569	268.618	247.514	176.732	253.61	535.755	388.765	376.507	344.843
1.73264	278.961	256.584	178.787	258.428	560.547	406.739	390.13	358.852
1.73958	286.667	267.691	186.397	271.535	576.991	432.528	409.454	375.181
1.74653	293.886	278.444	194.804	277.659	604.544	449.701	424.636	392.305
1.75347	302.819	287.313	202.436	289.971	625.379	469.237	440.671	408.755
1.76042	313.063	299.477	205.282	297.947	646.971	495.797	459.24	422.749
1.76736	326.621	311.371	216.705	312.157	673.325	520.723	478.242	440.06
1.77431	329.077	318.417	223.303	320.907	696.571	541.013	499.878	465.05
1.78125	342.692	330.593	232.655	333.624	719.399	566.306	514.057	481.814
1.78819	354.929	347.609	242.072	347.709	742.63	591.514	534.026	495.754
1.79514	367.637	357.048	250.814	354.617	770.335	620.584	555.094	516.506
1.80208	378.461	371.251	259.493	368.217	795.87	646.893	575.624	537.51
1.80903	383.064	386.933	267.621	382.946	828.217	670.03	599.94	559.697
1.81597	401.298	396.785	275.144	393.84	850.585	693.317	618.906	571.251
1.82292	411.422	410.216	286.411	407.915	882.161	724.635	640.279	597.829
1.82986	426.28	422.221	293.167	419.105	899.781	749.359	665.528	621.609
1.83681	438.392	436.662	303.58	431.567	925.388	785.765	687.982	632.996
1.84375	449.663	453.105	314.901	447.997	961.822	810.171	718.31	656.801
1.85069	462.395	470.077	324.673	460.584	984.431	834.343	738.355	676.247
1.85764	469.244	480.59	335.723	478.331	1009.79	866.417	763.679	696.997
1.86458	488.173	497.22	341.413	490.16	1032.65	889.43	782.632	719.317
1.87153	499.707	506.074	350.089	504.259	1061.32	926.444	808.58	733.511
1.87847	513.154	525.439	364.966	512.598	1081.14	951.915	824.301	755.334
1.88542	524.273	537.928	372.638	527.676	1111.77	979.777	852.711	771.373
1.89236	535.808	553.849	385.471	538.321	1134.58	1000.99	874.496	794.452
1.89931	545.192	564.391	389.962	549.228	1163.15	1034	899.492	799.823
1.90625	556.822	581.924	402.317	567.883	1188.58	1058.26	921.238	820.37
1.91319	571.714	595.821	413.532	579.908	1212.9	1083.29	950.602	841.257
1.92014	586.329	605.505	416.227	588.532	1242.08	1112.65	963.453	857.553
1.92708	594.367	620.404	426.099	602.029	1257.9	1135.59	988.847	872.256
1.93403	607.253	630.925	434.909	613.681	1282.16	1161.11	1009.5	888.397
1.94097	616.655	641.466	445.501	625.969	1298.75	1173.68	1029.72	895.103
1.94792	625.991	646.985	446.936	632.238	1309.56	1204.23	1052.15	910.597
1.95486	636.166	659.387	459.633	647.039	1329.35	1228.31	1071.84	922.701
1.96181	649.883	672.825	466.341	648.755	1344.2	1246.84	1088.41	932.006
1.96875	652.406	680.647	474.563	666.133	1361.52	1269.22	1114.16	949.163
1.97569	662.653	687.424	487.125	675.656	1381.17	1283.96	1128.59	952.265
1.98264	671.938	693.864	484.572	681.341	1395.51	1304.84	1145.57	967.55
1.98958	683.725	707.153	486.012	688.78	1403.5	1312	1159.76	979.969
1.99653	688.19	711.832	495.08	695.26	1417.15	1333.1	1175.68	982.021
2	700.48	718.49	503.23	698.643	1431.88	1350.17	1189.13	989.618
2.01042	702.032	721.62	509.187	710.974	1431.88	1355.38	1192.72	996.04
2.01736	712.108	725.061	515.228	716.653	1435.61	1371.83	1206.79	1005.01
2.02431	721.539	732.895	525.987	723.944	1447.73	1374.22	1215.16	1002.23
2.03125	721.032	735.286	522.732	725.813	1456.34	1381.4	1218.29	1007.55
2.03819	718.851	742.572	530.47	733.048	1449.82	1393.61	1229.18	1008.32
2.04514	732.584	746.333	531.082	739.35	1450.38	1395.29	1234.12	1010.77
2.05208	736.578	747.857	534.799	735.922	1452.58	1409.44	1238.88	1011.36
2.05903	736.93	751.045	536.404	740.899	1446.79	1408.15	1231.72	1013.15
2.06597	746.161	753.732	540.279	737.302	1452.79	1399.65	1240.3	1007.09
2.07292	743.013	747.993	538.259	745.518	1454.27	1409.8	1241.45	1003.76
2.07986	739.135	751.569	547.838	735.84	1448.08	1410.66	1231.52	1000.9
2.08681	748.377	754.931	551.589	749.171	1445.76	1405.18	1230.76	1001.48
2.09375	751.8	746.048	548.268	744.905	1439.22	1406.61	1230.6	990.425
2.10069	750.132	747.445	548.172	748.819	1429.96	1392.88	1230.89	991.107
2.10764	754.46	747.079	554.28	750.511	1426.31	1392.33	1219.54	980.677
2.11458	751.265	739.299	555.921	740.843	1407.87	1381.92	1222.6	973.235
2.12153	748.632	739.499	549.421	745.246	1391.15	1375.02	1221.9	966.397
2.12847	749.228	740.34	545.361	739.082	1385.06	1371.14	1210.59	954.862
2.13542	748.563	736.382	548.743	737.126	1367.37	1347.18	1204.56	959.975
2.14236	742.81	731.844	552.068	739.094	1357.68	1351.69	1203.33	937.465
2.14931	742.334	721.466	550.228	737.23	1345.3	1338.67	1184.29	935.455
2.15625	738.578	722.207	546.867	728.87	1335.9	1329.01	1180.51	935.532
2.16319	733.156	717.773	544.081	722.481	1311.53	1324.38	1167.77	915.62
2.17014	732.091	715.75	541.451	717.679	1307.16	1313.92	1161.54	904.869
2.17708	726.551	706.431	540.919	716.836	1293.63	1293.18	1151.77	899.83
2.18403	729.236	707.554	535.59	711.046	1261.66	1270.94	1134.54	888.608
2.19097	724.062	699.783	536.305	710.091	1253.17	1260.83	1133.1	877.089
2.19792	719.405	692.159	532.912	695.909	1236.38	1251.39	1112.9	866.503
2.20486	724.786	684.645	535.203	699.472	1220.1	1239.97	1104.6	864.487
2.21181	716.786	683.085	527.504	693.789	1209.34	1218.15	1090.84	845.3
2.21875	703.31	673.479	520.981	689.714	1188.01	1208.13	1081.68	826.015
2.22569	709.633	670.704	521.183	677.882	1173.83	1197.1	1062.09	823.367
2.23264	709.196	665.598	514.217	673.626	1154.73	1178.06	1054.44	812.019
2.23958	693.92	659.989	509.961	666.442	1134.55	1161.6	1040.39	806.92
2.24653	691.351	653.56	508.126	664.126	1115.26	1148.36	1028.21	798.945
2.25347	690.005	656.911	503.314	657.412	1102.17	1133.62	1021.89	782.913
2.26042	684.097	640.308	494.901	656.707	1085.17	1116.8	1002.28	773.393
2.26736	676.461	639.31	494.056	652.733	1064.44	1098.1	993.609	745.365
2.27431	670.351	637.476	489.148	642.267	1052.73	1077.72	975.424	739.944
2.28125	667.048	631.767	486.626	639.246	1036.03	1071.42	955.468	737.85
2.28819	658.932	629.87	479.391	627.182	1020.18	1060.94	949.653	723.014
2.29514	654.798	629.856	481.769	623.508	999.186	1040.49	934.67	708.218
2.30208	651.698	621.214	476.431	615.598	988.234	1021.92	928.845	704.835
2.30903	644.099	612.852	473.434	609.378	965.47	1007.7	906.429	692.156
2.31597	635.932	608.658	466.483	607.012	952.063	999.228	890.574	682.963
2.32292	633.69	600.593	461.309	595.168	940.125	971.047	884.883	671.999
2.32986	620.628	597.716	454.815	592.557	924.13	957.968	867.949	661.668
2.33681	619.675	590.567	450.433	580.377	906.899	942.136	857.768	643.486
2.34375	624.281	581.235	450.476	575.004	890.455	929.785	850.733	640.452
2.35069	606.557	575.732	437.816	572.788	873.454	911.795	830.643	633.024
2.35764	598.289	574.246	437.859	564.027	860.227	899.658	824.909	621.674
2.36458	596.295	571.816	433.159	559.626	848.188	884.086	811.682	608.994
2.37153	586.53	558.311	431.58	554.323	826.668	874.884	802.073	598.131
2.37847	587.518	557.325	427.174	543.004	815.629	863.606	786.502	591.347
2.38542	578.72	547.206	423.311	545.019	795.796	838.674	782.312	578.151
2.39236	576.715	545.764	419.213	534.702	783.528	835.807	768.628	572.652
2.39931	576.013	539.552	412.887	529.628	774.224	811.009	757.031	568.204
2.40625	568.073	534.579	407.78	523.431	757.575	803.18	753.829	557.116
2.41319	557.952	531.445	407.936	523.923	745.847	786.734	738.363	548.268
2.42014	553.356	528.819	407.084	516.908	733.214	778.47	734.044	541.176
2.42708	548.853	519.729	399.937	513.389	721.58	771.465	718.727	535.16
2.43403	540.097	514.563	394.458	516.536	713.977	754.376	710.159	532.825
2.44097	544.195	507.571	388.284	505.226	713.219	742.407	700.307	520.361
2.44792	535.756	511.125	390.831	504.461	694.566	734.527	693.447	516.884
2.45486	529.435	504.859	386.929	495.884	691.656	729.474	692.858	502.837
2.46181	524.041	496.737	383.429	491.185	679.31	712.946	682.627	501.609
2.46875	519.025	495.611	378.419	488.92	675.751	709.666	665.499	496.105
2.47569	523.536	492.028	377.848	488.039	666.5	704.206	670.032	493.1
2.48264	513.24	489.147	378.264	480.538	668.015	697.67	656.263	489.84
2.48958	508.145	490.125	368.045	482.239	654.637	684.751	646.051	476.533
2.49653	509.743	485.371	374.541	476.749	650.029	674.907	650.215	474.727
2.50347	502.758	481.452	366.916	479.563	637.408	671.659	640.928	474.932
2.51042	504.914	478.191	366.176	473.369	637.072	663.494	632.282	466.726
2.51736	495.51	480.958	362.764	471.24	635.104	654.437	632.631	468.359
2.52431	492.987	471.033	358.845	462.573	632.216	652.354	624.98	465.683
2.53125	493.458	467.945	360.463	467.301	628.006	650.542	619.856	459.871
2.53819	490.377	472.445	357.417	466.654	621.165	643.181	617.862	449.027
2.54514	491.286	471.464	359.129	461.456	614.142	636.199	614.556	450.845
2.55208	487.836	468.649	352.691	463.945	615.354	629.605	611.064	451.659
2.55903	482.393	470.95	354.746	456.354	617.576	626.128	611.67	446.129
2.56597	487.396	464.861	355.157	460.586	614.344	630.327	606.497	449.693
2.57292	482.374	468.804	354.721	458.815	612.935	628.36	603.755	444.128
2.57986	482.141	469.256	354.843	457.544	613.33	624.164	601.779	447.351
2.58681	480.967	469.551	349.313	459.728	610.633	619.786	597.023	449.905
2.59375	480.746	465.989	349.684	461.777	615.066	621.002	600.968	450.058
2.60069	477.666	469.756	353.542	463.736	608.898	626.885	600.692	448.139
2.60764	477.821	473.883	353.47	460.985	612.896	617.336	603.108	450.35
2.61458	478.878	469.416	353.446	462.475	616.49	620.627	599.963	456.087
2.62153	480.959	473.068	355.141	460.256	620.208	620.31	604.21	456.353
2.62847	482.742	477.082	357.717	464.072	622.537	623.863	603.208	456.874
2.63542	478.303	473.855	357.906	471.193	623.401	630.578	604.029	459.914
2.64236	476.608	481.425	357.445	471.63	629	629.778	608.627	465.424
2.64931	483.368	487.02	356.657	473.896	631.913	634.629	612.123	471.316
2.65625	477.63	486.079	363.465	477.747	638.281	635.158	617.232	472.903
2.66319	482.911	490.634	363.983	474.963	652.618	637.772	626.059	478.967
2.67014	487.161	497.433	363.782	484.565	657.71	642.966	621.918	484.915
2.67708	487.531	496.627	367.38	486.109	661.951	652.219	632.627	491.865
2.68403	489.381	507.628	368.239	488.44	666.184	664.689	631.451	494.575
2.69097	498.47	509.015	371.686	496.343	679.997	666.848	645.354	497.419
2.69792	497.329	516.134	379.285	501.272	686.937	672.014	651.251	508.193
2.70486	499.436	521.083	382.414	496.347	686.916	679.281	663.183	513.741
2.71181	503.846	523.025	375.826	511.391	696.818	691.719	669.809	518.857
2.71875	504.627	532.608	386.732	507.786	712.863	695.788	679.606	529.891
2.72569	510.667	541.233	386.893	515.936	715.728	703.843	682.035	538.544
2.73264	510.455	550.472	392.125	520.077	725.897	713.216	689.71	550.146
2.73958	518.302	552.207	397.852	527.94	743.859	723.664	696.374	557.114
2.74653	522.893	566.402	401.521	535.959	753.037	729.22	706.942	561.104
2.75347	526.536	571.273	407.419	542.332	762.966	746.791	716.365	574.931
2.76042	528.984	584.081	405.868	545.206	775.649	760.558	723.186	583.707
2.76736	533.919	587.862	414.267	549.966	790.053	763.616	735.015	600.077
2.77431	544.229	597.796	418.586	556.325	811.399	779.348	739.465	610.061
2.78125	548.132	606.188	423.886	561.577	805.907	790.394	755.025	608.26
2.78819	549.187	615.312	426.451	572.199	828.721	800.166	765.586	625.873
2.79514	562.08	623.964	435.948	578.323	836.949	815.856	780.18	637.421
2.80208	561.041	631.168	440.946	589.382	859.798	830.616	793.451	653.071
2.80903	571.42	636.831	439.661	595.769	865.353	840.267	794.97	659.676
2.81597	572.711	650.669	451.94	597.788	879.445	861.236	806.535	674.592
2.82292	577.962	659.279	453.903	612.794	894.166	867.439	821.59	683.713
2.82986	591.899	666.228	455.618	617.17	910.25	887.725	833.362	695.474
2.83681	593.589	675.229	461.835	630.767	920.902	897.102	847.959	706.104
2.84375	594.545	682.149	468.475	636.473	931.461	912.532	856.261	722.784
2.85069	598.54	692.037	471.723	643.551	955.158	934.83	866.462	736.877
2.85764	609.063	709.095	480.77	652.516	968.139	942.251	886.249	743.722
2.86458	614.595	705.71	480.818	652.49	983.209	962.457	889.834	763.053
2.87153	619.021	724.938	489.353	665.728	993.838	980.451	907.958	770.933
2.87847	622.345	727.14	491.438	669.688	1010.93	983.682	916.118	784.978
2.88542	632.431	742.168	496.972	675.323	1016.52	1004.79	927.99	791.82
2.89236	631.486	749.103	500.1	688.048	1027.46	1019.49	943.011	812.147
2.89931	641.767	753.744	508.177	688.936	1043.36	1036.65	959.449	826.065
2.90625	646.805	763.351	510.353	702.891	1059.07	1046.66	974.795	833.348
2.91319	653.813	765.589	516.432	709.353	1060.66	1066.4	968.519	843.594
2.92014	655.676	782.061	517.557	715.758	1083.85	1077.66	984.814	851.681
2.92708	667.505	785.122	522.758	720.394	1095.86	1099.26	990.436	871.782
2.93403	671.571	794.891	531.629	728.12	1102.36	1104.52	1014.56	876.815
2.94097	679.309	797.455	528.511	734.739	1113.23	1133.78	1014.08	884.743
2.94792	673.138	806.163	535.706	747.981	1123.97	1139.33	1034.06	907.374
2.95486	684.295	809.98	523.465	755.17	1134.52	1149.51	1047.78	910.845
2.96181	689.436	816.367	523.811	751.597	1146.85	1157.59	1052.25	926.477
2.96875	695.504	823.853	531.754	758.597	1149.78	1177.82	1064.78	930.085
2.97569	693.987	840.474	529.663	766.034	1160.27	1187.28	1071.33	937.573
2.98264	706.917	842.028	533.669	775.011	1172.47	1206.97	1092.35	953.323
2.98958	704.068	847.538	535.183	776.168	1174.26	1212.98	1091.38	959.774
2.99653	713.425	852.41	537.318	785.85	1186.14	1219.3	1100.42	963.54
3	715.376	853.538	544.885	792.574	1196.78	1232.54	1111.71	978.191
3.01042	717.868	864.352	549.528	797.779	1210.62	1244.82	1113.42	990.413
3.01736	722.21	871.527	550.738	809.157	1211.41	1244.15	1125.43	990.733
3.02431	729.516	876.189	550.222	809.428	1220.04	1261.74	1142.93	1006.02
3.03125	731.916	886.257	549.465	810.539	1217.29	1271.55	1151.2	1008.73
3.03819	734.367	883.261	560.974	822.176	1224.76	1279.8	1150.49	1015.83
3.04514	738.509	892.67	557.367	816.338	1231.26	1293.08	1168	1021.05
3.05208	741.809	890.694	561.684	823.776	1238.35	1302.19	1170.35	1028.31
3.05903	747.044	896.532	570.009	831.232	1247.36	1299.6	1181.26	1032.16
3.06597	749.986	890.608	565.753	833.121	1243.45	1315.09	1183.82	1041.1
3.07292	751.089	906.049	564.591	841.278	1247.96	1312.45	1189.19	1049.23
3.07986	752.303	906.173	573.875	848.149	1248.92	1317.31	1195.08	1054.28
3.08681	756.192	908.329	572.475	835.718	1248.18	1324.57	1201.66	1053.78
3.09375	758.696	912.863	571.842	854.681	1246.48	1331.25	1214.72	1068.34
3.10069	762.187	910.931	578.638	853.519	1244.65	1333.7	1213.68	1061.4
3.10764	769.748	919.841	575.401	853.637	1249.79	1337.92	1223.89	1062.19
3.11458	757.976	911.789	580.318	864.017	1253.09	1335.07	1220	1067.87
3.12153	762.529	924.532	575.56	860.317	1253.62	1335.22	1229.76	1071.1
3.12847	765.777	918.035	582.936	856.063	1255.25	1343.33	1235.91	1076.09
3.13542	771.293	918.551	581.71	862.941	1250.06	1338.44	1239.54	1072
3.14236	772.012	926.963	583.19	863.363	1252.03	1346.78	1235.38	1082.09
3.14931	773.017	923.422	586.583	863.323	1238.87	1344.03	1238.07	1076.16
3.15625	772.722	918.341	588.645	860.603	1240.12	1346.46	1243.52	1073.41
3.16319	768.877	923.731	591.182	868.553	1236.87	1338.73	1244.42	1079.65
3.17014	776.858	929.711	588.987	870.255	1233.38	1342.35	1243.51	1076.56
3.17708	769.983	927.098	594.507	873.005	1219.74	1334.8	1246.68	1071.88
3.18403	771.272	925.76	591.3	874.04	1226.74	1332.43	1249.43	1064.8
3.19097	776.326	924.632	593.113	878.19	1212.51	1327.28	1249.13	1065.63
3.19792	773.924	920.85	592.77	877.504	1209.48	1323.48	1250.72	1060.75
3.20486	770.512	928.991	590.309	868.764	1206.6	1319.92	1249.75	1064.61
3.21181	780.188	913.722	592.496	871.999	1192.44	1322.05	1245.6	1066.29
3.21875	775.715	916.568	589.444	871.87	1197.37	1305.19	1242.01	1056.36
3.22569	778.237	923.669	595.646	866.128	1182.63	1315.69	1240.58	1053.8
3.23264	777.743	911.299	593.147	866.906	1191.29	1304.16	1242.74	1045.05
3.23958	775.194	908.672	589.531	868.775	1175.54	1291.7	1235.35	1046.16
3.24653	778.148	910.104	590.11	863.341	1166.79	1277.7	1234.31	1045.22
3.25347	769.433	905.687	590.307	864.421	1160.16	1285.62	1229.81	1034.01
3.26042	765.885	904.014	585.658	859.388	1150.78	1273.03	1222.08	1035.8
3.26736	772.841	901.812	592.57	860.961	1134.44	1271.76	1215.99	1030.4
3.27431	766.114	895.66	588.014	863.718	1139.75	1258.16	1210.9	1026.34
3.28125	764.478	896.59	583.464	861.614	1129.27	1247.38	1209.83	1025.74
3.28819	761.6	887.19	585.675	858.405	1120.09	1250.72	1212.89	1010.67
3.29514	759.386	880.967	577.1	854.307	1109.63	1240.56	1205.25	1007.33
3.30208	760.897	877.236	572.327	847.397	1098.32	1221.86	1201.51	1006.11
3.30903	757.305	878.133	575.895	847.391	1088.96	1213.07	1183.02	998.714
3.31597	758.544	870.294	575.517	840.023	1072.12	1207.11	1176.31	978.648
3.32292	744.435	872.345	571.985	842.089	1069.92	1193.56	1179.44	985.117
3.32986	745.729	864.439	578.169	833.844	1063.8	1190.24	1174.7	976.076
3.33681	746.147	859.223	571.42	834.412	1051.98	1173.72	1155.51	975.699
3.34375	740.045	857.676	569.06	840.448	1044.55	1161.26	1161.2	961.078
3.35069	743.902	855.902	565.487	831.404	1039.3	1155.56	1148.2	956.184
3.35764	734.951	840.662	561.64	820.385	1031.71	1143.28	1145	945.213
3.36458	731.756	840.474	563.384	824.167	1010.51	1135.47	1134.25	941.431
3.37153	727.8	836.663	558.968	812.364	1010.71	1127.77	1133.87	932.1
3.37847	725.433	830.276	556.389	809.4	997.998	1120.09	1118.53	920.62
3.38542	714.345	823.096	556.339	807.855	988.262	1095.86	1119.66	918.694
3.39236	722.131	823.135	556.968	800.775	986.518	1093.12	1108.4	915.287
3.39931	712.534	818.43	548.016	796.929	972.849	1083.64	1101.57	900.213
3.40625	717.831	811.808	549.405	796.291	964.168	1072.88	1087.81	898.988
3.41319	706.173	810.179	541.418	795.617	955.572	1065.35	1080.27	888.683
3.42014	704.66	806.185	544.325	792.209	946.918	1054.78	1075.6	887.002
3.42708	706.594	796.628	544.175	785.096	945.776	1041.38	1068.66	866.639
3.43403	699.556	796.027	540.308	784.567	935.96	1034.77	1056.97	871.831
3.44097	690.044	789.525	532.65	780.145	925.233	1026.52	1050.23	863.334
3.44792	695.186	785.61	532.219	768.219	924.962	1012.36	1043.63	856.13
3.45486	684.575	784.267	530.745	769.083	913.539	1000.9	1036.2	849.955
3.46181	685.651	777.462	528.613	760.073	905.372	997.371	1029.83	848.128
3.46875	677.632	771.046	529.573	761.488	902.612	992.098	1030.19	834.338
3.47569	675.002	770.486	524.192	760.148	901.085	976.484	1016.74	830.453
3.48264	681.003	760.313	518.29	752.225	889.148	974.957	1002.45	825.158
3.48958	671.376	760.901	519.739	754.825	884.605	962.575	999.828	815.447
3.49653	664.979	752.641	518.538	747.052	876.907	959.603	993.795	809.174
3.50347	665.771	755.057	511.975	736.273	871.082	946.813	983.978	807.031
3.51042	661.381	740.433	513.748	741.034	870.935	937.461	978.982	795.894
3.51736	661.586	747.673	510.122	730.214	863.625	930.721	973.895	787.705
3.52431	654.39	745.524	503.58	732.106	859.161	930.692	961.197	789.062
3.53125	651.516	737.199	509.446	723.922	855.336	917.314	956.638	783.354
3.53819	652.282	737.125	506.716	716.992	843.485	906.814	953.849	775.77
3.54514	650.83	731.475	499.857	723.507	840.598	909.751	954.195	773.797
3.55208	639.879	728.202	502.944	714.496	843.03	890.712	944.321	770.409
3.55903	638.578	728.137	497.542	723.206	833.343	883.91	933.992	758.528
3.56597	636.491	723.322	500.122	708.08	839.934	888.058	932.348	759.307
3.57292	632.467	714.151	493.695	708.703	822.589	869.772	919.337	749.11
3.57986	634.409	714.837	491.068	699.552	826.652	868.739	921.554	749.446
3.58681	630.153	717.118	490.882	696.151	833.186	867.956	913.433	742.333
3.59375	623.603	709.506	490.641	703.773	826.642	867.548	909.113	735.967
3.60069	625.091	713.309	490.76	700.528	828.794	856.445	905.37	733.895
3.60764	621.18	706.151	487.789	701.006	823.11	851.406	901.653	730.194
3.61458	619.468	703.151	486.839	691.584	824.321	854.668	897.256	731.489
3.62153	614.378	701.278	482.735	690.311	819.689	848.446	896.778	731.733
3.62847	613.304	708.728	486.896	688.813	830.469	851.858	892.437	725.61
3.63542	613.41	703.516	484.746	688.356	819.28	842.907	885.697	721.18
3.64236	612.435	695.251	480.076	692.508	830.519	834.823	888.199	715.078
3.64931	608.11	700.888	486.022	689.807	822.944	842.646	881.606	716.563
3.65625	609.759	697.15	485.111	686.47	825.308	845.146	881.308	719.79
3.66319	605.435	696.89	483.5	689.385	834.122	833.655	878.476	712.893
3.67014	609.497	696.389	480.861	686.732	828.422	832.305	871.22	707.447
3.67708	606.186	699.101	480.832	684.198	829.272	833.078	876.516	717.045
3.68403	605.669	701.753	477.222	689.207	835.305	835.594	872.874	718.144
3.69097	601.089	699.62	480.623	684.174	834.761	830.478	878.205	715.572
3.69792	601.719	700.397	476.379	683.108	845.332	829.32	871.005	716.058
3.70486	599.946	696.192	484.641	683.253	850.744	844.714	872.376	706.431
3.71181	604.234	696.885	483.768	680.752	849.579	836.296	872.843	714.886
3.71875	603.909	704.302	481.154	678.281	851.262	837.539	870.151	714.243
3.72569	601.772	693.379	478.814	677.846	856.516	841.857	868.462	719.386
3.73264	611.759	700.236	483.651	682.146	863.692	844.139	876.818	718.959
3.73958	605.623	705.417	488.685	688.318	862.32	844.366	870.627	716.877
3.74653	603.706	705.707	484.54	690.261	868.345	845.763	877.85	706.151
3.75347	606.988	710.591	481.752	688.417	871.66	848.485	873.533	723.107
3.76042	605.036	709.001	479.833	685.745	876.056	849.003	881.375	728.253
3.76736	604.611	713.275	489.257	689.74	878.203	855.525	878.188	726.82
3.77431	605.857	715.18	483.915	698.695	882.764	858.432	886.479	726.299
3.78125	598.672	714.296	487.479	688.102	897.129	866.754	886.382	733.094
3.78819	601.41	718.469	484.702	689.146	895.701	864.776	886.181	732.995
3.79514	613.988	717.039	490.354	694.789	904.869	872.089	887.829	735.512
3.80208	606.499	722.89	492.705	694.683	906.161	874.941	890.598	738.315
3.80903	613.643	726.543	491.812	698.567	905.542	882.851	888.765	739.066
3.81597	617.538	725.652	494.703	702.411	922.472	885.395	897.311	743.027
3.82292	612.033	727.826	491.734	697.227	922.744	892.222	895.311	750.043
3.82986	608.88	728.997	491.184	709.825	932.55	891.418	905.642	760.676
3.83681	613.849	735.226	489.692	706.893	937.025	903.769	907.595	757.127
3.84375	615.951	741.237	495.174	706.255	940.294	899.89	905.68	764.251
3.85069	615.57	738.551	490.788	713.432	942.553	913.402	910.072	772.764
3.85764	620.777	747.015	499.105	712.806	946.026	913.176	914.425	774.698
3.86458	622.446	751.748	496.128	716.549	958.296	922.835	910.473	777.37
3.87153	617.777	748.517	499.257	721.935	961.745	933.21	928.893	777.291
3.87847	622.099	757.659	497.376	721.349	967.904	934.407	931.233	788.088
3.88542	622.668	755.158	498.186	720.814	969.733	937.065	927.929	793.205
3.89236	621.054	757.11	502.529	725.21	977.613	945.762	937.74	807.738
3.89931	621.411	760.612	504.404	728.879	985.281	956.579	941.94	802.56
3.90625	622.826	765.258	507.423	730.917	996.595	957.39	943.651	815.005
3.91319	625.4	769.622	506.368	731.236	991.488	958.562	950.288	812.843
3.92014	627.875	772.309	508.578	734.744	992.626	977.567	956.072	818.235
3.92708	627.898	769.989	511.762	739.155	999.986	974.982	956.249	824.415
3.93403	634.584	775.864	506.941	743.295	1014.36	975.692	963.288	827.813
3.94097	631.613	778.61	509.379	748.418	1012.6	996.635	966.809	836.231
3.94792	632.081	783.352	515.858	744.422	1008.99	1001.63	968.73	844.32
3.95486	639.163	781.405	514.795	757.73	1023.02	1002.53	979.996	846.902
3.96181	643.854	793.924	516.027	754.421	1022.19	1013.91	979.843	852.666
3.96875	637.62	793.012	515.471	754.743	1027.89	1018.37	979.612	851.711
3.97569	644.041	798.946	518.04	762.301	1029.86	1021.95	995.239	859.702
3.98264	646.449	796.908	516.223	763.002	1034.96	1026.47	988.717	869.086
3.98958	648.124	799.531	515.647	756.286	1041.75	1033.14	999.056	872.486
3.99653	647.104	798.951	523.293	771.567	1046.39	1035.13	1004.27	872.036
4	653.698	804.426	527.184	775.793	1034.85	1044.02	1006.26	883.294
4.01042	642.77	811.354	521.274	768.947	1050.45	1043.66	1005.88	888.037
4.01736	655.658	809.243	522.835	776.646	1049.8	1049.96	1004.67	889.665
4.02431	651.579	806.487	526.084	778.895	1055.57	1055.93	1015.96	900.655
4.03125	657.896	822.804	526.77	781.945	1051.4	1053.23	1024.59	899.564
4.03819	650.686	818.762	526.949	785.586	1057.76	1056.49	1026.66	904.979
4.04514	664.317	822.233	528.028	785.95	1054.62	1077.11	1036.7	904.144
4.05208	663.56	828.31	525.888	789.387	1057.86	1078.8	1031.31	908.948
4.05903	657.393	820.464	531.356	784.789	1063.85	1073.03	1036.36	912.65
4.06597	664.762	825.86	528.909	793.932	1065.21	1082.05	1039.83	923.367
4.07292	660.575	822.706	529.628	798.608	1051.93	1087.3	1039.88	927.022
4.07986	662.846	829.353	533.232	795.606	1064.16	1088.33	1044.87	932.231
4.08681	664.233	832.414	531.372	798.516	1061.6	1091.02	1048.72	922.328
4.09375	664.275	835.044	530.789	800.749	1060.58	1095.13	1054.86	934.947
4.10069	670.801	840.372	528.261	798.923	1064.56	1099.86	1059.72	932.924
4.10764	670.025	835.56	533.436	803.805	1062.4	1093.52	1055.65	931.091
4.11458	667.643	843.487	532.412	810.145	1065.63	1105.91	1061.2	944.562
4.12153	667.524	841.042	531.888	808.573	1065.91	1100.11	1064.01	940.049
4.12847	671.069	837.108	532.713	812.646	1056.42	1105.64	1062.9	945.284
4.13542	668.128	846.363	534.782	813.351	1058.13	1096.22	1057.12	943.337
4.14236	666.924	847.093	524.328	817.551	1061.36	1106.3	1069.83	944.578
4.14931	678.641	846.153	537.293	813.213	1057.53	1109.28	1073.87	939.908
4.15625	669.593	839.448	529.162	811.254	1057.9	1096.46	1071.82	951.148
4.16319	670.845	848.133	527.284	815.235	1054.62	1098.06	1072.96	945.181
4.17014	671.326	850.623	530.708	816.324	1047.01	1103.82	1071.36	955.584
4.17708	674.637	851.25	531.565	815.678	1061.79	1104.56	1067.01	953.25
4.18403	674.06	844.087	533.957	829.047	1048.11	1105.64	1074.94	953.779
4.19097	675.762	838.025	530.061	823.678	1056.76	1099.8	1080.17	956.922
4.19792	672.235	848.199	531.155	823.978	1051.4	1095.78	1076.13	945.441
4.20486	677.02	847.436	529.192	816.651	1039.46	1108.02	1071.3	952.019
4.21181	675.143	848.591	527.635	821.984	1035.4	1102.09	1071.64	961.365
4.21875	673.898	839.754	525.913	825.606	1032.16	1097.32	1076.56	953.393
4.22569	672.197	843.001	529.322	830.427	1026.28	1092.08	1073.32	951.491
4.23264	673.358	840.256	523.501	819.566	1032.38	1091.32	1071.49	957.242
4.23958	681.006	845.359	525.464	823.896	1023.89	1099.25	1074.28	950.819
4.24653	677.769	840.376	524.81	828.411	1023.38	1082.04	1071.66	952.272
4.25347	678.687	839.556	520.385	826.444	1012.13	1080.98	1069.64	954.248
4.26042	668.123	839.925	525.86	818.048	1011.44	1079.68	1061.01	945.655
4.26736	672.85	831.056	519.799	819.24	1004.03	1078.18	1072.02	951.203
4.27431	675.253	834.538	520.883	826.579	998.385	1065.75	1061.48	938.888
4.28125	665.452	831.922	515.557	819.972	993.235	1066.95	1066.82	936.791
4.28819	665.96	835.411	516.542	825.674	989.787	1058.9	1062.59	930.974
4.29514	673.844	828.198	517.133	816.193	980.342	1060.44	1057.59	927.444
4.30208	666.71	824.788	515.407	815.599	984.422	1057.11	1062.08	932.365
4.30903	663.455	827.378	515.056	826.363	970.317	1056.57	1045.93	925.845
4.31597	664.572	819.145	514.389	815.786	970.348	1050.07	1050.51	924.089
4.32292	661.57	818.538	513.762	817.88	966.373	1045.72	1040.6	922.923
4.32986	663.992	815.221	514.671	811.79	960.546	1035.51	1041.27	926.589
4.33681	661.397	816.701	513.044	808.052	957.68	1036.33	1039.86	912.883
4.34375	659.221	802.094	512.641	803.739	943.927	1018.45	1035.11	913.597
4.35069	654.933	806.171	511.512	809.104	946.8	1022.98	1028.75	900.141
4.35764	654.388	803.14	509.943	799.508	937.415	1020.82	1022.86	903.183
4.36458	647.223	806.938	507.472	802.432	933.618	1005.47	1017.47	897.585
4.37153	643.913	801.661	505.995	797.172	923.324	1012.68	1011.62	892.211
4.37847	640.379	788.027	502.835	802.332	913.325	998.413	1010.43	895.039
4.38542	647.019	790.597	498.721	801.135	910.836	989.834	1014.35	886.782
4.39236	645.284	789.758	496.898	802.06	908.854	984.884	1004.98	889.04
4.39931	637.059	784.133	500.471	792.797	904.799	980.618	1004.74	878.983
4.40625	639.141	784.496	497.129	795.09	901.315	974.311	992.312	875.315
4.41319	636.279	775.303	492.618	788.113	897.013	972.937	987.082	870.32
4.42014	640.471	771.252	494.138	781.431	888.94	962.641	986.025	871.867
4.42708	635.32	777.104	487.989	785.84	884.538	949.43	982.466	862.231
4.43403	630.375	765.568	486.84	786.768	885.31	950.618	976.951	860.86
4.44097	629.119	770.474	484.684	779.086	882.404	944.23	969.132	857.174
4.44792	621.913	764.795	487.336	776.311	870.14	940.03	967.056	850.669
4.45486	622.83	761.725	482.079	779.613	867.678	937.125	956.851	856.159
4.46181	618.776	759.603	481.12	779.58	856.616	933.463	963.661	842.679
4.46875	615.931	760.338	479.872	768.288	856.875	921.765	949.934	840.627
4.47569	615.608	753.758	480.547	769.991	850.793	912.847	947.8	846.156
4.48264	612.145	744.213	479.742	770.65	851.862	911.878	944.563	839.599
4.48958	607.255	742.14	477.483	767.883	856.006	903.493	935.953	828.832
4.49653	606.242	739.794	477.435	765.618	838.495	900.009	931.499	826.595
4.50347	603.467	738.422	472.266	757.496	840.81	895.601	937.279	820.497
4.51042	605.879	729.322	468.176	758.332	832.209	887.709	923.122	820.954
4.51736	601.711	732.711	468.729	749.825	830.541	880.767	920.667	809.255
4.52431	601.814	724.799	471.818	755.083	831.341	886.196	923.41	808.317
4.53125	597.684	727.264	469.457	750.354	824.53	874.644	915.103	811.001
4.53819	600.42	718.791	471.687	748.957	821.463	872.828	910.581	800.692
4.54514	592.201	723.585	468.586	748.137	822.59	862.742	908.849	797.039
4.55208	590.359	719.653	463.617	747.479	823.21	863.613	896.735	795.655
4.55903	587.152	710.88	462.647	740.931	821.314	856.714	897.961	788.595
4.56597	589.089	712.866	462.237	733.554	817.311	856.218	897.704	788.008
4.57292	581.908	709.145	463.136	740.185	812.357	843.93	892.154	780.007
4.57986	579.643	701.453	462.081	729.885	807.725	848.051	885.173	780.717
4.58681	589.089	703.369	456.712	736.153	801.381	849.026	878.678	775.647
4.59375	576.979	698.912	460.116	730.738	801.748	833.109	873.673	774.464
4.60069	571.91	694.113	451.457	732.408	798.425	832.778	868.041	767.611
4.60764	573.235	691.162	457.458	725.941	803.125	827.349	868.807	764.123
4.61458	567.096	693.734	452.95	721.568	801.791	830.842	867.25	759.555
4.62153	567.483	692.213	452.649	724.625	802.735	827.161	859.769	755.475
4.62847	565.111	687.023	453.563	715.89	800.16	820.077	852.13	752.876
4.63542	566.178	683.514	447.341	716.927	796.674	818.902	852.095	755.291
4.64236	565.988	681.598	453.045	720.272	793.481	814.821	849.882	746.977
4.64931	555.552	672.255	450.772	713.268	792.906	818.066	837.27	742.888
4.65625	564.206	676.479	442.042	708.534	793.091	806.013	838.524	743.471
4.66319	550.391	676.466	444.268	719.28	790.521	809.559	835.442	740.031
4.67014	556.528	671.054	447.456	711.852	793.523	812.979	834.792	740.65
4.67708	555.359	671.759	444.213	707.908	792.65	805.787	836.767	734.642
4.68403	554.388	670.357	448.01	705.619	794.321	812.993	831.285	735.31
4.69097	551.474	673.292	443.084	702.285	792.445	796.932	823.841	729.395
4.69792	540.764	664.822	440.298	704.114	795.759	803.486	822.492	730.441
4.70486	547.864	672.891	439.927	704.374	800.12	805.768	820.341	726.576
4.71181	545.172	663.65	445.104	697.494	795.579	803.183	825.705	738.705
4.71875	546.836	667.911	441.81	694.191	799.565	795.934	817.481	727.864
4.72569	543.209	667.439	439.556	701.027	788.871	803.843	817.223	729.816
4.73264	539.99	664.302	439.779	699.578	793.006	799.382	812.821	724.217
4.73958	536.62	663.874	438.218	696.213	797.416	797.401	813.525	720.776
4.74653	531.437	668.169	437.433	692.773	796.907	794.038	809.608	725.77
4.75347	539.136	656.215	438.876	701.754	797.904	802.392	806.624	722.456
4.76042	541.61	668.193	438.011	695.459	805.699	794.685	800.964	721.591
4.76736	539.272	662.72	439.139	700.553	803.22	800.506	811.271	714.186
4.77431	538.053	662.906	434.621	692.332	806.813	797.343	804.612	723.824
4.78125	529.392	660.19	438.725	697.479	812.4	796.221	806.352	726.945
4.78819	535.861	656.401	434.633	696.493	804.168	806.116	809.059	726.427
4.79514	539.307	660.357	436.734	696.015	810.029	805.636	803.235	717.445
4.80208	534.708	662.201	438.137	693.754	812.383	808.376	808.903	720.628
4.80903	534.746	661.987	439.582	693.227	818.906	806.729	804.393	719.894
4.81597	530.896	663.173	441.121	691.626	814.917	803.915	798.694	726.304
4.82292	533.753	658.493	437.234	692.561	817.927	804.732	795.879	722.911
4.82986	526.4	656.394	435.021	693.132	819.327	808.912	803.128	721.649
4.83681	532.508	657.837	431.982	695.599	820.971	812.656	800.057	724.46
4.84375	533.839	666.295	438.961	694.552	829.409	810.711	798.267	724.404
4.85069	525.213	667.71	438.037	697.009	825.661	808.558	801.212	722.831
4.85764	531.005	660.63	437.489	694.39	829.726	809.625	808.326	728.305
4.86458	529.739	659.357	441.078	692.416	831.543	815.335	806.58	731.596
4.87153	531.463	660.482	439.775	701.695	837.737	817.407	798.87	726.496
4.87847	527.185	664.947	438.668	700.257	833.388	816.948	801.102	728.032
4.88542	530.378	659.508	438.45	693.207	836.635	813.93	800.973	722.931
4.89236	529.517	659.29	441.559	698.494	836.85	819.022	805.379	726.23
4.89931	534.533	661.11	435.733	694.937	844.775	823.312	805.264	730.445
4.90625	530.159	663.031	435.42	704.376	847.007	821.165	805.178	731.497
4.91319	526.36	671.983	436.123	700.377	838.035	828.251	809.512	727.309
4.92014	530.149	668.013	437.71	695.94	844.918	837.685	810.951	735.025
4.92708	529.646	670.296	437.517	696.119	849.738	828.72	800.252	735.442
4.93403	527.142	666.519	441.539	702.038	849.68	833.841	810.92	730.94
4.94097	532.224	672.384	440.264	705.271	848.895	839.656	813.189	731.425
4.94792	524.664	669.695	433.933	699.607	857.721	833.71	809.542	738.47
4.95486	526.083	670.509	433.977	699.009	858.424	837.298	810.936	735.039
4.96181	534.333	673.643	441.488	704.742	858.451	843.074	812.531	735.231
4.96875	527.228	675.94	437.411	702.673	858.359	845.269	810.258	741.035
4.97569	529.248	672.738	440.318	707.663	856.365	843.201	813.4	736.943
4.98264	529.656	669.47	437.667	704.647	867.784	851.885	811.942	737.916
4.98958	522.397	675.294	437.538	708.544	862.105	847.964	817.387	738.362
4.99653	527.375	676.022	440.017	700.771	863.652	854.946	817.045	748.73
5	530.374	680.662	433.439	705.918	865.474	859.541	821.667	743.873
5.01042	526.747	679.608	437.133	709.987	861.598	856.219	822.836	749.818
5.01736	533.957	682.48	436.748	712.061	871.766	847.921	820.629	745.396
5.02431	532.152	675.984	437.85	712.838	872.063	859.199	819.913	750.322
5.03125	531.654	677.722	437.977	711.401	872.181	858.316	822.812	746.731
5.03819	528.632	682.484	436.362	718.485	872.082	859.845	823.333	744.939
5.04514	532.667	684.085	432.007	708.833	867.6	866.305	823.562	757.545
5.05208	529.333	680.343	434.259	714.482	866.364	862.928	823.667	747.664
5.05903	529.513	684.838	432.056	716.803	875.504	857.453	833.476	751.165
5.06597	533.841	686.649	437.118	713.871	881.114	858.641	831.83	750.307
5.07292	530.125	686.397	434.539	720.669	869.849	866.606	826.78	756.788
5.07986	529.674	689.932	434.021	725.737	864.286	871.54	827.074	754.246
5.08681	531.855	695.312	437.355	712.741	867.334	873.038	832.058	752.924
5.09375	526.885	688.31	437.697	716.419	874.618	867.276	836.624	753.782
5.10069	533.172	683.771	434.521	724.079	869.016	876.469	831.018	749.964
5.10764	531.101	687.731	428.915	722.545	873.424	878.362	831.446	754.28
5.11458	533.004	692.313	436.745	717.631	867.578	874.718	835.337	757.252
5.12153	532.376	691.062	434.717	717.563	868.959	868.145	838.878	746.627
5.12847	540.8	692.49	435.684	724.234	864.13	873.557	837.322	753.194
5.13542	527.714	689.685	433.686	722.593	874.312	876.758	839.083	761.112
5.14236	541.485	688.231	434.442	723.813	862.327	873.257	844.99	753.637
5.14931	534.275	694.647	437.94	727.514	869.557	879.68	836.036	757.7
5.15625	533.739	691.451	437.799	726.376	867.65	870.703	842.875	758.273
5.16319	533.756	692.764	432.702	724.647	859.986	876.246	834.551	760.947
5.17014	538.632	698.34	435.143	727.75	862.413	872.383	844.761	755.92
5.17708	538.212	697.327	435.534	727.734	858.856	873.934	840.178	757.255
5.18403	539.582	689.928	440.274	731.758	860.772	874.966	841.571	756.881
5.19097	537.904	688.947	430.303	723.189	856.183	876.634	842.193	757.471
5.19792	539.204	692.531	434.413	726.08	852.221	867.159	845.977	752.591
5.20486	538.433	687.759	431.015	724.999	850.797	875.961	844.446	752.108
5.21181	535.135	695.176	435.655	724.571	853.614	871.779	838.617	758.355
5.21875	537.733	695.533	434.17	732.802	847.334	867.12	851.205	758.513
5.22569	539.605	691.284	430.769	732.743	847.731	866.487	844.729	752.363
5.23264	543.154	693.896	435.873	727.477	850.276	870.391	848.217	763.386
5.23958	540.692	690.946	427.668	731.948	847.074	868.193	846.616	756.97
5.24653	541.518	694.333	438.176	730.744	845.343	872.337	851.391	750.579
5.25347	540.105	689.035	436.662	731.679	842.184	868.748	850.605	757.17
5.26042	537.047	696.264	431.288	730.344	842.507	868.681	851.915	752.23
5.26736	541.804	691.746	434.177	730.858	836.882	866.41	846.042	750.307
5.27431	536.27	693.622	433.19	731.925	834.375	868.416	846.513	749.093
5.28125	540.688	691.566	427.862	728.136	831.858	862.9	850.889	750.476
5.28819	541.33	686.041	429.489	733.485	827.455	860.668	848.214	748.087
5.29514	537.553	691.995	436.626	731.593	823.495	856.826	847.813	744.248
5.30208	544.012	688.463	431.384	734.196	824.324	859.825	846.298	740.009
5.30903	538.311	685.115	429.33	728.322	822.064	859.756	849.302	740.719
5.31597	541	686.287	434.723	728.375	818.949	852.768	841.212	741.633
5.32292	539.486	686.898	428.445	733.565	822.654	851.721	847.311	742.454
5.32986	540.271	684.539	421.833	726.602	822.094	852.211	845.087	740.39
5.33681	539.727	689.082	426.054	731.172	815.291	850.281	835.981	739.904
5.34375	538.74	686.023	428.085	731.693	809.772	845.548	840.726	740.451
5.35069	539.667	680.138	421.431	731.676	809.111	847.994	842.467	742.2
5.35764	537.5	677.213	424.493	725.75	806.509	839.21	840.169	739.117
5.36458	537.836	678.582	425.179	720.932	808.344	834.92	837.067	729.272
5.37153	536	679.41	429.337	724.962	792.235	833.209	829.361	725.618
5.37847	541.742	672.94	425.032	726.37	796.266	833.724	840.97	729.364
5.38542	530.382	677.877	426.516	726.536	793.464	828.475	836.549	731.01
5.39236	532.035	679.892	422.71	721.999	794.733	829.543	833.736	725.903
5.39931	541.74	677.525	422.185	726.082	791.306	830.038	828.244	722.34
5.40625	531.644	670.498	419.831	723.278	784.518	817.413	827.898	722.633
5.41319	533.811	666.419	421.002	725.198	786.543	823.968	823.978	717.309
5.42014	537.286	665.824	424.079	718.922	774.785	815.316	828.644	717.448
5.42708	531.356	665.599	419.217	720.787	781.246	808.892	823.217	719.946
5.43403	532.156	660.081	418.692	722.365	778.43	812.401	812.97	713.955
5.44097	534.71	655.018	417.559	721.894	771.933	812.113	822.573	708.349
5.44792	525.19	653.852	416.88	717.846	768.442	806.679	819.1	708.259
5.45486	531.922	655.06	421.052	717.645	763.154	800.898	819.762	711.488
5.46181	533.035	656.292	414.328	710.009	760.625	798.405	806.396	701.066
5.46875	529.528	652.943	415.274	711.036	756.824	793.425	807.64	701.779
5.47569	532.118	646.927	415.647	713.51	756.095	790.63	802.795	704.359
5.48264	530.011	651.909	416.896	712.68	754.725	792.911	808.255	699.504
5.48958	528.696	643.846	414.855	701.901	747.677	785.633	800.472	699.506
5.49653	532.159	645.075	410.031	703.545	749.993	784.121	793.815	694.68
5.50347	528.013	644.417	410.879	708.562	751.268	775.754	796.451	699.532
5.51042	525.752	644.288	411.196	700.234	741.621	772.786	800.269	686.044
5.51736	523.669	637.912	410.515	701.413	741.094	776.63	797.547	693.575
5.52431	529.284	632.377	413.877	696.171	746.377	767.656	787.753	691.996
5.53125	522.419	631.8	408.17	702.84	741.423	760.782	784.112	685.058
5.53819	523.98	629.054	407.718	705.329	741.187	766.984	785.934	682.457
5.54514	521.25	629.268	401.316	703.026	735.397	768.77	779.614	680.814
5.55208	524.978	626.938	406.727	697.998	732.746	752.779	773.938	681.729
5.55903	517.525	627.874	407.876	691.414	737.908	751.177	778.407	673.628
5.56597	520.383	627.911	403.579	693.548	740.204	757.442	771.746	678.332
5.57292	519.839	625.402	402.961	699.659	731.114	749.689	768.492	677.634
5.57986	514.624	622.264	406.604	689.59	726.228	753.966	773.707	672.069
5.58681	517.825	617.174	407.656	691.635	722.023	751.054	767.813	668.891
5.59375	517.067	625.361	401.174	683.817	724.777	744.968	770.118	668.135
5.60069	517.996	617.427	404.018	692.695	724.382	749.031	759.74	665.846
5.60764	517.567	616.535	402.578	686.452	719.12	745.177	756.581	663.051
5.61458	510.286	611.301	401.405	687.226	723.596	742.776	761.313	664.909
5.62153	510.065	616.35	397.71	682.39	724.07	741.667	762.397	668.107
5.62847	511.657	608.993	389.952	681.555	714.87	736.623	756.112	657.87
5.63542	506.537	611.326	395.388	676.994	720.15	735.354	752.391	661.33
5.64236	508.785	611.851	397.144	688.282	719.75	730.83	753.578	655.867
5.64931	511.988	609.341	396.929	678.604	716.912	733.421	751.108	657.36
5.65625	509.076	606.707	392.382	682.045	725.842	731.964	749.388	650.711
5.66319	508.009	617.611	396.288	680.738	717.084	726.19	749.196	655.497
5.67014	507.996	611.916	391.952	672.967	715.396	721.948	739.704	644.901
5.67708	503.742	605.544	394.655	676.55	721.051	721.555	735.591	648.082
5.68403	506.565	604.411	393.745	670.224	710.58	722.924	738.975	643.93
5.69097	500.857	602.497	390.589	672.624	715.46	722.558	734.433	647.326
5.69792	503.732	603.211	392.977	670.679	716.339	718.827	731.844	646.93
5.70486	492.877	602.031	390.387	673.342	718.454	717.752	736.074	648.184
5.71181	497.992	602.646	389.444	667.534	710.078	722.294	731.61	642.599
5.71875	498.32	597.654	386.452	669.537	715.268	715.225	730.987	641.223
5.72569	499.521	596.424	392.57	675.502	709.32	709.079	734.769	638.693
5.73264	501.736	595.997	390.958	670.667	714.124	715.346	729.186	635.407
5.73958	498.314	594.112	386.62	658.795	712.581	714.3	721.169	637.097
5.74653	494.65	595.554	385.555	661.81	715.796	719.936	723.87	636.119
5.75347	498.637	596.606	386.805	657.254	713.467	715.103	714.482	639.396
5.76042	491.868	592.858	383.65	658.95	718.983	711.215	712.367	637.737
5.76736	492.887	590.289	389.128	657.158	713.396	703.42	715.854	634.197
5.77431	491.58	590.832	383.052	657.46	709.402	711.947	714.292	633.039
5.78125	492.005	591.402	387.171	662.988	716.422	713.873	717.366	632.406
5.78819	490.154	590.849	383.2	660.212	715.299	701.606	710.308	637.815
5.79514	487.464	588.209	381.429	650.864	713.885	706.219	709.254	628.904
5.80208	484.951	584.609	382.71	654.43	712.791	712.433	710.246	629.007
5.80903	486.292	587.898	383.028	656.949	709.656	704.982	703.574	629.154
5.81597	489.454	587.97	379.59	644.458	711.224	704.664	702.011	623.52
5.82292	483.847	586.04	384.078	652.279	709.25	705.637	700.352	625.109
5.82986	481.274	589.709	384.567	650.458	715.058	701.039	701.296	624.645
5.83681	487.489	586.323	380.092	644.2	714.623	698.865	701.734	620.269
5.84375	480.661	585.558	383.8	653.206	718.293	703.692	694.186	625.086
5.85069	480.31	585.776	376.933	651.708	706.596	702.195	685.849	618.815
5.85764	481.975	586.23	379.356	648.297	715.644	701.604	698.328	622.584
5.86458	478.385	584.177	377.829	644.693	712.767	697.721	691.103	613.494
5.87153	482.418	582.001	374.298	643.617	711.657	701.923	694.442	614.04
5.87847	476.393	577.818	376.176	640.268	712.553	703.656	693.813	617.419
5.88542	478.016	581.875	378.1	640.021	714.882	704.412	686.702	612.708
5.89236	475.974	585.251	377.256	644.518	708.008	701.223	685.558	617.581
5.89931	475.108	581.919	374.738	635.013	711.061	700.769	687.815	612.924
5.90625	474.898	577.442	375.046	637.697	711.157	697.56	690.439	618.579
5.91319	476.06	578.212	371.483	639.139	712.202	704.27	680.86	616.751
5.92014	472.986	582.698	373.604	639.653	716.94	701.129	682.986	616.984
5.92708	473.434	582.795	372.135	637.263	714.911	697.385	682.256	611.789
5.93403	473.774	579.712	374.241	637.396	710.123	701.638	679.671	611.507
5.94097	468.527	576.002	371.039	632.926	716.897	693.925	682.486	609.946
5.94792	471.715	579.526	374.246	630.882	708.993	697.791	681.998	612.658
5.95486	465.43	574.88	371.647	633.345	717.693	698.167	679.445	608.901
5.96181	466.193	576.657	370.846	636.043	710.08	698.965	679.485	614.523
5.96875	467.211	572.498	368.642	629.525	713.396	696.661	677.856	606.234
5.97569	467.609	579.778	369.998	632.206	716.754	699.366	680.171	605.901
5.98264	468.395	575.989	368.259	630.447	713.796	698.571	675.126	605.487
5.98958	468.298	574.731	364.604	628.16	717.783	694.535	676.956	609.472
5.99653	467.241	574.251	365.08	626.492	714.696	696.375	676.77	608.178
