# Supplementary material for: Obstructive sleep apnea in a mouse model is associated with tissue-specific transcriptomic changes in circadian rhythmicity and mean 24-hour gene expression
Source: PLoS Biol. 2023 May 30;21(5):e3002139. doi: 10.1371/journal.pbio.3002139 (PMC10228805; doi:10.1371/journal.pbio.3002139)
Supplement: S7 Data — (XLSX) [file pbio.3002139.s013.xlsx]

## Sheet: Core body temperature (Celsius)
Zeitgeber Time (Hours)	Normoxia_Mouse_1	Normoxia_Mouse_2	Normoxia_Mouse_3	Normoxia_Mouse_4	Intermittent hypoxia_Mouse_1	Intermittent hypoxia _Mouse_2	Intermittent hypoxia_Mouse_3	Intermittent hypoxia_Mouse_4
12 h 00 m	33.89		35.83	35.32	37.25	36.76	35.62	35.81
12 h 05 m	33.71	34.27	35.69	35.4	37.27	36.73	35.76	36.06
12 h 10 m	33.78	34.02	36.18	35.56	37.22	36.51	35.9
12 h 15 m	33.65	34.5	36.11	35.56	37.02	36.61	35.67
12 h 20 m	33.64	34.65	36.02	35.49	36.63	36.06	36.6	36.02
12 h 25 m	33.66	34.35	36.09	35.41	36.68	36.37	36.23	36.12
12 h 30 m	33.57	34.33	35.53	35.44	36.49	36.35	35.83	36.28
12 h 35 m	33.76	34.1		35.02	36.7	36.18	35.69
12 h 40 m	33.48	33.98	35.49	34.36	36.47	35.91	35.88	35.62
12 h 45 m	33.5	33.82	35.8	34.49	36.36	36.19	35.99	36.58
12 h 50 m	33.55	33.84		34.98	36.29	36.07	35.72	36.27
12 h 55 m	33.31	34.54	35.41	35.38	36.48	36.26	35.89	36.51
13 h 00 m	34.17	34.46		35.22	36.33	36.24	36.01	36.56
13 h 05 m	33.94	34.76		35.35	36.34	36.16	36.04	36.34
13 h 10 m		34.58		35.9	36.24	36.41	35.86
13 h 15 m	34.48	35.07	36.33	36.02	36.27	36.61	36.04	36.22
13 h 20 m	33.96	34.86		36	36.21	36.57	35.93	36.16
13 h 25 m	34.05	34.91		35.94	36.2	36.23	35.88	35.6
13 h 30 m	34.23	34.34	36.29	35.52	36.15	36.39	35.75	35.45
13 h 35 m	34.22	34.99		35.33	35.9	36.18	35.3
13 h 40 m	34.02	34.78	36.47	35.49	36.15	36.37	35.54	36.34
13 h 45 m	34.56	34.87	35.84	35.88	36.32	36.49	35.79	35.83
13 h 50 m	34.29	34.67	35.5	35.54	36.39	36.33	35.9	35.92
13 h 55 m	34.26	34.58		35.48	36.31	36.09	35.75	35.97
14 h 00 m	34.11	34.49	36.25	35.51	36.2	36.13	35.87	35.57
14 h 05 m	33.94		36.23	35.91	36.08	35.94	35.68	35.67
14 h 10 m	34.06	34.69	36.16	35.62	36.19	35.8	35.47	35.72
14 h 15 m	34.34	34.49		35.77	36.26	36.34	35.4	35.82
14 h 20 m	34.02	34.77	34.78	35.16	36.27	36.28	35.32	35.88
14 h 25 m	34.83	34.27	34.64	35.55	36.36	36.33	35.23	35.39
14 h 30 m	34.66	34.26	34.8	35.43	36.28	36.3	35.26	35.75
14 h 35 m	34.17	34.37	35.12	35.85	35.82	35.93	35.25	35.45
14 h 40 m	34.26	33.92	35.52	35.96	35.97	36.27	35.76	35.81
14 h 45 m	34.01	34.38	35.38	35.5	36.11	36.2	35.86	35.94
14 h 50 m	34.22	34.29	35.2	35.22	36.11	36.25	35.57
14 h 55 m	34.07	34.19		34.73	36.21	36.46	35.47	35.71
15 h 00 m	33.91	33.95	34.87	34.02	36.36	36.07	35.54	35.94
15 h 05 m	33.91	33.99	35.52	34.37	36.37	36.06	35.44	35.83
15 h 10 m	33.53	34.75	34.76	35	36.37	36.01	35.45	35.48
15 h 15 m	33.5	34.47	34.78	35.18	36.24	35.98	35.26
15 h 20 m	34.04		34.6	35.55	36.03	35.88	35.99
15 h 25 m	34.06	34.12	34.66	35.79	36.05	36.06	35.93
15 h 30 m	33.88	34.23	34.6	34.97	36.1	36.04	35.07	35.37
15 h 35 m	33.6	34.41	34.76	34.38	36.14	35.23	35.24
15 h 40 m	33.53	34.19	34.7	34.73	36.04	35.96	35.34	36.09
15 h 45 m	33.83	34.2	34.56	35.14	35.8	35.86	35.54	35.68
15 h 50 m	33.93	34.75	34.41	35.05	35.6	35.84	35.06
15 h 55 m	34.03	34.25	34.26	35.02	35.69	35.7	35.02
16 h 00 m	33.38	34.66	34.66	34.55	35.12	35.86	34.97	35.62
16 h 05 m	33.44	35.14	34.44	34.27	34.75	35.61	34.96	35.43
16 h 10 m	33.24	34.49	34.32	34.29	34.92	35.46	35.05	35.38
16 h 15 m	33.96	34.1	34.6	34.15	35.22	35.78	34.9
16 h 20 m	33.79	33.65	34.33	34.02	34.93	36.51	35.34	35.72
16 h 25 m	34.45	34.3	34.46	33.82	34.84	35.61	35.39	35.12
16 h 30 m	34.04	34.65	34.55	33.9	35.11	35.14	35.04	35.28
16 h 35 m	33.65	34.67	34.57	34.02	35.14	35.19	34.76
16 h 40 m	33.63	34.5	34.64	33.72	34.49	35.42	34.57	35.13
16 h 45 m	33.91	34.54	34.46	34.27	34.81	35.31	34.24	35.08
16 h 50 m	33.85	34.55	34.29	34.41	35.43	35.01	34.05
16 h 55 m	33.06	34.22	34.32	34.05	35.59	34.65	34.2	35.27
17 h 00 m	32.96	34.72	34.75	34.12	35.68	34.89	34.23	35.25
17 h 05 m	33.76	34.2	35.09	34	36.12	34.88	34.06	35.4
17 h 10 m	34.08	34.07	35.78	35.06	36.36	35.76	34.18	35.07
17 h 15 m	34.02	34.06	35.67	35.22	35.97	35.47	34.95	35.15
17 h 20 m	33.34	33.83	35.53	35.05	35.54	35.28	35.19	34.97
17 h 25 m	33.11	33.81	35.19	35.07	35.2	35.26	35.24	34.71
17 h 30 m	33.56	34.35	35.03	35.41	35.05	35.04	35.14	34.86
17 h 35 m	33.67	34.61	34.88	35.51	35.03	34.92	35.21	34.98
17 h 40 m	33.67	35.11	34.64	35.69	35.09	34.69	35.19	35.16
17 h 45 m	33.92	35.41	34.5	35.43	35.06	34.87	35.26	35.05
17 h 50 m	33.64	34.58	34.35	34.86	34.98	34.74	35.1	34.44
17 h 55 m	34.5	34.4		34.53	34.99	34.63	34.66	34.65
18 h 00 m	33.93	34.08	34.77	34.96	34.91	34.27	34.66	34.61
18 h 05 m	33.58	34.62	34.76	35.6	34.85	34.68	34.96	34.52
18 h 10 m	33.56	34.85	34.71	35.8	34.77	35.18	35.22	34.42
18 h 15 m	33.77	34.53	34.58	35.3	34.6	35.38	35.22	34.12
18 h 20 m	33.78	34	34.47	34.86	34.55	35.06	35.13	34.07
18 h 25 m	34.1	34.02	34.42	35.24	35.27	35.75	35.33	34.27
18 h 30 m	34.22	33.95	34.47	34.87	35.43	35.5	35.22	34.12
18 h 35 m	33.88	33.31	34.84	34.89	35.54	35.44	35.03	34.11
18 h 40 m	34.08	33.56	34.95	34.72	35.66	35.2	35.48	34.43
18 h 45 m	34.06	33.93	35.01	34.75	35.75	35.15	35.09	34.5
18 h 50 m	33.99	34.56	35.15	34.33	35.78	35.18	35.46	34.57
18 h 55 m	33.11	34.45	35.08	34.37	35.97	34.67	35.32
19 h 00 m	33.24	34.17	34.8	34.67	35.74	35.15	36.4	34.27
19 h 05 m	33.55	33.8		34.63	35.83	35.24	35.83	34.54
19 h 10 m	33.67	33.68		34.47	35.89	35.1	35.63	34.61
19 h 15 m	33.98	33.51	34.06	34.32	35.82	35.11	35.44	34.51
19 h 20 m	34.46	33.93	34.42	33.84	35.77	35.29	35.28	34.42
19 h 25 m	34.45	34.5	35.22	33.62	35.89	35.2	35.19	34.3
19 h 30 m	33.88	34.46	34.81	33.84	35.95	34.95	35.02	34.56
19 h 35 m	34.01	34.24	34.94	33.88	35.73	35	34.87
19 h 40 m	34.06	33.9	35	33.65	35.64	34.86	34.89	34.23
19 h 45 m	33.78	33.83	34.85	33.92	35.37	34.76	34.76	34.04
19 h 50 m		33.3	34.82	33.9	35.16	34.67	34.87
19 h 55 m	33.51	33.36	35.07	33.78	35.25	34.54	34.85
20 h 00 m	34.05	33.72	35.26	33.97	35.38	34.49	34.84	33.18
20 h 05 m	33.53	34.06	35.29	34.16	35.24	34.3	34.78
20 h 10 m	33.49	34.41	34.87	34.16	35.24	34.86	34.97
20 h 15 m	33.76	34.44	34.59	34.28	35.22	34.96	35.02
20 h 20 m	34.11	34.3	34.68	34.39	35.21	35.05	35.03
20 h 25 m	33.99	34.26	34.65	33.92	35.14	35.22	34.9	33.51
20 h 30 m	34.02	34.18	34.49	33.73	35.09	35.45	34.92	33.54
20 h 35 m	33.83	34.14	34.82	34.2	34.96	35.57	34.96	33.86
20 h 40 m	34.11	34.2	35.1	33.6	34.93	35.53	34.97	34
20 h 45 m	34.25	34.2	34.72	33.09	34.9	35.47	34.84	33.98
20 h 50 m	34.63	34.17	34.7	32.95	34.83	35.09	34.9	34.49
20 h 55 m	34.89	34.04	35	33.14	34.83	35.28	34.42	34.77
21 h 00 m	35.31	33.8	34.88	33.65	34.76	35.66	34.53	34.4
21 h 05 m	33.58	33.67	34.78	33.11	34.76	35.75	34.87
21 h 10 m	33.9	33.56	34.75	33.59	34.66	35.86	35.01
21 h 15 m	33.96	33.71	34.78	33.41	34.59	35.38	35.05	34.41
21 h 20 m	34.09	33.89	34.83	33.1	34.33	35.33	35.22	33.68
21 h 25 m	34.33	34.49	34.85	32.9	34.96	35.43	35.15	34.44
21 h 30 m	34.33	34.26	34.72	33.27	35.13	35.41	34.99	34.67
21 h 35 m	34.51	34.25		33.31	35.64	35.28	34.68	35.16
21 h 40 m	34.64	34.05	33.86	33.59	35.8	35.63	34.79	35.28
21 h 45 m	34.48	34.25	34.48	33.83	35.48	35.39	34.94	35.07
21 h 50 m	34.28	33.96	34.74	33.65	35.41	35.18	34.68	35.13
21 h 55 m	34.33	33.4	35.32	33.49	35.51	35.26	34.43	35.15
22 h 00 m	34.34	33.94	35.24	33.8	35.28	35.27	34.83	33.56
22 h 05 m	34.29	34.06	35.26	33.66	35.21	34.97	35.16	34.57
22 h 10 m	33.61	34.18	35.31	34.01	35.38	34.55	35.23	34.52
22 h 15 m	34.18	34.21	35.24	34.04	35.69	34.79	35.45
22 h 20 m	34.02	34.05	35.58	33.78	36.07	34.57	35.29
22 h 25 m	34.03	34.3	34.63	33.69	35.95	34.43	35.16
22 h 30 m	34.46	34.4	34.86	33.77	35.96	34.23	34.95	34.8
22 h 35 m	34.12	34.27		33.23	35.93	34.29	35.3	34.94
22 h 40 m	34.18	34.62	34.94	34.29	36.15	34.33	35.36	33.83
22 h 45 m	34.13	34.72	35.24	35.22	35.95	35.39	35.13	34.08
22 h 50 m	34.08	34.89	35.29	35.59	35.98	35.35	34.99	35.1
22 h 55 m	34.01	34.47	35.14	35.3	35.96	35.46	35.45	34.77
23 h 00 m	33.74	34.16	35.02	35.84	35.9	35.9	35.63	34.86
23 h 05 m	33.6	34.08	35.35	35.71	36.15	36.03	35.37	35.22
23 h 10 m	33.5	33.79	35.32	35.01	36.36	35.69	35.35	34.96
23 h 15 m	33.5	33.86	35.37	34.36	36.26	35.72	35.38	35.59
23 h 20 m	34.36	34.13	35.38	35.05	36.55	35.43	35.61	35.44
23 h 25 m	34.1	34.11	35.68	35.54	36.64	35.73	35.77	35.11
23 h 30 m	33.84	33.49	35.69	35.74	36.65	36.03	35.68	35.16
23 h 35 m	34.17	33.19	35.38	35.68	36.76	36.09	35.43
23 h 40 m	34.79	33.53	35.17	35.63	36.56	36.68	35.65	35.36
23 h 45 m	35.16	34.46	35.28	35.57	36.26	36.36	35.53	35.43
23 h 50 m	34.72	34.7	35.81	35.74	36.33	35.96	35.54	36.3
23 h 55 m	34.22	34.17	35.55	35.6	36.56	35.42	35.75

## Sheet: Heart rate (BPM)
Zeitgeber Time (Hours)	Normoxia_Mouse_1	Normoxia_Mouse_2	Normoxia_Mouse_3	Normoxia_Mouse_4	Intermittent hypoxia_Mouse_1	Intermittent hypoxia _Mouse_2	Intermittent hypoxia_Mouse_3	Intermittent hypoxia_Mouse_4
12 h 00 m	714		698	718	733	554	713	681
12 h 05 m	734	682	721	731	686	573	689	680
12 h 10 m	711		644	708	691	547	682
12 h 15 m	693		673	709	711	529	702
12 h 20 m	730	675	684	665	641	506	735	632
12 h 25 m	723	720	678	695	646	488	684	643
12 h 30 m	697	685	672	719	628	543	659	640
12 h 35 m	729	699		641	696	504	657
12 h 40 m	695	681	656	704	664	499	676	669
12 h 45 m	698		723	694	632	529	667	629
12 h 50 m	717			698	624	498	662	652
12 h 55 m	721	714	702	723	693	560	657	650
13 h 00 m	712			669	657	554	671	654
13 h 05 m	685			720	647	486	652	553
13 h 10 m		653		742	633	524	645	690
13 h 15 m	665		669	667	610	514	647	673
13 h 20 m	683			691	513	503	625	677
13 h 25 m	707			712	575	488	655	623
13 h 30 m	699		710	676	585	516	630	627
13 h 35 m	686			700	605	547	637
13 h 40 m			621	689	648	533	646	594
13 h 45 m	712	715	661	679	627	517	654	602
13 h 50 m	701	696	701	661	638	485	643	572
13 h 55 m	664			659	659	493	649	616
14 h 00 m	666	666	651	653	617	520	677	613
14 h 05 m	639		699	683	585	486	598	580
14 h 10 m	718	659	635	650	606	520	604	564
14 h 15 m	697	610		615	613	580	601	639
14 h 20 m	642	623	711	651	588	514	617	558
14 h 25 m	696	687	688	692	586	509	586	601
14 h 30 m	663			644	611	523	587
14 h 35 m	672	676		758	581	483	648	587
14 h 40 m	656		672	651	608	541	634	562
14 h 45 m	592	684	653	611	565	509	594	616
14 h 50 m	661	681	642	611	561	491	606
14 h 55 m	668	644		573	623	555	625	609
15 h 00 m	680	670	679	541	606	545	602	634
15 h 05 m	684	641	663	661	566	527	616	573
15 h 10 m	674	705	652	633	531	525	607	543
15 h 15 m	677		632	634	525	509	587
15 h 20 m	683		616	675	581	518	639
15 h 25 m	643	596	587	682	634	517	611
15 h 30 m	643	657	603	598	552	483	579	622
15 h 35 m	583	629	631	657	571	451	656
15 h 40 m	621	632	660	707	629	495	638	635
15 h 45 m	619		654	639	600	502	600	563
15 h 50 m	491	573	642	599	517	493	544
15 h 55 m	674	606	624	493	465	506	548
16 h 00 m	663	660	659	472	450	466	601	696
16 h 05 m	667	538	631	508	453	469	605	653
16 h 10 m	648	442	609	435	477	500	569	573
16 h 15 m	652	510	594	453	455	477	559
16 h 20 m	692	647	620	561	471	432	583	570
16 h 25 m	629	556	578	464	455	431	545	639
16 h 30 m	652	505	573	486	474	364	527	629
16 h 35 m	616	544	619	597	558	413	527
16 h 40 m	594	556	623	713	618	358	550	595
16 h 45 m	498	569	606	701	635	262	515	572
16 h 50 m	490	513	580	546	558	452	508
16 h 55 m	503	685	617	514	573	458	498	518
17 h 00 m	603	497	685	643	629	502	555	557
17 h 05 m	504	623	635	740	548	504	636	610
17 h 10 m	518	551	569	701	440	470	629	594
17 h 15 m	635	577	542	698	456	413	645	562
17 h 20 m	714	683	591	635	428	360	506	595
17 h 25 m	687	715	549	655	421	359	504	530
17 h 30 m	678		529	654	458	307	462	496
17 h 35 m	666	613	572	618	570	400	495	492
17 h 40 m	707	673	538	576	526	476	521	615
17 h 45 m	669		500	572	446	419	613	626
17 h 50 m	658	601	466	590	427	410	642	619
17 h 55 m	636	563		670	433	440	599
18 h 00 m	640	532	547	661	452	431	624	495
18 h 05 m	590		552	619	455	500	655	515
18 h 10 m	590	614	537	594	466	499	605	493
18 h 15 m	621	588	508	588	596	485	578	615
18 h 20 m	628	530	517	526	610	470	560	642
18 h 25 m	588	530	525	586	565	466	542	596
18 h 30 m	688	513	647	528	543	439	569	583
18 h 35 m	610	574	507	513	537	385	602	606
18 h 40 m	643	483	494	553	555	483	605	509
18 h 45 m	492	490	505	528	531	463	548	518
18 h 50 m	578	511	559	568	497	464	543	511
18 h 55 m	547	454	476	562	492	491	585
19 h 00 m	535	471	552	623	521	404	615	537
19 h 05 m	612	472		565	514	358	529	499
19 h 10 m	521	504		527	503	332	493	570
19 h 15 m	562	602	710	640	471	279	500	530
19 h 20 m	498	512	692	587	503	328	487	494
19 h 25 m	528	552	620	554	584	411	500	430
19 h 30 m	463	481	517	554	574	353	520	436
19 h 35 m	491	493	533	527	470	349	499
19 h 40 m	591	475	523	489	413	268	508	660
19 h 45 m	689	531	489	559	494	338	498
19 h 50 m		656	536	582	447	347	493
19 h 55 m	626	657	559	542	432	425	507
20 h 00 m	527	658	573	453	418	445	500	649
20 h 05 m	620	592	524	448	443	446	428
20 h 10 m	473	452	538	460	457	483	556
20 h 15 m	527	496	569	534	475	474	517
20 h 20 m	533	631	529	527	465	441	487
20 h 25 m	459	563	596	448	439	436	479	552
20 h 30 m	520	435	658	435	434	429	498	493
20 h 35 m	650	422	583	514	417	382	499	526
20 h 40 m	480	460	500	580	424	351	549	475
20 h 45 m	560	420	448	532	529	345	497	681
20 h 50 m	498	486	523	462	428	373	454	611
20 h 55 m	539	500	570	511	440	366	597	504
21 h 00 m	638	494	528	700	408		642
21 h 05 m	650	577	501	585	454		546
21 h 10 m	602	666	527	493	617		528
21 h 15 m	663	689	501	500	615	444	515	594
21 h 20 m	604	539	507	467	591	402	498	629
21 h 25 m	598	454	475	666	581	387	481	582
21 h 30 m	490	487	551	513	537	428	456	636
21 h 35 m	506	441		468	544	417	465	541
21 h 40 m	454	499	717	446	458	395	428	524
21 h 45 m	496	616	705	461	469	340	488	549
21 h 50 m	446	645	664	416	474	351	615	500
21 h 55 m	560	657	574	536	446	385	636	527
22 h 00 m	526	672	545	675	461	379	654	615
22 h 05 m	567	492	508	564	456	449	560	625
22 h 10 m	668	551	573	575	540	439	507	618
22 h 15 m	679	555	706	608	694	400	593
22 h 20 m	615	632	675	529	699	416	625
22 h 25 m	559		639	512	561	404	617
22 h 30 m	653	637	678	601	507	385	622	666
22 h 35 m	606	621		692	512	432	595	632
22 h 40 m	586	532	704	725	641	455	576	637
22 h 45 m	595	427	664	697	649	493	584	684
22 h 50 m	588	410	654	654	589	490	647	648
22 h 55 m	562	602	697	684	598	475	615	601
23 h 00 m	543	621	642	690	598	433	592	559
23 h 05 m	526	626	663	611	599	453	562	615
23 h 10 m	558	577	657	568	606	420	566	558
23 h 15 m	577	554	637	629	598	441	571	576
23 h 20 m	593	521	689	688	624	436	619	580
23 h 25 m	571	562	650	645	617	478	597	654
23 h 30 m	530		641	620	571	432	622	643
23 h 35 m	584	569	692	565	571	426	587
23 h 40 m	548	585	685	574	552	487	591	664
23 h 45 m	443	445	653	571	594	498	598	606
23 h 50 m	457	569	694	642	623	525	575	612
23 h 55 m	445	475	622	581	614	481	589

## Sheet: Systolic blood pressure (mmHg)
Zeitgeber Time (Hours)	Normoxia_Mouse_1	Normoxia_Mouse_2	Normoxia_Mouse_3	Normoxia_Mouse_4	Intermittent hypoxia_Mouse_1	Intermittent hypoxia _Mouse_2	Intermittent hypoxia_Mouse_3	Intermittent hypoxia_Mouse_4
12 h 00 m	136.22		125.3	139.88	150.4	128.39	146.95	145.04
12 h 05 m	135.47	145.26	124.69	138.54	141.16	124.23	143.91	142.2
12 h 10 m	134.91		121.97	137.99	141.69	128.67	138.91
12 h 15 m	135.1		124.9	137.27	139.73	124.8	139.04
12 h 20 m	135.66	142.64	125.52	140.06	134.3	120.84	138.67	142.58
12 h 25 m	135.2	137.11	124.96	138.2	138.77	139.48	138.25	141.09
12 h 30 m	136.24	134.14	118.54	135.51	136.29	138.59	139.44	140.69
12 h 35 m	135.19	138.39		130.65	139.32	136.04	138.63
12 h 40 m	134.02	153.56	125.82	141.1	138.08	133.47	142.51	139.24
12 h 45 m	136.41		126.91	137.75	137.54	137.25	138.15	138.65
12 h 50 m	133.63			136.55	139.17	142.21	138.4	136
12 h 55 m	132.71	159.08	121.27	136.02	136.6	137.81	137.84	143.72
13 h 00 m	133.42			138.93	134.81	129.3	140.2	134.38
13 h 05 m	137.2			145.02	141.71	128.35	139.16	138.08
13 h 10 m		141.31		141.84	138.78	136.34	138.12	150.94
13 h 15 m	135.41		124.3	138.24	139.06	129.57	139.49	135.16
13 h 20 m	134.9			141.85	125.03	128.89	137.91	130.32
13 h 25 m	134.7			135.93	130.88	131.74	138.23	135.85
13 h 30 m	140.26		123.24	140.15	136.23	125.29	139.81	137.78
13 h 35 m	133.48			139.12	135.96	124.42	135.59
13 h 40 m			125.44	139.11	140.6	143.09	141.09	137.59
13 h 45 m	137.5	153.09	122	139.99	137.93	127.9	140.9	138.03
13 h 50 m	133.76	155.16	128.12	137.47	137.95	133.89	135.31	138.12
13 h 55 m	135.8			139.81	134.36	131.11	140.09	133.93
14 h 00 m	137.45	146.45	120.2	143.31	140.1	138.1	136.12	132.88
14 h 05 m	136.08		121.02	142.13	138.52	137.55	134.91	133.74
14 h 10 m	133.7	145.53	118.55	136.8	139.54	138.8	144.06	137.25
14 h 15 m	132.72	138.28		139.42	138.27	121.18	143.46	138.64
14 h 20 m	138.1	141.2	121.68	136.29	137.07	129.48	141.57	131.9
14 h 25 m	138.34	151.8	125.03	137.76	136.83	145.09	139.06	134.13
14 h 30 m	137.52			132.81	134.35	129.53	141.21
14 h 35 m	137.41	142.43		147.09	136.74	136.75	143.63	130.35
14 h 40 m	136.35		121.3	137.46	137.85	139.28	140.62	154.61
14 h 45 m	129.78	149.36	120.02	132.32	136.05	135.86	133.44	139.27
14 h 50 m	136.49	134.94	121.25	131.95	136.87	136.15	138.28
14 h 55 m	139.43	139.33		129.09	142.61	116.24	141.76	139.85
15 h 00 m	135.68	139.87	130.66	128.35	139.51	122.11	140.16	139.91
15 h 05 m	131.18	133.18	122.41	140.97	135.2	128.78	137.22	130.03
15 h 10 m	136.74	143.6	117.81	140.94	132.79	137.53	138.63	127.67
15 h 15 m	140.18		117.83	137.6	133.54	135.3	136.57
15 h 20 m	136.35		115.88	139.24	134.33	120.08	133.97
15 h 25 m	135.86	139.1	118.79	135.7	131.24	130.82	129.66
15 h 30 m	129.28	136.68	119.82	129.41	135.71	129.94	141.68	139.71
15 h 35 m	132.52	139.86	111.76	135.53	138.23	130.76	135.78
15 h 40 m	135.46	137.57	121.82	139.52	133.66	130.28	131.36	136.19
15 h 45 m	132		121.04	137.24	132	135.25	131.39	132.63
15 h 50 m	123.04	150.24	122.96	128.24	129.76	144.91	147.07
15 h 55 m	130.37	147.27	120.3	117.16	118.03	146.74	148.71
16 h 00 m	135.15	143.3	115.91	111.66	116.51	143.59	141.23	136.92
16 h 05 m	134.9	142.35	122.26	124.62	122.76	130.88	139.95	127.47
16 h 10 m	135.49	139.62	122.81	125.23	117.24	127.87	136.14	150.11
16 h 15 m	139.14	113.05	127.32	124.02	113.26	140	127.72
16 h 20 m	137.73	141.45	122.6	123.1	113.11	143.15	125.24	139.55
16 h 25 m	142.36	175.52	117.79	120.63	118.18	134.57	119.35	136.69
16 h 30 m	133.76	149.55	116.41	121.18	116.93	128.55	110.65	134.85
16 h 35 m	131.79	160.69	120.22	121.99	125.85	131.37	117.55
16 h 40 m	126.55	122.59	127.63	133.48	136.2	136.82	118.45	135.4
16 h 45 m	115.49	133.76	119.74	128.95	139.67	135.15	118.13	133.38
16 h 50 m	119.94	126.29	119.2	121.83	135.04	108.83	115.42
16 h 55 m	126.22	131.84	123.22	115.2	137.61	123.02	115.39	128.5
17 h 00 m	123.9	140.67	122.23	125.4	127.91	143.17	117.12	136.27
17 h 05 m	120.23	139.82	118.62	137.58	125.4	130.89	136.06	142.84
17 h 10 m	121.1	131.33	104.11	137.94	106.63	134.74	140.36	134.4
17 h 15 m	129.58	120.42	108.2	134.6	112.42	148.09	129.04	128.67
17 h 20 m	132.14	134.92	102.42	134.92	110.83	142.39	112.2	130.71
17 h 25 m	139.19	132.81	100.35	146.39	112.56	140.66	116.2	133.22
17 h 30 m	138.34		99.03	146.29	116.34	140.09	120.26	132.17
17 h 35 m	138.16	158.49	100.64	142.91	136.29	134.56	118.77	137.82
17 h 40 m	139.66	158.08	100.38	139.59	123.22	130.93	112.04	133.37
17 h 45 m	137.94		101.45	138.37	116.76	130.18	129.86	127.74
17 h 50 m	140.92	146.22	109.3	140.04	120.38	123.07	139.51	127.77
17 h 55 m	139.63	140.95		139.72	119.16	107.11	136.96
18 h 00 m	137.41	129.39	100.85	142.11	120.13	116.69	136.81	139.53
18 h 05 m	131.88		100.29	140.99	120.34	136.21	140.21	131.73
18 h 10 m	131.72	153.31	98.16	141.62	116.57	122.17	139.42	133.56
18 h 15 m	143.65	146.58	96.51	129.28	129.91	124.98	135.8	136.05
18 h 20 m	130.64	133.26	98.68	130.14	137.16	124.96	138.16	129.33
18 h 25 m	142.2	150.33	96.51	143.29	136.9	142.55	136.84	116.3
18 h 30 m	142.5	141.78	116.47	140.17	132.05	145.17	137.25	119.6
18 h 35 m	133.67	136.17	100.36	142.28	126.18	143.18	134.34	120.78
18 h 40 m	129.36	137.3	102.75	140.83	133.58	140.51	139.59	120.57
18 h 45 m	118.91	120.91	102.15	140.56	132.12	127.27	137.01	110.86
18 h 50 m	128.45	117.87	101.38	140.32	126.21	122.82	136.94	110.24
18 h 55 m	126.39	105.75	99.96	136.64	131.2	119.87	133.14
19 h 00 m	118.55	109.46	113.35	139.74	127.7	140.14	126.03	111.29
19 h 05 m	121.18	157.11		132.9	126.58	131.71	115.91	110.04
19 h 10 m	123.55	153.56		134.42	124.84	128.93	109.76	106.28
19 h 15 m	126.64	128.3	118.66	135.24	122.06	129.52	111.52	108.59
19 h 20 m	121.98	138.24	112.89	128.99	129.64	124.32	112.61	107.05
19 h 25 m	120.41	144.48	111.94	120.42	128	129.46	119.53	117.31
19 h 30 m	119.05	132.14	101.01	122.21	122.7	125.97	111	113.78
19 h 35 m	121.48	118.91	105.83	128.99	112.89	122.24	112.11
19 h 40 m	124.12	123.13	107.54	123.54	103.41	119.81	113.68	122.04
19 h 45 m	128.32	123.87	108.05	118.85	119.84	120.63	113.07
19 h 50 m		128.52	112.18	114.3	122.04	120.63	110.49
19 h 55 m	132.37	148.89	109.64	114.79	123.33	111.49	112.39
20 h 00 m	118.85	134.22	103.35	122.24	117.7	98.72	112.82	136.55
20 h 05 m	127.45	144.05	102.78	119.89	118.22	135.75	122.46
20 h 10 m	124.44	133.89	105.12	122.99	116.1	117.33	125.34
20 h 15 m	131.45	126.44	105.05	116.57	113.44	124.88	117.56
20 h 20 m	125.07	154.59	104.76	111.17	109.3	137.89	115.77
20 h 25 m	120.94	143.78	120.9	117.34	109.44	126.25	112.49	119.51
20 h 30 m	127.6	138.76	120.17	115.25	108.79	143.84	109.5	124.7
20 h 35 m	123.87	146.62	110.9	113.34	107.62	129.1	112.59	112.23
20 h 40 m	119.95	141.29	103.77	121.74	109.11	125.61	117.81	111.67
20 h 45 m	129.61	141.54	108.48	110.52	126.05	130.27	113.74	129.89
20 h 50 m	123.47	132.92	111.06	117.56	114.08	131.77	107.88	123.9
20 h 55 m	124.55	129.02	105.23	118.13	107.89	122.2	129.39	111.91
21 h 00 m	119.59	129.6	104.69	135.1	108.3		133.31
21 h 05 m	132.68	124.71	105.09	123.71	110.48		115.32
21 h 10 m	122.15	124.17	105.18	110.9	132.66		112.83
21 h 15 m	130.11	138.47	103.82	108.77	134.6	109.58	111.68	131.92
21 h 20 m	125.21	134.45	102.92	108.44	132.65	114.4	115.17	131.08
21 h 25 m	124.3	108.68	98.57	128.46	132.98	139.83	119.48	130.99
21 h 30 m	123.54	104.18	105.45	123.49	127.13	126.68	119.77	123.96
21 h 35 m	128.24	101.9		119.01	121.81	118.89	122.91	114.6
21 h 40 m	114.52	119.36	119.8	116.15	106.49	130.52	116.6	117.12
21 h 45 m	111.62	163.49	117.87	114.68	109.7	129.86	115.48	117.25
21 h 50 m	113.11	141.35	111.68	122.23	111.7	131.12	132.13	114.13
21 h 55 m	118.19	139.55	104.29	128.09	117.15	130.63	134.49	118.87
22 h 00 m	119.65	149.69	112.25	131.62	114.85	106.83	126.82	138.18
22 h 05 m	128.3	138.59	112.19	116.54	113.11	112.95	113.76	130.28
22 h 10 m	131.91	155.7	112.01	113.79	119.23	128.25	111.26	122.52
22 h 15 m	137.42	162.69	125.75	122.11	138.46	127.88	121.91
22 h 20 m	140.9	141.14	128.86	114.51	140.61	128.47	134.96
22 h 25 m	142.56		127.81	112.31	138.32	127.66	134.96
22 h 30 m	140.44	167.67	130.63	123.24	120.53	100.11	140.08	133.29
22 h 35 m	135.16	156.19		135.28	117.84	99.62	131.65	139.37
22 h 40 m	139.32	167.4	126.65	137.46	135.11	127.78	136.42	141.89
22 h 45 m	133.95	156.04	125.14	137.5	139.04	118.15	138.72	136.9
22 h 50 m	131.05	136.17	121.54	134.95	138.87	122.66	138.58	133.31
22 h 55 m	139.4	124.05	124.31	132.28	137.47	122.83	139.98	141.71
23 h 00 m	139.74	146.19	125.5	136.75	133.99	140.73	140.29	133.77
23 h 05 m	139.13	143.29	130.72	141.29	135.56	136.79	135.92	122.06
23 h 10 m	141.7	147.45	130.18	137.62	136.33	133.25	135.03	115.24
23 h 15 m	140.5	155.15	126.8	138.14	135.36	115.07	141.44	116.11
23 h 20 m	140.01	157.14	124.42	139.31	138.75	129.75	141.22	117.14
23 h 25 m	139.94	151.92	126.99	138.37	140.17	118.54	137	137.44
23 h 30 m	136.77		124.23	137.59	134.33	139.85	138.51	139.55
23 h 35 m	137.71	138.4	125.03	132.02	132.55	128.83	139.5
23 h 40 m	127.52	155.72	127.6	140.76	136	120.22	142.16	140.25
23 h 45 m	112.65	135.38	128.38	143.3	136.46	132.09	141.36	137.48
23 h 50 m	120.24	134.42	127.88	143.76	138.64	109.93	137.23	138.75
23 h 55 m	119.94	126.06	126.11	138.81	137.24	117.88	140.39

## Sheet: Diastolic blood pressure (mmHg)
Zeitgeber Time (Hours)	Normoxia_Mouse_1	Normoxia_Mouse_2	Normoxia_Mouse_3	Normoxia_Mouse_4	Intermittent hypoxia_Mouse_1	Intermittent hypoxia _Mouse_2	Intermittent hypoxia_Mouse_3	Intermittent hypoxia_Mouse_4
12 h 00 m	106.5		93.88	108.02	113.31	106.66	110.37	109.07
12 h 05 m	105.8	120.73	92.3	107.88	106.18	103.98	106.69	106.21
12 h 10 m	105.18		88.76	107.8	107.07	106.67	104.7
12 h 15 m	103.7		92.87	106.68	105.25	103.86	104.52
12 h 20 m	106.17	121.77	91.87	106.93	99.61	100.62	105.83	104.14
12 h 25 m	104.63	116.47	93.93	107.98	102.85	117.88	103.03	106.72
12 h 30 m	102.36	112.44	85.69	104.78	101.6	118.05	102.99	106.35
12 h 35 m	104.3	113.64		100.3	106.27	110.9	103.97
12 h 40 m	102.03	128.47	92.85	107.08	102.25	111.43	104.97	101.02
12 h 45 m	105.3		97.61	103.25	100.3	118.92	104.69	100.96
12 h 50 m	104.25			103.89	103.64	123.54	101.21	102.45
12 h 55 m	100.84	134.55	91.04	105.89	102.38	120.07	102.85	106.92
13 h 00 m	102.91			105.24	100.18	108.85	104.5	101.66
13 h 05 m	102.75			110.56	104.47	109.72	104.02	100.04
13 h 10 m		120.62		109.21	103.16	114.13	101.26	114.5
13 h 15 m	102.03		93.07	106.13	101.2	108.83	103.63	102.24
13 h 20 m	104.46			108.86	93.49	104.04	102.02	100.06
13 h 25 m	103.27			106.03	99.49	111.94	103.7	102.69
13 h 30 m	105.87		93.23	106.29	100.87	104.65	102.53	100.33
13 h 35 m	102.06			106.3	101.81	104.05	102.02
13 h 40 m			91.83	104.79	103.7	122.49	103.83	101.17
13 h 45 m	105.29	130.21	91.14	106.96	102.08	106.44	104.47	101.72
13 h 50 m	101.7	131.26	94.14	105.46	103.63	111.23	101.53	100.58
13 h 55 m	103.27			106.27	101.53	113.17	105.42	100.92
14 h 00 m	104.58	121.28	89.37	108.63	103.74	119.47	103.92	97.02
14 h 05 m	100.99		92.84	108.96	100.79	120.06	101.74	97.25
14 h 10 m	103.03	125.67	88.95	104.97	102.87	118.62	104.81	99.3
14 h 15 m	102.85	117.78		104.16	102.2	98.15	104.5	102.75
14 h 20 m	102.32	120.84	90.26	104.32	102.13	108.88	103.84	97.03
14 h 25 m	105.33	127.81	91.08	105.67	101.98	127.73	101.07	98.91
14 h 30 m	105.37			102.08	100.85	110.04	103
14 h 35 m	103.81	120.14		113.69	102.44	118.04	104.65	95.1
14 h 40 m	103.35		91.02	104.69	101.1	119.19	104.56	112.9
14 h 45 m	98.05	124.9	89.84	101.59	99.57	116.77	99.23	102.19
14 h 50 m	103.55	113.57	89.91	101.62	101.3	115.32	102.39
14 h 55 m	105.65	117.25		99.4	105.36	96.23	102.73	103.82
15 h 00 m	104.83	117.29	96.24	97.16	102.84	101.34	103.29	104.47
15 h 05 m	102.34	110.18	89.67	106.43	99.47	109.63	100.61	95.51
15 h 10 m	103.41	120.47	85.24	104.92	97.53	119.01	102.1	94.67
15 h 15 m	105.93		86.99	104.36	98.8	111.89	99.83
15 h 20 m	104.89		85.14	106.96	100.56	101.27	101.35
15 h 25 m	101.53	114.54	85.64	105.43	99.9	111.68	98.2
15 h 30 m	99.41	117.64	86.97	99.14	99.89	111.97	103.72	103.41
15 h 35 m	100.95	118.42	81.77	102.89	104.24	113.39	101.94
15 h 40 m	103.03	116.13	90.97	105.86	102.38	111.18	101.05	102.27
15 h 45 m	101.85		90.21	102.67	100.22	116.57	99.75	99.48
15 h 50 m	91.05	123.67	89.18	97.44	94.58	127	106.12
15 h 55 m	99.22	123.72	86.88	89.16	86.45	130.9	107.24
16 h 00 m	101.77	121.14	87.6	85.03	82.73	127.75	103.67	105.78
16 h 05 m	102.81	123.65	88.72	92.94	84.81	112.3	100.81	97.26
16 h 10 m	101.47	113.59	87.44	88.26	83.59	109.48	100.22	110.63
16 h 15 m	104.86	89.28	92.1	87.76	77.53	121.93	95.11
16 h 20 m	104.47	121.32	88.82	91.24	76.67	132.64	96.45	101.6
16 h 25 m	105.85	153.34	85.16	84.24	80.26	125.24	90.6	103.16
16 h 30 m	102.96	128.44	85.5	86.16	81.01	119.54	82.48	101.01
16 h 35 m	102.65	136.89	87.78	90.72	92.15	118.96	84.32
16 h 40 m	98.53	102.59	93.17	101.9	98.28	126.03	86.46	99.99
16 h 45 m	85.34	114.5	85.88	98.92	100.61	125.13	83.07	97.9
16 h 50 m	87.22	108.13	85	89.88	96.24	89.09	82.16
16 h 55 m	89.79	112.02	89.38	84.19	101.61	104.79	80.5	93.57
17 h 00 m	91.46	125.64	92.92	94.32	97.3	125.3	85.49	100.68
17 h 05 m	88.34	117.32	88.12	104.28	94.45	113.45	100.31	106.54
17 h 10 m	86.93	117.65	75.87	105.71	78.44	118.05	104.73	100.4
17 h 15 m	98.82	98.73	79.18	105.68	83.33	137.8	99.32	96.77
17 h 20 m	99.5	113.17	76.89	102.68	76.52	132.4	81.93	100.03
17 h 25 m	103.8	113.05	73.01	110.85	76.04	130.19	85.08	97.73
17 h 30 m	105.06		71.46	110.38	81.18	128.54	84.67	95.54
17 h 35 m	104.65	132.39	73.71	107.37	100.94	123.74	86.98	99.04
17 h 40 m	106.25	135.17	72.39	104.33	90.23	121.83	81.02	101.18
17 h 45 m	105.07		71.07	104.54	80.52	120.42	97.29	98.65
17 h 50 m	107.83	123.98	73.82	103.95	83.73	114.11	104.58	98.56
17 h 55 m	103.28	117.62		105.81	81.31	91.8	98.97
18 h 00 m	102.27	112.46	73.16	106.36	83.09	99.17	99.35	98.63
18 h 05 m	97.33		72.16	106.08	82.03	117.98	103	96.71
18 h 10 m	99.31	129.73	71.5	106.41	80.4	100.51	103.03	96.07
18 h 15 m	108.22	123.82	68.56	99.14	94.93	105.9	99.92	102.03
18 h 20 m	99.36	112.39	70.63	97.9	98.77	105.31	102.81	97.18
18 h 25 m	104.73	119.43	68.32	107.26	95.95	123.41	100.42	84.72
18 h 30 m	109.24	114.07	87.2	102.64	95.51	134.02	101.27	83.87
18 h 35 m	99.64	105.52	69.52	102.58	92.99	132.36	100.64	88.22
18 h 40 m	100.09	106.96	71.19	104.2	98.11	130.09	101.75	84.73
18 h 45 m	90.6	99.06	70.48	101.82	96.62	115.06	99.54	79.03
18 h 50 m	100.75	98.59	69.18	103.82	92.83	105.79	99.89	78.23
18 h 55 m	94.77	90.43	66.47	99.72	97.22	104.4	101.59
19 h 00 m	85.82	94.47	82.99	104.29	95.8	127.09	97.4	77.93
19 h 05 m	88.41	142		98.81	93.24	121.42	88.69	77.48
19 h 10 m	86.37	140.33		98.43	92.64	118.07	82.32	78.09
19 h 15 m	91.08	106.72	88.51	105.27	90.3	119.67	80.41	75.74
19 h 20 m	89.77	124.87	86.21	98.73	97.44	114.57	80.18	74.56
19 h 25 m	87.38	127.31	85.57	89.34	98.54	118.08	85.33	77.52
19 h 30 m	83.46	110.53	76.4	90.71	94.37	115.04	82.12	81.22
19 h 35 m	86.8	100.77	78.02	93.35	84.67	112.38	78.6
19 h 40 m	91.48	106.41	74.48	88.06	75.83	107.72	80.13	90.95
19 h 45 m	100.54	107.5	72.98	87.19	89.06	111.56	78.67
19 h 50 m		108.39	79.28	85.16	86.56	110.82	78.66
19 h 55 m	98.94	123.74	76.61	81.32	85.98	94.06	78.97
20 h 00 m	89.7	113.32	72.96	84.19	81.84	82.26	79.66	101.59
20 h 05 m	98.08	124.59	71.5	82.47	83.67	118.59	82.68
20 h 10 m	89.29	118.84	75.57	83.89	81.65	97.02	93.88
20 h 15 m	95.4	103.4	74.87	84.83	79.53	106.37	84.45
20 h 20 m	91.22	140.46	71.74	81.42	77.07	120.81	81.44
20 h 25 m	84.1	130.11	86.86	80.9	73.2	105.53	78.89	85.81
20 h 30 m	91.56	113.68	90.69	79.72	76.37	133.2	78.55	87.12
20 h 35 m	97.8	120.36	81.06	82.93	72.43	120.12	78.67	79.47
20 h 40 m	87.04	116.95	72.05	89.31	74.57	116.76	85.82	76.46
20 h 45 m	95.46	117.38	72.2	79.39	91.2	120.73	81.69	98.27
20 h 50 m	89.52	113.92	78.01	82.3	77.88	121.23	75.23	92.52
20 h 55 m	89.17	117.16	75.05	83.53	76.24	112.43	94.89	79
21 h 00 m	88.73	116.31	73.16	104.17	72.31		99.72
21 h 05 m	99.74	106.79	72.96	92.47	75.9		82.89
21 h 10 m	92.7	103.29	71.53	80.45	100.11		80.92
21 h 15 m	100.05	118.73	70.01	76.93	98.67	100.31	80.78	97.69
21 h 20 m	93.45	113.13	71.7	74.6	93.95	105.24	81.78	95.75
21 h 25 m	90.88	92.31	68.16	94.94	94.56	127.31	84.53	92.24
21 h 30 m	87.29	87.6	75.63	87.82	93.08	113.74	84.5	95.46
21 h 35 m	90.29	83.18		82.32	91.99	103.7	88.91	84.64
21 h 40 m	80.72	100.25	86.86	80.98	77.21	121.43	82.73	84.56
21 h 45 m	81.5	152.87	87.06	81.64	77.91	119.57	85.05	83.9
21 h 50 m	78.31	120.76	83.39	83.98	76.9	121.11	98.48	81.54
21 h 55 m	87.19	116.44	74.8	95.38	81.73	121.08	98.39	83.09
22 h 00 m	86.88	128.27	78.29	102.3	80.25	88.38	95.5	99.82
22 h 05 m	93.09	122.89	77.48	85.81	78.03	96.44	85.78	97.32
22 h 10 m	96.97	127.29	80.98	84.55	86.93	116.36	83.32	92.69
22 h 15 m	103.54	133.77	94.99	91.46	104.35	117.21	91.63
22 h 20 m	107.73	118.27	95.86	81.44	103.93	119.81	102.24
22 h 25 m	104.03		91.37	79.59	101.13	119.23	101.57
22 h 30 m	105.52	141.33	95.55	89.41	88.33	87.08	104.84	103.13
22 h 35 m	100.85	132.13		100.48	87.74	83.45	99.63	103.89
22 h 40 m	103.62	138.37	93.68	104.04	102.28	110.67	102.16	105.87
22 h 45 m	101.63	134.04	91.55	104.78	103.34	95.99	101.85	101.7
22 h 50 m	100.76	115.55	89.49	104.44	100.82	106.76	102.19	97.31
22 h 55 m	102.94	103.81	92.16	103.56	101.63	103.97	103.05	107
23 h 00 m	103.07	123.16	91.1	105.85	99.29	128.87	104.22	95.3
23 h 05 m	102.1	121.29	96.67	106.81	99.96	124.62	101.53	91.71
23 h 10 m	104.4	120.72	96.19	103.34	101.35	123.46	101.42	86.22
23 h 15 m	104.19	126.69	92.42	103.15	100.87	100.39	105.22	86.46
23 h 20 m	102.89	128.96	92.64	104.55	103.12	114.25	105.46	87.36
23 h 25 m	104.88	120.85	94	104.82	104.64	100.68	102.27	104.42
23 h 30 m	101.05		92.17	104.34	100.37	125.28	102.81	104.54
23 h 35 m	105.7	115.34	93.32	100.48	99.33	114.35	103.47
23 h 40 m	98.65	128.09	93.48	105.29	101.6	102.76	104.73	105.8
23 h 45 m	84.95	116.19	93.89	106.18	101.86	116.77	102.95	101.91
23 h 50 m	89.73	116.09	94.85	108.85	103.42	90.24	102.16	103.73
23 h 55 m	86.17	104.84	91.96	104.08	103.14	100.58	104.33

## Sheet: Activity (counts per minute)
Zeitgeber Time (Hours)	Normoxia_Mouse_1	Normoxia_Mouse_2	Normoxia_Mouse_3	Normoxia_Mouse_4	Intermittent hypoxia_Mouse_1	Intermittent hypoxia _Mouse_2	Intermittent hypoxia_Mouse_3	Intermittent hypoxia_Mouse_4
12 h 00 m	25	7	19	3	24	34	21	5
12 h 05 m	11	9	23	24	24	31	18	12
12 h 10 m	8	8	22	0	26	43	20	20
12 h 15 m	2	13	16	3	12	21	13	16
12 h 20 m	4	5	10	13	16	13	2	8
12 h 25 m	7	8	1	5	31	14	24	4
12 h 30 m	1	12	1	17	16	32	20	2
12 h 35 m	6	2	1	13	4	29	12
12 h 40 m	0	10	6	8	11	21	26	7
12 h 45 m	3	9	9	0	22	30	5	3
12 h 50 m	5	1	7		13	25	25	0
12 h 55 m	9	20	0	20	13	39	17	10
13 h 00 m	30	15	11		35	39	15	5
13 h 05 m	1	12	29		17	30	15	7
13 h 10 m	4	20	16		14	25	23	13
13 h 15 m	9	16	15	8	17	33	26	0
13 h 20 m	2	7	19		1	26	22	1
13 h 25 m	12	6	1		22	15	13	3
13 h 30 m	3	16	16	2	20	38	27	12
13 h 35 m		5	13	27	4	29	9
13 h 40 m	9	14	18	7	26	30	14	5
13 h 45 m	3	11	21	1	24	27	19	11
13 h 50 m	6	8	8	15	9	16	17	5
13 h 55 m	16	8	17		11	26	12	0
14 h 00 m	9	7	23	2	9	42	2	6
14 h 05 m	16	16	16	1	24	14	6	6
14 h 10 m	4	2	16	5	17	11	17	6
14 h 15 m	4	10	14		16	28	21	6
14 h 20 m	5	10	6	31	18	44	20	3
14 h 25 m	6	10	10	7	13	32	17	8
14 h 30 m	2	16	13	17	17	30	10	7
14 h 35 m	5	13	18	14	1	6	24	2
14 h 40 m	7	11	15	6	29	37	15	7
14 h 45 m	4	12	6	11	31	52	10	6
14 h 50 m	2	10	4	8	13	19	2	22
14 h 55 m	2	14	1		23	20	29	11
15 h 00 m	0	6	1	12	22	26	2	5
15 h 05 m	7	4	11	14	27	36	21	4
15 h 10 m	17	17	21	12	26	27	22	4
15 h 15 m	13	13	16	6	17	18	25
15 h 20 m		14	17	4	7	21	2
15 h 25 m	9	14	7	5	14	32	8	20
15 h 30 m	1	4	2	2	24	18	2	5
15 h 35 m	4	8	3	18	5	3	5
15 h 40 m	1	9	19	3	7	29	0	3
15 h 45 m	3	1	20	8	5	38	4	5
15 h 50 m	2	0	2	21	8	26	15
15 h 55 m	3	7	0	11	0	5	9	21
16 h 00 m	0	23	0	25	0	7	4	0
16 h 05 m	0	6	0	16	0	20	15	4
16 h 10 m	0	12	0	12	0	30	9	7
16 h 15 m	5	11	0	3	0	9	1
16 h 20 m	4	19	0	4	0	1	0	13
16 h 25 m	1	8	0	5	2	0	1	13
16 h 30 m	0	1	0	11	0	0	0	3
16 h 35 m	0	3	0	5	0	8	0	20
16 h 40 m	0	1	7	21	0	0	0	21
16 h 45 m	0	0	0	11	16	0	0	24
16 h 50 m	0	0	0	4	12	1	0	32
16 h 55 m	0	0	0	9	10	3	0	16
17 h 00 m	0	0	2	2	3	10	1	9
17 h 05 m	0	1	13	3	2	12	5	2
17 h 10 m	0	0	13	1	0	13	2	15
17 h 15 m	1	3	1	0	1	1	3	19
17 h 20 m	0	15	10	0	0	1	0	3
17 h 25 m	3	15	22	0	0	0	0	7
17 h 30 m	10	7	19	0	9	0	0	17
17 h 35 m	5	8	19	0	2	0	0	10
17 h 40 m	8	7	14	0	0	0	0	3
17 h 45 m	11	10	6	0	1	2	1	1
17 h 50 m	1	2	2	0	0	0	2	5
17 h 55 m	3	14	12		0	4	2	14
18 h 00 m	3	11	19	0	0	0	4	7
18 h 05 m	5	3	22	0	0	7	19	6
18 h 10 m	2	10	12	0	0	23	7	8
18 h 15 m	2	4	0	0	3	21	19	1
18 h 20 m	4	10	8	0	8	11	13	2
18 h 25 m	2	16	16	0	29	4	10	0
18 h 30 m	2	9	16	1	18	1	1	0
18 h 35 m	0	8	10	0	7	0	4	1
18 h 40 m	0	0	4	0	19	0	18	1
18 h 45 m	0	0	12	0	21	7	13	0
18 h 50 m	0	1	0	0	38	9	12	0
18 h 55 m	0	1	5	0	20	2	3
19 h 00 m	0	0	22	5	4	2	0	0
19 h 05 m	0	0	9		24	0	0	0
19 h 10 m	0	0	11		23	0	0	2
19 h 15 m	1	0	1	3	24	0	0	0
19 h 20 m	0	2	1	1	23	0	0	0
19 h 25 m	0	0	0	1	6	2	0	0
19 h 30 m	0	1	0	2	8	0	0	0
19 h 35 m	0	0	0	0	5	0	0
19 h 40 m	0	0	0	0	0	0	0	0
19 h 45 m	1	7	0	0	10	0	0	15
19 h 50 m	0	19	0	0	2	0	0
19 h 55 m	5	2	0	0	0	1	0
20 h 00 m	0	0	0	0	0	1	0	0
20 h 05 m	0	4	0	0	0	4	0
20 h 10 m	0	1	0	0	0	25	1
20 h 15 m	0	0	0	0	0	25	0
20 h 20 m	0	0	0	0	0	11	0
20 h 25 m	0	0	0	3	0	5	0	0
20 h 30 m	0	1	0	0	0	0	0	0
20 h 35 m	0	1	1	1	0	0	0	0
20 h 40 m	0	0	0	1	1	0	0	1
20 h 45 m	0	2	0	0	14	0	0	6
20 h 50 m	0	1	0	0	1	0	0	0
20 h 55 m	0	0	0	0	0	0	4	0
21 h 00 m	0	1	0	0	0	0	0	3
21 h 05 m	0	2	0	0	3	0	0
21 h 10 m	2	0	0	0	3	1	0
21 h 15 m	0	0	0	0	6	0	0	4
21 h 20 m	0	1	0	1	2	0	0	3
21 h 25 m	0	0	3	0	20	1	0	3
21 h 30 m	0	0	0	0	5	3	0	1
21 h 35 m	0	0	0		2	4	0	0
21 h 40 m	0	0	0	1	1	0	0	0
21 h 45 m	0	0	0	1	0	0	2	0
21 h 50 m	0	0	0	0	3	0	3	0
21 h 55 m	3	0	3	0	0	0	3	0
22 h 00 m	0	0	1	0	0	2	0	6
22 h 05 m	0	4	0	0	0	6	0	1
22 h 10 m	0	19	0	1	3	1	0	1
22 h 15 m	0	6	0	1	11	6	0
22 h 20 m	1	18	0	1	27	1	0
22 h 25 m	6	15	0	15	11	0	2
22 h 30 m	1	10	2	12	3	1	2	7
22 h 35 m	0	13	10		6	0	0	4
22 h 40 m	0	11	16	10	31	1	4	0
22 h 45 m	0	1	20	7	10	20	0	8
22 h 50 m	0	4	6	0	17	51	8	3
22 h 55 m	1	9	0	8	3	15	16	2
23 h 00 m	2	4	5	5	8	0	17	3
23 h 05 m	1	4	16	1	5	3	10	1
23 h 10 m	4	7	7	13	18	0	13	1
23 h 15 m	3	9	6	21	13	1	8	0
23 h 20 m	1	11	24	13	15	5	12	0
23 h 25 m	4	4	26	5	18	14	2	0
23 h 30 m	2	8	21	0	11	9	11	6
23 h 35 m	0	2	2	6	18	3	10
23 h 40 m	0	0	22	20	11	7	8	6
23 h 45 m	0	0	16	11	7	12	14	0
23 h 50 m	0	0	24	1	17	26	12	3
23 h 55 m	0	0	7	6	15	0	16
